# Supplementary material for: The Metasequoia genome and evolutionary relationships among redwoods
Source: Plant Commun. 2023 Jun 28;4(6):100643. doi: 10.1016/j.xplc.2023.100643 (PMC10775903; doi:10.1016/j.xplc.2023.100643)
Supplement: Document S2. Supplemental Data 1–4 [file mmc2.zip]

Archive with 4 entries (4 files):
- Data_S1_CDS_1111.txt
- Data_S2_CDS_1211.txt
- Data_S3_CDS_1311.txt
- Data_S4_CDS_synteny.txt
