# Supplementary material for: The Metasequoia genome and evolutionary relationships among redwoods
Source: Plant Commun. 2023 Jun 28;4(6):100643. doi: 10.1016/j.xplc.2023.100643 (PMC10775903; doi:10.1016/j.xplc.2023.100643)
Supplement: Document S2. Supplemental Data 1–4 [file mmc2.zip › Data_S1_CDS_1111.txt]

>SEGI_26732_OG0014431
atgggcaacacgtcaagtatgcttactcagtatgacatcgaggaggtccaagagcactgcaataacatgttttcacagcaagaaatagtttccctctatgaacgtttttgtgctctagatcgaaatgggacgggttttatatcagcagacgagtttttatctgtgccagagtttgcagtgaatccactttctaagaggttgttgagaatgcttgacggtttaaacttcaaagattttatatcctttttgtcaccttttagctcaaaagctaatctgcttcaaaaaattgaattcatctacaaggtttatgattcagacggcaatggaaaagtgacacttcgtgatttactagaagtcttgcaggatttgactggctcttttatttctgaagagcagcgccagcaagttgtgggtcaagttttggaggaagcagggtattcaaaagattgcagtttaacgatagatgattttgtaaagattcttggaaagtctggactgaagatggaagttgaagtccctgtagattga
>SESE_021541_OG0014431
atgggcaacacgtcaagtatgcttactcagtatgacatcgaggaggtccaagagcactgcaataacatgttttcacagcaagaaatagtttccctctatgaacgtttttgtgcactagatcgaaatgggacgggttttatatcagcagacgagtttttatctgtgccagagtttgcagtcaatccactttctaagaggttgttgagaatgctcgatggtttaaacttcaaagattttatatcctttttgtcacctttaagctcgaaagctaatctgcttcaaaaaattgaattcatctacaaggtttatgattcagacagcaatggaaaagtgacacttcgtgatttactagaagtcttgcaggatttgactggctcttttatttctgaagagcagcgtcagcaagttgtgggtcaagttttggaggaagcagggtattcaaaagactgcactttgacaatagatgattttgtaaagattcttggaaagtctggactgaagatggaagttgaagtcccggtagattga
>Tyu0031470.1_OG0014431
atgggcaatacatcgagcatgcttactcagtatgatattgaggaggttcaagagcactgcaataacatgttttcacagcaagaaatagtttccctctatgagcgattttgcgcacttgatcgaagtgggacaggttttatatcagcagatgagttcttatctgtgccagagtttgcagtgaatccgctttctcagaggttgctgagaatgttagatggcttaaactttaaagattttatatccattttgtcaccgtttagctcaaaagcaaatcttcttcagaaaattgagttcatctacaaagtttatgattcagatggcaatgggaaagtgatgctccatgatatattagaagtcctgcaggatttgactggctcttttatttctgaagagcagcgtcagcaagttgtggatcaagttttggaggaagcagggtattcaaaagattgtgctttgaca------------------------------------------------------------------tga
>Mgl0280630.1_OG0014431
atgggcaacacgtcaagtatgctgactcagtatgacatcgaggaggtccaagagcactgcaataacatgttttcacagcaagaaatagtttccctctatgaacgtttttgtgcactagatcgaaatgggacgggttttatatcagcagatgagtttttatctgtgccagagtttgcagtgaatccactttctaagagattgttgagaatgctcgacggtttaaacttcaaagattttatatcctttttgtcaccttttagctcaaaagctaatttgcttcaaaaaattgaattcatctacaaggtctatgattcagacggcaatggaaaagtgacacttcgtgatttactagaagtcttgcaggatttgactggctcttttatttctgaagagcagcgccagcaagttgtgggtcaagttttggaggaagcagggtattcaaaagattgcagtttgacgatagatgattttgtaaagattcttgggaagtctggactgaagatggaagttgaagtcccggtagattga

>SEGI_03059_OG0014432
atgtgggcagcatcgtgccttgctacttgttgtgcttcatgtgcatgtgaggcatgcaggtcagtggctggagggattacacgtcggtctgctcgaattgcatattgtggcctgtttgcactttctcttattgttgcatggattttcagagaggttgctgcaccccttatggaaaaaattccctggattaatcattttgctcatacccctagtagagaatggtttcagacagaagctgttctgcgtgtgagcctaggcaactttttgttctttacaatatttgctcttctcatgattggagttaaggaccagagagatactagagatagctggcaccatggtggatggatggcaaagatcatagcatggtgtactctaataatattgatgtttttcattcccaatgctgttgttggattttatgagacactagcaaaatttggttcaggattgtttttgctggttcaagtggttttactgctggacttcactcatacatggaatgatgcttgggttgcaaaggatgaacagttctggtatatagcattattcgttgtctctcttgtctgttacatcgcaacattttccttctcaggattactttttcattggtttaatccttcaggctatgactgtagtctcaatgtattcttcattgttgttacattggttctcgcatttgtatttgctgtggttgctcttcatcctaaggtgagtggaagcctcttgccagcttcgataatatcagtatactgctcatacttgtgctacagtgggctttcaagtgaacctagggactatgaatgcaatggtcttcatggtcatgtaaaagctgtttcaacaggcactctcatacttggaatgcttactacagttttatcagtggtgtattctgctgttcgcgctggttcttcaactacattgctttcacccccatcatccccaagagcaggttctgggaagcctttgctctcacttgatgagatagaggagggacaaaagggcaaaaagaaagatgaagtgaggcctgtgacatattcatatactttcttccatattatttttgctcttgccagcatgtattcagctatgcttttaactggttggacaagctcaactgaagatggcgaaaaactcattgatgttggctggtcatcagtttgggtgcgtattggcactcagtggatcacggctgttctgtatatttggtccctgattgctcccattgtatttccagacagggagtttgtttga
>SESE_015487_OG0014432
atgtgggcagcatcgtgccttgctacttgttgtgcttcatgtgcatgtgaggcatgcaggtcagtggctggagggattacgcgtcggtctgctcgaattgcatattgtggcctgtttgcactttctcttattgttgcatggattttcagagaggttgctgcaccacttatggaaaaaattccctggattaatcattttgctcatacccctagtagagaatggtttcagacagaagctgttctgcgtgtgagcctaggcaactttttgttctttacactatttgctcttctcatgattggagttaaggaccagagagatactagagatagctggcaccatggtggatggatggcaaagatcatagcatggtgtactctaataatattgatgtttttcattcccaatggtgttgttggattttatgagacactagcaaaatttggttcaggattgtttttgctggttcaagtggttttactgctggacttcactcatacatggaatgatgcttgggttgcgaaggatgaacagttctggtatatagcattattcgttgtctctcttgtctgttacatcgcaacattttccttctcaggattactctttcattggtttaatccttcaggctatgactgtaatctcaatgtattcttcattgttgttacattggttctcgcatttgtatttgctgtgattgctcttcatcctaaggtcagtggaagcctcttgccagcttcgataatatcagtgtactgctcgtacttgtgctacagtgggctttcaagtgaacctagggactatgaatgcaatggtcttcatggtcatgtaaaagctgtttcaacaggcactctcatacttggaatgcttactacagttttatcagtggtgtattctgctgttcgcgctggttcttcaactacattgctttcacccccatcatccccaagagcaggttctgggaagcctttgctctcacttgatgagatagaggagggacaaaagggcaaaaagaaagatgaagtgaggcctgtcacatattcatatactttcttccatattatttttgctcttgccagcatgtattcagctatgcttttaactggttggacaagctcaactgaagatggtgaaaaactcattgatgttggctggtcatcagtttgggtgcgtattggcactcagtggatcacggctgctctgtatatttggtccctgattgctcccattgtatttccagacagggagtttgtttga
>Tyu0075930.1_OG0014432
atgtgggcagcgtcgtgccttgctacttgttgtgctgcctgtgcatgcgaggcatgcaagtcagtggctggaggaattacacgtcggtctgctcgaattgcatattgtggcctctttgcactttctcttatagttgcatggatcttcagagaggttgctgcacctcttatggaaaaaattccctggattaatcattttgctcatacccctagtcaagaatggtttcagacagatgctgttctgcgtgtgagcctgggcaactttttgttctttacaatatttgcacttctcatgattggagttaaggaccagagagatactcgcgatagctggcaccatggtggatggatgggaaagatcatagcttggtgtattctaatagtattgatgttcttcgttcccaatggtgttgttggagtttatgagacactggcaaaatttggttcaggattgtttttgctggtccaagtggttttactgctggacttcactcatacatggaatgatgcttgggttgctaaggatgaacagttctggtatatagcattatttgttgtctctctcgtatgttacattgtgacattttcattctcaggattgctctttctttggttcaatccttcaagccaagactgtggtctcaatatgttctttattgttatgacattgggtcttgcatttgtatttgcagtggttgctctccatcctaaggtgaatggaagtcttctgccagcttcgataatatcagtttactgctcatacttatgctacagtggtctttcaagtgagcccagggactatgagtgcaatggtcttcatggtcatgtaaaagctgtttcaacaggcactctcatacttggaatgcttacaacagttttatcagtggtgtactctgctgttcgtgctggttcttcaactacattgctctcacctccatcctcgccaagagcaggatctgggaagcctttgctctcatttgatgagatagaggagggacagaagggaaaaaagaaagatgaagcgaggcctgtcacatattcatatactttcttccatattatttttgctcttgccagcatgtattcagctatgcttctaaccggttggacaagctcaactaaagacggtgaaaaactcattgacgttggttggtcatcagtttgggtgcgtattggtaccgagtggattacagctgctctgtatctttggtctctgatttctcccatagtatttcctgacagggagtttgtgtga
>Mgl0280550.1_OG0014432
atgtgggcagcatcgtgccttgctacttgttgtgcttcatgtgcatgtgaggcatgcaagtcggtggctggagggattacgcgtcggtctgctcgaattgcatattgtggcctgtttgcactttctcttattgttgcatggattttcagagaggttgctgcaccacttatggaaaaaattccctggattaatcattttgcttatacccctagtagagaatggtttcagacagaagctgttctgcgtgtgagcctaggcaactttttgttttttacaatatttgcactactcatgattggagttaaggatcagagagatactagagatagctggcaccatggtggatggatggcaaagatcatagcatggtgtactctaatagtattgatgtttttcattcccaatggtgttgttggcttttatgagaccctagcaaaatttggttcaggattgtttttgctggttcaagtggttttactgctggacttcactcatacatggaatgatgcttgggttgcgaaggatgaacagttctggtatatagcattattcgttgtttctcttgtctgttacatcgcaacattttcgttctcaggattactctttcattggtttaatccgtcaggctatgactgtagtctcaatgtattcttcattgttgttacattggttctcgcatttgtatttgctgtggttgctcttcatcctaaggtgaatggaagcctcttgccagcttcgataatatcagtgtactgttcatacttgtgctacagtgggctttcaagtgaacctagggactatgaatgcaatggccttcatggtcatgtaaaagctgtctcaacaggcactctcatacttggaatgcttactacagttttatcagtggtgtattctgctgttcgtgctggttcttcaactacattgctttcacctccatcgtccccaagagcaggttctgggaagcctttgctctcaattgatgagatagaggagggacaaaagggcaaaaagaaagatgaagtgaggcctgtcacatattcatatactttcttccatattatttttgctcttgccagcatgtattcagctatgcttttaactggttggacaagctcaactgaagatggcgaaaaactcattgatgttggctggtcatcagtttgggtgcgtattggcactcagtggatcacggctgttctgtatatttggtccctgattgctcccattgtatttccagatagggagtttgtttga

>SEGI_02041_OG0014433
atga---------------------------------------------------------------------------------------------------------------------------------------------------------------------------------------------------------------------------------------------------------------------------------------------------------------------------------------------------------------------------------------------------------------------------------------------------------------------------------------------------------------------------------------------------------------------------------------------------------------------------------------------------------------------------------------------------------------------------------------------------------------------------------------------------------------------------------------------------------tgcaggcacttcctttagagagaccagaaagtgtccgtaatttcatatcggttgctcaatttcgaccagagaaggcccatggtattcaacttgagtcatttgctgttgccgtgaggagagtaaaattagaagcaccggatcatccagatgatcaaattataccaaggcttcagttagttggaagctgtcgaaataaggaagatcaagataggttgctggggttaaagatgaaatgtgttgagttgggaataagtaaacacgtcgacttctttgagaatgcgagctacaagtaa----------------------------------------------------------------------------------------------------------------------------------------------------------------------------------------------------------------------------------------------------------------------------------------------------------------------------------------------------------------------------------------------------------------------
>SESE_000518_OG0014433
atgatgataattgtgtgggtttgtggatcgacaacaattgcagtattaagttatattgcaataatgataatggtgggcagagtaaagaggaaaaaggcggttgggttctttcatccgtacacaaacgacggtggtggaggagaaaaggtgttgtggtgtgcagtgaaggcgattcag---------------------------------------------gaagaagctcctcatttaacatgttttatttacacagg--cgatgaagct-tcgccccagagtctccaagctcgagctctagatcgcttcggtgtaactct---tctttctcctcctcaggtggtacgcctgtacaagaggaagtggatagaggcagccacttacccctatttcacgctcattggacagagtcttggctcagtgttacttgcatgggaagctcttaacaagtttatgcccattctttattttgatactagcggctatgcttttacatatcctcttgcacgtttatttggctgtaaggttgcttgttacacacattatccaacaatcagttcagatatgctttctcgtgttctgagccgcaattcaatgtataacaataacaatgtcattgcaaaaag------------------ttattggctatcagcaggtaaggcagtatactacaagctaatgacttggatgtatggatgggtgggtttatattcgaacttggtgatggtaaactcatcatggacacaatctcatattgaaatgttgtggaagatacctcaacgaattagaagagtctaccctccctgcaatacacagtcccttcaggcacttcctttagagagaccagaaagtgtccgtaatttcatatcggttgctcaatttcgaccagagaaggcccatggtattcaacttgagtcatttgctgttgccgtgaggagagtaaaattagaagcaccggatcatccagatgatcaaattataccaaggcttcagttagttggaagctgtcgaaataaggaagatcaagataggttgctggggttaaagatgaaatgtgttgaattgggaataagtaaacatgttgacttctttgagaatgcgagctacaaaaaactggtggatctccttgggatggccatctctgggcttcattcaatgacagatgaacattttggcataagtattgtagagtacatggcagctggtgcggttccaattgctcataactctgcaggaccaaagatggacattgttttagacgaagatgggcaaaagactgggtttttagccagaactgtagatgaattttctgatgcaatatatgctcttatgagaatgccagagaaagagcgcttgaaaattgctgcagctgccag-----aaggaataca------------------atactcttggttttgactccaagacaaatctgt-----------------ttatag------------------------------------------------------
>Tyu0088330.1_OG0014433
atgttgataattgctcagctttgtgcattgacatcaattggagtgttaagttatattgcaataatggtaatgatggggagaatgaggaggaaaaaggcagttggattctttcatccatacacaaacgatggcggcggtggtgagagggtgttgtggtgtgctgttcgagtcacaaagctggttcccaaaatttggcaccccgggattgccgtgacaaaatttgacggtgcctccaaggcaatccggcgtttctacacgggatggctggtgctatcacatcattgcatatgggcaaaagtcaaagatgtctttaattattccttgaaatgtatgcctccccaagtggtacgtctgtacaagaggaagtggattgaggcagccacttacccccatttcactctcattggacagagtcttggctcagtgttacttgcatgggaagcccttaacaagtttacgcccactctttattttgattcaagtggatatgcttttacatatcctcttgcacgtttatttggctgtaaggttgcttgttacacacattatccaacaatcagttcagatatgctttctcgtgttctgagcggcaattcaatgtataacaataataatgtcattgcaagaaggcaggttggatctgggctcttttggttatcaagaggtaaggcaatgtactacaagctaatggcttggatgtacggatgggtggggttttattcggacttggcaatggtcaattcatcatggacacaatctcatattgaaatgttatggaagatacctcaacgaactagaagagtctaccctccatgcgatacaaaatctcttcaggcacttgctttagagagaccagaaagagtccggaatttcatatcagtttctcaatttcgaccagagaaggcacatggtattcaactggaggcatttgctattgctgtgaaaagagtaaaattagaagcatcagatcatctggatgccctagttgtaccaaggcttcaattagttggcagctgtcgaaataaggaagatcaagataggctactggggttaaagacaaaatgtgttgagttgggtataagtgatcaagttgatttctttgagaatgtgagctacaaaaacctggtggatcttcttgggacggctatctctgggcttcattcaatgacagatgaacattttggcataagtgttgtagagtacatggcagctggcgcagttccaattgctcacaattctgcaggaccaaagatggacatccttttagatgaagatggcaaaaggactgggtttttagcgataagtgtagatgaatttgctgatgcaatatacactcttatgatgatgccagaggcagagcgctt-aaaattgctgcagctgcacgaaagcagggcattcatttacacattcactcctcatgttttcaaatgcgagttcaatactgagctcaacgaactcttcaacttaccacgggaccaagttacacgggtaccaacacctcaacacaacacaccattacctagataa
>Mgl0280540.1_OG0014433
------------------------------------------------------------------------------------------------------------------------------------------------------------------------------------------------------------------------------------------------------------------------------------------------------------------------------------------------------------------------------------------------------------------------------------------------------------------------atgcccattctttattttgatactagcggctatgcttttacatatcctcttgcacgtttatttggctgcaaggttgcttgttacacacattatccaacaatcagttcagatatgctttctcgtgttctgagccgcaattcaatgtataacaataacaatgtcattgcaaaaag------------------ctattggctatcagcaggtaaggtggtatactacaagctaatgacttggatgtatggatgggtgggtttatattcgaacttggtgatggtaaactcatcatggacacaatctcatattgaaatgttatggaagatacctcaacaaattagaagagtctaccctccctgcaatacacagtcccttcaggcacttcctttagagagaccaaaaagcatccgtaatttcatatcggttgctcaatttcgaccagagaaggcccatggtattcaacttgagtcatttgctattgccgtgaggagagtaaaattagaagcaccggatcatccagatgatcaagttataccaaggcttcagttagttggaagctgtcgaaataaggaagatcaagataggttgctggggttaaagatgaaatgtgttgagttgggaataagtaaacatgttgacttctttgagaatgcgagctacaaaaaactggtggatctccttgggatggccatctctggacttcattcaatgacagatgaacactttggcataagtattgtagagtacatggcagctggtgcggttccaattgctcataactctgcaggaccaaagatggacattgttttagatgaagatgggcaaaagactgggttcttagccaaaagtgtagatgaatttgctgatgcaatatatgctcttctgagaatgccagagagagagcgcttaaaaattgctgcagctgccag-----agggcgtgcatctagattttctgaagagagattttataat--gattttaaggctgcaatgcattcgttgttgagtgaattatga------------------------------------------------------

>SEGI_30228_OG0014434
---------------------------------------------------------------------------------atggatgaatggccgtgtcgtggcaaactatctggacttatatcaggcttaatatttgtgctggtcc---tgctttcggcacaaccaggggatgcatatgaccctctggacccaaatggtaacataaccataaaatgggacatcatatcctggacccctgatggctatgttgctgtagtgagaatagtgaattatcaacagtacagacacatagaaagccctgggtggactcttggctggaattgggctaagaaggaggtcatatggtccatggtgggggctcaggctacagaacaaggcgattgctctcgttatacgggcaatattccacactgctgtaagaaagatccctccattgtggacttgctggcgggggttccatacaaccagcaggttgccaactgctgcaggggaggggttattgcctcgcgtggtcaggaccctgcacgagcacttggtgcatttcaggtcagcgttggcagcgcagggaataccaatacgaccgtccgcttgcccaagaactttactcttaggacacccggccctggctatacttgtgggcctgctaagaaggtcccgcctagccagtttctcagctcagacggccgccgccgcacccaagccttaatgacctggaacgtgacctgcatatattcacagtttgtggcccaaagaacccctagctgttgtgtttccttctcatctttctacaatgacacaattatcccctgccctgtatgtagctgcggctgccaggataacatcaatcagctcggcagttgtattaagaaagattccccatatctaaagaatgtgagagctactgcacctgctcacagtaatgcaccccttgttcagtgcacatctcacatgtgccctatcagaatacattggcatatcaaaaacaactacaaggagtattggagagtgaaaatcactattacaaacttcaattacagaatgaattatactgattggaatattgttgcccagcatccaaatttcaacaatttgacccaaattttcagcttcaactacaagtcactgaatccctatgaatctctaaatgatactgcattattttggggcatcaaattctacaatgatatgctcctgcatgctggaccagacggaaatatccaatctgaattgctactcaagaaggataaagaaactttcaccttccaacaagggtgggcattcccccggagagtatactttaatggtgatgattgtgtattgcccccgccagatgcataccctacgctaccaaacgatagtcct---ctaaagaaaggaagatcctttggattaatgataattcttatagttttggctaccacatcccaattgttattcttgtaa
>SESE_084680_OG0014434
atgcccgtgggatttaaccttgggaaaaagaagaaaaaattgggagcatttgaagaggctacagttgcattaaaggtggacatggataagtgg---------------aaatgcaggcttgtgttcggctcaacattca------tct---tcttatcagcacacacaggagatgcatatgaccctctggacccaaatggtaacataaccataaaatgggacattatatcctggacccctgatggctatgttgctgttgtgagaatagtgaattatcaacagtacagacacatagaaagccctgggtggactcttggctggaattgggctaagaaggaggtcatatggtccatggtgggggctcaggctacagaacaaggcgattgctctcgttatacgggcaatattccacactgctgtaagaaagatccctccattgtggacttgctggcgggggttccatacaaccagcaggttgccaactgctgcaggggaggggttattgcctcgcgtgggcaggaccctgcacgagcacttggttcatttcaggtcagcgtgggcaacgcagggacaaccaatacgaccgtccgcttgcccaagaactttactctgaggacacccggccctggctatacttgtgggcctgctaagaaggtccagcctagccagtttctcagctcggacggccgccgccgcacccaagccttaatgacctggaatgtgacctgcatatattcacagtttgtggcccaaagaacccctagctgttgtgtttccttctcatctttctacaatgacacaattgtcccctgccccgtatgtagctgcggctgccaggataatatcaatcagctcggcggttgtattgagaaagattccccatatctgaagaatgtgagaactattacacctgctcacaataatgcgccccttgttcagtgcacatctcacatgtgccctatcagaatacattggcatgtcaaaaccaactacaaggagtattggagagtgaaaatcactattacaaatttcaattacagaatgaactatactgattggaatattgttgctcagcatccaaatttcaacaatttgacccaaattttcagcttcaactacaagtcactgaatccctatgaatctctaaatgatactgcattattttggggcatcaaattctacaatgatatgctcatgcatgctggatcaatgggaaatgtacaatcagaattgctactcaagaaggataaagaaacattcaccttcaaacaagggtgggcattcccccggagagtatacttcaatggtgatgattgtgtattgcccccgccagatgcataccctacgctaccaaacgatagtcct---ctaaagaaaggaagatcctttggattaatgataattattttagttttggctaccacatcccaattgttattcttgtaa
>Tyu0075950.1_OG0014434
------------------------------------------------------------------------atggtggacatggataaatgg---------------aaatgtgggcttgtgttgggcttactgttcatgctgtttctgttgttgtcaccacaaacaggaggtgcatatgatcctctcgacccaaacggtaacattacaatcaaatgggacatcatatcctggaccgcagatggctatgttgctgtagtgactttattgaattaccaacagtacagacacatacaaagccctgggtggactctagggtggacatgggctaagaaggaggtcatatggtccatggtgggggctcaggctacagagcaaggtgattgctctcgttttaagtccaatattcctcactgttgtaagaaggatccctccattgtggacttgctggcaggggttccgtacaaccagcagattgccaattgctgcaagggaggggtgatatcatcatatggccaggaccctgcacgagcacttgctgcatttcagctcagcgtgggaagctcagggaccaccaatacgaccgtccgattacccaagaactttactctcaagtcaccagggccagggtatacttgtgggcctgcaaagaaagtgccgcccagccaatttctcagtgcagatggccgccgccacacacaggctgcaatgacctggaatgtgacctgcgcatattcacagtttgtggctcagagaagtcctatgtgttgtgtctccttctcatctttttataatgacactattgtcccctgccccgtatgcacatgtggctgccagaacaatatcaaacagccaggcacttgtgttgagaaagattcccaatacctcaagagtgtcagagctaatacacccactaatagctatgcaccccttgttcagtgcacatctcacatgtgcccaatcagaatacattggcatgtcaaactcaactacaaggagtactggagagtgaaaatcactgttacaaattttaattacagaatgaattatactgattggaatattgttgcccagcatccaaatttcaacaatttgacccaaattttcagcttcaactacaagtcagtgaacccctatggatctctaaatgataccggattgttttggggcgtcaaatactacaatgaaatgctcatgcatgctggaccaatggggaatgtccaatctgaattgctactcaagaaagataaggaaaccttcagcttcaaacaggggtgggcattccctcggagagtgtattttaatggtgatgattgtgtattgccaccgccagatgcatatcctacactgccaaacagtagtcctgccttgaagaaaggaagatcctttggattaatgataactattatagccttgtctacgacatctcttttggcattcttgtaa
>Mgl0280520.1_OG0014434
---------------------------------------------------------------------------------atggataaatggccttgtcgtggcaaaatatctggacttttatcaggcttaacatttatgctggtcc---tgctttcggcacaaacaggagatgcatatgaccctctggacccaactggtaacataaccataaaatgggacatcatatcctggacccctgacggctatgttgctgtagtgagactagtgaattatcaacagtacagacacatagagagcccagggtggactcttggctggagttgggctaagaaggaggtcatatggtccatggtgggggctcaggctacagagcaaggcgattgctctcgttatacgggcaatattcctcactgctgtaagaaagatccctccattgtggacttgctggcgggggttccatacaaccagcaggttgccaactgctgcaggggaggggttattgcctcgcgtggtcaggaccctacacgagcacttggtgcatttcaggtcagcgtgggcagcgcagggacaaccaatacgaccgtccgcttgcccaagaactttactcttaggacacccggccctggctatacttgtgggcctgctaagaaggtccagcctagccagtttctcagcccagacggccgccgccgcacccaagccttactgacctggaatgtaacctgcatatattcacagtttgtggcccaaagaacccctagctgttgtgtttccttctcatctttctacaatgacacaattgtgccctgccccgtatgtagctgcggctgccaggataacatcaatcagcttggcagttgtattgagaaagattccccatatctgaagaatgtgagagctattacacctgctcacaataatgcaccccttgttcagtgcacatctcacatgtgccctatcagaatacattggcatatcaaaaccaactacaaggagtattggagagtgaaaatcactattacaaacttcaattacagaatgaattatactgattggaatattgttgctcagcatccaaatttcaacaatttgacccaaattttcagcttcaactacaagtcagtgaatccctatgaatctctaaatgatactgcattattttggggcatcaaattctacaatgatatgctcatgcatgctggatcaatgggaaatgtccaatctgaattgctacttaagaaggataaagaaactttcaccttcaaacaagggtgggcattccctcgcagagtatactttaatggtgatgactgtgtattgcccccgccagatgcataccctacgctaccaaacaatagtcct---ctaaagaaaggaagatcctttggattagtgatgattattattattttggctaccacatcccaactgttattcttgtaa

>SEGI_00858_OG0014436
---------------------------------------------------------------------------------------------------------------------------------------------------------------------------------------------------------------------------------------------------------------------------------atgaatctacaggctaatgttgccacatcagcatctgagaagggcaaaacatctgagaatacagttaatggacagacagcagcagctgaaaataaggcacatatagatcaagatatacagggtgtagtccagcaaatggactcattaactgtctccacagaggtttctgtcactgcttcaccagagcaaacacatctcgaaaatatagaactggataaacggattcgagcattgaagaagaagattcgacttactgagtcacagcaggcatctttagctggaaaagagacattaaatcctgagcaaagagaaaagctaactaagttggatacatggcgaaaagagttgatggatctggaggagaaaagaatgctgttggattcataa
>SESE_006104_OG0014436
atgggcacagaggaagcagcttcttctctgtcgatgggcataactctcaaggaaggagagaggatattagcaccaacaaggagacctgatggcactcttaggaagcccattcgtatcagagctggttatgtccctcaggaggaagttgccatttatcagtccaaaggcgccctgttgagaaaatcaatgcctgaggtcccacctgggtacgacccagtagcagacaccaaacccaaaacaaagtctgctaagaggaatgaaagaaagaaggagaagaagcatcaggctaatattgccacatcag------------------catctgagaatacagttaatggacagacagcagcagctgaaaataaggcacatagagatcaagatatacagggtgtagtccagcaaatgggctcattaactgtctccacagaggtttctgtcactgcttcactggagcaaacacatcttgaaaacatagagctggataaacgaattcgagcattgaagaagaagattcgacttactgagtcacagcaggcatctttagctggaaaagagagattaaatcctgagcaaagagaaaagctaactaagttggatacatggcgaaaagagttgatggatctggaggagaaaagaatgctgttggattcataa
>Tyu0235170.1_OG0014436
------------------------------------------------------------------------------------------------------------------------------------------------------------------------------------------atgcctgaagtcccaccagggtacgacccagttgcagacaccaaacccaaaacaaagtctgccaagaggaatgaaaggaagaaggagaagaagcatcagtctgggattgcctcatcaacatctgagaagggcatcacatctgagaattcagctaatggacagacagtaacagctgagaatagggcacatagagatcaagatatacaggatgtagtccagcagatgggctcattaactgtctccgcagaggtttctgttgctgcttcgtcagagcaaacacatcccgagaatatagaattggataaacggatccgagcattgaagaaaaagattcgactgactgaatcacagcaggcgtccttggctggaaaagaaacactaaatcccgagcaaagagaaaagctgactaagttggatatgtggcggaacgagttgaaggatctggaggagaaaagaatgcctttgggttcataa
>Mgl0246500.1_OG0014436
atgggcacagaggaagcagcttcttctctgtcgatgggcataactctcaaggaaggagagaggatattagcaccaacaaggaggcctgatggcactcttaggaagcccatccgtatcagagctggttatgtacctcaggaggaagttgccatttatcagtccaaaggcgccctgatgagaaaatcaatgcctgaggtcccacctgggtacgacccagtagcagacaccaaacccaaaacaaagtctgctaagaggaatgaaagaaagaaggagaagaagcatcaggctaatattgccacatcagcatctgagaagggcaaatcatctgagaatacagttaatggacagacagcagcagctgaaaataaggcacatagagatcaagatatacagggtgtggtacagcaaatgggctcattaactgtctccacagaggtttctgtcactgcttcaccggagcaaacacagcttgaaaacatagaactggataaacggattcgagcattgaagaagaagattcgacttaccgagtcacagcaggcatctttagctggaaaagagacattaaatcctgagcaaagagaaaagctaactaagttggatacatggcgaaaagagttgatggatctggaggagaaaagaatgctgttggattcataa

>SEGI_33697_OG0014437
atgtcggggaa---aagaaacccacggctcaacattccaattccgagccg---------------acaaccgcttcacaggcttcctctgccaccgcagagcgtcgtggagagaacggcggggcggcaggatgtggaagagctttccgatttggagcgactggagactctggggcatggaagcggggggatggtttacagggtgcgccacaagaagacttcggcggtgtatgccctgaaactcatccacggtaaccatgaccagaacatcagggggcagataattcgcgagatggagatcctgaagaagacggactcgccctttgttgttaaatgccacgggatattcgacaagggcgaagagatccattttgtgcttgagtacatggacggggggtcgcttcaggacgtgctgcagaagaggcgtatgccggagggctttctggcggaggtagcccgaaacgtgttggaggggctaaagtatctccatcgccagaagatcgtccaccgggacattaagccctctaaccttctgcttaaccggaagcaggaggtgaagatcgcggattttggcgttagccgaatcctttcgcagacgctggatccatgtaatacatacgtggggacttgcgcgtacatgagcccagagaggttcgatcctgacagctacgggggtcgttacgacgggtacgcgggggacatatggagcctcggcctcagcctgctcgagtgttttaccggccatttcccgttcctagcgccgggacagaaggcggactggcccacgctcatgtgcgccatctgttacggggatccgccctctccgcccgcttctgcctctggggattttcagaacttcatctactgctgcctgcacaaggacgcgcgaaagaggtggactgcggctcaactgttggaacacccttttatttgcaaatcccgtaccagctctttgtcaacgtctatgcagtcgctcagaatctga
>SESE_131875_OG0014437
atgtcggggaa---aagaaatccgcggctcaacattccaattccgagccg---------------acaaccgcttcacaggcttcctctgccaccgcagagcgtcgtggagaggacggtggggcggcaggatgtggaggagctttccgatttggagcgactggaggccgtggggcatggaagcggggggaaggtttacagggtgcagcacaagaagacttcggcggtgtatgccctgaaactcatccacggcaaccatgaccagaacatcagggggcagataattcgcgagatggagatcctgaagaagacggactcgccctttattgttaaatgccacgggatattcgacaagggcgaagagatccattttgtgcttgagtacatggacgggggctcgcttcaggacgtgctgcagaagaggcgtatgccggagggctttctggcggaggtagcccgaaacgtgttggaggggctaaagtatctccaccgcaagaagatcgtccaccgggacattaagccctctaaccttctgcttaaccggaagaatgaggtgaagattgcggattttggcgttagccgaatcctttcgcagacgctggatccatgtaatacatacgtggggacgtgcgcctacatgagcccagagaggttcgatcctgacagctacgggggtcgttacgacgggtacgcgggggacatatggagcctcggcctcagcctgctcgagtgttttaccggccatttcccgttcctagcgccgggacagaaggcggactggcccacgctcatgtgcgccatctgttacggggacccgccatctccgcccgcttccgcctctggagatttccagaacttcatccgctgctgcctgcacaaggacgcgcgaaagaggtggactgcggctcaactgttggatcacccttttatctgcaaatcccgtaccagctctttgtcaacgtctatgcagtcgctcagaatctga
>Tyu0235160.1_OG0014437
atgtccggcag---aagaaatccgcggctgaacataccaattccgactcgggcggagtcgttcccgcagggtcttcacaggcttcccctgccaccggcggctctcatggccggcacggcggccagtaaggacgtggaagagctttcggatctggagcggctggagatcctggggcacggaagcggcggaaatgtttacaaagtccgtcacaggaagacggcggcgatgtacgcactgaaggtcatccatggcaaccacgatcagaacatcaggggtcacataatccgcgagatggagatcctgaagaagacggattcccctttcgtcgtcaaatgccacggaattttcgacaagggagaagagatccacttcgtgctggaatacatggacggcggatcgctcctgaatgtggtgcaggagaggcgcatgtcggagcggtttctgtcctcggtggcacgccaggtgttggaagggctcaagtatctccaccgccagaagatcgtgcacagagacattaaaccctcgaatctgctggttaaccggaagcaggaggtgaagattgcggatttcggcgtgagcagaatcctgtcgcagacgctggatccctgtaatacatacgtgggaacctgcgcgtacatgagcccggagagattcgacccggacagctatggcgggcgctacgacggttacgcgggggacatatggagcttggggctgagcctgctggagtgcttcacgggtcatttccccttcctggctccggggcagaaggcggactggcccacgctcatgtgcgccatctgctacggggacccgccatcgccgcccgccaccgcctctgcggatttccagaactttatccgctgctgccttcacaaagacgccaggaagagatggaccgccgctcggcttctggaacatccttttatttgca---ccagcgcgctcgccctctcctcgtccatgcggaagctcaccatctga
>Mgl0246450.1_OG0014437
atgtcggggaaggcaagaaacccgcggctcaacattccaattccgagccg---------------acaaccgcttcataggcttcctctgccaccgcagagcgtggtggagagaacggcggggcggcaggatgtggaagagctttccgaattggagcgactggagactctggggcatggaagcggggggaaggtttacagggtgcgacacaggaagacttcggaggtgtatgccctgaagctcatccacggcaaccatgaccagaaaatcaggagccagataattcgcgagatggagatcctgaagaagacggactcgccctttgttgttaaatgccatgggatattcgacaagggcgaagagatccattttgtgctcgagtacatggaggggggctcgcttcaggacgtgctgcagaagaagcgtatgtcggagggctttctggcgctggcagcccgaaacgtgttggaggggctaaagtatctccaccgtcagaagatcgtccaccgggacattaagccctctaaccttctgcttacccggaagcaagaggtgaagattgcggattttggcgttagccgaattctttcgcagacgctggatccctgtaatacatacgtggggacctgcgcgtacatgagcccagagaggttcgatcctgacagctacgggggccgttacgacgggtacgcgggggacatatggagcctcggcctgagcctgctcgagtgttttaccggccatttcccgttcctagcgccgggacagaaggcggactggcccacgctcatgtgcgccatctgttacggggacccaccttctccgcccccttctgcctctgcggattttcagaacttcatccgctgctgcctgcacaaggacgcgcgaaagagatggactgcggctcaactgttggaacacccttttatttgcaaatcccgtaccagctctttgtcaacctctatgcagacgctcagaatctga

>SEGI_34704_OG0014441
---------------------------------------------------------------------------atggaaacagcagagtccttagataccttcatctctatggcatcacgcccaggggattttgaagaagagcagtacaatcgaggattgcagaacatgg---aggagacaggagacgaggaggagctgagcggcggaggtggagcgcagatgaagaagaggcggctcagtttgcagcaagtgagatctctggagaagaatttcgaggtggagaacaagctggagcctgatcgcaaaatgcagctcgcaaaagagttgggtttgcagcccagacaggtggccgtctggtttcagaacaggcgcgcccgctggaagacgaagcagcttgagagagattacggagttctcaaacacaattatgatgccctcaaatctagctttgaagccatgcatagagaaaaccagaaactcacagctgagttaagcactgtgaggaagaaagtggaggacgcag---ggaagaggaaagggaatgtttctcatagagatgatgacaataatgttgataccaagccagggattagagcagtggcgatgaaacaagaagatgaagaagaagaagaaggggggcttgtggagagcaaggttatgaatggaatcactgttttcaacgaaagattggagggatcagagagtgatagcagtgcaatactaaacgacattggagcaggagct---gtaggagaaaataacagtccccatcccattgatagctacatctgtacaacttcctccctcaaatacagtactgcatatatgcagccttctaccaatcataatgataacgataacaaaagcactggagagggtctaatggaggctttcag---agcaggtaacaatagtaacaacgttgttccaaaggtaccttctgctgcagcctataatccacaacaatgctttaggatcgatgatacggaggaatcctgcaacttcttcaatgtggacgactcagctgctgcgactcttccatggtgggagtggccatga
>SESE_061851_OG0014441
---------------------------------------------------------------------------atggaaacaacagaatccttagataccttcatctctatggtagcacgcccagaggattttgaagaagagcagtacaatcgaggatttcaaaacatag---aggagacaggagatgaggaggagctaagcggcggaggtggagcgcagatgaagaagaggcggctcagtttgcaacaagtgagatctctggagaagaatttcgaggtggagaacaagctggagcctgatcgcaaaatgcagctggcaaaagagttgggtctgcagcccagacaggtggctgtctggtttcagaacaggcgcgcccgctggaagacgaagcagctcgagagagattacggagtcctcaaactcaattatgatgccctcaaatctagctttgaagtcatgcatagagaaaatcagaaactcacagctgagttaagcagtgtgaggaagaaagtggaggacgcag---ggaagaggaaagggaatgtttctcatagagatgatgacaataatgttgataccaagccagggattagagcagtggcgatgaaacaagaagatgaagatgaagaagaagaaggccttgtggagagcaagcttatgaatggaatcattgttttcaacgaaagattggaggcatcagagagtgatagcagtgcaatactaaacgacaatggagtaggagct---gcaggagaaaataacagtccccatcccattgatagctacatctgtacaacttcctctctcaaatacag---tgcacatatgcagccttctaccaatcataatgataacgataacaaaagcactggagagggtctaatggaggctttcag---agcaggtaacaataataacaccgttgttccaaaggcaccttctgctgcagcctataatccacaacaatgctttaggatcgatgatacggaggaatcctgcaacttcttcaatgtggacgactcagctgctgcaactcttccatggtgggagtggccatga
>Tyu0262440.1_OG0014441
atgaaggccacagatatagtggctctacaagataaggaggcagccattaatcactccttaaccagcaattttagaatggaaacagcagagtctttggatgccttgatttctatggtgggacgcccaggggatttcgaagaaaagcagtacaatggaggatttcagaacgtggatcaggagactggggatgaggaggagctgagcggtggaggtggcgcgcaggtgaagaagaggcggttgagtttacagcaggtgagatctctagagaagaattttgaggtggagaacaaacttgagccagaccgcaaaatgcagctggcgaaggagttgagtctgcagcctagacaggtggctgtgtggtttcagaacaggcgcgcccgctggaagaccaagcaactggagagagattatggagtccttaagctcaattacgataccctcaaatgcagctttgatgccatgcaaagagacacccaaaaactcacagccgagctgaacagtctgaggagtaaagtggaggaaacagcacggaggcggaatggtgatgtttctctgatgaatggactctgtatctctggagataagcatatacttgacaatgtggcactgaaacaagaagacatagaagaagaagggg------------------ttgttgcaaatggaattattgtattcaacgaaagaatggagggatcagagagtgatagcagtgccattctgaacgacaatgcagcagtggctgcagcagcaggaaacagcagtcctcatcccattgacagctacatttccacctcttcctctctcaaatatac---tacttatttgcatcctcctttgaatgataatgat---gacaacaaatgcattggggaaggcctaatgggtgctctcagagcagcaggtaacaatattaataacaacattcc---------------------------tccacaacaatgcttcaggatggatgataatgaggaatcttgcaacttcttccatgtggaggattcagctgctgctactcttccatggtgggaatggtcttaa
>Mgl0135740.1_OG0014441
---------------------------------------------------------------------------atggaaacagcagaatccttagataccttcatctccatggtagcacgcccaggggattttgaagaagagcagtacaatcaaggatttcaaaacatgg---aggagacaggagatgaggaggagcttagcggcggaggtggagcgcagatgaagaagaggcgcctgagtttgcagcaagtgagatctctggagaagaatttcgaggtggagaacaagctggagcctgatcgcaaaatgcagctggcaaaagagttgggtctgcagcccagacaggtggccgtctggtttcagaacaggcgcgctcgctggaagacgaagcagcttgagagagattacggagtcctcaaactcaattatgatgccctcaaatctagctatgaaaccatgcatagagaaaaccagaaactcgcagctgagttaagcagtgtgaggaagaaagcggaggacgcag---ggaagaggaaagggaatgtttctcgtagagatgacgacaagaatgttgataccaagccagggattagggcagtggcgatgaaacaagaagat---gatgaagaagaaggagggcttgtggagagaaagggtgtgaagggaatcattgttttcaacgaaagattggagggatcagagagcgatagcagtgcaatactaaacgacaatggagcaggagca---gcaggagaaaataacagtccctatcccattgatagctacatctgtacaagttcctctctcaaatacag---tgcatatatgcagccttctaccaatcataatgataacgataacaaaagcactggagagggtctaatggaggctttcag---agcaggtaacaataataacgccgttgttccaaaggcaccttctgctgcagcctataatccacaacaatgttttaggatcgatgatacggaggaatcctgcaacttcttcaatgtcgacgactcagctgctgcgactcttccatggtgggagtggccatga

>SEGI_39065_OG0014446
atg-----------------------------------------------------------------------------------------------------------------------------------------------------------------------------------------------------------tgttggatgatcgcatcaagtatatt-------------------tattgatgccttcgacagcgtgactggtattatatgctgttctccgagtgttcatgtgttggatgatcgcatcaagtatattgcaaggtacccttctggtggaatcttgctgtggaagccaactacaggtccaaggaaagcttatacttccaacatgccttctcagattgattgtcctatacaaacacggacggctgttgc---tgtgggggaggaggttgcgaacaagaaatgtcatggcctcaaagatgctgcaggaaaagctacctgtaggcggcgtgtatttgtccagacagatacgggaagtgtgctgggtattgaactggatagggcagacaatgcacatactgtaaaaaggaaaatgcagttggcattgaatatacccactgaagagactgctcttacctttggtgatttggtgctaaagaatgatctaagcgcggtcagaaatgatgctccccttcgcctcaccagaggagacatccacagaagctcttctacgccttgtctttctcccagaattgatagtctgcaatatagagataggagtagaccattggagattgttggtggtttgggtggccattccaagataaataaattgataaaacaagcagtcagggcagttgaatgtggtgtagatcccatccctgttcaacgagggctcggtggagcatactatttccgtgatattctaggtaaaagcatagctattgtgaaacctacagatgaagagccctttgcgcctaataatcccaagggttttgttggaaagatcctggggcaacctgggttgaagagatcaataagagtgggagaaacaggtgtccgagaagttgccgcttaccttctagatcacaatgaatttgcaaaggtgcctccaacagtacttgttaaaatttcacattcagtttttcatattaacaatggtatgactgcaagcagaatcttaaacgataaacaaagcattagtaagattgcttcatttcagcagtatgttgaacatgattttgatgccaatgaccatgggacatccagtttctctgtcactgctgttcataggattggaattctagatataagactattaaataccgacagacatgcaggcaatattcttgtaaaaaaatctgacacaggttttctcaagtatcgtcaaatgggtgatacagttgagcttatacctatagaccatggcctatgccttccagaaacattggaggatccttattttgaatggctccattggcctcaggcctctataccgttttcagaggctgaattagaatatataagccgacttgatgcgtttaaggacgccgatatgctgagaacagagttacctatgatgagggagtcttctttaagaattctcatactgtgtactattttcctaaaaactgctgctgctgctggattgtgtcttgcagaaattggtggaatgatgggtcgagagatttatgacgtagaagaggaagcaagtgagttggaattagtttgtttgcaagctaaaattgagactgatcaacaaatgtccgctgcaaattgtgagttaatggagaatttatctgaagtgttctatgaagaagagcattcggca---gatcaatcacagattgatccccatgggaaggaacaattgatgtatcaatttccctttgatatggaggatggaaatgattttcagaatggtcgagtcttgacaaataataaaaatgatgacgtatgtttgaactttggggagaggcatgatacccacggattaggtaaaaagaaactaaacgtgcctcaaggtacagggctctcattgttgctccctcaatcttctttcccaagtcaccaaaaaaacgagttgcagttccattctgctttgaatgcattctgtgccatccatgctttatcgcccagaatctctagtagagccgccggatcgccacttccattgaatttctcttccaaaccccacaaaggctggccactggcaaaattggaagaggttcct------gtagaagaagagatgcaggaattgtttccagaggacaagctcgaaaatggtattatgaagaaacaaagccccgtatcaaacaggcaatttataatacctaagagtaacagattctcccaacgaaatcagcgttgtactacctacataggtgcaagaaaggggtttccaaggcaaggtgtgtcaccctcaaaaaccatgcaaagtgagcctgagccaggtatagtgaccccaaataccataaaattttcagacatgagcaaggaggagtgggccctattcattgattacttccacaaactcttaccaggtgcaatagcatctagaaaacagggtacggtgaaccacaagcagagacttggggcttcatgccagttttga
>SESE_095169_OG0014446
atggtcaatttcattgatgttcaacctcgtaaggcccaaatcattttcttacttgatatttctttgacccatattgacacatccatacatgcacctgatggccctctctatgtcactagatgtattaatgataaacctaccactgggatactcattgatctcgtgcgtgtagagaatgtgatcgctgaggagttcatgtatactgaggtcgggggctcgaatccgggacgctcagtttcttgccagaagagtattgatgccttcgacagcgtgactggtattgtatgctgttctccgagtgttcatgtgttggatgatcgcatcaagtatattgcaaggtacccttctggtggaatcttgctgtggaagccaactacaggtccaaggaaagcttatacatccaacatgccttctcagattgattgtcctatacaaacacggatggctgttgc---tgttggggaggaggatgcgaacaagaaatatcatggcatcaaagatgctgcaggaaaagctaccagtaggcggcgtgtatttgtccagacagatacgggaagtgtgctgggtattgaactggatagggcagacaatgcacatactgtaaaaaggaaaatgcagttggcattgaatgtacccactgaagagactgctcttacctttggtgacttggtgctaaagaatgatctaagcgtggtcagaaatgatgccccccttcgcctcaccagaggagacatccacagaagctcttctacgccttgtctttctcccagaattgatagtgtacaatatagagataggagtggaccattggagattgttggtggtttgagtggccattccaagataaataaattgataaaacaagcagtcagggcagttgaatgtggtgtagatcccatccctgttcaacgagggctcggtggagcatactatttccgtgatattctaggtaaaagcatagctattgtgaaacctacagatgaagagccctttgctcctaataatcccaagggttttgttggaaagatcctggggcaacctgggttgaagagatcaataagagtgggagaaacaggtgtccgagaagttgccgcttaccttctagatcacaatgaatttgcaaaggtgcctccaacagtacttgttaaaatttcacattcagtttttcatattaacaatggtatgactgcaagcagaatcttaaacgataaacaaagcattagtaagattgcttcatttcagcagtatgttgaacatgattttgatgccaatgaccatggtacatccagtttctctgtcactgctgttcataggattggaattctagatataagactattaaataccgatagacatgcaggaaatattcttgtaaaaaagtctgacacaggttttctcaagtatcgtcaaatgggtgatacggttgagcttatacctatagaccatggcctatgccttccagaaacattggaggatccttattttgaatggcttcattggcctcaggcctctttaccgttttcagaggctgaattagaatatataagccggcttgatgcgtttaaggacgccgatatgctgagaaaagggttacctatgatgagggagtcttctttaagaatcctcatactgtgcactattttcctaaaaactgctgctgctgctggattgtgtcttgcagaaattggtggaatgatgggtcgagagatttatgacgtagaagaggaagcaagtgagttggaattagtttgtttgcaagctaaaattgagactgatcaacaaatgtccgctgcaaattgtgagttaatggagaatttttctgaagtgttctatgaagaagagcattcggca---gatcaatcacagattgattcccatgggaaggaacatttgatgtatcaatttccctttgatatggaggatggaaatgattttcagaatggtagagtcttgacaaataaaaaaaatgatgatgtatgtttgaactttggggagaggcatgatacccagggattaggtaaaaagaaactcaacgtgcctcaaggtacagggctctcattgttgctccctcaatcttctttcccaagtcaccaaaaaaatgagttgcagttccattctgctttgaatgcattctgtgccatccatgctttatcacccagaatctctaatggagccgccggatcgccacatccgttgaatttctcttccaaaccccacaaaggttggccactggcaaaattggaagaggttcct------gtagaagaagagatgcaggaatcaattccagaggacaagctcgaaaatggtattatgaagaaacaaagccccgtatcaaacaggcagtttataatacctaagagtaacacattctcccaacgaaatcagcgttgtactacctacataggtgcaagaaaggggtttccaaggcacggtgtgccaccctcaaaaaccatgcaaagtgaacctgagccaggtatggtgaccccaaataccataaaattttcagacatgagcaaggaggagtgggccctattcattgattacttccagaaactcttgccaggtgcaattgcatctagaaagcagggtacggtgaaccacaagcagagacttggggcttcatgccagttttga
>Tyu0148580.1_OG0014446
atg---------------------------------------------------------------------------------------------------------------------------------------------------------------------------------------------------------------------------------------------------------attgttaccaaagaaagc--------------atcctgtcttccgagca-------------------------------ggcaaggtaccttgtaggcggaatcttgctgcggaagccaacttcaagggcaaggcaaacatatgttccaaatatgccttctcagattgattatcacataaaatcaaagatggctgtttctcatgttgggaatgaggttgtaaacagggaatatcatagccccaattacgtggcagaaaaagtgacctctaggaggcgtgtatttgtccagacggacactggaagtgtgctgggtattgagctggatagggcagacaatgcacatacagttaaaaagaagatgcagttggcattgaatgtacccactgaagagtctgctcttacatttggcgatttggtgctaaagaatgatctaagtgtggtcagaaatgatgctgcccttcgtctcaccagaggacacatccacagaagctcttctaccccttgtctttcacccagaattgatagtcctctgtacagagataggagtggacctttggagattgttggtggtttgagttgccattccaagatgaagaatttgataaagcaggcagtcaaggcaattgattacgg------------------------------------------------------------------------------------acctacagatgaagagccctttgcacctaataatccaaagggttttgttggaaagattctggggcaacctgggttgaagagatcaatacgtgtgggagaaacaggtatccgagaggttgccgcttaccttattgatcatgaagaatttgcaa------------------------------------------------------------------------------------------------------------------------agtatgttgaacatgattttgatgccaatgaccatgtgacatccaatttctctgttgctgctgttcataggattggaattttagatataagagtattaaatactgacagacatgcaggcaacattcttgtgaaaaggtctgacagagattcttcaaggtatcgtcaaatgggtgatacagttgagcttatacctatagaccatggtctttgccttccagaaacattggaggacccttattttgaatggcttcattggcctcaggcctctttaccattttcagacgccgaattcgaatacataagcagacttgatgcgtttagggatgcagagatgctgagagcagagttacccatgatgagggaggcttctttaagaattctcatattgtgcactatcttcctacaaactgctgccgctggtggattgtgtcttgcagaaattggtggaatgatgggtcgagagatttttgctgtagaagaggaagcgagtgagttggaattagtttgtttgcaggccaaaattgaggctgataaactagtgtcctgtgcagatagcgagttaattatgaatctgactgaagtgccctctgaagacaagcatttagtagatgatcactcagagattgattttcctggaaaggagcatttgatggatcaatttcagtttgatatcgaggacgggaatgattttcagaacggtacggtcttcacaaacaatgaaaaggacgactcatacttgaactttgccccaaggcttgatacacgggaatcagggacaagaaagctaaacgtatctc---------------------------------------------------------------------------------------------------------------------------------------------------------------------------------aaggctgctcactggcaaagttggatgaggttccttcttcagaagaggaagaaatgcaggaactgcttcctgggcacaagcaagaatatggtattttgaaggaacaaatccctgtatcaaacgggcagtttattacagctaggaggagtagcttctcccaaagaaatcagtgctgtactacctacagtggtgcaaggaagggattgccaaggcaaggggcgtcgacttcaagaaccatgcaaagtgagcctgagccagctatggtggctccaaataccataaaatttgcagacatgggcaaggaggagtgggccttattcattgactgctttcagaaaatcttgccagataaaattgcatctagaaagatgggggcaacaaatcccaaacatagacatggggtttcatgccagttttga
>Mgl0233390.1_OG0014446
---------------------------------------------------------------------------------------------------------------------------------------------------------------------------------------------------------------------------------------------------------------------------------------------------------------------------------------------------------------------------------------------------------------------atgccttctcagattgattgtcctatacaaacacggatggctgttgc---tgttagggaggaggttgcgaacaagaaatatcatggcctcaaaaatgctgcaggaaaagctacctgtaggcggcgtgtatttgtccagacagatacgggaagtgtgctgggtattgaactggatagagcagacaatgcacatactgtaaaaaagaaaatgcagctggcattgaatgtacccactgaagagactgctcttacctttggtgacttggtgctaaagaatgatctaagcgtggtcagaaatgatgctccccttcgcctcactagaggagacatccacagaagctcttctacgccttgtctttctcccagaattgatagtctgcaatatagagataggagtggaccattggagattgttggtggtttgagtggtcattccaatataaataaattgataaaacaagcagtcagggcagttgaatgtggtgtagatcccatccctgttcaacgagggctcggtggagcatactatttccgtgatattctaggtaaaagcatagctattgtgaaacctacagatgaagagccctttgcacctaataatcccaagggttttgttggaaagattctggggcaacctgggttgaagagatcaataagagtgggagaaacaggtgtccgagaagttgccgcttaccttctagatcacaatgaatttgcaaaggtgcctccaacagtgcttgttaaaatttcacattcagtttttcatattaactatggtatgaatgcaagcaaaatctcaaacgataaacaaagcattagtaagatagcttcatttcagcagtatgttgaacatgattttgatgccaatgaccatgggacatccagtttctctgttactgctgttcataggattggaattctagatataagactattaaataccgacagacatgcaggcaatattcttgtaaaaatttctgacacgggttttcacaagtatcgtcaaatgggtgatacagttgagcttatacctatagaccatggcctatgccttccagaaactttggaggatccttattttgaatggcttcattggcctcaggcctctataccgttttcagaggctgaattagaatatataagcggacttgatgcgtttaaggacgccgatatgctgagaacagagttacctatgatgagggagtcttctttaagaattctcatactctgcactattttcctaaaaactgctgctgctgctggattgtgtcttgcagaaattggtggaatgatgggtcgagagatttatgacgtagaagaggaagcaagtgagttggaattagtttgtttgcaagctaagattgagactgatcaacaaatggccgctgcaaattgtgagttaatggagaatttatctgaagtgttctatgaagaagagcattcggca---gatcaatcacagattgattcccatgggaagggacatttgctgtatcaatttccctttgatatggaggatggaaatgattttcagaaaggtacagccttgacaaatgataacaatgatgacatatgtttgaactttggggagaggcatgatacccagggattaggtaaaaagaaactaaacgtgcctcaaggtacagggctctcattgttactccctcagtcttctttcccaagtcaccaaaaaaatgggttgcagttccattctgctttgaatgcattctgtgccatccatgctttatcacccagaatctctaatgtagccgccggatcaccgcttccattgaatttctcttccaaaccccacaaaggctggccactggcaaaattggaagaggttcct------gtagaagaagagatacaggaattgtttgcagaggacaagctcgaaaatggtattatgaagaaacaaagccccgtatcaaacatgcagtttataatacctaagagtaacagattctcccaacgaaatcagcgttgtactacctacataggcgcaagaaaggggtttccaaggcaaggtgtgacaccctcaaaaaccatgcaaagtgagcctgagccaggtatggtgaccccaaataccataaaattttcagacatgagcaaggaggagtgggccctatttgttgattacttccagaaactcttgccaggtgcaattgcatctagaaagcagggtacggtgaaccacaagcagagactcggggcttcatgccagttttga

>SEGI_21758_OG0014447
atgccgccacttagcgcagcacaggcgggttctctggcaacagcctcgcacgcctttctactcacaccccaactcagaaaattgccctacaaatccttgcaacctttcacgtttcctcattattcctcacccagaagattacacacaaccacaattgtatcttctccggtaaacaatttgatggatgggttgctgagcaaactgggtattcgaagaagaggggcagcagtttcaattggcgacgcagggaaaacaagcggggcttcaattgcgcaggggcccgatgacgacgttcctgcgccgggccagttgtttgcccagtttggagcaggctgcttctggggagtcgaactcgcctttcagagacttcccggcgtcaccaacacggaggtcggctattcccagggctttctgcacaatcccacttatgaagatgcttgcagtgggaacaccatgcattcagaggttgtgagagttcaatacgatccaaatgaatgctcgtatgacaacttgttggatgccttctgggatcgccatgatcccaccactttgaatcgccagggaggtgatgtaggtacccagtacagatccggaatttatttttactcaccagaacaggaaacaactgcacgcgaatcacttgaaagacaacagaagaagttgaacagaaaaattgttacagaaattttgcctgcaaagaaattctacagggcagaggaatatcatcagcaataccttgcaaaggggggacgatttggattcagacaatcaacagccaaaggatgcaatgatccaattaaatgctatggttga
>SESE_110670_OG0014447
atgccgccacttagcgcagcacaggcgggttctctggcaacagcctcgcacgcttttctactaacaccccaactcagaaaattgccctacaaatccttgcaacctttcacgtttcctcattattcctcacccagaagattacaaacaaccacaattgtatcttctccggtaaacagtttgatggatgggttgctgagcaaactgggtattcgaagaagaggggcagcagtttcaattggcgacgcagggaaaacaagcggggcttcaattgcgcaggggcccgatgacgacgttcctgcgccgggccagttgtttgcccagtttggagcaggctgcttctggggagtcgaactcgccttccagaggcttcccggcgtcaccaacacggaggtcggctattcccagggctttctgcacaatcccacctatgaagatgtttgcagtgggaactccatgcattcagaggttgtgagagttcaatacaatccaaatgaatgctcgtatgacaacttgttggatgccttctgggatcgccatgatcccaccactttgaatcgccagggaggtgatgtaggtacccagtacagatctggaatttatttttactcaccagaacaggaaacaactgcacgtgaatcacttgaaagacaacagaagaagttgaacagaaaaattgttacagaaattttgcctgcaaagaaattctacagggcagaggaatatcatcagcaataccttgcaaagggaggacgatttggattcagacaatcaacagccaaaggatgcaatgatccgattcgatgctatggttga
>Tyu0148450.1_OG0014447
atgcctccatttaacgcagcgcaggtgggttctctggccacagcctcccacgccattctacccacaatctatctcaagaaattactttacagatcc---------ttcgtttctccccatcattcctcctcaaaaagaataacaacgaccacaattttatcttctcctgtaaataatcttatggaggggctgctgaacaagttgggcattcgaagagcaggggcagctgtttcaaacggcgatgcggccaaaacagctgggtcttccgtagcgcagggtcctgacgatgacgttcccgcgcctggtcagcagtttgcgcagttcggagcaggctgcttctggggagtcgaactcgcgttccagagagtccccggcgtctccaagactgaagtgggttattctcaggggcacctgcacaatcctacttatgaagatgtttgcagtgggcgcagcatacattcagaggtggtgagggttcaatataacccaactgaatgctcctatggcactttgctggatgttttctgggatcgccatgatcctaccacactgaatcgccagggaggtgatgtaggtacgcaatacaggtctggaatttatttctattcgccagaacaggagacagctgcccgtgaatcacttgaaagacaccagaagaagttaaacagaaaaattgttacagaaattttgcctgcaaaaaaattctacagagcagaggagtatcatcagcaatatctggaaaagggaggacgatttggattaaggcaatctacagcgaaaggatgcaatgatccaattcgatgctatggctga
>Mgl0233330.1_OG0014447
atgctgccacttaacgcagcacaggcgggttctcttgcaacagcctcgcacgcctttctcctcacaccccaatttagaaaattgccctacaaatccttgcaacctttcacgtttccgcattattcctcacccagaagattacaaacaaccacaattgtgtcttctccggtaaataatttgatggatgggttgctgagcaaactgggtattcgaagaagaggggcagcagtttcaattggcgacgcagggaaaacaggcggggcttcaattgcgcaggggcccgatgacgacgttccatcgccgggccagttgtttgcccagtttggagcaggctgcttctggggagtcgaactcgcctttcagagacttcccggcgtcaccaacacggaggtcggctattcccagggctttctgcacaatcccacttatgaagatgtttgcagtgggaacaccatgcattcagaggttgtcagagttcaatacgatccaaatgaatgctcgtacggcaacttgttggatgccttctgggatcgccatgatcccaccaccttgaatcgccagggaggtgatgtaggtacccagtacagatctggaatttatttttactcaccagaacaagaaacaactgcacgtgaatcacttgaaagacaacagaagaagttgaacagaaaaattgttacagaaattttgcctgcaaagaaattctacagggcagaggaatatcatcagcaataccttgcaaagggaggacgatttggatccagacaatcaacagccaaaggatgcaatgatccgattcgatgctatggttga

>SEGI_22205_OG0014448
atga-------------------------------------------------agaagaagtgggtaagaaagaa--------------------------------------tgtttttgatgttggaaatggttctgc---------------accagaacctgcttccagtaattcttt---------cgaattgctaaaaccccacgaaggggattattcaaaggccaatcaatctgcagtgcattttacatgccacaaggtttcagtggagggtggcgattgcgttgaagtaggtactgcagccatgtcaccatcagctagatcaaagtctaaggagaagtctgcaggtagggatcagaaggtatcccctaagcaggcatctacaaatggcagtacttctgccagtgcatacaatcccgtgtcaggcacatttcatttgctggactcagtaaccgtttattctgggggttcaccacataatgcacggtttaaaaatgtagatgacggtgatgagaattctggttcttttggcactaatacagactctgattctatttccaacaatggtagttgctccggggaatcagaagatcaaaaagataagaatgggacaggcagattagagaatccaccaggtttgataggtggaaatgataaaagggacaaaattcgtcataagaatgaaaagaaacatcagcgtcaaaaagagaagcgagcacaagaactaagagatcgatgcacaggctatctcatgtctaggaaattggaagcactttctcagcagcttgtagctatgggattctcgtcggagcgagccacaatggctctaattttgaatgaaggccgagtcgaggattcagtgaattggcttctcgaaggaggagaaggtgaaatcaaagaaagtacacctggcaatcttaagatagatatatctgaagaacttgctcatattgcaggcatggaaataagatttaaatgtgcaagaacagaggtagaaagaactgtagttggttgtgaaggtgatttgaaaaaagcatcagaattgttacgaaatcgtcttaaagatgcttctcttctaaaggatgaagataaaatttcatcattaggcacaaaggtcacaaaggatactcatgggaattcaaatagacagccatccattcctccgcaggttccatctcaaaaaaatggtcagagtaaaaatcacaattcagcccctgcatctcattctcagaagcgagaagagaaagattataattatgcaaaaggcagaccacagacaacccccttaagagtttcagcttcagagggaactgtaaagaatatccagcctttgggaagagtgccaacaaaaggtgattggcaaggaccacaatcacaagcagataagaaactgcctagtcctgtgtcatggtcatcttcaacatcaacttcatctgtctcatattctgtgaccatgaatcctcaggttggaacatcctcaaaaacattgccagcagaaatcaggcaccgtacggtcagtttagattccaaagctctccagattggtccaagagaacctgtagttgtgatgcagcgtccccagtcaacttacacaacacagcttcctgttgccagtgtgggggtttcctctgctcctgcatcatcaatattatcttcgggttggaatggaaattatattgattcatctgtagcattgaactttccgtatgctaatggatctacaggtttggaacacttgaaaggtgttactgcagggaaagttccagcggtaagttctgctaaaggcattaccgttacagatgtgcagggtcattttcaaccattcctgccaagcccatcagattccattgcggcaagttggagttcaggacagattggatttga---ctcggagattcccttgccatcttcaagtttattgaatccaataacttcaaattgtcctacaccatcttctcttgggctattctcagggtggagttcggggttgtcaggatcacctgtagattggagcatggggtctatggtaaattgtgactacactaatattgattggagtgttcaagcatcaccaagtagccaacctgatgtcaggtcaaataggttttcacatggtctcccatccattgaaaagttaggagataacgtaagttctcaagggaatctacaacatttatcagtagcttccagtccatcaagtgacaatagtggctcttatgatatatggttaggttctaaggtcagggatagtaattctggaaatggactgcaagagaaatctataaacgagtctggaaatgctacatcgtccatcggtgttcatgaatggacatcaccttttgcgggcaaggacctatttagtttacctcgacagttggtccctacacctcctctgtag
>SESE_030672_OG0014448
atgacctccgcctcaagctcttcctgcaaaacaaccgtcggtttctctgcctcagcagtagcatttgggaccccagttgactgtagattcacctcccccactcggcttccacctgctatcggtctgaaacatgggtctgctgaacacacaatccgctcacatcctatccctaatcgctgcccaaccgacacaaaatcgctaaaaccccacgaaggggattattcaaaggccaatcaatccgcagtgcattttgcatgccacaaggtttcggtggagggtggtgattgcattgaagtaggtactgcagctatgtcaccatcagctagatcaaagtctaaggagaagtctgcaggtagggatcagaaggtatcccctaagcaggcatctacaaatggcggtacttctgccagtgcatacaatcccgtgtcaggcacatttcatttgctggactcagtaaccatttattctgtgggttcaccacataatgcgcggtttaaaaatgtagatgatggtgatgagaattctggttctttcggcactaatacagactctgatactatttccaacaacggtagttgctccggggaatcagaagatcaaaaagataagaatgggacaggcagattagagaatccaccaggtttgataggtggaaatgataaaggggacaaaattcgtcaaaagaatgaaaagaagcatcagcgtcaaaaagagaagcgtgcacaggaactaagagatcgatgcacaggctatctcatgtctaggaaattggaagcactttctcagcagcttgtagctatgggattctcatcggagcgggccacaatggctctaattttgaatgaaggccgagttgaggattcagttaattggcttcttgaaggaggagaaggtgaaatcaaggaaagtacacctggcaatcttaagatagatatatccgaagaacttgctcgtattgcaggcatggaaataagatttaaatgtgcaagagctgaggtagaaagaactgtagttggttgtgaaggcgatttacaaaaagcatcagagttgttacgaaatcgtcttaaagatgcttctcttctaaaggatgaagataaaatttcatcattaggcacaaaggtcacaaaggacactcatgggaattcaaatagattgccatccattcctccgcaggttccatccccaaaaaatggtcagagcaaaaatcacaattcagcccctgcatctcattctcagaagcgagaagagaaagattataattacgctaaaggcagaccacagacaactcccttaagagtttcagcttcagagggaactgtaaagaatattcagcctttgggaagagtgccaacaaaaggtgactggcaaggaccacaatcacaagcagataagaaactgcctagtcctgtgtcatggccatcttcaccatcaacttcatctgtctcatattctgtgaccatcaatcctcaggttggaacatcctcaaaaacattgccagcagaaatcaggcaccgtacggtcagtttagattccaaagctctccagattggtccaagagaacctgtagttgtgatgcagcgtccccagtcatcttacacaacacagcttcctgttgccagtgtaggggtttcctctgctcctgcatcatcaatattatcttcgggttggaatggaaattatattgattcatctgtagcgttgaactttcagtatgctaatggatctacgggtttggaacacttgaaaggggttactgcagggaaagttccagcggtaagttctgctaaaggcattacagttacagatgtgcagggtcattttcaaccattcctgccaagcccagcagattccattgcggcaagttggagttcaggacagattggatttga---ctcagagattcccttgccatcttcaagtttattgaatccaataacttcaaattgtcctacaccatcttctcttgggctattctcagggtggagttcggggttgtcaggatcatctgtagattggagcatggggtctatggtaaattgtgactacacaaatattgattggagtgttcaagcatcaccaagtagccaacctgatgtcaggtcaaataggttttcacatgggcttccatccattgaaaagttaggagataacgtaagttctcaggggaatctacaacatttatcagtagcttccagtccatcaagtgacaatagtggctcttatgatatatggttaggttctaaggtcagggatagtaattctggaaatggactgcaagagaaatctataaacgagtctggaaatgctacatcgtccatcggtgttcatgaatggacatcaccttttgcgggcaaggacctatttagtttacctcgacagttggtccctacacaacctctgtag
>Tyu0169820.1_OG0014448
---------------------------------------------------------------------------------------------------------------------------------------------------------------------------------------------------------------------------------------------------------------------------------------------------------------------atgtcaccagcagccagatcaaagtctaaggagaagtctgcaggcagggatcagaag---------------------------------------------------------------------------------------------------------------------aatgtgcgatttaaaaatatagatgacattgatgagaattctggttcttttggcactaacacagaatttgattttatttccaacaatggtagctgctctggtgaatcagaagatcaaaaggacaagcatgggacagatagattagagagtcaacctggcttggtaggtggaaatgataaaaaggaaaaaatatgtcacaagaatgaaaagaagcatcaacatcataaagaaaaatgcacacatgaactaaaggatcgatgcacaggctatctcatgtctaggaaattggaagcactttctcatcaacttgtggctatgggattttcatcagagcgagccactatggccctaattttgaatgaaggccgagttgaggattcagttaattggcttcttgaaggaggagatggtaaaatcaaagaaagtatgacaggcactcttaagatagatatatctgaagaacttgctcatattgcaggcatggaaataagatttaaatgtccaagagctgaggtagaaagaactgttgtaggttgtgaaggtgatttacaaaaagcagcagaattactgcggaatcgccgacaagatctttctccccaaaaggtcgaagataaaattatgtcaccaggcataaaggttacgaaagaaatgcatggaaattataatagacagccatctattcctccacaggctccatctcaaagaaacggtcagagtagaaaccacagctcagccccgggattgtatcctcagaagcgagaagaaaaagattataattatgcaaaaggaagaccacatacaactgccacaagagttgcagcttcagaggggaccataaagagtattcaacctttgggaagagtgcaaacaaaaggtgactggcaaaggccaccatcaccagcagagaagaaagtgtcaatacccgtttcatggccatcgtctacatccacttcccctgtctcatattctgtgaccaataatcctcaggttggaacatcctcaaaaacgttgccagcggaagtaaggcaccgtacggttgccttagattccaaatctgtccaggtcaccccaagagaacctatagttgtgatgcagcgtcctcagtcatcttacacaacacagctttctgttgccagtgtaggagtttcctctgctcctgcatcagcaatattatctcctggttggaatggaaattatattgatccttctgcaacattgaactttcaatatggcaatgggtctacaggtttggaacacttgaaaggggtgactacaggtaaaattccagtgacaagttctgctaaaggtattacagttacagatgtgcagggtcattttcagcagtacctgtcaagctccttggattctgttgcgtcaggttggaattcaggacagactgggtttggtgcttcagaggttcctttgtcgtcttcaagtttattgaatccagtgacttcgaattgttctgctccctcttctctggggcttttctcaggctggagctcaggcctatcaggatcgtccgtagattggagtatgggatctat------------------------------------------------------------------------------------------------------------gctaggagaaaatgtaagttctcaaggaagtctacaacatttatcggtagcttccagtccatctagtgataatagtggctcctatgatatatggctaagttcaaaagtgagggatagtaattctgggaatggacttcaagagaaatctgtaaatgagtccggaaatgctacatcatccattggtgttcatgaatggacatctccttttgcaggcaaggatctatttagtttaccgcgacagttggtccctacacctcccctgtag
>Mgl0233290.1_OG0014448
---------------------------------------------------------------------------------------------------------------------------------------------------------------------------------------------------------------------------------------------------------------------------------------------------------------------atgtcaccatcagctagatcaaagtctaaggagaagtctgcagccagggatcagaaggtaccccctaagcaggcatctacaaatggtggtacttctgccagtgcatacaatcctgtgtcaggcacatttcatatgctggactcggtaaccgtttattctgggggttcatcacataatgtgcgttttaaaaacatagatgatggtgatgagaattccggttcttttggcactaatacagactctgattctatttccaacaacggtagttgctctggggaatcagaagatcaaaaagataagaatggggcatgcagattagagaatccaccaggtttgataggtggaaatgataaaagggacaaaattcgtcaaaagaatgaaaagaagcatcagcgtcaaaaagagaagcgtgcacaggaactaagagatcgatgcacaggctatctcatgtctaggaaattggaagcactttctcagcagcttgtagctatgggattctcatcagagcgggctacaatggccctaattttaaatgaaggccgagttgaggattcagtgaattggcttctcgaaggaggagaaggtgaaatcaaagagagtacacctggcaatcttaagatagatatatctgaagaacttgctcgtattgcaggcatggaaataagatataaatgtgcaagagctgaggtagaaagaactgtagttggttgtgaaggtgatttaaataaagcagcagaattgttacgaaatcgtcttaaagatgcttctcttctaaaggatgaagataaaatttcatcattaggtacaaaggtcacaaaggacactcatgggaattcaaatagacagccatccattcctccgcaggttccatctcaaaaaaatggtcagagtaaaaatcacaattcagcccctgcatctcatacgcagaagcgagaagagaaagattataattacgcaaaaggcagaccacagacaactcccttaagagttgcagcttcagagggaactgtaaagaatattcagcctttgggaagagtgccaataaaaggtgactggcaaggaccacaatcacaagcagataagaaactgccaagtcctgtgtcatggtcatctccaacatcaacttcatctgtctcatattctgtgaccatcaatcctcaggttggaacatcctcaaaaacattgccagcagagatcaggcatcgtacggtcagtttagattccaaagctctccagattggtccaagagaacctatagttgtgatgcagcgtccccagtcatcttacacaacacagcttcctgttgccagtgtgggggtttcctctgctcctgcatcatcaatattgtcttcgggttggaatggaaattacgttgattcacctgtacctttgaactttcagtatgccaatggatctacgggtttggaacacttgaaaggggttactgcagggaaagttccagtgataagttctgctaaaggcattacagttacagatgtgcagggtcattttcaaccattcctgtcaagcccagcagattccattgcagcaagttggagttcaggacagattggatttgactcctcagagattcctttgccatcttcaagtttattgaatccagtaacttcaaattgtactacaccatcctctctagggctattctcagggtggagctcggggttgtcaggatcatctgtagattggagcatggggtctatggtaaattgtgactacacaaatatcgattggagtgttcaggcatcaccaagtagccaacctgatgtcaggtcaaataggttttcacatggcttcccatccatggaaaagttaggagataatgtaagttctcaagggaacctacaacatttatcagtagcttccagtccatcaagtgacaatagtggttcttatgatatatggttaggttctaaggtgagggatagtaattctggaaatggactgcaagagaaatctataaacgagtctggaaattctacatcgtctattggtgttcatgaatggacatcaccttttgcgggcaaggacctatttagtttacctcgacagttggtccctacacctcctctgtag

>SEGI_18710_OG0014449
atggatcaaaagaagtgcaaattgtttatacgattcgcggccatgatgtgttggggagctttatttgttgaaggaatccgtttcgatgtgaagagcgatttgggaagcaaatgtgtgtccgaggagattcagaccaatgtcattgtcctcgccgatttctcacttgcgaatcatgacaattcatcccaaccatacaatgtttctatcaaggtgacatcaccttatgggaattcattatatcatacagaaaatgttgcagcaggtcaatttggattcacagcagctgagtctggcaaccatgtagcatgtttttggattccaaattccccttatggggctgttgccactgttgatcttgactggaaagtcggagttgctgctaaggactgggaaaaaattgcaaggaaggagaaaattgaaggagttgagcttgagttgagaaaaattgaagtagcaatagaaagcattcatgagaacttattgtacatgaaaagcagggaattggaaatgcgagagttaagtgaggtcaccaattcgagggtggcatggttcagcattatgtctcttactgtctgcttatcagtgtctgcatggcaactatggcacctcaagagattctttgaaaagaagaaacttatttaa
>SESE_021534_OG0014449
atggatcaaaagaagtgcaaattgtttatacgattcgcggcgatgatgtgttgggcagctttatttgttgaaggaatccgtttcgatgtgaagagcgatttgggtagcaagtgtgtgtccgaggagattcagaccaatgtcattgtcctcgccgatttctcacttgcgaatcatgacaattcatcccaaccatacaatgtttctatcaaggtgacatcaccttacgggaattcattatatcatgcagaaaatgttgcagcaggtcaatttggattcacagcagccgaatctggcaaccatgtagcatgtttttggattccaaattccccttatggggctgttgccactgttgatcttgactggaaagttggagttgctgctaaggactgggaaacaattgcaaggaaggagaaaattgaaggagttgagcttgagttgagaaaaattgaagtagcaatagaaagcattcatgagaacttattgtacatgaaaagcagggaatcggaaatgcgagagttaagtgaggtcaccaattcgagggtggcatggttcagcattatgtctcttactgtctgcttatcagtgtctgcatggcaactatggcacctcaagagattctttgaaaagaagaaacttatttaa
>Tyu0169850.1_OG0014449
atggcgccaacgaagtgcaaaatatttatacaatccatggcgatgttgtggtgggcagctttatttgttgaaggaatccgtttcgatgtgaagagtagcgatggaagtaaatgcgtttctgaagagatccacaccaatgccattgtgctcgtcaatttctcagtcgcaaaccaagaaaatggacacgaaccccacaatatttctctcaaggtgacatcaccttatggaaattcactacaccatacagaaaatgtcgcgcagggtcaatttggattcacagcacatgaatctggtagttatgtagcatgtttttggattccaaattcctctcaagaagccgtagtcactgtggatcttgactggaaggctggagttgcagctaaggactgggaaacaattgcaaggaaggagaaaattgaaggagttgaacttgagttgagaaaaattgaagtagcaatagaaaatattcacgagaatttattatacattaaaagcagggagtcggaaatgcgagagatgagtgaggtcaccaattctagggtggcatggttcagcatcatgtctctaactgtgtgcttattagtgtccgcatggcaactgtggcacctaaagagattttttgaaaagaagaaacttatttaa
>Mgl0233280.1_OG0014449
atggatcaaaagaagtgcaaattgtttatacgattggcggcgatgatgtgttgggcagctttatctgttgaaggaatccgtttcgatgtgaagagcgatttgggaagcaagtgtgtgtccgaggagattcagaccaatgtcattgtccttgtcgatttctcacttgcgaatcatgacaattcatcccaaacatacaatgtttctatcaaggtgacatcaccttacgggaattcattatatcatacagaaaatgttgcagtaggtcaatttggattcacagcagctgaatctggcaaccatgtagcatgcttttggattccaaattccccttatggggctgttgccactgttgatcttgactggaaagttggagttgctgctaaggactgggaaacaattgcaagaaaggagaaaattgaaggagttgagcttgagttgagaaaaattgaagtagcgatagaaagcattcatgagaacttattgtacatgaaaagccgggaattggaaatgcgagagttaagtgaggtcaccaattcgagggtggcatggttcagcattatgtctcttactgtctgcttatcagtgtctgcatggcaagtatggcacctcaagagattctttgaaaagaagaaacttatttaa

>SEGI_41395_OG0014453
------------------------attgatggcgcagtttgggatgaatctggggagagtgatgaccatattgtgcctgataccaaagatgcatgggaagatacatgcatggtgaaaggagaacc---gaagaatatttgtggtgaaacctacaatgctttgtctaaaagtgcagagaaaaggtctgtagggaataaaaatgtttgccttgcagagaaaggagttacttcatcttcaattaccaaggaggagccatcggctcagttactggatatggatccgtggtgtgatctacagtgtgaaaagcaatctgctacttatgacctgatgcatgtcaatgctgaaatggggaataaatctgtggacagcaaaatatacaaagatgttaagcgagagtcaactgaaaatgacctgattatagggatttgtaaggaggatcctatacttgagaatggagattctataattggggaaagggatgatagcttagtgaataatttttgccatttctctctgagtgatatttgtcagcctgaaggtgatcttgagatttttggaaatgaacatgaagatgaagagagttgcaccctgctggattacggttgggaaaatattgggaactttgaagatgtggacagacttcttagaagctgtgaatctatatttgggcattcagtgaatagtagcgtggatgaattactgtggtcctcatcttcctctgcttgctttgataatagccttcaaggaaatgttcaacaagggcgggcctcatcaagcccagaatcaagagcacttaaaggaaaatcacaacaaaatgaacaaaaaatggaattcatgccttgtgatgatcctcttcctccggctacatgtcagatagatggttcaaagggcttggattttcagaaaaacaatagtaaatcaatcacagagaaacctttgaggcaagagtcatcgaggaatacacaggaattgcaacaaaatgtagttaatgataacaaatgctcatgtgcagaacagcagcaagtggggcatacttggaggtctgaaggaacactgatatctcaaaaagagaatgctgacacttgtcaggatattgacaaggttaatttatacagaaaacaggcagtgggtcacaagcaacctgaaaagaagcataagaagcatctgtctgataaaaagactatgcaaaatatgccacctgttattacctattcatcaggatttcaagtgcaacactccatttatccaaagtggcagacttcagcatcatcagcacttcaaatattcccctctccaatgcatgcctctcagaagaatctggttgaaactgcttccttaagacaggtctatcctcaatttccatacattcatgcaggatatggatatcctttgcatcacgtgcctgcaatgccttatttatcaaattttagacctcaagcagagcaaggtagaccactatttgttggttgccaaattccagcagatgtttcaaatcaaccgcatcatataagtaagccagctgtgattcctttaaggcctccaagtatgacaccacaagaaaagattgagaagctgagatggcgccagcagatgcaggcaagacttgctgttgaacaccaacagcagcaatttgatagtcagaaaatttgtacaaaccattctcttgttcacaagcaaccacagaatattcactgtcagcaggcagaagtgaaaccaatggaaggtcttaccaaagtgttgcagtcaccaaatactgaatcagattcattgatcccacaggaaaattccagagcagtttctgaaattacttattctgatgaggatggctcgttggaggcaaatgtacttcatcagcttcaaaatgtcattgcc------gggttaggtatgaaaaagcgattgtgtattcgggattcattgtatcgtcttgctagaagtgccatgcaaagacgctttgttggtgataccaagagcagcagtgaaaatagtgaacacattgaagtggttggcatgtgcacatctatcgatattgacgaaactcgaactgataggtgtgtaggaccaaatgacatggaaacagagacaaatccttttgatagaacaattgctcatttgctgtttcataaaaattcaatgccctcagcagggcctatgactgcagctgcagataccagtaattcaactttctccacaaattcacaatccttttctgcaacaccaaatttctggttatctcaacctccagattttgaattgctaactgaggtgcaaatagttccagcaacgaaccttcacctccctatatcagatcaatcacctacatccatagcaaagaatggaataggatgttgtactcagaacatg------atgaagggttcttccccaggattttcttgcattgcgtctgatgttctttttgatcctcaaatatgtggttcttcagcctcgatggatactgaaaactcagaaggtattttggtgtcaaagcatcaaggtgtgcctcaaaataatgattccatatgtcctagtgtcaagtgcaaccaaaaatctgaaatgggtgccatcatagacaataatgaaggcttgattgaactaagatgtcagaaccagaacttgcctgaaattaaagaagaaagtaacatttttccatcaagcacccaaaatatcatgaaaaaagaatctatagaaagcccagagattgatatgttggataaagattctgaagcagttgatgttatggacacaaattctgagcttatgacgtcagaacagttttcagaaataagaggttcaaagaaacatcgtctcagtaaataa
>SESE_012951_OG0014453
atgtcagattggagattatttgagattgatggtgcagtttgggatgaatctggggagagtgatgaccatattgtgcctgatcccaaagatgcatgggaaggtgcatgcatggtgaaaggggaatccaagaagaatttctgtggtgaaaccttcaatgctttgtctaaaagtgcagagaaaaggtctgtagggaataaaaatgtttgccttacagagaaaggagttacttcatcttcaattgccaaggaggagccatcggctcagttactggatatggattcgtggtgtgatctacagtgtgaaaagcaatctgctacttacgacctgatgcatgctaatgctgaaatggggaacaaatctgtggacagcaaaccatacaaagatgttaagcaagagtcaactgaaaatgacctgattatagggatttgtaaggaggatcctatacttgagaatggagattctataattggggaaagggatgatggcttagtgaataatttttgccatttctctctgagtgatatttgtccgcctgaaggtgatcttgaattttttggcaatgaacatgaagatgaagagagttgcaccctgctggattacggttgggaaaatattgggaactttgaagatgtggacagacttcttagaagctgtgaatctacatttgggcattcagtgaatagtagcgtggatgaattactgtggtcctcatcttcctctgcttgctttgataatagccttcaaggaaatgttcaacaagggcgagcatcatcaagcccagaatcaagagcgcttaaaggaaaatcacaacaaaatgaacaaaaaatggaattcatgccttgtgattattctcctcctccagctacatgtcagatagatggttcaaagggcttggattttcagaaaaacaatagtaaatcaatcacagagaagcctttgaggcaagagtcatccaggaatacacaggaattgcaacaaaatgtagttaatgataacaaatgctcatgtgcagaacagcagcaagtggggcatacttggaggtctgaaggaacactgatatctcaaaaagagaatgccgacgcttgtcaggaaattgacaaggttaattcatacagaaaacaggcagtcggtcacaagcaacctgaaaagaagcataagaagcatctatctgataaaaagactatgcaaaatatgccacctgttattacctattcatcaggatttcaagtgcaacactccatttatccaaagtggcagacttcagcatcatcagcacttcaaatattcccctctccaatgcatgcctctcagaagaatctggttgaaactgcttccttaagacaggtctatcctcaatttccatacattcatgcaggatatggatatcctttgcatcacgtgcctgcaatgccttatttatcaaatcttagacctcaagcagagcaaggtaaaccactatttgttggttaccaaattccagcagatgtttcaaatcaaccacatcatataagtaagccagctgtgattcctttaaggcctcctagtatgacaccacaagaaaagattgagaagctgagatggcgccagcagatgcaggcaagacttgctgttgaacaccaacagcagcaatttgatagtcagaaaacttgtaaaaaccattctcctgttcacaagcaaccacagaatattcattgtgagcaggcagaagtgaaaccaatggaaggtcttaccaaagtgttgcagtcaccaaatcctgaatcggattcattgacaccacatgaaaattccagagcagtttctgaacttacttattctgatgaggatggctcgttggaggcaaatgtacttcatcaacttcaaaatgtcattggc------aggttaggtatgaaaaagcgattgtgtattcgggattcattgtatcgtcttgctagaagtgccatgcaaagacgctttgttggtgataccaagagcagtagtgaaaatagtgaacacattgaagcggttggcatgtgcacatctattgatattgacgaaactcgaactgataggtgtgtaggactgaatgatatggaaacagagacaaatccttttgataggtcaattgctcatttgctgtttcacaaaaattcaatgccctcagcagggcctatgactgcagctgcagattctagtaattcaactttctccacaaattcgcaatccttttctgcaacaccaaatttctggttatcacaacctctagattttgaattactaactgaggtgcaaatagtcccagcaacgaaccttcacctccctatatcaggtcaatcacctacatccatggcaaagaatggaataggatggtgtactcagaacatg------atgaagggttcttccacaggattttcttgcattgcgtctgatgttctttttgatcctcaaatatgtgcttcttcagcctcaatggatgttgaaaactcagaaggtattttggtgtcaaatcatcaaggtgtgcctcaaaacaatgattccatatgtcctagtgtcaagtgcaaccaaaaagctgaaatgggtgccatcatagacaataatgaaggcttgattgaactaagatgtcagaaccagaacttgcctgaaattaaagaagaaagtaacatttttccatcaagcacccacagtatcatgaaaaaagaatctatagaaagcctggaggttgatatgttggataaagattctgaagcagttgatgttatggacacaaattctgagcttatgacgtcagaacagttttcagaaataagaggttcaaagaaacatcgtctcagtaaataa
>Tyu0236160.1_OG0014453
---------------------------------------------------------------------------------------------------------------------------------------------------------------------------------------------------------------------------------------------------------------------------------------------------------------------------------------------------------------------------------------------------------------------------------------------------------------------------------------------------------------------------------------------------------------------------------------------------------------------------------------------------------------------------------------------------------------------------------------------------------------------------------------------------------------------------------------------------------atggaattcatgccttgtgattatcctcctcttctgaatacacgccaaatagatgattcaataaccctcgattgtcagagaaacaatagtatctcaatcacagacaagcctttgaagcaagagtcatctgggcatatccagaaattgcaaggaaatgcactgaatgagaacaaatgctcatggggagaacagcagcaagtggggcagaatgggaggtccaaaggaacactaatatctcaaaaagagaatgctgacctgtcccaggataatgacaaggttaatccatacagaaaactggcagtgggtcacaagcaacctgaaaagaagcataagaagcatctatctgataaaaagtctatgcaaaatatggcacctgctatttcctattccacaggatttcaagtgcaacagtccattttcccaaagttgcagacttcggcatcatcagctcttcaaatattcccctccccagttcatgactctcagaagcattttgttgacactggttctttaagacaggtctatccccagttcccatatattcatgcggggtatggatatccttggcatcatgtgccaacaatgccttatttatcaaatcttagacctcaaacagaccaagctcaacaactatttgttggttaccagcttccagcagatgtttcaaatcaatcacagcatcgaaggaagcctgccgagattcctgtaaggtctcctagtatgacaccgcaagaaaagattgagaagctaagatggcgccagcagatgcaggcaagacttgctgttgaacaccaacagcagcaatttggtagtcagaatgcttcaatagaccattcttttgttcacaagcaaccaaagaatattcagtgtcagcaggcagaagtgattccaaaggaaggccttagcaagttattgcagtcatcaagtgctgaatcagacccattgaccccacaagagaattccagtgcagtctctggacttacctattctgaagatgatggctcattagaggcaaatgtacttcatcagcttcaaaatgtcattacc------aagttagatatgaaaacacggttgtgtattcgggattcgttgtatcgtcttgctagaagtgcagtggaaaggcgttgtgtcggtgatatgaagagcagcggtgaaaatagtgaacatgttgaagcagttggcatgtatgcacctatcaatattgaccagactctggctaataggtgtataggacccaacgacatggaaacagagacaaatcctttcgatcgaacaattgctcatttgctttttcataaacattcaatgcctgttgcagggcctatgactctggctgcagattctagtaattcatccttctccatgaacactcaaccctattctgttacaccaaatctctggttatctcaacctccggcatttgaatcaccaaccgaggtgcaaataatcccaacaaccaaccttcagttccgtataccaggtcaatcacctacatccatagcaatgaatggaacgggatgtggtcctcagaatatgattagtatgaatggttgttcttcaggtggttcttgtattggttctgatgtcctttttgattctcgaatatgtggtagttcagcctctatggatcttgaaaatgctgaaggtatttgtgtgtcaaggcacaaaggtgtgcctcaaaataatgattccataagccctagtgtcaagtgtaaccaacgaactgaaaagggtactatcctggacaataatgaaggcttgattgaactaaaatgccagg---------tgcctgaaaataaaggagatagtaaaatgtttccaccaagcacccaaaatatggtgaaacaagaatctttagaaatcctggatgttgatatgttgaacacagatcc---------tgatgtagtgaacacaaattctgaggttataacatcagaacaattttcagaaattggagattcaaagaaacgtagactcagtaaatga
>Mgl0219050.1_OG0014453
atgtcagattggagattatttgagattgatggcgcagtttgggatgaatctggggggagtgatgaccatattgtgcctgatcccaaagatacatgggaaggtacatgcatggtgaaaggggaacccgagaagaatttttgtggtgaaaccttcaatgctttgtctaaaattgcagagaaaaggtctgtagggaataaaaatgtttgccttacagagaaaggagttatctcatattcaattaccaaggaggagccatcggctcagttactggatatggatctgtggtgtgatccacaatgtgaaaagcaatctgctacttacgacttgatgcatgccaatgctgaaatggggaataaatctgtggacagcaaaacatacaaagatgttaagcaagagtcaactgaaaatgacctgattatagggatttgtaaggaggatcctatacttgagaatggatattctatgattggggaaagggatgatagcttagtgaataatttttgccatttctctctgagtgatatttgtccgcctgaaggtgatcttgaattttttggaaatgaacatgacgatgaagagagttgcaccctgctggattacggttgggaaaatattgggaattttgaagatgtggacagaattcttagaagctgtgaatctacatttgggcattcagtgaatagtagcgtggatgaattactgtggtcctcctcttcctctgcttgctttgataatagccttcaaggaaatgttcaacaagggtgggcctcatcaagcccagaatcaagagcacttaaaggaaaatcacaacaaaatgaacaaaaaatggaattcatgccttgtgattatcctcctcctccggctacatgtcagatagatggttcaaagggcttggattttcagaaaaacaatagtatatcattcacagagaatcctttgaggaaagagtcatccaggaatacacaggaattgcaacaaaatgtagttaatgataacaaatgctcatgtgcagaacagcagcaagtggggcatacttggaggtctgaaggaacacggatatctcaaaaagagaatgctgacacttgtcaggatattgacaaggttaattcatacagaaaacagacagtgggtcacaagcaacctgaaaagaagcataagaagcatctatctgataaaaagactatgcaaaatatgccacctgttattaccttttcatcaggatttcaagtgcaacactcgatttatccaaagtggcagacttcagcgtcatcagcacttcaaatattcccctccccaatgcatgcctctcagaagaatctggttgaaactgcttccttaagacagatctatcctcaatttccatacattcatgcaggatatggatatcctttgcattacgtgcctgcaatgccttatttatcaaatcttcgacctcaagcagagcagggtaaaccactatttgttggttgccaaattccagcagatgtttcaaatcaaccacatcagataagtaagccagctgtgattcccttaaggcctcctagtatgacaccacaagaaaagattgagaagctgagatggcggcagcagatgcaggcaagacttgctgttgaacaccaacagcagcaatttgatagtcagaaaacttgtacaaaccattctcctgttcataggcaaccacagaatattcactgtcagcgggcagaagggaaaccaatggaaggtcttacgaaagtgttgcagtcaccaaatacagaatcagattcattgactccacaggaaaattccagagcagtttctgagcttacttattctgatgaggatgggtctttggaggcaaatgtacttcatcagcttctaaatgtcattgcccgggtaaaattaggtatgaaagagcgattgtgtattcgggattcattgtatcgtctttctagaagtgccatgcaaagacgccttattggtgataccaagaacagcagtgaaaatagtgaacacattgaagtggttggcatgtgcacatctatcgatattgatgaaactcaaagtgataggtgtgtaggaccaaatgacatggaaacagagacaaatccttttgatagaacaattgctcatttgctgtttcataaaaattcaatgccctcagcagggcctatgacggcagctgcagattctagtaattcaactttctccacaaattcacaatccttttctgcaacaccaaatttctggttatctcaacctcgagattttgaattactaactgaggtgcaaatagtcccagcaaccaaccttcacctccctatatcaggtcaatcacctacatccatagcaaagaatggaataggatgttgtactcagaacatg------atgaaggattcttcctcaggattttcttgcattgcatctgatgttctttttgatcctcaaatatgtggttcttcagcctcaatggatgttgaaaactcagaaggtattttggcgtcaaagaatcaaggtgtacctcaaaataatgattccatatgtcctagtgtcaagtgcaaccaaaaagctgaaatgggtgccatcatagacaataatgaaggcttgattgaactaagatgtcagaaccagaacttgcctgaaattaaaaaagaaagtaacatttttccatcaagcacccaaaatatcatgaaaaaagaatctatagaaagtccagaggttgatatgttggataaagattctgaagtagttgatgttatggacacaaattctgagcttatgacatcagaacagttttcagaaataaggggttcaaagaaacatcgtttcagtaaataa

>SEGI_28535_OG0014454
-------------------------------------------atgcgttggacgacggctgcctcatgcgtatacttactttcctttcgcctttgcccggatgagttcactgcaagtgttactattactcttctgggtctgaggaaaatcttatatggcattgcagatcgatataatgctgcacgagtttgttgtaggtggaggcatttagcttcggaccctcgcatgtggctacgtgtggataagtctggtagtgctttatgtgagcctggcgtgttctcaacgattgaagatgcagttagtgctgcaaggcctggagataccatattgattgatgctggaacagtccattgggcctataatattcaaatagacaagcctctttgcctggttggtggagggtctttgccagatgataccgtgcttgtttgctcacggggttatgacagtgccttggagtttttaaccactggaaagattgctaatctaacaataaaggcagaacttgggagctgtttacttcataggaatggacgtcttacagttgaaagttgtgtactacagtgtgaggaacatcctttggagcacttgtgctgtccaattgtgagcactgc---------------------------agaggccctacctgctgcagcgagtagtgcattggcctctagtattaatggagaaagttgtgtatctgttatacatactcgaattgaaggtggtgcaaaagcagttataaccaaaggaagtctttctttacagcaagttagagttatatatactcagactgctctatttttctggtttaatgtttcacagaaacgtctgaccgatattgat---gtaccatttgcatgcaaagcttga
>SESE_024877_OG0014454
atggagcaaaagaagctgaaaatatgtaacatgtcgccaataaatgcgttggacgacggctgcctcatgcgtatactcactttcctttcgcctttgccc-------------------------------------------------------------------gatcgatataatgctgcacgagtttgttgtaggtggaggcatttagcttcagaccctcgcatgtggctacgcgtggttaagtctggtagtgctttatgtgagcctggcgtgttctcaacaattgaagaggcagttagtgctgcgaggcctggagataccatattgattgatgctggaacagtccattgggcctataatattcaaataaacaagcctctttgcctggttggtggagggtctttgccagatgataccgtgcttgtttgctcacggggttatgacagtgccttggagtttttaaccactggaaagattgccaatctaacaataaaggcagaacttgggagctgtttacttcataggaatggacgtcttacagttgaaagttgtgtactacagtgtgaggaacatcctttggagcacttgtgctgtccaattgtgagcactgc---------------------------agaggccctacctgctgcagcaaatagtgcatttgcctctagtattaatggagaaagttgtgtatctgttatacatactcgaattgaaggtggtgcaaaagcagttataaccaaaggaagtctttctctacagcaagttagagttatatatactcggactgctctatttttctggtttaatgtttcacagaaacgtctgaccgatattgatgtggtaccatttgcatgcaaagcttga
>Tyu0236190.1_OG0014454
----------------------------------------------------------------------------------------------------------------------------------------------------------------------------------------------------------------------------------atgtggttgtgtgtgaataagtctgcaagtgctgtgtttgagcctggcgtgttctcaacaattgaagacgcagttagtgctgcaaggcctggagatactatattaattgctgctggggcagttcatttggcctgtaatattcaaataaacaagcccctttgcctggttggcggaggttcttcgccagatgatactgtgcttgtttgcccaaggggttatgatagcgccctggagtttctaaccactggaaaaattactaatttaacaataaaagcagagcttggaagctgcttgcttcataggaatggacgtcttacagttgaaagttgtgtgcttcagtgtgaggaacatcctttggagcacctgtgttgtccaattgtgagcactgcggaagccttaccaattatgagcactgtggaggccttacctgctgcagctaatggtactttgtcctctagcataaagggtgaaagttgtgtatctgttatacatacgaggattgaaggtggagagagggcggttagaacc-aagggagtcttactctgcagcaagttagagttatatatgctcggactgctctgttcttctggtttaatgttgcacagaaacgtctga--------------------------------------
>Mgl0219080.1_OG0014454
atggagcaaaagaagctgaagatgtgtaacatgtcgccaataaatgcgttggacgacggctgcctcatgcgtatactcactttcctttcgcctttgccc-------------------------------------------------------------------gatcgatacaatgctgcacgagtttgttgtaggtggaggcatttagcttcagaccctcgcatgtggctacgtgtggataaatctggtggtgctttatgcgagcctggcgtgttctcaacaattgaagatgcagttagtgctgcaaggcctggagataccatattgattgatgctggaacagtccattgggcctataatattcaaataaacaagcctctttgcctggttggtggagggtctttgccagatgatactgtgcttttttgctcacggggttatgacagtgccttggagtttttaaccagtggaaagattgctaatctaacaataaaggcagaacttgggagctgtttacttcataggaatggacgtcttacagttgaaagttgtgtactacagtgtgaggaacatcctttggagcacttgtgctgtccaattgtgagcactgc---------------------------agaggccctacctgctgcagcaaatagtgcattggcctctagtattaatggagaaagttgtgtatctgttatacatactcgaattgaaggtggtgcaaaagcagttataaccaaaggaagtctttctctacagcaagttagagttatatatactcggactgctctatttttctggtttaatgtttcacagaaacgtctgactgatattgatgtggtaccatttggatgcaaagcttga

>SEGI_05806_OG0014455
atggatttcagagtctctgcaaaaacattgaaaaattcagatgcaaaaagtttgatggaaaattgtttttatgtctcaactagaatggatggaattggaaagatggaatcggaaaaatggcacaagagaagaattatgacaacaatcacagtgccatctcccactccctctcctactcaggactctgaacagctcaggaaggcttttgaaggttggggtacaaacgagaaattaattatagagatattgggacacaggactgcagctcagcgcaaagcaatcaagctaacatatactcagttgtatgaggaggatttcctgaagagattggaatcagaactcgcacagggttttgagagggctttgctactgtgggtactggaagccggggagcgtgatgctctcctggcacatgaagcaataagaaagtggactccaaagaataggtcactattggaaatttcctgcactcgatcttcagctgagctgtggacggtgagacaagcatatcatgcacggtacaagaagtctctcgaagaagatgttgcttcacatacacagggagactttcgtaagctcttggttgcccttgtaagttcatatcgatatgaaggcccagaagtagatatgcgcctggccaagtctgaagccaagcaactgcatgaggccataaaagaaaaggctttcaatcatgaggaactcattcggatattgagtacaagaagcaaagctcagttgaatgccactttcaatcattataaagacgaatatggtcatcatattaacaaggccttgaagaatgagaaaccagaggattttctagatgcattacgagttgttattaaatgcatctgcttccctgaaaaatactttgccaaggttttgaggctatctatagataaacttgggacagatgaagagggacttctgagggtggtggtgactcgtgctgaaactgacatgaagcgtatcaaagagcagtacttcaatcgaactagcaagtcactagagcatgcaatagctgctgacacttctggagactaccaagactttatgcttacattgataggaaaagattaa
>SESE_099481_OG0014455
---------------------------------------------------------------------------------------------------------------------------------------atgtcaacaatcacagtgccatctcccactccctctcctactgaggactctgaacagctcaggaaggcttttgaaggttggggtacaaacgagaaattaattatagagatattgggacacaggactgcagctcaacgcaaagcaatcaagctaacatatactcagttgtatgaagaggacttcctgaagagattggaatcagaactcgcacagggttttgagagggctttgctactgtgggtactggaacctggggagcgtgatgctctcctggcacatgaagcaacaagaaagtggactccaaagaacaggtcactattggaaatttcctgcactcggtcttcaactgagctgtggatggtgagacaagcatatcatgcacggtacaagaagtctctcgaagaagacgttgcttcacatacacagggagactttcgtaagctcttggttgcccttgtaagttcatatcgatatgaaggcccagaagtagatatgcgcctggccaagtctgaagccaagcaactgcatgaggccataaaagaaaaggcttttaatcatgaggaactcattcggatattgagtacaagaagcaaagctcagttgaatgccactttcaatcattataaagacgaatatggtcatcatatcaacaaggccttgaagaatgagaaaccggaggattttctagatgcattacgagttgttattaaatgcatctgcttccctgaaaagtactttgccaaggttttgaggctatctatagataaacttgggacagatgaagagggacttctgagggtggtggtgactcgtgctgaaactgacatgaagcgtatcaaagagcagtacttcaatcgaactagcaggtcactagagcatgcaatagcagccgatacttctggagactaccaagactttatgcttacattgataggaaaagattaa
>Tyu0236140.1_OG0014455
---------------------------------------------------------------------------------------------------------------------------------------atgtcaacaatcacagtgccaacccccacaccctctcccactgaggattctgaacagctcaggaaggcctttgaaggttggggcacaaatgagaaattgattatagagatactgggacataggactgcagctcagcgcaaagcaatcagggaaacatatactcagttgtatgaggaggatttcttgaagagattgggatcagaacttgcacacgattttgagagggctttgcttctttgggcactggaacctgctgagcgtgatgccctcttggcacatgaagcgacaaggaaatggagtccaaagaataggtcacttttggaaatttcttgtgctcggtcttcaaatgagctttggttggtgaaacaagcatatcatgtacggtacaagaagtctcttgaagaagatgttgcttcacatacacagggagacttccgtaagctcttggttgcccttgtaagttcttatcgatacgaaggaccagaagtggatacacgcttggcaaaatctgaagccaagcaattgcatgaagctataaaagacaaggctttcaatcatgaggaactcattcggattttgagtacgaggagcaaggcacagttgaatgccactttcaatcattacaaagatgaatatgggcatcatatcaacaaggccttgaagaatgagaagccagaggagttcttagaggcattacgaattgtcatcaaatgcatttgcttccctgaaaaatactttgcaaaggttttgaggctatctatagacaaacttgggacggatgaagagggacttctgcgggtggtggtgagtcgtgctgaaattgacatgaagcgcatcaaagagcagtacttcaatagaactagcaagtcattagagcatgcaatagcagctgatacctctggagactaccaagactttctgcttacattgataggcaaagagtaa
>Mgl0219110.1_OG0014455
---------------------------------------------------------------------------------------------------------------------------------------atgtcaacaatcacagtgccatctcccactccctctcctactcaggactctgaacagctcaggaaggcttttgaaggttggggtacaaacgagaaattaattatagagatattgggacacagaactgcagctcagcgcaaagcaatcaggcaaacatatactcagttgtatgaggaggatttcctgaagagattagaatcagaactcacacagggtttcgagagggctttgctactgtgggtactggaacccggggaacgtgatgctctcctggcacatgaagcaataagaaagtggactccaaagaacaggtcgctattggaaatttcctgcactcggtcttcagctgagctgtggatggtgagacaagcatatcatgcacggtacaagaagtctctcgaagaagatgttgcttcacatacacagggagacttccgtaagctcttggttgcccttgtaagttcatatcgatatgaaggcccagaagtagatatgcgcctagccaagtctgaagccaagcaactgcatgaggccatagaagaaaaggcttttaatcatgaggaactcattcggatattgagtacaagaagcaaagctcagttgaatgccactttcaatcattataaagacgaatatggtcatcatatcaacaaggccttgaagaatgagaaaccggaggattttctagatgcactacgagttgttattaaatgcatctgcttccctgaaaaatactttgccaaggttttgaggctatctatagataaacttgggacagatgaagagggacttctgagggtggtggtgactcgtgctgaaactgacatgaagcgtatcaaagagcagtacttcaatcgaactagcaggtcactagagcatgcaatagcagccgacacttctggagactaccaagactttatgcttacgttgataggaaagggttaa

>SEGI_36318_OG0014456
atgaaagggacaaagaccgacgaggaggagtttgagatgctcttaggggaaataccccgggcaacatcagctcctcctcatctagaggagcttcaaagggtgaataataagtctcccaaggctggtaaagagaatggtcctttgcaaagggaagggtccaacaattcttctgtcacagacacatatgaagatttttatcagagttaccatggagtaaagaatctctctgcatcctctgcaggtaacattcatgcacattctcctcgttccaatggccaccttaattcattctatagcagcttgtcctttgatagccctcgtagtgtggcttctactctacttccagaagatgagagatctccatcgaaagcaatattgcatcagcagaaaaatatggaacatgaagaaaaacagtcaccattatcaattcatcaaaatggggttgctttgcctacacaacagtttttaaccaatgatcaatcccttgcaagtgcatttggaaatttgagctttagggaagatggtcatacaaaacatccaattcaaattatgaatgggaatggaggatttggtgctaaatttttagaagatggtacaattccaagccaatctaatggagcatatcctgccattaatgcaattggtgtgtctgttcatgaaccttttactcagacattgaattccgtaggctctgaaatatcaccccatacattaaatcatcctagttcccaggcaaccatgtcagcttcctttgaaatgcatggcgtcaagtttcctgctcatttaaaaaatcataatgttaatggcagagaaatggatatgattttgaagcagaatacttacaatgcagcatgtggggccaacttagttgggcaattttatgaccaatcaggagtattgctagaccatcaacgccattttcctctgtactctccaggaagagctttgcatgacttgcccgcgtatcagattctgccaagttcatctagacatgattctggtgcagaatttcgctcttctgtaatgagtttgcagccacaatattatgcagattctcaaattggatcgtacttggaacatcaacatcctcctttttcttcactacagcaggtaaatccaacacacttgacatggcatgggattgaggatgaaaaacgtagcagaatgaatcagcagtatatgttattgcagcaggctcaggctttttctggtcttcccaatcaggcagcatgtacaattactggaagtatcaataatattggtgttaggcctcaagttcccgtgaaaagcttacaagaatttgacacacctgttagcatccatcaaagcaatggaagagctagtgcagaaagtgattgcacaagttttgttccaagatttgcaggtgctttgaatcacaa------agagtttcctctgcaaggtggaaacatttctagatataacagccatggcttctgtggcaatggagaaagctatcccttttctgattgtcaaatgcaaccagttacaagtgcaagaatgtctggttctttatcacttaagggtccccgcatggttacatttttggatcaacaagaaaaacctaattttcctgaaaagatcttgactagaaaccggtcacgcggagtgaattcaattacaactatcaatccatcctctacagggggacgaaagaaggactctttcacatatggacatggcatttcaaagacatatttaaatggacagtattcttctgctatgacttctgggtcatttcagttggatattcgagcaaactccaaaggagtaccatctagaatcacagagtctgaacttatgcccaaggtcatacctaatgctcagcaacaagctaaatataattcattagaagaagtgcaaggccgtatctatcttatagcaaaggatcaacatggctgtcgttttctacaaaagaagtttgaggaaggaagtacccaggatgtgcacacgatttttgtggagattattgatcacataattgaactcatgactgatccatttgggaattatcttgttcaaaagcttttagaagtgtgtaatgaggatcagagattgcaaattcttcttgcagtaactgggaagcctggtgagcttgtcaatatatcacttaacatgcatgggacacgggctgtacagagattgatagaaaccctacagactccagaacaaattttgcttgttataaaatcacttaaatcaggtgttgttactttgataaaggacttaaatggcaatcatgttgtacagcgttgtttgcaatgcctcagtgataaagataaccagtttctttttgatgctgcagcaaaacattgtgttgaaattgcaacacatcggcatggatgctgtgttctccagcggtgtattgatcactctgatggattgcaacgggattttttagtgtcagaaatagctgcaaatgggctcgagctatctcaagatcagtttggaaattatgttgtccagtatattttggaatttggaatcccatgggcaactgcaaaggtcattggtcaacttaaaggtcactatgcattgctttcaatgcaaaagttcagcagtaatgttgtggagaagtgtctgaaggaagggaaagaagagcaccgtgcagctattattcaggagctgttgaatagttctcaacttggggaacttttacaggatgcttatggaaattatgttgtccagtcagctttgggagcttcaaagaaccaggtggcagttcatgctgcattggttgaagcaattcggccacacttgccaactttgcggagctgcccgtatggaaaacgaattctttcccgtaccaatttgaagaaataa
>SESE_020214_OG0014456
atgaaagggacaaagaccgacgaggaggagtttgagatgctcttaggggaaataccccgggcaacatcagctcctcctcatctagaggagcttcaaagcgtgaataataagtctcccaaggctggcaaagagaatggtcctttgcaaagggaagggtccaacaactcttctgtcgcagacatatatgaagatttttatcagagttaccatggagtaaagaatctctctgcatcatctgcaggtaacagtcatgcacattctcctcgttccaatggccaccttaattcattctacagcagcttgtcctttgatagcccccatagtgtggcttctactctacttccagaagatgagagatctccatcgaaagcaatattgcatcagcagaaaaatatggaacatgaagaaaaacagtcaccattatcaattcagcaaaatggggttgtctcgcctacacaacagtttttaaccaatgatcaatcccttgcaagtgcatttggaaatttgagctttagggaagatggtcatacaaaacattcaattcaaattatgaatgggaatggagcatttggtgctaaacttttagaagatggtacaattccaagccaatctaatggagcatatcctgccattaatgcaattggtgtgtctgtcaatgaaccttttactcagacattgaattctgtaggctctgaaatatcaccccatacattaaatcatcctagttcccaggcaaccatgtcagcttcctttgaaatgcatggcgtcaagtttcctgctcatttaaaaaatcataatgttaatggaagagaaatggatatgattttgaagcagaatacttacaatgcagcatgtggggccaacttagttgggcaattttatgaccaatcaggagtattgctagaccatcaacgccattttcctctgtactctccaggaagagctttgcatgacttgcctgcgtatcagattctgccaagttcatctagacatgattctggtgcagaatttcgctcttctgtaatgagtttgcagccacaatattatgcagattctcaaattggatcgtacttggaacatcaacatcctcctttttcttcactacagcatgtaaatccaacacacttgacatggcatggaattgaggatgaaaaatgtagcagaatgaatcagcagtatcttctattgcagcaggctcaggctttttctggtcttcccaatcagacagcatgtacaattactggaagtatcaataatattggtgttaggcctcaagttcccgtgaaaagcttacaagaatttgacaagcctgttagcatccatcaaagcaatggaagagctagtgcagaaagtgattgcacaagttttgttccaagatttgcaggtgctttgaatcacaa------agagtttcctctgcaaggtggaaacatttctagatataacagccatggcttctgtggcaatggagaaagataccccttttctgattggcaaatgcaaccagttacaagtgcaagaatgtctggttctttatcacttaagggtccccgcatggttacatttttggatcaacaagaaaaccctaattttcctgaaaagattttgactagaaaccggacacgtggagtgaattcaattacaactatcaatccatccactacagggggacgaaagaaggactccttcacatatggacatggcatttcaaagacatatttaaatgaacagtattcttctgctatgacttctgggtcatttcagttggatattcgagcaaactccaaaggagtaccatctagaatcacagagtctgaacttatgcccaaggtcatacctaatgctcagcaaccagctaaatataattcattagaagaggtgcaaggccgtatctatcttatagcaaaggatcaacatggctgtcgttttctacaaaagaagtttgaggaaggaagtacccaggatgtgcacacgatttttgtggagattattgatcacataattgaactcatgactgatccatttgggaattatcttgttcaaaagcttttagaagtgtgtaatgaggatcagagattgcaaattcttcttgcagtaactgggaagcctggtgagcttgtcaatatatcacttaacatgcatgggacacgggctgtacagagattgatagaaaccctacagactccagaacaaattttgcttgtaataaaatctctaaaatcaggtgttgttactttgataaaggacttaaatggcaatcatgttgtacagcgttgtttgcaatgcctcagtgataaagataaccagtttctttttgacgctgcagcaaaacattgtgttgaaattgcaacacatcggcatggatgctgtgttctccagcggtgtattgatcactctgatggattgcaacgggattttttagtgtcagaaatagctgcaaatgggctcgagctatctcaagatcagtttgggaattatgttgtccagtatattttggaatttggaatcccatgggcaactgcaaaggtcattgctcaacttaaaggtcactatgcattgctttcaatgcaaaagttcagcagtaatgttgtggagaagtgtctgaaggaagggaaagaagagcaccgtgcagctattattcaggagctgttgaatagttcccaacttggggaacttttacaggatgcttatggaaattatgttgtccagtcagctttgggagcttcaaagaaccaggtggcagttcatgctgcattggttgaagcaattcggccacacttaccaactttgcggagctgcccgtatggaaaacgaattctttcccgtaccaatttgaagaaataa
>Tyu0236110.1_OG0014456
---------------------------------------------------------------------------------------------------------------------------------------------------------------------------------------------------------------------------------------------------------------------------------------------------------------------------------------------------------------------------------------------------------------------------------------------------------------------------------------------------------------------------------------------------------------------------------------------------------------------------------------------------------------atgggtttgtctattcacgaaccttttactcacacattaagttctgtaggctctgaacagtcaccccatacattaaaccatcccag------------catgtcagcttcatttgaaatgcacggcgtcaagtttcctactcatttaaaaaatcacaatacaaatagtagagaaatggatatgattttgaagcagaatgcttacagtgcagcatgtgggaccggtttagttgggcaatattatgaccagtcaggattgttgctggaccatcagcgccagtttcctctgcactcttcgggaagaactcttcatgacttgcctgcctatcagattctgccaagttcatctaggcatgactctggtacagaatttcagtcttctataatgggcttgcagccacaatattgcgcagattctcgaattagatcctacttggaacatcaacacactccttttccttcagtacggcaggtcaatccaatgcacttgacatggcatcaaatcgaggatgagaagcgtagcagaatgaaccagcagtatatgttattgcagcaggctcaggctttttctggttttcctaatcaggcagcatccacgtttactggaagtatctgtaatatgggtgctaagccccaagttcctataaaaagcttgcaaggtcttgacaagcctgttagcatatatcaaagcaatggaagagccatggcagaaggagattgcacaagtctggttccaaatttggcaggtgcattgaatcagaattacttagagtttcctttgcaaggtggaaacatttctagatataacagtcacggcttctgtggcaatggagaaaactatcatttttctggttgtcagatgcaaccgattacaagtgcaagaatgtctggtcctttatcacttaagggcccccaaatggtcacagttttggatcaacaggaaaaacctaattttcctgaaaagattttgaccagaaaccggatccatggagtgaattccgttacaactatcaatccatcttctgcagggggccgaaagaaggacttcttgactaatggacatggtgcttcacgaacatatccaaatggacagttttcttctgctatgccttccgagtcttttcagttggataaccgagcaaattccaaaggagtaccttctatagtcacagaatttgaacttacacccaaagtcttacctagttctcagcaacaaactaaatataattcactggaagaagtggaaggccggatctatcttatagcaaaggatcaacatggctgtcgttttctgcagaagaagttcgaggaaggaattccccaggatgtgcacgcaatttttgtggagattattaatcacataattgaacttatgactgatccattcgggaattatcttgtccaaaagcttttagaagtttgtaacgaggaccagaggttgcaaattcttcttgcagtaactgggaagcctggcgaacttgtcaatatatcacttaacatgcatgggacacgggctgtacagagattgatagaaacgctaaagactccagaacaaatttctttggttgtaaaatcacttaaatcaggcgttgttactttgataaaagacttaaatggcaatcatgttgtacagcgttgtttgcaatgcctcaatgataaagataaccagttcctctttgatgctgcagcaaaacattgtgttgaaattgcgacacatcgtcatggatgctgtgttctccaacgatgcattgatcactctgatggattgcaacgggattatttagtggcagaaatagctgcaaatgggctcgagctatctcaagatcaatttggaaattatgtagtccagtatattttggaatttggaatcccatgggcaactgcaaaggttattgctcaacttcaaggccactatgcattgctctcaatgcaaaaattcagcagtaatgttgtggagaaatgtctgaaggagggtaaagaagagcaccgtgcagctattattcaagagcttttaaacagttctcaacttggggatcttttgcaggatgcttatggtaattatgttgtccagtcggctttgggagtttcaaagaaccaggtgatggttcatgctgcattggtcgaagcaattcgaccacacatgccaactttgcggagctgcccatatggaaagcgaattctttcccgtaccaatttgaagaaataa
>Mgl0219120.1_OG0014456
atgaaagggacaaagactgacgaggaggagtttgacatgctgttaggggagataccccgggcaacatcagctcctcctcatctagaggagcttcaaagggtgaataataagtctcctaaggctggtaaagagaatggttctttgcaaagggaagggtcgaacaaatcttctgtcacagacacatatgaagatttttatcagagttaccatggagtaaagagtctcgctgcatcctctgcaggtaacattcatgcacattctcctcgttccaatggccaccttaattcattctatagcagcttgtcctttgatagcccccgtagtgtggcttctactctacttccagaagatgagatatctccatcgaaagcaatattgcatcagcagaaaaatatggaaaatgaagaaaaacagtcgccattatcaattcatcaaaatggggttgccttgccgacacaacagtttttacccaatgatcaatcccttgcaagtgcatttggaaatttgagctttagggaagatggtcataccaaacatccaattcaaattatgaatgggaatggaggatttggtgctaaatttttagaagatgctacgattccaagccaatctaatggagcatatcctgccattaatgcaattggcgtgtctgctcatgaaccttttactcagacattgaattctgtaggctctgaaatatcaccccatacattaaaccatcctaattctcaggcaaccatgtcagcttcctttgaaatgcatggcatcaagtttcctgctcatttaaaaaatcataatgttaatggtagagaaatggatatgattttgaagcagaatacttacaatgcagcatgtggggccaatttagttgggcaatattatgaccaatcaggagtattgctagaccatcaacgccattttcctatgtactcttcaggaagagctttgcatgacttgcctgcgtatcagattctgccaagttcatctagacatgattctggtgcagaatttcgctcttctgtaatgagtttgcatccacaatattatgcagatcctcaaattggatcgtacttggaacatcaacatcctcctttttcttcattacagcaggtaaacccaacacacttgacatggcatggaattgaggatgaaaaacgtagcagaatgaatcagcagtatcttttattgcagcaggctcaggccttttctggtcttcccaaccaggcagcatgtacaattactggaagtatcaataatattggtcttaggcctcaagttcctgtgaaaagcttacaagaatttgacaagcctgttagcatccatcaaagcaatggaagagctagtgcagaaagtgattgcacaagttttgttccaagatttgcaggtgctttgaatcacaa------agagtttcctctgcaaggtggaaacatttctagatataacagccatggcttctgtggcaatggagaaagctatcccttttcagattgtcaaatgcaaccagttacaaatgcaagaatgtctggttctttatcacttaagggtccccgcatggttacatttttggatcaacaagaaaaccctaattttcctgaaaagattttgactagaaaccggtcacgcggagtgaattcaattacaactatcaatccatcctctacagggggacg---gaacgactccttaacatatggacatggtatttcaaagacatatttaaatggacagtattcttctgctatgacttctgggtcatttcagttggatattcgggcaaactccaaaggattaccttctagaatcacagagtctgaacttatgcctaaggtcatacctaatgctcagcaacaagctaaatataattcattagaagaagtgcaaggtcgtatctatcttatagcaaaggatcaacatggctgtcgttttctacaaaagaagtttgaggaaggcagtacccaggatgtgcacacaatttttgtggagattattgatcacataattgaactcatgactgatccatttgggaattatcttgttcaaaagcttttagaagtgtgtaatgaggatcagagattgcaaattcttcttgcagtaactgggaagcctggtgagcttgtcaatatatcacttaacatgcatgggacacgggctgtacagagattgatagaaaccctacagactccagaacaaattttgcttgttataaaatcacttaaatcaggtgttgttactttgataaaggacttaaatggcaatcatgttgtacagcgttgtttgcaatgcctcagtgataaagataatcagtttctttttgatgctgcagcaaaacattgtgttgaaattgcaacacatcggcatggatgctgtgttctccagcggtgtattgatcactctgatggattgcaacgggattttttagtgtcagaaatagctgcaaatgggctcgagctatctcaagatcagtttggaaattatgttgtccagtatattttggaatttggaatcccatgggcaactgcgaaggtcattgctcaacttaaaggtcactatgcattgctttcaatgcaaaagttcagcagtaatgttgtggagaagtgtctgaaggaagggaaagaagagaaccgtgcagctattattcaggagctgttgaatagttcccaacttggggaacttttacaggatgcttatggaaattatgttgtccagtcagctttgggagcttcaaagaaccaggtggcagttcatgctgcattggttgaagcaattcgaccacacttaccaactttgcggagctgcccgtatggaaaacgaattctttcccgtaccaatctgaagaaataa

>SEGI_20575_OG0014457
atggggcaggtccaatcttcccaagaagaagaggggat---agaagaagaagaagatgcagcagtaagagcggaggaggaagaggtggaaaagagtaagggggaagaagagaaaaagaaggtattagaacaggagccagaggtcctgccatgccacccctcagcatctcccctatcaccccagctgtcattcagtgggagtccttacatgggtccttctgtaagggtatgggatccttacaacattctcacctctgctgctgccatgccatctcctacactttcgtctgccagctctgcagcttccttggagaatcatcaacattccaggtgggtgtcaatggaggacgatgtcatgacagaggtgtatttgataaggcatgcagagagcactatgaatgagagggcagagctgattgggggcagatctccttctgcaacattgactgctaatgggaaaaggcaggccagggctctgggggtgtttctcaagactcaggggatcacttttacttcagtttattcgtcgcctcttgatagggccaaacaaactgcattggccatttgccaggaactgaatatttcagaagagaaggtggagtgctcagaatcattggtagagatgagccaaggtcaatgggaaggtcaccttcgttcagagatatactctcctgacctgcttaatatcattgacaaataccagcctgacttttgtgcaccaggtggagagtctcagcgtcaagttgagtaccgaatggttgaatttttaaacagtagagttttgagaagggcagaatatgcgaccctgagaaattctggacagtacaacaggcagtttaaaggttctgcaactcaaaactcagt---gccggttcatcatcccatcgaagatggagatgatactggtgtatcacagtgggaattatttaatcgacaaaagcacctaggaagaagaaagtccggtaaaagcaggctgcaatatgtgacaacaggagacaatgagaatgcaattgactcttctagagaaggcagcagtcagttacaagaacaatatcaagaaaatgagacagatgacacttctccaataaaggaagccccaaaagaaaatctagaaaggttgttttcagaggttgtcaaggaaccatccaccctgccatctttggaggaagtattggatttagataaagaaaaggaaaacaagggaacaacttcacctccaacatctgagggagaacaacaaaatgagg------------------------------cctag
>SESE_111781_OG0014457
atggggcaggtccaatcttcccaagaagaagaggggagagaagaagaagaagaagaggcagcagtaagagcggaggaggaagaggtggagaagagtaagggggaagaggagaaaaagaaggtattggaacaggagccagaggtcctgccatgtcacccctcagcatctcccctgtcgccccagctgtcattcagtgggagtccttacatgggtccttctgtaagggtgtgggatccttacaacattctcacctctgctgctgccatgccatctcctacactttcctctgccagctctgcagcttccttggagaatcatcagcattcgaggtggttgtcaatggaggacgatgtcatgacagaggtgtatttgataaggcatgcagagagcactatgaatgagagggcagagctgattgggggcagatctccttcggcaacattgactgctaatggcaaaaggcaggccagggctcttggggtatttctcaagactcaggggatcacttttacttcagtttattcgtcgcctcttgatagggccaaacaaactgcattggccatttgccaggaactgaatatttcagaagagaaggtggagtgctcagaatcattggtagagatgagccaaggtcaatgggaaggtcaccttcgttcagagatatactctccggacatgcttaatatcattgacaaatacgagcctgacttttgtgcaccaggtggagagtctcagcggcaagttgagtaccgaatggttgaatttttaaacagtagagttttgaggagggcagaatacgcaaccctgagaaactctggacaatacaacaggcagtttaaaggttctgtaactcaaaactcagt---gcaggt---tcatcccgtcgaagatggagatgataccggtgtatcacagtgggaattatttaatcgacaaaagcacctaggaagaagaaagtccggtaaaagcaggctgcaatatgtgacaacaggagacaatgagagtgcaattgactcttccaaggaaggcagcagttggaggcagttacaagaacaatgtaagcagccaaa---------tccatgtgtaggcatctttacacatggcatgg-------ctattaagtgccttttaaggggactgcttggctctaatccattgatgacacatcggctttgtatagacaacacatctatcactgtcctttggcattct-----tttaaaacgggatggcagattcagagggttaatgatacttctcatttaaggcttctataa
>Tyu0081470.1_OG0014457
atggggcaggcccaatcttcccaagaagaagagggaag---agaagaagaagaggaggcagcagttagagcagaggaggaagagggggaaaaaaccaagggggaagaagagaaaaagaaggtattggaacaggaaccggaggtcctgccatgtcatccctcagcatctcccctgtcaccccagctgtcattcggtgggagtccttacatgggtccgtctgtaagggtgtgggatccttacaacattctcacctctgcagctgctgtatcatcccctacactttcctctaacagctctgctgtttcgttggagaatcatcagcattccaggtgggtgtcgatggaggatgatttcatgacagaggtgtttttgataaggcatgcggagagcaccatgaatgagaggccagagctgattgggggcagatctccttctgcaacattgactaccaatgggaagaggcaggccagggctttgggtgtatttctcaagacgcagggtatcactttctcttcagtctattcttcacctcttgaaagggccaagcaaactgcattggccatttgccaggaactgaatatttcagaagagaaggtagactgcttagattcactggtagagatgagccaaggtgaatgggaaggtcgtcctcgttcagagatttactctcctgacatggtcaatattatagaaagatatcagcctgacttttgtgcaccaggtggagagtctcagcgtcaagtcgagtatcgaatggttgaattcctgaacagtagagttctgaggagggtagaaagcacaacactgaggaactgtggacaaaaccacaggcagtttaaaggttctgcaagtcaaaactcgctagggcaggt---tcatcctactgaagatggagatgatgccagtgtatcacagtgggaattatttaatagacaaaaacacctaggaagaagaaaatctggtaaaagcaggctgcaatatgtaacaacaggagacaatgagagtgcaattgactcttccagagaaggcagcagttggaggcagtcccaagaacaaagtaagcaaccgaa---------tcaatgtgtaggcatctttacacatggtatgg-------ctattaagtgccttttaaggggattgcttggctctaatccgatgatgacacaccggctttgtgtagacaacacatcaatgactgtcctcttgcattcc-----tttaaaacaggatggcagattcaaagggttaatgatacttctcatttgaggcttctttaa
>Mgl0233010.1_OG0014457
atggggcaggtgcaatcttcccaagaagaagaggggagagaagaagaagaagaggaggcagcagtaagagcggaggaggaagaggtggaaaagagtaagggtgaagaggagaaaaagaaggtattagaacaggagccagaggtcctgccatgtcacccctcagcatctcccctgtcaccccagctgtcattcagtgggagtccttacatgggtccttctgtaagggtgtgggatccttacaacattctcacctctgctgctgccatgccatctcctacactttcctctgccagctccgcagcttccttggagaatcatcagcattccaggtgggtgtcaatggaggacgatgtcatgacagaggtgtatttgataaggcatgcagagagcactatgaatgagagggcagagctgattgggggcagatctccttctgcaacattgactgctaatgggaaaaggcaggccagggctctgggagtgtttctcaagacccaggggatcacttttagttcagtgtattcgtcgcctcttgatagggccaaacaaactgcattggccatttgccaggaactgaatattttggaagagaaggtggagtgttcagaatcattggtagagatgagccaaggtcaatgggaaggtcaccttcgttcagagatatactcccctgacatgcttaatatcattgacaaataccagcctgacttttgtgcaccaggtggagagtctcagcgtcaagttgagtaccgaatggttgaatttctaaacagtagagttttgaggagggcagaatgcgcaaccctgagaaactctggacagtacaacaggcagtttaaaggttctgcaactcaaaactcact---gcaggt---tcatcctgttgaagatggagatgataccggtgtatcacagtgggaattatttaatcgacaaaagcacctaggaagaagaaagtccggtaaaagcaggctgcaatatgtgacaacaggagacaatgagagtgcaattgactcttccagagaaggcagcagttggaggcagttacaagaacaatgtaagcagccaaa---------tccatgtgtaggcatctttacacatggcatgg-------ctattaagtgccttttaaggggactgcttggctctaatccattgatgacacatcggctttgtatagacaacacatctatcactgtcctttggcattcc-----tttaaaacgggatggcagattcagagggttaatgatacttctcatttaaggcttctataa

>SEGI_14342_OG0014458
------------------------------------------------------------------------------------------------------------atggctgctccgcatcagaaaaatactctctatgttggtgggctggaggagaatgtgaacgaggcgattcttcatgcggcgtttataccatttggggacattaaggatgtgactactccgcttgatcaggccactcagaagcaccgctccttcggcttcgtgacattcctcgacaaggacgacgccgccgctgccatggacaacatgaacaatgccgagctctatggcagagttttgactgttaactatgcccaacccattaggatcaagggaggagaacaaggctgggcttctcaacctatttgggctgatgcagacacgtggtttgagagacaacagcaggaagaagaaatgcagcagctacaggctgaacaacaggccattgctcgtaaagctgaggaagaagagaggaaaaagttaacccaagaacgtgaaggagaagtggaagaaccagaagaaaataatgatccaatggcaaaagcagaatctgaagctcttgcaaaccctgatgcctcaagatag
>SESE_122700_OG0014458
------------------------------------------------------------------------------------------------------------atggctgctccgcatcagaaaaatactctctatgttggtgggctggaggagaatgtgaacgaggcgattcttcatgcggcgtttataccatttggggacattaaggatgtgaccactccgctggatcaggccactcagaagcaccgctccttcggcttcgtgacattcctcgacaaggacgacgccgccgctgccatggacaccatgaacaatgccgagctctatggcagagttttgactgttaactatgcccaacccattaggatcaagggaggagaacaaggctgggcttctcaacctatttgggctgatgcagacacgtggtttgagagacaacagcaggaagaagaaatgcagcggctacaggctgaacaacaggccattgctcgtaaagctgaggaagaagagaggaaaaagttaacccaagaacgtgaaggagaagtggaagaaccagaagaaaataatgatccaatggcaaaagcagaatctgaagctcttgcaaaccctgatgcctcaagatag
>Tyu0081480.1_OG0014458
------------------------------------------------------------------------------------------------------------atggccgctccgactcagaaaaacactctctatgtcggtgggctagacgagaatgtgaacgaggccgttcttcatgcggcttttataccatttggggacatcaaggatgtgaccactccgctggaccaggccactcagaagcaccgctcgttcggtttcgtcacattccttgacaaggacgacgccgctgccgccatggataacatgaacaatgccgagctttatggcagagttttgactgttaattatgctcagcccattaggatcaagggaggcgaacaaggatgggcttctcaaccaatttgggctgatgcagacacttggtttgagagacaacagcaggaagaggaaatgcagcggctacaggctgaacaacaggcaatttcccgtaaagctgaggaagaagagaggaaaaagttaacccaagaacgtgaaggagaagtggaagaaccagatgaa---aatgatccaatggcaaaggcagaagctgaagttcttgcaaatcctgatgcgaggagatag
>Mgl0233000.1_OG0014458
atgaaagggtctcactgtggtatggtccagctgtttctcttgacgaacagatataaaatcaattctcgcagaaaaaagaaaaagaccatcttattacgtggatttacgatggctgctccgcatcagaaaaatactctctatgttggtgggctggaggagaatgtgaacgaggcgattcttcatgcggcttttataccatttggggacattaaggatgtgaccactccgctggatcaggccactcagaagcaccgctccttcggcttcgtgacattccttgacaaggacgacgccgccgctgctatggacaacatgaacaatgccgagctctatggcagagttttgactgttaactatgctcaacccattaggatcaagggaggagaacaaggctgggcttctcaacctatttgggctgatgcagacacatggtttgagagacaacagcaggaagaagaaatgcagcggctacaggctgaacaacaggccattgctcgtaaagctgaggaagaagagaggaaaaagttaacccaagaacgtgaaggagaagtggaagaaccagaagaaaataatgatccaatggcaaaagcagaatctgaagctcttgcaaaccctgatgcctga------

>SEGI_01164_OG0014459
aatcggacatctagcggagacactgctctgtcgtgcaaacgaaacagattgcttctgttagttgccctcgattttctgtccagaaaaggaagaaagcaaagtgtaaaaatgcccaagagaacaacgcacacgtattccagcgaggatgctgctccagatggccccgactcggatctttatgtctattactgcaagcactgcggtgctcatgtactcattacagacactcaactacagaaaatgccaaaaagaaagacagataaagcatatgttctggacaaaaagcagcatctggcaagacttaatattgccgaatcaggcaaatttcttttgaaacggggtgaaggaatggtggaaaagcaatttcgtatggcatgtgttggttgtggactatttgtatgctatcgttctgaggaggatttggaagctgctccttacatctatgttgcagatggtgctcttagttcagttgcagcagaaacaaatcctcaggatgcccctgtgccaccttgcatctcacaattagaaggtggacttgttcaagtggcaatagaagttgaagatcgtgcccagcgctcggcaattacaagagtaaatgcggatgatgttcgcgtgacagtagcagcacctgcggctcgtggggaagctaataatgagctgttagaatacatgggcaaagttttgggtttgaggttaacgcagatgaccttacaaaggggatggaacaacaagtcaaagctactggtggtggaagatttatctgctcgtgaagtgtatgaaaagcttttacttgccgtgcaaccatag
>SESE_013528_OG0014459
------------------------------------------------------------------------------------------------------------atgcccaagagaacaacgcacacgtattccagcgaggatgctgctccagatggccccgactcggatctttatgtctattactgcaagcactgcggtgctcatgtactcattacagacactcaactacagaaaatgccaaaaagaaagacagataaagcatatgttctggacaaaaagcagcatctggcaagacttaatattgccgaatcaggcaaatttcttttgaaacggggtgaaggaatgatggaaaagcaatttcgtatggcatgtgttggttgtggactatttgtatgctatcgttctgaggaggatttggaagctgctccttacatctatgttgcagatggtgctcttagttcagttgcagcagaaacaaatcctcaggatgcccctgtgccaccttgcatctcacaattagaaggtggacttgttcaagtggcaatagaagttgaagatcgtgcccagcgctcggcaattacaagagtaaatgcggatgatgttcgcgtgacagtagcagcacctgcagctcgtggggaagctaataatgagctgttagaatacatgggcaaagttttgggtttgagattaacgcagatgaccttacaaaggggatggaacaacaagtcaaagctactggtggtggaagatttatctgctcgggaagtgtatgaaaagcttttacttgccgtgcaaccatag
>Tyu0081410.1_OG0014459
------------------------------------------------------------------------------------------------------------atgccgaagaggacaacgcacacctattccagtgaggatgctgctcccgatggccccgactctgatctctatgtctattactgcaagcactgcggctctcatgtcctcatcacagatacacaactgcagaaaatgccaaaaagaaagacagataaagcatatgttttagacaaaaagcagcatctggcaagactgaatattgtggaaacaggcaaatttcttttgaaacgaggtgaaggaaaggttgaaaaacaattccgtatggcatgtcttggttgtggactatttgtatgctatcgttctgaggaggatttggaagttgctccttacatttatgttgcagatggtgctcttagctcagtggtggaagagacagcccctaaagatgcccctgtgccaccttgcatctcacaacttgaaggtggacttgtccaagtggcaattgaagttgaagatcgtgcacaacgctcagcaattacacgagtcaatgcagatgatgttcgtgtgactgtagcagcacctgcagctcgtggggaggctaataatgaactgctagaatacatgggcaaagttttgggtttgagattaacccagatgaccttacagaggggatggaacaacaagtcaaagctactggtggtggaagatttatctgctcgggaagtgtatgaaaagcttttgcttgcggtgcaaccatag
>Mgl0232910.1_OG0014459
------------------------------------------------------------------------------------------------------------atgcccaagagaacaacgcacacgtattccagcgaggatgctgctccagatggccccgactcggatctttatgtctattactgcaagcactgcggttctcatgtactcattacagacactcaactacagaaaatgccaaaaagaaagacagataaagcatatgttctggacaaaaagcagcatcttgcaagacttaatattgctgaatcaggcaaacttcttttgaaacggggtgaaggaatggtggaaaagcaatttcgtatggcatgcgttggttgtggactatttgtatgctatcgttctgaggaggatttggaagctgctccttacatttatgttgcagatggtgctcttagttcagttgcagcagaaacaaatcctcaggatgcccctgtgccaccttgcatctcacaattagaaggtggacttgttcaagtggcaatagaagttgaagatcgtgcccagcgctcggcaattacaagagtaaatgcagatgatgttcgcgtgacagtagcagcacctgcagctcgtggggaagctaataatgagctgttagagtacatgggcaaagttttgggtttgagattaacgcagatgaccttacaaaggggatggaacaacaagtcaaagctactggtggtggaagatttatctgctcgggaagtttatgaaaagcttttacttgctgtgcaaccctag

>SEGI_02469_OG0014460
at------gcttccatattttgaagttattactttttctgatgccttgatgccttcttctctttctccttttatatccccggaggcgt---------------------------------------------------------------------------------atctctttgaaagga------------------gactctgcaaagccaggcaggcaggggtatcaaaggaaaaacgggataagcaacaaaaggataaacgacttgttttgacaactgaagatctttcaatggcattgcgagagtatgg--------------------------agtcaacatgaagcatcaagagtacttt-------------------------------------------------------------------------------------------------------------------------------------------------------gctgacagtacttctgcc---------gggacaactcgtacttcaaaggaggaatga
>SESE_031278_OG0014460
atgggagagccaaagcaggatgatgatgcaatgcttgttgaatttttatcgtcgctcatggattacactccaacaatcccagatgaattggcagagcactacctgactaggagtggctttcagtgtccagatttaagaataactaggctggtgtcaattgccacacagaaattcattgcagagattgcaagtgatgctttccaactctgcaaagctaggcaggcaggggtatcaaaggaaaaacgagataagcaacaaaagtatgctggagattctcatctccattcataccctccctccgccttctcaatctcaggtcaaacttcttcaagaaatactcaagaatgggaaagaaggattaaaattgcattagatgctgccgaagggctggaatatttacatgtaggatgcaagccgagcattattcacagagatgtaaagagctccaatatattgctgaatgatcagatggaagcaaaaatagcatattttgggctatcaaggatgggaccattggatggagctacacacatatctacccttgtgaagggtaccactggatatctagattcggagtaa
>Tyu0285110.1_OG0014460
atgggagagtcaaagcaggatgacgatgcaatgcttattgaatttttatcttcactcttggattacactccaactatccctgatgaattggcagaacattaccttgccaggagtggctttcagtgtccagatgtaagaataactaggctggtgtcaattgccacccagaaattcatagcagagattgcaagtgatgcttttcaattgtgcaaagcaagacaagcagggttatccaaggacaagcgagataagcaacaaaaggataaacggcctgttttgactattgaagatctgtccatggcattgcgagagtatgg--------------------------tgtcaacatgaagcgccaagagtacttt-------------------------------------------------------------------------------------------------------------------------------------------------------gctgacagtacttctact---------gggacgacaactgcttcaaaagaggaatga
>Mgl0232730.1_OG0014460
atgggagagccaaagcaggatgatgatgcaatgcttattgaatttttatcgtcactcatggattacactccaacaatcccagatgaattggcagagcactacctgactaggagtggctttcagtgtccagatttaagaataactaggctggtgtcaattgccacacagaaattcattgcagagattgcaagtgatgctttccaactctgcaaagcgaggcaagcaggggtatcaaaggaaaaacgagataagcaacaaaaggataaacgacttgttttgacaactgaagatctttcaatggcattgcgagagtatgg--------------------------agtcaacatgaagcatcaagagtacttt-------------------------------------------------------------------------------------------------------------------------------------------------------gctgacagtacttctgcc---------gggacaactcctacttcaaaggaggaatga

>SEGI_26533_OG0014461
atgcatctcctttcgttctgctgtagcgttccttcgattattttcagacaacaaacggaagcagacataatgcccgtctgtccgcaaaccaactgtttgctgccgcctccggctgccgtacacaggaaatctttgtcattcgacggcgatgcgtcgctacgttctctttcttccgtttgcagtcaagagccggcggagatgaagatggtgaataatattgctagtgaaggcgtcgcaggaattttgtataagtgggttaattacggcaagggatggaggacgcgctggtttatgcttcaggatggtgttctgtcatattacaaaatccacggaccgcacaagattgccgtcaatcgacggaccgagaaaggcgtcagagtgattggcgatgaatcgttgaagctcatgaagaagcccaagaacaggcatggtcacctgatcgagtccagagaacacagacaaccttttggtgaagtacatctcaaggtatcctccattcgagaaagtaagtcggatgataaaagattctcaatattcactggtacaaaaagacttcatctgcgagctgaatccagagaagatcgatctgcttggattgaagcattgcaggctggaaaagacctctttcctcgtatctcaacaagtgatcttatggtacctgcagaaaacatcactatttcaacagagaagcttaagaggcgcttgtcggaggaaggtttgagcgaagaagcaatcaaggaaactgagcagattatgctgacggagttttctgagctacagaacaaactgaagctccttcagcaaaagcagtttcacttgctcgaggctttgagacagctagagacagaaaaagttgatctggaaactacggttgttgatgaaagtcaaagttattcaaagtcacgaagagcttctctcaggtccagacatgaaaagtgcagtgaagatagtgctactgaatctgatgatgataatgatagacaagatggagcagatgaagaatcagaagaggatgatagtgcttattttgatacaagggatattctatcatccacctcttcaaggagatctgattctggatacaggcgaatatctgttgattcagaggaaggtttgacatttccaaataatgtagatgggtttaatgcagacatagaaacagttggatttgactacccaaatgtgaaaagacgaacgaaattgccagagccaaaggaaaaggagaaaggagtgagcctttggtcaatgattaaagataacattggaaaagacctcaccaaagtgtgtctaccagtctactttaatgagcctctctcatccttgcaaaagtgctttgaggatttggagtattcttatctgcttgatcgggcatatgaatggggcaaacagggaaacagccttatgcggatactaaatgttgcagcatttgcggtatctggatatgcttgtactgaaggtcgaaactgtaagcctttcaatcctcttttgggggagacatatgaggctgattaccaagacaaaggcatccgtttcatttctgaaaaggtcagtcatcatcccatgactgttgcatgccactgtgaaggcagggggtggaagttctggggagatagtaccttgaagagcaaattttggggtcgctcaattcaacttgatcctgaaggagttctcacactggagtttgatgatggtgaagtattccaatggtcgaaggttactacatccatatacaatctaattttggggaaattatactgtgatcattatgggacaatgcgtatacaaggcaatcgtgagcattcttgcaagctgaaattcaaagagcaatctatgctggatcgtaaccctcatcaggttcaaggggtggttcaggataggagcggtaatacggtatctacattgttggggaaatgggatgaaaacatgtactatgttagtggtgatattaacttaaagtccaagcgatatgatccatcatctgaggctatcttattgtgggaatctagcaaaccctcaaatttttcaactagatataacttcacaaattttgctataacacttaatgagctaacaccgggtttgaaggaaaagcttccaccaacggattcaaggctcagaccagatcaacggcatctggaaaatggagaatatgaattggcaaatgcagaaaagttgaggttggagcagaggcagcgacaggctaggaagctccaagaaagaggatggcagcctcagtggtttcgcaaagagaatgggaaggacacataccaatacgttggaggatattgggaaactagggagaaagggaaatgggattcttgccttgatatatttggtcaaactacc---gagagttcttctgattaa-------------------------------------------------------------------------------------------------
>SESE_005891_OG0014461
atgcatctcctttcgttctgttgtagcgttccttcgattattttcagacaacaagcggaagcagaaataatgcccgtctgtccgcaaactaactgtttgctgccgcccccggctgccgtgcacaggaaatcttcgtcattcgacggcgatgcgtcgctacgttccacttcttccgtttgcagtcaagagccggcggagatgaagatggtgaataatattgctggtgaaggcgtcgcaggaattttgtataagtgggttaattacggcaagggatggaggacgcgctggtttatgcttcaggatggtgttctgtcatattacaaaatccacggaccgcacaagattgccgtcaatcgacggaccgagaagggcgtcagagtgattggcgatgaatcgttgaagctcatgaagaagcccaagaataggcatggtcacccgatcgagtccagagatcgcagacaaccttttggtgaagtacatctcaaggtatcctccattcgagaaagtaagtcagatgataaacgattctcaatattcactggtacaaaaagacttcatctgcgagctgaatccagagaagatcgatctgcttggattgaagcattgcaggctggaaaagacctctttcctcgtatctcaacaagtgatcttatggtacctgcggaaaacatcactatttcaacagagaagcttaagaggcgcttgttggaggaaggtttgagcgaagaagcaatcaaggaaactgagcagattatgctgacggagttttctgagctacagaacaaactgaagcttcttcagcaaaagcagtttcacttgctcgaggctttgagacagctagagacagaaaaagttgatctggaaactacggttgttgatgaaagtcaaagttattcaaagtcacgaagagcttctctcaggtccagacatgaaaagtgcagtgaagatagtgctactgaatctgatgatgataatgatagacaagatggagcagatgaagaatcagaagaggatgatggtgcttattttgatacaagggattttctatcatccacctcttcaaggagatctgattctggatacaggcgaatatctgttgattcagaggaaggtttgacatttccaaataatgtagatgggtttaatgcagacatagaaacagttggatttgactacccaaatgtgcaaagacgaaggaaattgccagagccaaaggaaaaggagaaaggagtgagcctttggtcaatgattaaagataacattggaaaagacctcaccaaagtgtgtcttccagtctactttaatgagcctctctcatccttgcaaaagtgctttgaggatttggagtattcttacctgcttgatcgggcatatgaatggggcaaacagggaaacagccttatgcggatactaaatgttgcagcatttgcggtatctggatatgcttgtactgacggtcgaaactgtaagcctttcaatcctcttttgggggagacttatgaggctgattaccaagacaaaggcatccgtttcatttctgaaaaggtcagtcatcatcctatgactgttgcatgccactgtgaaggcagggggtggaagttctggggagatagtaccttaaagagcaaattttggggtcgctcaattcagcttgatcctgaaggagttctcacactggagtttgatgatggtgaagtattccaatggtctaaggttactacatccatatacaatctaattttggggaaattatactgtgatcattatgggacaatgcgtatacaaggcaatcgtgagcattcttgcaagctgaaattcaaagagcaatctatgctggatcgtaaccctcatcaggttcaaggggtggttcaagataggagtggtaatacggtatctacattgttggggaaatgggatgaaaacatgtactatgttagtggtgatattaacttgaagtccaagcgatatgatccatcatctgaggctatcttattgtgggaatctagcaaaccctcagatttttcaactagatataacttcacaaattttgctataacgcttaatgagctaacaccgggtttgaaggaaaagcttccaccaacggattcgaggctcagaccagatcaacggcatctggaaaatggagaatatgaattggcaaatgcagaaaagttgaggttggagcaaaggcagcgacaggctaggaagcttcaagaaagaggatggcagcctcagtggtttcgcaaagagaatgggaaggacacataccaatatgttggaggatattgggaaactagggagaaagggaaatgggattcttgccttgatatatttggtcaaactacc---gagagttcttctgattaa-------------------------------------------------------------------------------------------------
>Tyu0162930.1_OG0014461
atgcatctccttacattctgttgtagcgtttcttcaaatattttcagacaacaatcggaaacagaaataatgcccgtctgtccgcaacctaactgtttgctgccgcctggggctgcagtacacagaaaatcttcgtcaattgacggcgatgcatcgcctagtgctacttcttcagtttgcagtctagagacggcggaaacgacgaaggtgaataatattgccgcagagagcactgctggtattttgtataaatgggtcaattatgggaaaggatggaggacgcgttggtttatgcttcaggacggagttttgtcttattacaaaatccacggcccgcacaagattgccgtcaatcgacggaccgagaaaggcgtaagagtgattggcgatgaatcgttgaagctcatgagaaagcccaggaacatttatggtcatcggatcgaatccaggcaccatcggaaaccttacggcgaagtacatctaaaggtgtcctccattcgagaaagtaagtcagatgataagagattttccatatttactggtacaaaaagacttcatctgcgagctgaatccagagaagaccgatctgcatggattgaagcattgcaggctggaaaagacctctttccacgtatctcaacaagtgatcttatgttacctgcagagaccatcactgtttcaactgaaaagcttaggtgccgcttggtggaggaaggtttgagtgaagaagcaatcaaagaaactgagcagattatgctgatggagttttctgaactgcagaacaaactgagagttcttcagcaaaagcaatttattttgcttgataccttgagacagctagagacagaaaaggttgatctggagactacagtggttgatgaaagtcaaagttattcaaagtcacgaagagcatcttgtagatccagacatgaaaaatgcagtgaagatagtgccacagaatctgatgatgacaatgacagacaagatggagctgatgaagaatcagatgaggatgacaatgcttattttgatacgagggattttttatcatctacttcttcacggagatctgatcctggatacaggcggatatcagttgattcagaggaaggtttggccttcccaaataatgtagatggcattgatgcaggcatggaaatggttggatttggcttccctaatgtgaaaagacgaaaaaaattgccagaaccaaaggaaaaggagaaaggagtgagcctgtggtcaatgattaaagataacattggaaaagacctcaccaaagtgtgtcttcccgtttactttaatgagcctctttcatccttgcaaaagtgcttcgaagatttggagtattcttacctgcttgatcgggctcatgaatggggcaaaagggtaaggagccttatgcggatattaaacgtagcatcatttgcagtatctggatatgcttgtacagaaggtcgaaattgtaagcctttcaatcctcttttgggggagacttatgaggctgattaccaagacaaaggccttcgtttcatttcagaaaaggtcagtcatcatcccatgactgttgcatgccactgtgaaggtcgagggtggaagttttggggagatagtactttaaagagcaaattttggggtcgctctattcagcttgatcctgaaggagttctcacactcgagtttgatgatggtgaagtattccaatggtctaaggttacaacatccatatacaatctaatattggggaaattgtactgtgatcactatgggacaatgcgtatacagggcaatcgtgagctttcttgcaagctgaaattcaaagagcaatctatgatggatcgtaaccctcatcaggttcaaggggtggttctggacaggagtggtgaaacagtatctacattgtttgggaagtgggatgaaaacatgtactatgttactggtgatattgcctcaaagcccaagggatatgatccattatctgaggctatcctattgtgggaatgtagtgaaccctctaagtttccgactagatacaacttcactagttttgcaataactctcaatgagctaacaccgggattgaaggaaaagcttccaccaacagattcgaggcttagaccagatcaatggcatctggaaaatggagaatatgaattggccaatgcagagaagttgaggctggagcagaggcagcggcaggctaggaagct-caagaaagaggatggcagcctcagtggtttcgcaaagaaaatggacagaacacataccagtacattggaggatattgggaaacaagggagcaagggaaatgggattccaatcatgatatatttggtcaaactacctctgagatttcttttgattaaaaaggaatctctttgtcatggttttcagctcagttcaagtaatttatggtattcacactcccaattccaggatatgaactctattggatccaaataa
>Mgl0279510.1_OG0014461
atgcatctcctttcgttctgctgtagcgttccttcgattatttttagacaacaaacggaagtagaaataatgcccgtctgtccgcaaaccaactgtttgctgccgcctccggctgccgtgcacaggaaatcttcgtcattcgacggcgatgcgtcgctgcgttccgcttcttccgtttgcagtcaagaggcggcggagatgaagatggtgaataatattgccggagaaggcgtcgcaggaattttgtataagtgggttaattacggcaagggatggaggacgcgctggtttatgcttcaggatggtgttctgtcatattacaaaatccacggaccgcacaagattgccgtcaatcggcggaccgagaagggcgtcagagtgattggcgatgaatcgttgaagctcatgaagaagcccaagcacaggcatggtcctctgatcgagtccagagatcgcaggcaaccttacggtgaagtacatctcaaggtatcctccattcgagaaagtaagtcggatgataaaagattctcaatattcactggcacaaaaagacttcatctgcgagctgaatccagagaagatcgagctgcttggattgaatcattgcaggctggaaaagacctctttcctcgtatctcaacaagtgatcttatggtacctgcggaaaacatcactatttcaacagagaagcttaagaggcacttgttggaggaaggtttgagcgaagaagcaatcaaggaaactgagcagattatgctgacagagttttctgagctacagaacaaactgaagcttcttcagcaaaagcagtttcacttgctcgaggctttgagacagctagagacagaaaaagttgatctggaaactacggttgtcgatgaaagtcaaagttattcaaagtcgcgaagagcttctctcaggtccagacatgaaaagtgcagtgaagatagtgctactgaatctgatgatgataatgatagacaagatggagcagatgaagaatcagaagaggatgatagtgcttattttgatacaagggatattctatcatccacctcttcaaggagatctgattctggatacaggcgaatatctgttgattcagaggaaggtttgacatttccaaataatgtagatgggtttaatgcagacatagaaacagttggatttgactacccaaatgtgaaaagacgaaggaaattgccagatccaaaggaaaaggagaaaggagtgagcctttggtcaatgattaaagataacattggaaaagacctcaccaaagtgtgtcttccagtctactttaatgagcctctctcatccttgcaaaagtgctttgaggatttggagtattcttacctgcttgatcgggcatatgaatggggcaaacagggaaacagccttatgcggatactaaatgttgcagcatttgcagtatctggatatgcttgtactgaaggtcgaaactgtaagcctttcaatcctcttttgggcgagacttatgaggctgattaccaagacaaaggcatccgcttcatttctgaaaaggtcagtcatcatcccatgactgttgcatgccactgtgaaggcagggggtggaagttctggggagatagtaccttaaagagcaaattttggggtcgctcaattcagcttgatcctgaaggagttctcacactggagtttgatgatggtgaagtattccaatggtctaaggttactacatccatatacaatctaattttggggaaattatactgtgatcattatgggacaatgcgtatacaaggcaatcgtgagcattcttgcaagctgaaattcaaagagcaatctatgctggatcgtaaccctcatcaggttcaaggggtggttcaggataggagcggtaatacagtatctacattgttggggaaatgggatgagaacatgtactatgttagtggtgatattaacttgaagtccaagagatatgatccatcatctgaggctatcttattgtgggaatctagcaaaccctcaaatttttctactagatataacttcacaaattttgctataacacttaatgagctaacatcgggtttgaaggaaaagcttcctccgacggattcaaggctcagaccagatcaacggcatctggaaaatggagaatatgaattggcaaatgcagaaaagttgaggttggagcagaggcagcggcaggctaggaagctccaagaaagaggttggcagcctcagtggtttcgcaaagagaatgggaaggacacataccaatacgttggaggatattgggaaactagggagcaagggaaatgggattcttgccttgatatatttggtcaaactatc---gagagttcttctgattaa-------------------------------------------------------------------------------------------------

>SEGI_13232_OG0014463
atggtgacggccgttgcgtcgatggcaccgccggctgcttcttcaattttcttcaacttgaatttggtgagtaaaagtagagggaattctctggggtttagggttgccagctccaatgggttgcttcccatgcgcggcgtgtttgcgaggaagaggttccgcgttcaattctcatcaggcactcaggaaaaagagaaggaacggattgcgaacgagaaacggtcgtttgccgttgccacgggcgaattcttcatcagcatcgcttccctgctgttgaaaaacagaaaatctgagcagaagaatgtgattctttctgtgagaggactggaagatgtggtgaagaaatcggggttttttagttttattaaaacggatgaaaatgagaaggacgaagaaatagcgtcggttaccaaggatgaaattgatccgtcagtgttgtgggagcagaggaagaaggacgtggaggcggagagagaaagacgcgttatgaccagccccggttttagcttctctgcggcgggtttattatttccttatcatctgggcgtcgcagagtgtctcatggagaaaggatatattacggagaacacaccattggcgggttcatcggctggtgcaattgtttgtgctgtgattgcatctggagctagcatgcaagatgccttgaaggcaaccaaggagctagcagaggattgtcgccttaatgggactgctttccggctgggggca---------------------------------------------------------gtccttaggggtgttctagataaggtcttcccagatgatgtacatgtgagagcaaatggcagaatacgagttgctataacacaggtgttcaggtcaccaagggccttgcttgtagatcagtttgattctaaagaagatctaattgatgctgtgattacatcttccttcataccaggataccttgcagctagacccgttacagtttttagaaaacggatctgtgtagatggagggctgactctattcatgccaccaacagcagctgacaaaacggtcagggtttgtgctttccctgttagccaattggggttgcaaggcattggaatcagcccagattgcaatccagagaatagggcatcagcgaggcagctttttaattgggcattagagccggctgatgatgatattctagatcagctttttgatttgggatacagggatgcaaatgtctggacggagagaaatccaattgatgatattggaaaacctaatatgacagatggaaatcttcaatcttga
>SESE_003137_OG0014463
atggtgacggccgttgcgtcgatggcaccgccggctgcttcttcaattttcttcaacttgaatttggtgagtaaaagtagagtgaattctctggggtttagggttgccagctccaatgggttgcttcccatgcgcggcgagtttgcgaggaagaggttccgcgtccaattctcatcagggactcagcaaaaagagaaggaacggattgggaatgagaaacggtcgtttgctgttgccacgggcgaattcttcatcagcatcgcttccctgctgttgaaaaacagaaaatctgagcagaagaatgtgattctctctgtgagaggactggaagatgtggtgaagaaatcggggttttttagttttgttaaaacggatgaaaatgaggaagac---gaaatagcgtcggttaccaaggatgaaattgatccgtcagtgttgtgggagcagaggaagaaggacgtggaggcggagagagaacgacgcgtgattaccagccccggattcagcttctctgccgcgggtttattatttccttatcatctgggagtcgcagagtgtctcatggagaaaggatatattacggagaacacaccattggcgggttcatcagctggtgcaattgtttgtgctgtgattgcatctggagctagcatgcaagatgccttgaaggcaaccaaggagctagcagaggattgtcgccttaacgggactgctttccggctgggggca---------------------------------------------------------gtccttaggggtgttctagataaggtcttcccaggtgatgtacatgtgagagcaaatggcagaatacgagttgctataacacaggtgttcaggtcaccaagggccttgcttgtagatcagtttgattctaaagaagatctaattgatgctgtgattacatcttcgttcataccaggataccttgcacctagacccgttacagtttttagaaaacggatctgtgtagatggagggctgactctattcatgccaccaacagcagctgacaaaacggtcagggtttgtgcttttcctgttagccaattggggttgcaaggcattggaatcagcccagattgcaatccagagaatagggcatcagcgaggcagctttttaattgggcattagagccagctgatgatgatattctagatcagctttttgatttgggatacggggatgcaaatgtctggacggagagaaatccaattgatgatgttgggaaacctaatatgacagatggaaatcgtcaatcttga
>Tyu0232530.1_OG0014463
---------------------------------------------------------------------------------------------------------------------------------atgcgcggcgagtctgcgaagaagaggtgcatcgttcgattctcgacagaggc---aaacacggaaaaagaacaaactgtgaaagagaaaagatcgttcggcgttgtgacgggcgaattcttcatcggcatcgcttctcggctgttgaaaaatggaacatctcggcagaagaaagcagttctttttccgagggttttggaggaagctgacaacaggttcgagatttttaggtttctt------------aatgggaaagaggaggaaatcgtctcggttacgaaggatgaaattgatccgtcagtattgtgggagcagaggcggaaggacgtggaggccgagagagaacggtgcgtgttaacaagccctggttttagcttttctgctgctgggttattgtttccttaccatctcggcgttgcacagtgtctcatggagaaaggatatattacggagaacacgccattggcgggttcatcggctggtgctatcgtttgtgctgtgattgcatctggagccagcatgcaagatgccctgaaggcaaccaaggagctagcagaggattgccgccttaatgggactgctttccggctgggggtaagagtcttattttcttttgaattccatatggatcctaagcttgaatggattctctgcagtcctcagggtgttcttcacaaggtattccctgatgacgtgcatgtgagagcaagtggcagaataagaggt------------------------------------------------------------------------------------------------------------------------------------------------------------------------------------------------------------------------------------------------------------------------------------------------------------------------------------------------------------------------------------------------------------------------------------------------------------taa
>Mgl0092960.1_OG0014463
atggtaacggccgttgcgttgatggcaccgccggctgcttcttcaattttcttcaacttgaatttggtgagtaaaagtagagtgaattctctggggtttagggttgccagctccaatgggttgcttcccatgcgtggcgagtttgggaggaagaggttgtgcgttcaattctcatcagggactcaggaaaaagagaaggaacggattgcgaacgagaaacggtcgtttgccgttgccacgggcgaattcttcatcagcatcgcttccctgctgttgaaaaacagaaaatctgagcagaagaatgtgattctttctgtgagaggactggaagatgtggtgaagaaatcggggtttttcaggtttgttaaaacggatgaaaatgagaaggacgaagaaatagcgtcggttaccaaggatgaaattgatccgtcagtgttgtgggagcagaggaagaaggacgtggaggcagagagagaaagacgcgtgattaccagccccggtttcagcttctctgccgcaggtttattatttccttatcatctgggcgtcgcacagtgtctcattgagaaaggatatattacggagaacacaccattggcaggttcatcggctggtgcaattgtttgtgctgtgattgcatctggagctagcatgcaagatgccttgaaggcaaccaaggagctagcagaggattgccgccttaacgggactgcattccggctgggggaa---------------------------------------------------------gtccttaggggtgttctatataaggtcttcccagatgatgtacatgtgagagcaaatggcagaatacgagttgctataacacaggtgttcaggtcaccaagggccttgcttgtagatcagtttgattctaaagaagatctaattgatgctgtgtttacatcttccttcataccaggataccttgcacctagacccgttacagtttttagaaaacggatctgtgtagatggagggctgactctattcatgccaccaacagctgctgacaaaacggtcagggtttgtgcttttcctgttagccaattgggcctgcaaggtattggaatcagcccagattgcaatccagagaatagggcatcagcgaggcagctttttaattgggcattagagccagctgatgatgatattctggatcagctttttgatttgggatacagggatgcaaatgtctggacggagagaaatcccattgatgatattgggaaacttaatatgacagatggaaatcttcaatcttga

>SEGI_12395_OG0014464
atga------cagagctgtatttttatcacaacctagtagataaggtgcctgatgaggagggtgcttgggattatgaagaacagggaaataatg------------tgggtgtgggtttcacagagctcacttatcctactcaccagacatttctcaaagcagcactcaatttgaaagatg------------------------------------------------------------------------------------------------aggtggtgcaagcaacatggacacagcaggacttccgctgcagagatccaaccatgcatactgggttagcgggaactgcttttctgtgtttcaaatcataccagctgactggtaatatggaggaactagcattatgcagtgaattaattgatgcttgtgctgcagcggcagggaatttaagacaacatgtgacttttctgtatggcaaggctggcgtctatgctcttggagcagttattgcaaaatacaagggtgataagcaaagaagtgacttcttttttaaccttttctgggaggtagcacaagagaaggcacttgcagtgggtcctgaggagggaggtcttggaatgccatatgaattgtcttatggacgtgcaggattcctgtggtctgctctgttcattaacaagcatctcggtccagaaacaatcccctggagtgtattggggccaattgtggatgctgtgatagctggtgggcgagcaggttcatctcataccctttgtccattgatgtaccaatggcatgggaccaggtattggggagctgctaatggacttgcaggaataatgcatgttcttcttcactttccattgagtagagaagatgcagaagatgtcaagggaacattgcgctacatgattagaaaccgttgtgttccatctgggaattacccatcacgtgaaggcaattcaagagacaagttcgtgcaatggtgtcatggtgctcctggtgttgccatgactctctgcaaagcagcacaggtatttccaggggactctgatttccttcaagctgctattgaggctggtgaattggtatggaagaaaggtctaatccgaaaggttggactctgccatggcattagtggaaatacttacacatttcttgccctttatcgtttgacgaaagataaactgtatcttcatcgagcaaaagcatttgctggcttcctatacagtaatgggaggaatctcattgcatcaggtcagatgaatggtggagatcatgcatattctttatttgaaggcttggggggcactgcaaacttatggtttgatatggtgaaacccgatgatgcaaagtttcctggttttgagctgtag
>SESE_112502_OG0014464
atga------cagagctgtatttttatcacagcctagcagataaggtgcctgatgaggagagtgcttgggattatgaagaacagggaaataatgtgggtgttgatttgggtgtgggtttcacagagctcacttatcctagtcaccaggcatttctcaaagaagcactcaatttgaaagatg------------------------------------------------------------------------------------------------aggtggtgcaagcaacatggacacagcaggacttccgctgcagagatccaaccatgtatactgggttagcgggaactgcttttctgtgtttcaaatcataccagctgaccggtaacatggaggaactagcattttgcagtgaattaattgatgcttgtgctgcagcggcagggaatttaagacaacatgtgacttttctgtgtggcaaggctggtgtctatgctcttggagcagttgttgcaaaatacaagggtgataagcaaagaagtgacttcttttttacccttttctgggaggtagcacaagagaaggcacttgcagtgggtcctgaggagggaggtcttgggatgccatatgaattgttttatgggcgtgcaggattcctgtggtctgctctgttcattaacaagcatctcggtccagagacaatcccctggagtgtattggggccaattgtggatgctgtgatagctggtgggcgagcaggttcatctcataccctttgtccattgatgtaccaatggcatgggaccaggtattggggggctgctcatggacttgcaggaataatgcatgttcttcttcactttccattgagtagagaagatgcagaagatgtcaagggaacattgcgctacatgattagaaaccgttgtgttccatctgggaattacccatcacgtgaaggcaattcaagagacaagttcgtgcaatggtgtcatggtgctcctggtgttgccatgactctctgcaaagcagcacaggtatttccaggggactctgatttccttcaagctgctattgaggctggtgaattggtatggaagaaaggtctaatccgaaaggttggactctgccatggcattagtggaaatacttacacatttctggccctttatcgtttgacaaaagataaactgtatcttcatcgagcaaaagcatttgctggcttcctatacagtaatgggaggaatctcattgcatcagggcagatgaatggtggagatcatccatattctttatttgaaggcctggggggcactgcaaacttatggtttgatatggtgaaacccgatgatgcaaagtttcctggttttgagctgtag
>Tyu0214210.1_OG0014464
atgagtgaccgcgaactgtattttacccacaatctagtggataaggtggtggcagaggggagtgataaggagcctgactgtgaggaaaa------ggaaaataatctgggcgtgcctttcacagaaatcgtttatcctacccaaagtgcatttctccaagcagcactcaatttgaaggccgagttatgttctgacgcagtgctcactgttacattggtgttttctgtacccaatcggatcaattcccttctggatcttgctgttattattctgtttcaggtggtgcaagaaacatggacacagtggggattccagtgcagagatccaacaatgtatacagggttatcaggaactgcatttgtgtgtttcaaatcatataagatgaccggtaatatggaggatctagcattatgcagtgaattaattgacgcttgtgctgcagtggcaaggaatttaagacaacatgtgacgtttttgtgtggcaaggctggtgtttatgcacttggagcagttgttgcaaaatacaagagtgataagcaaagaagcgacttcttcttgaatcttttctgggagatagcacaagagaaggctctttcagtgggtcccgaggagggaggtcttggaatgccatatgaattgctttatggacgcgcaggattcctgtggtctgctttattcattaacaagcatcttggtgaagaaacaattccctggagtgtgttggggcaaattgtggatgctgtgatagctgggggacgagcaggttcatctcatactctttgtccattaatgtaccagtggcatgggacaaggtactggggagctgcccatgggcttgcaggaataatgcatgttcttcttcactttaaactgaataaagaagatgcagcagatgtcaagggaacattgcgctacatgattaaaaaccgttgtttcccatctggaaattacccatcaagtgaaggaaattcaagagacaagcttgtgcaatggtgtcatggtgcccctggtgtcgcaatgactctctgcaaagcagcacaggtatttccaagtgaccccgattttcatcaagctgctgttgaagctggtgagttggtatggaaaaagggtctagtccgaaaagttggactctgccatggcattagtggaaacacctacacatttcttgctctttaccgtttgacaaaagataaactttatcttcatcgagcaaaggcatttgctggattcctgtacggtaatgggagaagtctcatttcatctggtcagatgcatgggggagatcatccatattctttatttgagggcttggggggcactgcatacttgtggtttgatatggcgaaccctgatgatgcaaggtttcccggttttgagctgtag
>Mgl0093170.1_OG0014464
atga------cagagctgtatttttatcacaacctagcagataaggttcctgatgaggagcatgcttgggattat---gaacagggaaataatgtgggtgttgatttgggtgtgggtttcacagagctcacttatcctactcaccagacatttctcaaagcagcactcaatttgaaagatg------------------------------------------------------------------------------------------------aggtggtgcaagcaacatggacacagcaggtcttccgctgcagagatccaaccatgtatactgggttagcgggaactgcttttctgtgtttcaaatcataccagctgaccggtaatatggaggaactagcattatgcagtgaattaattgatgcttgtgctgcagcggcaaggaatttaaggcagcatgtgacttttctgtgtggcaaggctggtgtctatgctcttggagcagttgttgcaaaatacaagggtgataagcaaagaagtgacttcttttttaaccttttctgggaggtagcacaagacaaggcacttgctgtgggtcctgaggagggaggtcttgggatgccatatgaattgttttatgggcgtgcaggattcctgtggtctgctctgttcattaacaagcatctcggtccagaaacaatcccctggagtgtattggggccaattgtggatgctgtgatagctggtgggcgagcaggttcatctcataccctttgtccattgatgtaccaatggcatgggaccaggtattggggagctgctcatggacttgcaggaataatgcatgttcttcttcactttccactgagtagagaagatgcagaagatgtcaagggaacattgcgctacatgattagaaaccgttgtgttccatctgggaattacccatcacgtgaaggcaattcaagagacaagttcgtgcaatggtgtcatggtgctcctggtgttgccatgactctctgcaaagcagcacaagtatttccaggggactctgatttccttcaagctgctattgaggctggtgaattggtatggaagaaaggtctaatccgaaaggttggactctgccatggcattagtggaaatacttacacatttcttgccctttatcgtttgacaaaagataaactgtatcttcatcgagcaaaagcatttgctggcttcctatacagtaatgggaggagtctcattgcatctggccaaatgaatggtggagatcatccatattctttatttgaaggcctagggggcactgcaaacttatggtttgatatggtgaaacccgatgatgcaaagtttcctggttttgagctgtag

>SEGI_03637_OG0014466
------------------------------------------------------------------------------------------------------------------------------------------------------------------------------------------------------------------------------------------------------------------------gagtatgctgctggcggggagcttttcgaacggatttgcaatgcaggccgttttagcgaggacgaggccagattcttcttccaacagctcatatctggtgtcagctattgccatgccatgcaagtgtgccacagggatcttaagttggagaatactttattggatggaaactcttcaccccggctgaaaatctgtgacttcggctattccaagtcttctttgctgcactcccagccaaaatcaacggtaggaacccctgcctacattgctccagaagttctatccaaaaaggaatacgatggcaagatagcagatgtatggtcatgtggagtgactctctatgtgatgttggtaggagcttatccatttgaagatccagaggatcccaagaactttagaaaaactataggaaggatattgagtgtgcaatattcaataccaaactatatatacgtaactgcagaatgtagacatctgctgtctagaatttttgtggctaatcctgccaagagaataactcttcctgagatttggaatcatccatggttcttgaagaacttgcctagggaattattggagggagcagaggcagggtaccattatgatgatccgttgcacccacttcagagtgaggaggaaatcatgaagattttggcggaggccagaatcctaccaggaggagtcaagaaaagcgaggagcaggctcttgttggtggccttccaaactcagaagacatggatgc---------tgaagatgatgatgttgagagcagtggagattttgtttgcgcactctaa
>SESE_021124_OG0014466
atgtttttggctgacgagtgtgtagattcagcaatggagaggtacgagttagttaaggatattggggcaggtaattttggagttgcaaagcttttgcgcgataagaagactggcgagctcgttgcagtcaagtttattgaacgaggcgaaaagattgatgaaaatgtgatgagggaaattatcaatcacagatcactgcgtcatcccaacatagttcgcttcagggaggtagtgcttactccgacccatttggcaatactaatggagtatgctgctggcggggagcttttcgaacggatttgcaatgcaggtcgtttcagcgaggacgaggccagattcttcttccaacagctcatatctggtgtcagctattgtcatgccatgcaagtgtgccacagggatcttaagttggagaatactttattagatggaaactcttctccccggctgaaaatctgtgacttcggctattccaagtcttctttgctgcattcccagccaaaatcaacggtaggaacccctgcctacatcgctccagaagttctatccaaaaaggaatacgatggcaagatagcagatgtatggtcatgtggagtgactctctatgtgatgttggtaggagcttatccatttgaagatccagaggatcccaagaactttagaaaaactataggaaggatattgagtgtgcaatattcaataccaaactatatatacgtaactgcagaatgtagacatctgctgtctagaatttttgtggcgaatcctgccaagagaataactcttcctgagatttggaatcatccatggttcttgaagaacttgcctagagaattattggagggagcagaggcagggtaccagtatgatgatccattgcacccacttcagagtgaggaggaaatcatgaagattttggcggaggccagaagccttccaggaggagccaagaaaagcgaggagcaggctcttgttggtggccttccaaactcagaagacatggatgt---------tgaagatgatgatgttgagagcagtggagattttgtttgcgcactctaa
>Tyu0037870.1_OG0014466
---------------------------------------------------------------------------------------------------------------------------------------------------------------------------------atgattaatcacagatcactacgtcatcccaacattgttcggtttaaggaggtagtgcttactccaacccatttggccatactcatggaatacgctgctggcggcgagctttttgaacggatttgcaacgctggtcgtttcagcgaggatgaggcaagatttttcttccaacagctgatatctggagtcaactattgccatgccatgcaagtatgccacagggatcttaaactggagaacacattactggacggaagttctcctccccggctgaaaatctgtgattttggctattccaagtcttctttactacattctcagccaaaatcaacagtgggtacccctgcctacattgctccagaggttctgtctaaaagggtgtacgatggcaagattgcagatgtatggtcatgtggagtgactctgtatgtgatgctggtgggagcttatccattcgaagatccagagaaccccaggaactttagaaaaactataggaagaatattgagcgtgcaatattcaattccagactatgtatacgtgactgcagaatgtcggcacctgctgtctaggatttttgtggctaatcctgccaagaggataaccattcctgagatctggaaccatccatggttattgaaggagttgccagtagaattattggaggaagcagaggcagggtaccagtatgatgatccatcaaacccacttcaaagcgaggaagaaatcaggaagatttttgcagaggccagaagttccgcaggggaagccaagaaaagtgaggaggaggctcttgttgggggtcttccggatccagaagacatggatgtggatggagatgtcgaagatgatgttgagagcagtggggatttcgtttgtgcactataa
>Mgl0093270.1_OG0014466
atgtcttttggtgacgagtgtgtagattcagcaatggagaggtacgaattagttaaggatattggggcaggtaattttggagttgcaaagcttttacgcgataagaagaatggcgagctcgttgcagtcaagtttattgaacgaggcgaaaagattgatgaaaatgtgatgagggaaattatcaatcacagatcactgcgtcatcccaacatagttcgcttcagggaggtagtgctcactccgacccatttggcaatactcatggagtatgctgctggcggggagcttttcgaacggatttgcaatgcaggccgtttcagtgaggacgaggccagattcttcttccaacagctcatatctggtgtcagctattgtcatgccatgcaagtgtgccacagggatcttaagttggagaatactttattagatggaaactcgtctccccggctgaaaatctgtgacttcggctattccaagtcttctttgctgcattcccagccaaaatcaacggtaggaacccctgcctacattgctccagaagttctatccaaaaaggaatacgatggcaagatagcagatgtatggtcatgtggagtaactctgtatgtgatgttggtaggagcttatccatttgaagatccagaggatcccaggaactttagaaaaactataggaaggatattgagtgtgcaatattcaataccagactatatatacgtaactgcagaatgtagacatctgctgtctagaatttttgtggctaatcctgccaagagaataactcttcctgagatttggaatcatccatggttcttgaagaacttgcctagagaattattggagggagcagaggcagggtaccagtacgatgatccaaagcacccacttcagagtgaggaggaaatcatgaagattgtggcggaggccagaagcctaccaggaggagccaagaaaagtgaggaacaggctcttgttggtggccttccaaactcagaagacatggatgc---------tgaagaagatgatgttgagagcagtggagattttgtttgcgctctctaa

>SEGI_20203_OG0014467
atgaggaggcgacagcaggaaaccgaaggtctttggaagccctgcactagtctcctcctcataacgttcatttcatgcacagtagtgtacattctactttctcctctctttaaagctcacgaggcctcatcaaatacccatttcaatttaacaaaaacccacccaaagaaaaatataaaaaacgagcagcctgaatgctgtacaggccaggaacacttggagctatggggtaaggttgtcaaattgggttctgatttcaaggttagcacccctcaagattgttgcaaagcctgcaaatccatgtgtaaggagaatgggaaatgtagctgcaattcttgggttttttgtggcgataagaatcgatgtggcgccaagttcggggagtgctggttgaagcagcaagaggatccaatgttccctgaggtacatgactccgcatcagagtctgaatggacatcaggcctcgtat----ttgaaaagggtgtgggatacgttgcattggagactagacatggaacaattcatataaagttgcttcctgattgtgccccacggtctgtagcatatatggttgagctactacgattacgccattgtgcgggctgtgaattttatcgtgcagagaaacgtggaaaattttgggatgtagatggaaatcacatatctaagagttctctaggtccgccatatgctcttttgcaaggaacacttgaagctcaagggctaatctttgaaaaaattcccaaagagacatgtcagggtataaagagaggttcagtagcatggattgctggtgggcctgatttccttatcagtcttgcaaatcatgacgagtgggatggaaaatatacagtttttgcttcagttcttccacaagatatggccatcgtggaagaaattgttgaattaccatccaaatcagaaatatggggtggaattaaagtagccgtgttagaaaagcaaattagcctgagaataaagagggctgcaaatgttgagagctga
>SESE_110408_OG0014467
atgag-------------------------------------------------------------------------------------------------------------------------------------------------------------------------------------------------tgttcaagaaagaatggctaaggactacagaga------------------------------------------caaagcagccttaaaggctgaaaaccaaca------------------------------gttgagactatacatatctagcttgatggatggtacgccaaac------atctttgctttgccaaaagagatgcttgacctccccatggagcaaaatcaccaccagttgatcttctatggaaaacacttgaagaatcaagtggaagaatttgtcggatacgttgcactggagactagacatggaacaattcatataaagttgcttcctgattgtgccccacggtctgtagcatatatggttgagctactacgattacgccattgtgcgggctgtgaattttatcgtgcagagaaacgtggaaaaaattgggatgtagatggaaatcacatatctaagagttctctaggtcccccatatgctcttttgcaaggaacacttgaagctcaagggctaatctttgaaaaaattcccaaggagacatgtcagggtataaagagaggttcagtagcatggattgatggtggtcctgatttccttatcagttttgcaaatcatgacgagtgggatggaaaatatacagtttttgcttcagttcttccacaagatatggccatcgtggaagaaattggtgacttaccatccaaatcagaaatatggggtggaattaaagtagccgtgttagaaaagcaaattagccttagagtaaagagggctgcaaatgttgagagctga
>Tyu0037880.1_OG0014467
a----------------------------------------------------------------------------------------------------------------------------------------------------------------------------------------------------------------------------------------------------------------------------------------------------------------------------------------------------------------------------------------------------------------------------------------------------------------------------------------------------------------------------------------------------------------------tgcggtctgtagcatatatgtttcagctactaagattacgtcattgtgcgggttgtgagttttatcgcgcagagaaacgaggaaacaattgggatattaatggaaaccacatttctcagagctctcaaggtcccccatatgctctattacaaggaacgcttgaagctcaagggttaaactttgaagagattcctaaggagacttgtccaagtataaagagaggttcagtagcatgggttgatggtgggcctgagttctttatcagtcttgcaaatcatgatgaatgggacaaaaaatatacagtttttgcttcagttcttccagaagatatggccattgtggaagaaattgttgaacttccaacccaattggcaatatggagtggaattaaagtagctgtgctagaaaagcaaattagcttgagagtaaagagggccacaaatgttgagacctga
>Mgl0093280.1_OG0014467
atgaggaggcgacagcaggaaaccgaaggtctttggaagccctgcactagtctcctcctcataacgttcatttcatgcacagtagtctacattctactttctcctctctttaaacctcacgaggcctcatcaaatacccatttcaatttaacaaaaacccacctaaaaaataatataaaaaacgagcagcctgaatgttgtacaggccaggaacacttggagctatggggtaaggtagtcaaattgggttctgatttcaaggttagcacccctcaagattgttgcaaagcctgcaaatccacgtgcaaggagaatgggaaatgtagctgcaattcttgggttttttgtggcgataagaatcgatgtggcgccaagttgggggagtgctggttgaagcagcaaggggatccaatgttccctgaggtacatgactccgcatcagagtctgaatggacatcaggcctcatat----ttgaaaagggtgtgggatacgttgcattggagactagacatggaacaattcacataaagttgcttcctgattgtgccccacggtctgtagcatatatggttgagctactacgattacgccattgtgcgggctgtgaattttatcgtgcagagaaacgtggaaaaaattgggatgtagatggaaatcacatatttaagggttctcaaggtcccccatatgctcttttgcaaggaacgcttgaagctcaagggctaatctttggaaaaattcccaaggagacatgtcagggtataaagaggggttcagtagcatggattgatggtgggcctgatttccttatcagtcttgcaaatcatgacgagtgggatggaaaatatacagtttttgcttcagttcttccacaagatatggccatcgtggaagaaattgttgaattaccatccaaatcagaaatatggggtggaattaaagtagccgtgttagaaaagcaaattagcctgagaataaagagggctgcaaatgttgagagctga

>SEGI_13186_OG0014468
atggaggaggagcatgaagtgtatggaggcgatattcctgaagaagtggaaggcgacatggacggagacatggataaccatattcttccccacgacgtggacatggccaaggccgatgaagacactgatgctgctgccaaggagctggaagagatgaagaagaggcttaaggagatggaagaagaagcagctgccctacgagatatgcaggccaaggtcgaaaaagaaatgggcgctgttcaagatcccgctggagcagccgcagctcaggcaagcagagaagaagctgatgtgcgttccgtttttgttggtaatgttgattactcatgcactccagaggaagtacagcagcattttcaatcttgtggcacagttaatagagttacaattttgacagacaagtttggtcagccaaaagggtatgcttatgttgagtttgtggagcttgaggcagttcagaatgctcttcttctcaacgagtctgaactgcatagtcgccagttgaaggttacg---gctaaaagaacaaatgttccaggaatgaagcagtttcgaggacgaaggtttaatccctattttggtttccgtccacgaagaccttatattccaccatatttttactctccttttggttatgggaaaatgcctagattcaggcggcccatgcgatacaggccttattactga
>SESE_010086_OG0014468
atggaggaggagcatgaagtgtatggaggcgatattcctgaagaagtggaaggcgacatggacggtgacatggataaccatattcttccccacgacgtggacatggccaaggccgatgaagacactgatgctgctgccaaggagctggaagagatgaagaagaggcttaaggagatggaagaagaagcagctgccctacgagatatgcaggccaaggtcgaaaaagaaatgggagctgttcaagatcccgctggagcagccgcagctcaggcaagcagagaagaagctgatgtgcgttccgtttttgttggcaatgttgattactcatgcactccagaggaagtacagcagcattttcaatcttgtggcacagttaatagagttacaattttgacagacaagtttggtcagccaaaagggtatgcttatgttgagtttgtggagcttgaggcggttcagaatgctcttcttctcaacgagtctgaactgcatagtcgccagttgaaggttacg---gctaaaagaacaaatgttccaggaatgaagcagtttcgaggacgaaggttcaatccctattttggtttccgtccacgaagaccttatattccaccatatttttactctccttttggttatgggaaaatgcctagattcaggcggcccatgcgatacaggccttattactga
>Tyu0037960.1_OG0014468
atggaggaggagcacgaagtgtatggaggtgatattcctgaagaagtggaaggcgacattgatggagacatggaaaatca---tcatccccacgatgtagacatggccaagggcgaagacgatgctgatgctgctgccaaggaactggaagagatgaagaaaaggctcaaggagatggaagaagaagcagctgcactccgagatatgcaagcgaaggtcgaaaaagaaatgggcgctgttcaagatcctgccggaacagccgcagctcaggcgagtagagaagaagcagatgcgcgttctgtttttgttggcaatgttgattacgcgtgcactccagaggaagtccagcagcattttcaatcttgtggcacagtgaatcgagttacaattttgacagacaagtttggtcagccaaaagggtatgcttatgttgagtttgtagagcttgaggctgttcagaatgctcttcttctcaatgagtctgaactgcatagtcgccagttgaagattact---agtaaaagaacaaatgttcctggaatgaagcagtttcgtgggcgaaggttcaatccctattttggatttcgtccacgaagaccgtatattccgccttatttttactccccttttggttatgggaaaatgcctagattcaggcggcctatgcgatacaggccttattactga
>Mgl0093320.1_OG0014468
atggaggaggagcatgaagtgtatggaggcgatattcctgaagaagtggaaggcgacatggatggagacatggataaccatattcttccccacgacgtggacatggccaaggccgatgaagacactgatgctgctgccaaggagctggaagagatgaagaagaggcttaaggagatggaagaagaagcagctgccctacgagatatgcaggccaaggtcgaaaaagaaatgggcgctgttcaagatcccgctggagcagccgcagctcaggcaagcagagaagaagctgatgcgcgttccgtttttgttggcaatgttgattactcatgcactccagaggaagtacagcagcattttcaatcttgtggcacagttaatagagttacaattttgacagacaagtttggtcagccaaaagggtatgcttatgttgagtttgtggagcttgaggcggttcagaatgctcttcttctcaacgagtctgaactgcatagtcgccagttgaaggtgagatgcactaaaagaacaaatgttccaggaatgaagcagtttcgaggacgaaggttcaatccctattttggtttccgtccacgaagaccttatattccaccatatttttactctccttttggttatgggaaaatgcctagattcaggcggcccatgcgatacaggccttattactga

>SEGI_37385_OG0014471
------------------------------------------------------------------------------------------------------atgtctcaagttcgaatcactctgagcacgatgttgagatccaaaatagtattgatatgggttttgatagggtttgcttgcctggtaaaagctcaagacactgtacatgaagaatacatggacggaggatttccttctctcgactctatgctgcaatggtctgtaggccattcagaccctgaaaaattaagaggagcagcagaggaaacccaaagactggctccagaagatcttgagaagcgaagaattgaaattaaggaactactagaggatttacgaatgccatctgatgctgatctaatgaaaacagcaattgcagaccttaataattcttcactttcaacagaagatcgttctcgagcgctacatgagcttctagagcttgtagaacctattgacaacgcaaatgacttgaataaacttggaggcctcactgtacttattgaagaactcaacagagaagaaaaagaactacgaacagttgctgcatgggttcttggaaaagctagtcataataatcctgttgttcaaaaacaaatacttgagctcaaggccttacccaaattaattcagttagtaaagtcaagcttttctgaagaagcagttaaagctctttatgcagtttcagctataattagaaacaatcctgatgggcaagcagtgttttactcagaaggtggagctcatatgcttcaggttatcatgagcaatgttaacagtggtatgaggctgcgtaagaagtctgttttcttggtggctgacttagcagaagaacagttacaatctgatttggctccagttgcttttcaagatgataaagaattcctaaaagcagtggtggatctcacagcagtgcctgatttagatgcaaaagagaaggctttggtggcattgaggagtcttgttcagcttagtgatagaactgctcaagttctgagagatttttgccagttggaatcggcattggagagtcttagagttcaacttggagagttgatgcaagaagaaaatctcaaagaatttgcgatagacatagaggcacaacgccaagaagtaggctccatatttcaaaagaaattgcaaaatagattatag
>SESE_074932_OG0014471
atgacgtggatttcgtttccttttaacctcctcactacaccggaagcgcctcagaacatcatacttggcgcgcgtaatttatttattcgtgtttgtccgtggatgtctcaagttcgaatcaccctgagcacgatgttgagatccaaaatagtactgacatgggttttgatagggtttgcttgcctggtaaaagctcaagacactgtacatgaagaatacatggacggaggatttccttctctcgactctatgctgcaatgggctgtaggccattcagaccctgaaaaattaaaaggagcagcagaggaaacgcaaagacttgctccagaagatcttgagaagcgaagaattgaaattaaggaactactagaggatttacgaatgccatctgatgctgatctaatgaaaatagcaattgcagaccttaataattcctcactttcaacagaagatcgttctcgagcactacatgagcttctagagcttgtagaacctattgacaacgcaaatgacttgaataaacttggaggcctcactgtagttattgaagaactcaacagagaagaaaaagaactacgaacagttgctgcatgggttcttggaaaagctagtcataataatcctgttgttcaaaaacaaatacttgagctcaaggccttacccaaattaattcagttagtaaagtcaagcttttctgaagaagcagttaaagctctttatgcagtttcagctataattagaaacaatcctgatgggcaagcagtgttttactcagaaggtggagctcatatgcttcaggttatcatgagcaatgttaacagtgatatgaggctgcgtaagaagtctgttttcttggtggctgacttagcagaagaacaattacaatctgatttggctccagttgcctttcaagatgataaagaattcctaaaagcagtggtggatctcacagcagtgcctgatttagatgcaaaagagaaggctttggtggcattgaggagtcttattcagcttagtgatagaactgctcaagttctgagagatttttgccagttggaatcagcattggagagtcttagagttcaacttggagagttgatgcaagaagaaaatctcaaagaatttgcgatagacatagaggcacaacgccaagaagtaggctccatctttcaaaagaaattgcaaaatagattatag
>Tyu0106580.1_OG0014471
------------------------------------------------------------------------------------------------------atgtctcaagttcgaatcacatcgagcaaaatgttgagatcaaaattggtatttatatgggttttgctagggttttcttgcctggtaaaagctcagaacacgctacatgaagaatacgtggacggaggattttcttccctggactccatgctgcagtgggccgtgggccattcagaccctgaaaaattaagaggagcggcagaggaagcccaaagactaacaccacaagatcttgagaggcgaagaattgaaattaaggaactactagaggatttgcggatgccatctgatgccgatctaatgaaaatatcaataacagacctcaataattcttctctttcaacagaagaccgttctcgagctctacatgagcttctagagcttgtagaatctattgacaatgcaaatgatttgaataaacttggaggcctcactgcaattgttgaagaactcaacagagaagaaaaagaactacgcacagttgctgcatgggttataggaaaagctagtcataataatcctgttgttcagaaacaaatacttgagctcaaggccttaccaaaattaatggggctggtgaagtccagcttttctgaagaagcagttaaagctctttatgcagtttcagctataattagaaataatcctgatgggcagacagtgttttattcagaaggtggagcttatatgcttcaggttattatgagcaattttagcagtgatatcaggctgcgtaagaagtctgttttcttggtggctgagttagtagaagaacagttacaacttaatacagctccaatcgcttttcaaactgataaagaattccttaaatcagtggtggatctcacagccgtgcctgatttagatacacaagagaaggctttggtggcattgaggagtcttattcagcttagtgacagaaatgcccgaattcttagagatttttgtaagttagaattggtattggagaggcttaaaattcaacttggagagtcgatgctagatgaaaatctcaaagaatttgcgagagacatagaggcacaatgtcaagaagtaggttccatcttacagaagaaattgcaggagagactatag
>Mgl0093530.1_OG0014471
------------------------------------------------------------------------------------------------------atgtatcaagttcgaatcaccttgagcacgatgttgagatccaaaatagtattgacatgggttttgatagggtttgcttgcctggtaaaagctcaagatactgtacacgaagaatacatggacggaggatttccttctctcgactctatgctgcaatgggctgtaggccattcagaccctgaaatattaagaggagcagcagaggaaacccaaagactcgctccagaagatcttgagaagcgaagaattgaaataaaggaactactagaggatttacgaatgccatctgaagctgatctaatgaaaatagcaattgcagaccttaataattcttcactttcaacagaagatcgttctcgagcactacatgagcttctagagcttgtagaacctattgacaatgcaaatgacttgaataaacttggaggcctcactgtagttattgaagaactcaacagagaagaaaaagaactacgaacagttgctgcatgggttcttggaaaagctagtcataataatcctgttgttcaaaaacaaatacttgagctcaaggccttacccaaattaattcagttagtgaagtcgagcttttctgaagaagcaattaaagctctttatgcagtttcagctataattagaaacaatcctgatgggcaagcagtgttttactcagaacgtggagttcatatgcttcaggttatcatgagcaatgctaacagtgatatgaggctgcgtaagaagtctgttttcttggtggctgacttagcagaagaacagttgcaatatgatttggcttcagttgcctttcaagatgataaagaattcctaaaagcagtggtggatctcacagcagtacctgatttagatgcaaaagagaaggctttggtggcattgaggagtcttattcagcttagtgatagaactgctcaagttctgagagatttttgtcagttggaatcggcattggagagtcttagagttcaacttggagagttgatgaaagaagaaaatctcaaagaatttgtgacagacatagaggcacaacgccaagaagtaggctccatctttcaaaagaaattacaaaatagattatag

>SEGI_41513_OG0014472
atgcagggagtaaacaacagaaacccggagacgcccgcgcgaagaaatgtaacaccgccagggggtcccaccacgctggatctcttcagctggtccga---ctctcccccttctccttctcctttcccttctgcttcttcctctgctaaatctctcgctggatctcctctctctcgtaaccgtcagccggcaggtggaatcagctcaatttcattcaacgaacaagtaactcctgaacaagaagaagcatttctcaatagaagaccatgctcgaattcaaagtggagagaactgactgggagtggaatatttaatagcgagaatccaaatgatgaatctaattctgtgaatgacaaatctatcccagaccaggctgcattaaaacattaccagcaagctgtaggaataataagtcaaatatctttcagttctgatgaaagtgtctcacccaagaagccagcatctttaacagaagtggcaaaacaaaaagagctcagtgggaatctggagacagcttctgacatgcatgtcaggagacagatctctgaggccaaatcaaaggaacttagtggtcatgatatttttggtcccccatcagaggtgcttcctagatctctaaatcgcaatagggagcgtaaggaagaaccaaatgaaagcaatgaaccagcacaacgaaatgtccgcacttctgtaaaggtttctaatcctgctggaggtcatagcagaattatatttggtcaggagactacaccaaagacaattaaaaaagttcatggccagaaggttgcagaattgactggtaacaacattttcaatggagatcctccaccaagctctgccgagaagtctctgagtagagcgaagttgagagagatgagtggaagtgatatatttgctgatgggaaggcagaaaatagagattgtttaggtggtgtcagaaagccaccaggaggggaaagcagcatttcactagtataa
>SESE_006260_OG0014472
atgcagggagtaaacaacagaaacccggagacgcccgcgcgaagaaatgtaacaccgccagggggccccaccacgctggatctcttcagctggtccgatgcctctcccccttctccttctcctttcccttctgcttcttcctctgctaaatctctcgccggatctccccactctcggagccgtcagcctgcaggtggaatcagctcaatttcattcaacgaacaagtaactcctgaacaagaagaagcatttctcaat---agaccatgctcaaattcaaagtggagagaactgactgggagtggaatatttaatagcgagaatccaaatgatgaatctaattctgtgaatgacaagtctatcccagaccaggctgcattaaaacattaccagcaagctgcaggaataataagtcaaatatctttcggttctgatgaaagtgtctcacccaagaagccagcatctttaacagaagtggcaaaacaaaaagagctcagtgggaatctggagacagcttctgacatgcatgtcaggagacagatctctgaggccaaatcaaaggaacttagtggtcatgacatttttggtcccccatcagaggtgctacctagatctctaaatcgcaatagggagcgtaaggaagaaccaaatgaaagcaatgaaccagcacaacgaaatgtccgcacttctgtaaaggtttctaatcctgctggaggtcatagcagaattatatttggtcaggagactacaccaaagacaattaaaaaaattcatggccagaaggttgcagaattgaccggtaacaacattttcaatggagatcctccaccaaactctgcggagaagtctctaagtagagcgaagttgagagagatgagtggaagtaatatatttgctgatgggaaggcagaaaatagagattgtttaggtggtgtcagaaagccaccaggaggggaaagcagcatttcactagtataa
>Tyu0106600.1_OG0014472
atgc-aggaggaaacagcaaaagcccggagactccagtacgaaggacttccactccacc-gggggtcgaaccacgctggatctcttctcctgggtcgaggactctccc----------------------------cttcttctgctaaatctgagcttggatctcctctcagtcgtaaccgtcagcctgcaggtggaattagctctatttccttcaccgaggaaataactcccgaacaatcagacgcacttcttaaaaggaggccatgttctactttgaagtggagagaaatgactgggagtggaatctttagtagtgagaatccaaatgatggatctaattctgtgaatgacacctccaccccagatcaggctgctttaaaaccctaccagcaagctgcgggaataataagtcaaatatctttctgttctgatgaaagtgtctcacccaagaagccggcgtctttaacagaagtggcaaaacagaaagaactcagtgggaatatggagacagctcctgatatacatgtcagaagacagatctctgaggccaaatcaaaggagctgactggtcatgatatttttggccccccatcagaggtgccccctagatctttaaatcgcagtagggaacgtaaggaagaaccaaaggaaagcaatgaacctgcacatcggaatgtgcgcacttctgtaaaggtctctaatcctgctggaggtcatagcaaaattgtatttggtcaggaaactccagcaaagactattaaaaaagtgcatgatcagaaggttgcagaactgactggtaacaacattttcaatggagatcctccaccaaattctgctgagaagccattgagtagagctaagttgagagagatgagcggaagtgacatatttgctgatggaaaggcagaaaatagagattgtctgggtggtgtaaggaagccgccaggaggggaaagcagcatttcactgatataa
>Mgl0093550.1_OG0014472
atgcagggagtaaacaacagaaccccggagacgcccgcgcgaagaaatgtaacaccgccagggggtcccaccacgctggatctcttcagctggtccgatgcctctcccccttctccttctcctttcccttctgcttcttcctctgccaaatctctcgccggatctcctcactctcggaaccgtcagcctgcaggtggaatcagctcaatttcattcaacgaacaagtaactcctgaacaagaagaggcatttctcaatagaagaccatgctcgaattcgaagtggagagaactgactgggagtggaatatttaatagcgagaatccgaatgatgaatctaattctgtgaatgacaagtctattccagaccaggctgcattaaaacattaccagcaagctgcagcaataataagccaaatatctttcagttctgatgaaagtgtctcacccaagaagccatcatctttaacagaagtggcaaaacagaaagagctcagtgggaatctggagacagcttctgacatgcatgtcaggagacagatctctgaggccaaatcaaaggaacttagtggtcacaatatttttggtcccccatcagaggtgctacctagatctctaaatcgcaatagggagcgtaaggaagaaccaaatgaaagcaatgaaccagcacaacgaagtgtccgcacttctgtaaaggtttctaatcctgctggaggtcatagcagaattatatttggtcaggagactacaccaaagacaattaaaaaagttcatggccagaaggtcgcagaattgactggtaacaacattttcaatggagatcctccaccaaattctgccgagaagcctctgagtagagcaaagttgagagagatgagtggaagtaatatatttgctgatgggaaggcagaaaatagagattgtttaggtggtgtcagaaagccaccagggggggaaagcagcatttcactagtataa

>SEGI_40312_OG0014473
atgccagctggacacggagtacgcgcccgaacaagggatctgttcgcaaggcccttcaggaggcatggctatgcgcctctgggcacgtatctgaggacatacaagatagggcagtacgtggacatcaaggttaatggcagcattcacaagggtatgccccacaagttctaccatggccgcactggcatcgtgtggaacatcaccaaaagagccattggtgttgtaatcaacaagcaggttggtaacaggattatcaagaagagaattcatgtacgaatcgagcatgtccaaccatcccggtgccaagaagattttaagttgaggatacagaaaaatgatgaattgaaggcagaggctaagaaacttggcaagattatcagcaccaagaggcaacctgagggacctaaaccagggtttattgttgagcgtgctactttggagactgttacacccattccatatgatgttgttaatgacttgaagggtggatactga
>SESE_057033_OG0014473
atgccagctggacacggagtacgcgcccgaacaagggatctgttcgcaaggcccttcaggaggcatggctatgcgcctctgggcacgtatctgaggacatacaagattgggcagtacgtggacatcaaggttaatggtagcatccacaagggtatgccccacaagttctaccatggccgcactggcatcgtttggaacatcaccaaaagagccattggtgttgaaatcaacaagcaggttggtaacaggattatcaagaagagaattcatgtacgaattgagcacgtccaaccatcccggtgccaagaagattttaagttgaggatacagaaaaatgatgaattgaaggtagaggcaaagaaacttggcaagattattagcaccaagaggcaacctgagggacctaaaccagggtttattgttgagtgtgctactttggagactgttacacccattccatatgatgttgttaatgacttgaagggtggatactga
>Tyu0023690.1_OG0014473
atgccagcaggtcatggagtccgagcccgaacaagggacctctttgcgaggcccttcaggaagcacggatatgctcccctcactacatatctgaggacctacaagataggtcagtacgttgatatcaaggtcaatggatcgatccacaagggcatgccccacaagttctaccatggccgcactggtattgtctggaacgtcaccaagcgagctatcggcgtcgagatcaacaaacaggttggtaacaggattatcaagaagagaattcatgtcagaattgagcatgtccaaccatctcggtgccaagaagattttaagttaaggataaagaaaaatgatgaaataaaggtagaggcaaagaaacgcggcgaggttatcagcaccaagaggcaacctgagggacctaaacccgggtttattgttgagtgtgctactttgcagactgtcacacccattccatatgatgttgttaacgacttgaagggtggatactga
>Mgl0135150.1_OG0014473
atgccagctggacatggagtacgcgcccgaacaagggatctgttcgcaaggcccttcaggaagcatggctatgcgcctctgggcacgtatctgaggacatacaagatagggcagtatgtggacatcaaggttaatggcagcatccataagggcatgccccacaagttctaccatggccgcacaggtatcgtatggaacatcaccaaaagagccattggtgttgaaatcaacaagcaggttggtaacaggattatcaagaagagaattcatgtacgaattgagcatgtccaaccatcccgctgccaagaagatttcaagttgaggatacagaaaaatgatgaattgaaggcagaggctaagaaacttggcaagattatcagcacgaagaggcaacctgagggacctaaaccagggtttattgttgagcgtgctactttggagactgttacacccattccatatgatgttgttaatgacttgaagggtggatactga

>SEGI_03369_OG0014474
atgtcagacttgaatattcatgtccctacctcctttg----------acccattcaaggatacagagattgaaggagcagcagcaggggtcaaagactatgttcatattcgcattcaacagagaagtggtagaaagagcttgaccactgtgcagggccttcgccaagactgcaattacaacaaaattcttaaggatttgaagaaagatttctgctgcaatggaacagttgtgcaggatgtggagatgggtaaagttattcagcttcagggcgaccagaggaagaatgtctcccacttcttaatcaatgctgggctggtgaagaaagagaacatcaagatccatggcttttaa
>SESE_082784_OG0014474
atgtcagacttgaatattcatgtccctacctcctttg----------acccattcaaggatacagagattgaaggtggagcagcaggggtcaaagactatgttcatattcgcattcaacagagaagtggtagaaagagcttgaccactgtgcagggccttcgccaagattgcaattacaacaaaattcttaaggatttgaagaaagatttctgctgcaatggaacagttgtgcaggatgtggaaatgggtaaagttattcagcttcagggcgaccagaggaagaatgtctcccacttcttaattaatgctgggctagtgaagaaagagaacatcaagatccatggcttttaa
>Tyu0023770.1_OG0014474
atgtcagacttaaatattgatgtccctacacactttggtaatgccaaacccattgaaggagacagagatagaaggagcagggggagg-------gactacgttcatattcgcattcagcagaggagtggcagaaagagtttgaccactgtgcagggcctcggtaatgaatacaattacaataagattgttaaggatttaaaaaaagatttctgttgcaatggcacagttgtgcaggacgtggagatgggtaaagttatacagcttcagggtgaccagaggaagaatgtctcacatttcttgactaatgctgggttggtgaagaaagagaagatcaagatccacggcttctaa
>Mgl0208400.1_OG0014474
atgtcagacttgaatattcatgtccctacctcctttg----------acccattcaaggagacagagattgaaggtggagcagcagggatcaaagactatgttcatattcgcattcaacagagaagtggtagaaagagcttgaccactgtgcagggccttcgccaagattgcaattacaacaaaattctaaaggatttgaagaaagatttctgctgcaatggaacagttgtgcaggatgtggagatgggtaaagttattcagcttcagggcgaccagaggaagaatgtctcccacttcttaattaatgctgggctggtgaagaaagagaacatcaagatccatggattttaa

>SEGI_16099_OG0014475
atggcaatcaaacgagaaaatgatgttgttggcgatcaaagcaaaacccaagtctcagatgtgaaaattcaattacctggtatggttttacaagctctttcttctttgaagaatacatcaatggcagccaag---acattacgcaactccgtgttgtccgagactacttgtggctccatgttgcatgatctacagttgatatgggatgaagtgggagaaaatgataccgaaagggacaagatgctgctgcaattggagcaggaatgcttggaagtctacaggaggaaggtggataaggctaatctgtccagggctcagttacatcagcagcttgctgattcagaggctgaactggctcatcttctttctgttttaggtgaaagatcctttgtcgggcggccagaaaagcaatcaggaacgctgaaggaacaaatagctgcaattgcaccagctttggatgatctaaggcagaaaaaagaagaaaggataaaaaagtttatggatgttcaagtgcagatacataaaatttgtgggcagattgcaggaaactcaaagcctcatgacatctatgaaagtctaagtttggatgatcatgacctctctttgaagaagcttgatgaatttcatttgcagcttcaagagcttcacagggaaaagaatgacaggctccagaaagttcttgattatgttaacattgtgcatgatctttcggctgttgtgggaatagaattctctaagattatttctgaagttcatccgagcctggatgattctacaggcattgagtcaatgagcataagtgatggcacccttggcaaactggccaacaccgtggaatctctgaaaaatgagaagcagaggcgcttgcaaaag------------------------------------------------------------------------------------------------------------------------------------------------------------------------------------------------------atccaggaactgggtgcagaattaatggaattatggaatctgatggatattcctaaagaggaacagagacattttgatcacgtgatttgctatatttcagcatcagtagacgaagtgtcagtgccaagagcacttgctcttgatatcattgaagaggctgaagttgaagtaaaaaggttggatcagcttaaagctagcaaactgaaggagcttctagttaagaagcaaacagaacttggagatatatacaggcgggctcacatggaaatagacatcaagtctgcacaagagaatataatggccatgattgattctggtaccattgatcatttggatcttctagcaagcatggatgatcagattgcaaaggccaaagaagaagcacaaagtcggaaagaaataatggagaaggtcgagaaatggatggctgcttgtgaagaagaaaattggttggaggattataacagggatgaaaacagatacagtgtaagcaggggtgcccatataaaccttaagcgggcagaacgtgcacgggtgatggttaacaaaattcctg------------------------------------cacttgtggattcgttgatggcgaaaaccagggcttgggaggaagaaagagcaacaacgttcttatatgatgaagtgccgcttttggcaatgttagatgaatacaacatgttaaggcaggagagagaagaggaaaaaagga--------ggttcagggatagaaaacgtcttcaggggcagttgacaattgaacaagaaactttttttggtgcaagggcaagtccgcataagcagctttcaagcaaaaaagccatgggcctgcgtctgaatggaaactctataaatggaaactctgtaaacggaaactctgtaaatggcggtcctttgaataggagattatctcttggagtccagcataccagaatgaatggacttactcctgcgcggcaaggtcttcctgtcaatggtaaaagagaacagacaaggccgatggttcctctgaattatagttacgtttcgcatgaagattcagcttcgcagttttctgcccgtggctctaatccatcatccccttag
>SESE_069685_OG0014475
------------------------------------------------------------------------------------------------------------------------------------------------------------------------------------------------------------------------------------------------atgctgctgcaactggagcaggaatgtttggaagtctacaggaggaaggtggacaaggctaatctgtccagggctcagttacatcagcagcttgctgattcagaggctgaactggctcatcttctttctgttttaggtgaaagatcctttgtcgggcggccagaaaagcaatcaggaacgctgaaggaacaaatagctgcaattgcaccagctttgggtgatctaaggcagaaaaaagaagaaaggataaaaaagtttatggatgttcaagtgcagatacataaaatttgtgggcagattgcaggaaactcaaagcctcatgacatctatgaaagtctaagtttggatgatcatgacctctctttgaagaagcttgatgaatttcatttgcagcttcaagagcttcacaaggaaaagaatgacaggctccagaaagttcttgattatgttaacattgtgcatgatctttcggctgttgtgggaatagaattctctaagattatttctgaagttcatccgagcctggatgattctacaggcattgagtcaatgagcataagtgatggcacccttggcaaactggccaacaccgtggaatctctgaaaaatgagaagcagaggcgcttgcaaaag------------------------------------------------------------------------------------------------------------------------------------------------------------------------------------------------------atccaggaactgggtgcagaattaatggaattgtggaatctgatggatattcctaaagaggaacagaaacattttaatcacgtgacttgctatatttcagcatcagtagacgaagtgtcagtgccaagagcacttgctcttgatatcattgaagaggctgaggttgaagtaaaaaggttggatcagcttaaagctagcaaactgaaggagcttctagttaagaagcaaacagaacttgaagatatatacaggcgggctcacatggaaatagacatcaaatctgcacaagagaatataatggccatgattgattctggtaccattgatcatttggatcttctggcaagcatggatgatcaaattgcaaaggccaaagaagaagcacaaagtcggaaagaaataatggagaaggttgagaaatggatggcggcttgtgaagaagaaaattggttggaggattataacagggatgaaaacagatacagtgtgagcaggggtgcccatgtaaaccttaagcgggcagaacgtgcacgggtgatggttaacaaaattcctg------------------------------------cacttgtggattcgttgatggcaaaaaccagggcttgggaggaagaaagagcaacgacgttcttatatgatgaagtgccgcttttggcaatgttagatgaatacaacatgttaaggcaggagagagaagaagaaaaaagga--------ggttcagggatagaaaacgtcttcaggggcagttgacaattgaacaagaaactttttttggtgcaagggcaagtccgcataagcagctttcaagcaaaaaagccatgggcctgcgtctgaatggaaactctataaat---------------ggaaactctgtaaatggcggtcctttgaataggagattatctcttggagtccagcataccagaatgaatggacttactcctgcgcggcaaggtcttcctgtcaatggtaaaagagaacagacaaggccgatggttcctctgaactatagttacgtttcgcatgaagattcagcttcacagttttctgcccgtggctctaatccatcctccccttag
>Tyu0023790.1_OG0014475
atggcaatcagaggacccgatgat---------gataacagcaagacccaattctcagatgtaaaaattgaagcactgggcatgggtttccaagctct---ttctttgaagaacacaccaatggcagctaagactacatcgcgcaacccagtgctgtctgagactacatgcggctccctgttgcatgatttacagttgatatgggatgaagtaggagagagtgatgttgagagggataagatgctgctgcaattggagcaggaatgcttggaagtatacaggagaaaggtggatcaggctaatctgtccagggctcagttacatcagcagcttgctgattcagaggctgagctggcacatcttctctctgttctgggtgaaagatcctttgtgggccggccagaaaagcaaacaggaacgctgaagcaacaactagctgcaattgcaccatctttggaggacctacggcagaaaaaacaggaaaggataaagaaatttatggacgttcaagtgcagatacataaaatttgtggagagattgcaggaaactcagagccgcataacttctatgcaagtctaaccttggatgatcgtgacctgtctctgaagaagctcgatgaatttcatttgcagcttcaagagcttcacagagaaaagaatgacaggctccagaaagttctcgactatgttaacattgtgcacgatctttcagctgttgtggggattgaattctctaggatcatttctgaagttcatccgagtttggatgattatacaagcatcgattcaatgagcataagtgatggcaccctcgccaaattggccagcactgtggaatctctgaaaaatgagaagaagagacggttacaaaag------------------------------------------------------------------------------------------------------------------------------------------------------------------------------------------------------atccaagaactgggcgcagaattgatagaattgtggaatctaatggatattcccacagaggaacagaaacattttgatcatgtgacttgctacatttcagcttcggtggacaaagtgtcagtgtcaagggcacttgcacttgatatcattgaagaggctgaatttgaagtaaagaggctggatcagcttaaagctagtaagctgaaggagcttctggttaagaagcaatcagaacttgaagagatatacaggcgggctcacatggaaatagacatcaagtctgcacaagagaatataatggctatgattgattctggtaccatcgatcatttggatcttctggcaaatatggatgatcagattgcaaaggccaaagaagaagcacaaagtcggaaagaaataatggagaaggtggagaaatggatggcagcttgtgaagaagaaaattggctggaagattacaacaaggatgaaaacagatatagtgtgagcaggggtgctcatataaaccttaaacgtgcagaacgtgcccgggtgatggttaacaaaattcctggtaagtatcaggacaagactcttgaaacttctgatctttttctgagtctatggacggcaatgattctg--ctgaaagggaagaggagaaaaagaggctcagggtatgaatttgctaagttgggcattgccaaggaatctcaactatatgattttcatgtatcaaaatatgctaattactacttctttcttcaggatagaaaacgtcttcagggtcagttgacaattgaacaagaaacttttttcggtgcaagaccaagtccccataagcagctttcaagcaaaaaaggtatgggcctgcggctgaat------------------------------gggaactctgtaaatggcacccctttgaatagaagattatctcttggtgtccagcataccagaatgaatgggcttacacctgctcgacaaggctttcctgccaatggaaaaaaagagcatactagaccaatggttcctctgaattatagttacatttcacaggaagattcagtttcacagctttctggccatggctcaaatccatcctccccttag
>Mgl0208360.1_OG0014475
atggcaatcaaacgagacgatgatgttgttggcgatcaaagcaaaacccaagtctcagatgtgaaaattcaattacctggtatggttttgcaagctctttcttctttgaagaatacatcaatggcagccaag---acattacgcaactccgtgttgtccgagactacttgtggctccttgttgcacgatctacagttgatctgggatgaagtgggagaaaatgataccgaaagggacaagatgctgctgcaattggagcaggaatgcttagaagtctacaggaggaaggtggacaaggctaatctgtccagggctcagttacatcagcagcttgctgattcagaggctgaactggctcatcttctttctgttttaggtgaaagatcctttgtcgggcggccagaaaagcaatcaggaacgctgaaggaacaaatagctgcaattgcaccagctttggatgatctaaggcagaaaaaagaagaaaggataaaaaagtttatggatgttcaactgcagattgataaaatttgtgggcagattgcaggaaactcaaagcctcatgaca------------taagtttggatgatcatgacctctctttgaagaagcttgatgaatttcatttgcaacttcaagagcttcacagggaaaagaatgacaggctccagaaagttcttgattatgttaacattgtgcatgatctttcggctgttgtgggaatagaattctctaagattatttctgaagttcatccgagcctggatgattctacaggcattgagtcaatgagcataagtgacggcacccttggcaaactggccaacaccgtggaatctctgaaaaatgagaagcagaggcgcttgcaaaaggcaaaacaatcatattcacaacttccacgacataaccgtgatgcagctggtggttctgcaactgccgccccgctgcaactgatggttctatcacgagcagtcacatatttagttgacttgacagatgctgaaaatagtggcttacgaagatatacttaccaaccttataagaagcttttcaggctcagattatacaatatccaggaactgggtgcagaattaatggaattgtggaatctgatggatattcctaaagaggaacagaaacattttgatcacgtgatttgctatatttcagcatcagtagacgaagtgtcagtgccaagagcacttgctcttgatatcattgaagaggctgaggttgaagtaaaaaggttggatcagcttaaagctagcaaactgaaggagcttcttgttaagaagcaaacagaacttgaagatatatgcaggagggctcacatggaaatagacatcaagtctgcacaagagaatataatggccatgattgattctggtaccattgatcatttggatcttctggcaagtatggatgatcagattgcaaaggccaaagaagaagcacaaagtcggaaagaaataatggagaaggtcgagaaatggatgacggcttgtgaagaagaaaattggttggaggattataacagggatgaaaacagatacagtgtgagcaggggtgcccatataaaccttaagcgggcagaacgtgcacgggtgatggttaacaaaattcctg------------------------------------cacttgtggattcgttgatggcaaaaaccagggcttgggaggaagaaagagcaacgacgttcttatatgatgaagtgccgcttttggcaatgttagatgaatacaacatgttaaggcaggagagagaagaggagaaaagga--------ggttcagggatagaaaacgtcttcaggggcagttgacaatagaacaagaaactttttttggtgcaagggcaagtccgcataagcagctttcaagcaaaaaagcgatgggcctgcgtctgaatggaaactctataaat---------------ggaaactctgtaaatggcggtcctttgaataggagattatctcttggagtccagcataccagaatgaatgggcttactcctgcgcggcaaggtcttcctgtcaatggtaaaagagagcagacgaggccaatggttcctctgaattatagttacgtttcgcatgaagattcagcttcacagttttctgcccatggctctaatccatcctccccttag

>SEGI_40710_OG0014476
atggcggacttgaggttcctccttccaagggcggacttgata-ccccctcaagacatggcggacttcatgccttctcatgctatgacagacttcatgcttggcttgccagtgcctgcctttggcctgctagtgcctgcctttggcttgccagaggca-agggcggacttga------------gactatgtctgcc--------attcct---tctcatgggcgaacttctcagacttgtcacttttttacttcttcctctggagtctacgctggcttctgcatcaagtgcaataattggtcttatcaacagagagggaggacagaagctggaagtctttccaggacagggccaagcaatattccagtctcttcattcaaagcttggagaagttcgacccattttgacaactgctgttccagtgcttctgaatactgtgaaagagttacatatagctttgacaagacttgcacgtactgcaagctttgatgctggcgttcttcataaagctcttgaaggtgttggggaaagtcaggaagcccggtcacaagaattagatttggttggacctgaacttaatggagatgaagttcttaacataaatcaagatagaaatcttgcagaagcagttggggacaatgatgaacatggaagagagtcagtaactgatgaagaaattctgcttcaagctgatgaagagtcctggatttctccacctgacagcttagaaaccagtgggtctgagtctgatggtaattcctcacagagctccatctaccaaaatcaggaagaccctgtgggtatctttaatgattgggaatctcatataagtggagctgacatgattaggttcagcggaggagagttggaagatgcctcaagatatacagtaaatgaggatatactttttacttctccatcctttattgctaacagccaggaagatcctgcattggttccatgtattggaacagatgacaagtttgaagttccatacatgggaaataatcaggtttgtacaggcagcaatcaaattcacttttcgaaggacacaactcacaggccagagggctcgcaggcatctgtaagtttgacaaaggctagttctgaaatcctaagcactacacacctaaatgtgtcagaaataggaattggctatttgaatgctactgaaaaacatcagactggagagttacaacagggaatgaggcagaaacagcttcatttaacaacagataaaggcagagttggaagctacaatgatttgtcttctttattttcatctatgaagacagaacaaagaagtcatacttttaggggtaagaatgcttatgcagtatcagtgctaaaacgagttgaggcaaagctggaaggtcgagacattgatgggaaaagacaatttactgtttcagaacaagtggatcatcttcttcgtcaggctacaagcattgacaatttgtgtaacatgtatgagggttggacaccctggatatg---------------------------------------------a
>SESE_074952_OG0014476
----------------------------------------------------------------------------------------------------------------------------------------------------------------------------------------------------------------------------------------------------------------------------atgctggcttctgcatcaagtgcaataattggtcttatcaacagagagggaggacagaagctggaagtctttccaggacagggccaagcaatattccagtctcttcattcaaagcttggagaagttcgacccattttgacaactgctgttccagtgcttctgaatactgtgaaagagttacatatagctttgacaagacttgcacgcactgcaagctttgatgctggcgttcttcataaagctcttgaaggtgttggggaaagtcaggaagcacggtcacaagaattagatttggttggacctgaacttgatggagatgaagttcttaacataaatcaagatagaaatcttgcagaagcagttggggacaatgatgaacatggaagagagtcagtaactgatgaagaaattctgcttcaagctgatgaagagtcctggatttctccacctgacagcttagaaaccagtgggtctgagtctgatggtaattcctcacagagcaccatctaccaaaatcaggaagaccctgtgggaatctttaatgattgggaatctcatataagtggagctgacatgattaagttcagtggtggagagttggaagatgcctcaagatatacagtaaatgaggatatactttttacttctccatcctttattgctaacagccaggaagatcctgcagtggttccacgtattggaacagatggcaagtttgaagttccatacatgggaaataatcaggtttgtacaggcagcaatcaaattcacttttcgaagggcacaactcacaggccagagggctcgcaggcatctgtaagtttgacaaaggctagttctgaaatcctaagcactacacccccaaatgtgtcagaaataggaattggctatttgaatgctactgaaagacatcagactggagagttacaacagggaatgaggcagaaacagcttcatttaacaacagataaaggcagggttggaagctacaatgatttatcttctttattttcatctatgaagacagaacaaagaagtcatacttttaggggtaagaatgcttatgcagtatcagtgctaaaacgagttgaggcaaagctggaaggtcgagacattgatgggaaaagacaatttactgtttcagaacaagtcgatcatcttcttcgtcaggctacaagcattgacaatttgtgtaacatgtatgagggttggacaccctggatatg---------------------------------------------a
>Tyu0118940.1_OG0014476
atg-----------------------------------------------------------------------------------------------------------------------gatactcacgatctttcaattgttt---------------tgcatcagttgggtttggctcgacttgacctgtt--------ccaccaaaaccaactctatacatcaacactc---gtcacctttttacttcttcctctggagtctacactggcttctgcatcaagtgcaattattggtcttgtcaatagggaaggagggcagaagctggaaatcttgccaggacagggtcaagcaatattccagtcacttcattcaaagcttggagacgttcgacctactctgacaactgctgttccagtgcttctgaacactgtcaaagagttacatatagctttgacaagacttgcacgcactgcaagctttgatgctggtgtccttcataaagctcttgaaggtgttggggaaagtcaggaagcaaggtcacaggaactagatttggtcgggccagaccttgatggagatgaaatgatttctgcaaatcaagatagggatattgtagaagcagttggagacaatgatgaaaatggaagagattcagtaacagacgaagagcttctggttcaagctgatgaagagtcctggatttcgccacctgacagcttagatacaagtgggtctgaatctaatgtaagttcctcacaagataccatctgccaagatcaggaagaccctttgagtatctttaatgactgggcatatcagataagtggaactgacaagactaggattggtggaggagggttggaagatgttgcaagatatacaataaatgaagatatgttcttcacatctccatcctttcctgctcacagccaggaagattctgcactggttgagtgtattggaacagatgtcagatttgatgttagagagactggaaatagtcaggtttttataggcagcaacccaattcacttttcaaaggtcaccagtaagaggctagagggatcacaggcatctataagttcaacaaaggccgattctgaaagcctaagctctacacacatggatatatcagaagcagggcctgggtctttgaatgctgctgaaaaacatcagactggagagtcacaacaagggacgaagctgaaacagctccatttgacaccagataaaggcagggttggaagctacaatgatttatgtaatatatttttttctatgaagacagagcaaagaa---------------gtaaaaatgcttatgcagtatcagtgctgaaacgagttgaggcaaagctggaaggccgagaaatcgatgagaaaag------tgatgccctagctgttgtaaatgatgttctagct---gctaaaactgatttgaacttgcaaattgctgatctgacacccaaatgctacccatggatggatgcccttgcaaatatggatgaaaatctgatatttccttga
>Mgl0208260.1_OG0014476
atg--------------ccacctcgagatgagggaccaagtagtcccaaggaggccaagggggttttgg-----------caataacaga------------------------------------------------------------aggggcagaaggtgcacatgatgtgtataggctggccaaagatgctgctgcacaacacagtaatctaatgtctgaacttaacaag---gtcacttttttacttcttcctctggagtctacgttggcttctgcatcaagtgcaataatcggtcttatcaacagagagggaggacagaagctggaagtctttgcaggacagggccaagcaatattccagtctcttcattcaaagcttggagaagttcgatccattttgacaactgctgttccagtgcttctgaatactgtgaaagagttacatatagctttgacaagacttgcacgcactgcaagctttgatgctggtgttcttcataaagctcttgaaggtgttggggaaagtcaggaagcacggtcacaagaattagatttggttgggcctgaacttgatggagatgaagttcttaacataaatcaagatagaaatcttgcagaaggagttggggacaatgatgaacatggaagagggtcagtaactgatgaagaaattctgcttcaagctgatgaagagtcctggatttctccacctgacagcttagaaaccagtgggtctgagtctgatggtaattcatcacagagcaccatctgccaaaatcaggaagaccctgtgggtatctttaatgattgggaatctcatataagtggagctgacatgattaggttcagtggaggagagttggaagatgcctcaagatatacagtaaatgaggatatactttttacttcttcatcctttattgccaacagccaggaagattctgcagtggttccgcgtattggaacagatgacaaatttgaagttccatacatgggaaataatcaggtttgtacaggtagcaatcaaattcacttttcgaagggtacatctcacaggccagagggttcgcaggcatctgtaagtttgacaaagactagttctgaaatcctaagcactacaaacctgaatgtttcagatataggaactggttatttgaatgctcctgaaaaacatcagactggagagttacaacagggaatgaggcagaaacagcttcatttaacaacagataaaggcagggttggaagctacaatgatttatcttctttattttcatctatgaagacagaacaaagaagtcatacttttaggggtaagaatgcttatgcagtatcggtgctaaaacgagttgaggcaaggctggaaggtcgagacattgatggcaaaagacaatttactgtttcagaacaagtggatcatcttcttcgtcaggctacaagcattgacaatttgtgtaacatgtatgagggttggacaccctggatatg---------------------------------------------a

>SEGI_08503_OG0014477
atgga---------------------------------------------------------------------------------------------------------------------------------------------------------------------------------------------------------------------------------------------------------------------------------------------------------------------------------------------------------------------------------------------------------------------------------------------------------------------------------------------------------------------------------------------------------------------------------------------------------------------------------------------------------------------------------------------------------------gagcagcaaaaacagtgaaaaccctaaacccaaaactcgatcacgagtgagtcaagaaagagtagaaaaagcagtgggttcccttctgaaatgggttaaatctagggcacaagataaaaaaccccagctcgtagaacacgatgagcttttgtacatggcggttaccctgaaaaaggtctctgacaatgcaagaaaaaacccttatataattcctctacgccatcctctgtttcttttggatggaagtcaagagatctgcttacttgtcaatgacaaagaaaaaggaatgaatgccgatttcgccaggtgcaagcttaaggaagagggtttacctatttcaaaggttttaaaatattccaaacttaggactcattatcattcttttgaggccaggagagagctttttgagtcctttgatatgttcatggctgataaatctgtcattcccctgctccccaaggtgttgggcaaaggatttttt------------------------------------------------------------------------------------------------------------------------------------------------------------------------------------------------------------------------------------------------------------------------------------------------------------------------------------------------------------------------------------------------------------------------------------------------------------------------------------------------------------------------
>SESE_102339_OG0014477
atgcaagacctgtccaaggaggaacaggacgaggaaattaggggtttggaagaggagaatgtggagaagagcaaagccagaaaggagcccttgaaggtaaatcctctatctgaggacttttcttaccttgatgatgatgttacttccatgtttgatttacttgatatggctagggctggggccattggtacctttaaattggctaagtggactcttcaggagttcaataaaatcaatattaaaataagaggcttaaatgagaatttgaagaatggtctgaaagggtctgtgtcggacattcttattgatagaatggtggaccttgagggttcttatcatgattttaagtctctgtgtgaggatagattggaggttgtggaagccaaggttttagggcataaattcaaacatcaagaagttaatgcaggcatgccatatctcagtcagatagtcctatttaggaaaattagtgagcttagggaggatcaggtttacttcttcgagcttatggagaaggagcatgcgaccaagggaaagggaaaaaaagtggctaaggatgatgacaaaggtcctgttggcagaggatcaacagattggaagaaaatttttgatgtcgagaagaaagagttgttggatatggttgagaggcacaggaaccaacaaattaaggtcgccaacactttgggtggcttgaattgcaaaaacagtgaaaactctaaacccaaaactcgatcacgagtgagtcaagaaagagtagaaaaagtagtgggttccctcctgaaatgggttaaatctagggcacaagataaaaaaccccagctcgtagaacacgatgagcttttgtacatggcggttaccctgaaaaaggtctctgacaatgcaaggaaaaacccttatataattcctctacgccatcctctgtttcctttggatggaagtcaagagatctgcttacttgtcaatgacaaagaaaaaggaatgaatgccgatttcgccaggcgcaagcttaaggaagagggtttacctatttcaaaggttttaaaatattccaaacttaggactcattatcattcttttgaggccaggagagagctctttgagtcctttgatatgttcatggctgataaatctgtcattcccctactccccaaggtgttgggtaaaggattttttaagaagaacaagaatcctatccctgtggatttgagccacaagcaatggagggcgcagttggagttggcgtgtgggtcggcttttctaaattttgggaagggtacttgctgctttgttaaggtagctaaggtgtcgcaaacaagacaggaaattgtggagaatgttattgctttcattgatggccttgcttcggtgattccaaaaaaatgggcaaacatcaaggctttgcatttgaagtcattggaatctttggcactaccacttttccagtctgttccggatacgggttttagaattgagggtgcgaaaataggatcacaagtattggcagacaaaccagaggagaaggaaatccatgatagggtttctgataaagatgttgagaagaaaccattgaagaaggggaggattcataatgtgtcttacatggaacatacgttgggagatttgtgtgg----------------------cggggactga-----------------
>Tyu0025420.1_OG0014477
atgga--------------------------------------------------------------------------------------------------------------------------------------------------------------------------------------------------------------------------------------------------------------------------------------------------------------------------------------------------------------------------------------------------------------------------------------------------------------------------------------------------------------------------------------------------------------------------------------------------------------------------------------------------------------------------------------------------------------------------------------------------------------------------------------------------------------------caataacaaaaccagtggaaacccaaaacccaaagctcgat-------------cgcgagttacactgaaaaagactcctgagaatgcaagaacaaacccttatagaattgccataccccatcctctgtttcctttggatggaagtcatgagatatgtttgattgtcaatgacaaagaaaaaggaatgaatgctgatttcgcaaggcgcaagcttaaggaggagggtttaccaatttcaacggtcttaaaatattccaaacttaggactgattatcattcttttgatgccaagagagagctctgtgagtcctttgattttttcatggcagataaatctgtccttcccctgcttcccaaggtgttgggaaaaggttttttaaagaaaaaaaggcatcccatccctgtggatttgacccaaaaacaatggaaagggcagttggaattggcttgtggttcggcttttctttatttagggaagggtgctagttctgttgttaaagtagccagggtgtctcaaagaaggcaggaaattctggagaatgtggttgctgtgatagatggtctcgcttcggtgattcccaaaaagtgggcaaacatcagggctttacatttgaagtccttggaatccttggcgctgccacttttccagtctgttccagatatgggttttagatttgaggctgcgaaaacagaatcacaagttttggcagagaaatcggaggaggagaaaggacatgatagagactctgatgaatatgatgaaaagaaagcatttaagaagggaaggattcatgatgcgcttcttcagaaaggagatcagcagggattagacaggtgcagtgagcaggcaaattatcagggctttgctgggcagctgcattga
>Mgl0208000.1_OG0014477
---------------------------------------------------------------------------------------------------------------------------------------------------------------------------------------------------------------------------------------------------------------------------------------------------------------------------------------------------------------------------------------------------------------------------------------------------------------------------------------------------------------------------------------------------------------------------------------------------------------------------------------------------------------------------------------------------------------------------------------------------------------------------------------------atgggttccctcctgaaatgggttaaatctagggcacaagaaaaaaaaccccagctcgtagaacgtgatgagcttttgtacatggcggttaccctgaaaagggtctctgacaatgcaagaaaaaacccttatataattcctctacgccatcctctgtttcctttggatggacgtcaagagatctgcttacttgtcaatgacaaagaaaaaggaatgaatgccgatttcgccaggtgcaagcttaaggaagagggtttacctatttcaaaggttttaaaatattccaaacttaggactcattatcattcttttgaggccaggagagagctttttgaatcctttgatatgttcatggctgataaatctgtcattcccctgctccccaaggtgttgggtaaaggattttttaagaagaacaagaatcccatccctgtggatttgagccacaagcaatggagggcgcagttggagttggcgtgtgggtcggcttttctaaattttgggaagggtacttgctgctttgctaaagtagctagggtgtcgcaaacaagagatgaaattgtcgagaatgttattgctttcatcgatggccttgcttcggtgattccaagaaaatgggcaaacatcagggctttgcatttgaagtccttggaatctttggcactaccacttttccagtctgttccggatacgggttttagaattgagggtgcgagaataggatcacaagtgttggcagacaaacaagaggagaaggaaatccaggatagggtttctgataaagatgttgagaagaaaccattgaagaaggggaggattcataatgtgtcttacacggaacatacgttgggagatttgtgtgt----------------------cggggactga-----------------

>SEGI_31972_OG0014478
atggatattaaacagtatgttccatctcggattgcgtcacctgccttgatacccaccaaatttggatccaaaacaaggttgaaagtttctcaagggaaagggaaacggtccagctgggcatccatcttgaccccttcttcaaagaattctacccatatgcaagtagccagagtttcggcctcgtctacattcagtgtggagaaagatcgattggatcgcagtgagaacttaacactggatgccatccgtaattctttgattcgtcaagaagacagtattatcttcaatcttctcgagagagcacagtactgtttcaatgcccctgcctatgatgtcaatgcattttccatgcctggattcagcggctcactcattgaattcattctcagagaaactgaacaccttcatgctaaagttggtaggtataaaagcccagacgagcaaccattctttcctgaaggtttaccagagcctttgctgccacctctgcggtacccacaggtgttacaccctatagctccctctatcaacatcaacgaatcagtttggagtatgtattttgatagcttacttccacgatttgctgccaagggcgatgatggaaactatgggtcaactgcagtttgtgataccttgtgtttgcaggccctttccaaaaggatccattatgggaagtttgtagctgaagccaagttcagagcctctccagaagtatatgaagttgcaatccgtgcc-------------caggacaaagaccagctgatgaatttgcttacgttcgaaaatgttgaactggcagttcagagaagagtggaagaaaaagcaaaagcatatggccaggagatcttcatgttgaacttgctcgcaaatcatttggattccatttgcaccaacatggacatcttgaagatggacgagttacatgggatcttcatgacatatgaattgagggtgaagaaggagaagccatcaaaacaagaaatctctttcaaagcatccaagaagataaagaacaaaggatacaaatcaaatgaaatttcaagtgatgatgaataa
>SESE_032795_OG0014478
atggatactaaacagtatgttccagctcgcgttgcgtcacctgccttgatgcccaccaaatttggatccaaaacagggttgaaagtttctcaagggaaagggaaatggtccaactgggcatccatcttgaccccttcttcaaagaattctatccatatgcaagtagccagagtttcggcctcgtctacattcagtgtggagaaagatcgattggatcgcagtgagaacttaacattggatgccatccgcaattctttgattcgtcaagaagacagtattatcttcaatcttctcgagagagcacagtactgtttcaatgcccccgcctatgatgttaatgcattttccatgcctggattcagcggctcactcattgaattcattctcagagaaactgaacaccttcatgctaaagttggtaggtataaaagcccagacgagcaaccattctttcatgaaggtttaccagagcctttgctgccacctctgcggtacccacaggtgttacaccctatagctccctctatcaacatcaacgaatcagtttggagtatgtattttgatagcttacttccacgatttgctgccaagggtgatgatggaaactatgggtcaactgcagtgtgtgataccctgtgtttgcaggccctttccaaaaggatccattatgggaagtttgtagctgaagccaagttcagagcctctccagaagtatatgaagttgcaatccgtgcc-------------caggacaaagaccagctgatgaatttgctcacattcgaaaatgttgaactggcagttcagagaagagtggaagaaaaagcgaaggcatatggccaggaggtt---------agtttggatggtacaaaagtaaactcgacctacaaaattcaaccctctgtgattgccaatctctatggcgagtggatcatgcctttaactaaagaggttcaagtggcatacctactaagaagg---------------------------------------------------------------------attgattaa
>Tyu0025430.1_OG0014478
atggatattaaacgcattgtttcaagtcgtgtttacacacctgccttgatacccgcgaaatttggatccaaaacagggctgagaggttctcgggtgaaagggaaatggtcctgctctgcacccatctcgaccccttcttcaacgaattc---gcatctgctaatagccagagcttctgcttcctccacattcagtgcggagaaagatcggttggatctcagcgagaacctaacactcgatgccatccgcaattctttgattcgtcaagaagatagtattatcttcaatcttctggagagagcacagtactgtttcaatgcccccacctatgatgtcaatgcattttccatgcctggattcaacggctcactcattgaattcattctcaaagaaagtgaacaccttcatgctaaagtgggtaggtatacaagccctgacgagcatccattctttcctgatggtttaccagagcctttactgccacctctgcgatatccacaggtgttacaccctgcagctcactctatcaacataaacaaatcagtttggagtatgtattatgataacttaattccatggtttgctgccaagggtgatgatgggaactacgggtcaactgcagtatgtgataccttgtgtttgcaggcgctttccaaaaggatccattatggaaaatttgtagc-gaagccaagttcagaggctctccagaagtatatgaagttgcaatccgtgcccaggactactttgcaggacaaagaccagttgatgaatttactcacatttgaaagtgttgaaatggaagttcagaggagagtggaagaaaaagcaaaggcatatggccgggaggtc---------aatttggatgttacagaagtagactcgacctataaaattcagccctctttgatcgccaatctttatggcgagtggatcatgcctttgactaaaaaggttcaagtggcatacctactaagaaga---------------------------------------------------------------------cttgattga
>Mgl0207990.1_OG0014478
atggatattaaacagtatgtgccaactcgggttgcgtcacctgccttgatgcccaccaaatttggatccaaaacaggattgaaagtttctcaagggaaagggaaatggtccagctgggcatccatcttgaccccttcttcaaagaattctagccatatgcaagtagccagagtttcgacctcgtctacattcagtgtggaaaaagatcgattggatcgcagtgagaacttaacactggatgccatccgcaattctttgattcgtcaagaagacagtattatcttcaatcttctcgagagagcacagtactgtttcaatgcccctgcctatgatgtcaatgcattttccatgcctggattcagcggctcactcattgaattcattctcagagaaactgaacaccttcatgctaaagttggtaggtataaaagcccagacgagcatccattcttccctgaaggtttaccagagcctttgctgccacctctgcgatacccacaggtgttacaccctatagctcactctatcaacatcaacgaattagtttggaatatgtattttgataagttacttccacgatttgctgccaagggtgatgatggaaactatgggtcaactgcagtgtgtgataccttgtgtttgcaggccctatccaaaaggatccattatgggaagtttgtagctgaagccaagttcagagcctctccagaattatatgaagttgcaatccgtgcc-------------caggacaaagaccagctgatgaatttgctcacattcgaaaatgttgaactggcagttcagagaagagtggaagaaaaagcgaaggcatatggccaggaggtt---------agtttggatgctacaaaagtaaactcgacttacaaaattcaaccctctgtgattgccaatctctatggcgagtggatcatgcctttaactaaaaaggttcaagtggcatacctactaagaagg---------------------------------------------------------------------cttgattaa

>SEGI_15116_OG0014480
atgaacaattctgtctccaggagggcatgggattggaacccacaaagtatgtacagggttccagtttcaggttctctttcttcgtctgccgtttcaattccagtgcgctttgtgaatatagattccccatggtctgtaacggctcctcctcgtcatatggacgagaccacagcagccgtaaaaatacaatctattttcagagggttttacgtcaggaagacaaagactctggagagtctcaagattattgccggcgtcaaggcgagtatggaggaaatgcgacggcgtataagtgatcctcattgtcttcaattgatgcgtcaaaatgaaaaagagcgtctcaaaatctcagaggggattatgtccctgttgctcaaacttgacgaaattcagggagtgaaatcatttgtgcgggaggcaagaggggctgtagctcatgaactggtcagccttcatgaaagagtggatgccataagcaccagtaaatctaaagaagaagcagctacagaagttccagttgaccttcagaccagagaggatgagagttgtaattctgggagaaagcgggagggtaggaagggtgcaggtaaccaatgttggttgaggatacggatgaggaaaataatgagtaggagctactggactgattga
>SESE_123765_OG0014480
atgaacaattctgtctccaggagggcatgggatcgaaacccacaaagtatgtacagggttccagtttcaggttctctttcttcctctgctgtttcaattccagtgcgctttgtgaatatagattccccatggtctgtaacggctcctcctcgtcatatggacgagaccacagcagccgtcaaaatacaatctgttttcagagggttttacgtcaggaagataaagacactggagagtctcaagattatcgccggcgtcaaggcgagcatggaggaaatgcgacggcgtataagtgatcctcattgtcttcaattgatgcgtcaaaatgaaaaagagcgtctcaaaatctcagaggggattatgtccctgttactcaaacttgacgaaattcagggagtgaaatcatttgtgcgggaggcaagaagggctgtagctcatgaactggtcagccttcatgaaagagtggatgccataagcaccagtaaatctaaagaagaagcaggtacagaagttccagttgaccttcagaccagagagcatgagagttgtaattctgggagaaagcgggagggtaggaagggtgcagggaaccgatgttggttgagggtacggatgaggaaaataatgagtaggagctactggaccgattga
>Tyu0025800.1_OG0014480
------------------------------------------------------------------------------------------------------------------------------------------------------------atggacgataccgttgcagccgtcaaaatacagtcagctttcagagggtattccgttcggaagactaaatccctggagagtctcaagattattgcgagggtcaagtcgagtatggaagaaatgcggcggcgtataagtgatcctcattgtgttgagattatgcgtcaaaatgaaaaagagcgcctcaaaatcgcagagggggttatgtcgttgctgctcaaactcgacgaaattcagggagtggagtcttttgtgcgggaggcgagaagggctgtagctcatgaactggtcagccttcatgaaagagtggatgccataagcacctgtaaatctacagaagggaaaggtatggaagttccaactgatcttcaaaccagagaggatgaaagttgtaatttagggagagcgcaggagggtaggaagggtgcggggacccgatgctggctgaggagctgtatgaggaaagtactgaggaggagctactggactgattga
>Mgl0135000.1_OG0014480
atgaacaattctgtctccaggagtgcatgggatcgaaacccacaaagtatgtacagggctccagtttcaggctctctttcttcctctgctgtttcaattccagtgcgctttgtgaatatagattccccatggtctgtaacggctcctcctcgtcatatggacgagaccacagcagcggtcaaaatacaatctgttttcagagggttttacgtcaggaagacaaagatactggagagtctcaagattatcgccggcgtcaaggcgagtatggaggaaatgcgacggcgtataagtgatcctgactgtcttcaattgatgcgtcaaaatgaaaaagagcgtctcaaaatctcagaagggattatgtccctcttgctcaaacttgacgaaattcagggagtgaaatcgtttgtgcgggaggcaagaagggctgtagctcatgaactggtcagccttcatgaaagagtggatgccataagcaccagtaaatctaaagaagaagcaggtacagaaattccagttgaccttcagaccagagaggataagagttgtaatattgggagaaagcgggagggtaggaagggtgcagggaaccaatgttggttgaggatacggatgaggaagttaatgagtaggagctactggactggttga

>SEGI_23476_OG0014481
atgggaaagtctggaggaaggaagaaaaaggcaggaggtacaggtgcaagcgctgaacaatccggaggatctgtgggtaacaaggtggatcttgatgtatcgctttttcttaagaaggctcatgaactgaaagaagaaggaaacacgaaatttcaaaacaaagattatgtcggagctttggagcaatatgagcaggccctcaagcttatgccaaggaatcactcagaccgtgctgttttccacagtaaccgagcagcatgtttaatgcagatgaagccagtgcagtatgatgttgttgttaatgaatgtacactggcacttgaagtgcacccacgtttcggtagagctcttttcagaagagcacgggcatatgaagggatgggcaagctagagttagccatgcaagatctgcaagcccttctgcaggttgatgccaatcaccaggacgctctggagtatataaaaaggctccgagttgctcttgggaataagcaagatgctcagccagacctgcaaaatagacctacaatgccttccttttcagggacttctcctgctgctgttggggcatcagcagttcgagggactcctgttggtggtatgggaccctgtttgcctgctaggcctgtaccaaagaagaaaaacaaacaagataggaactctgctgagatgttgagtgctcaatcaaatggtccctctttgcaggaaattcccttgcccaagtcgtcagcaagcctttcatcaccagggaagacttcagcgatggagttctctaaagtatctttgaaagtaatttcggagaatggttctcaagatcacaaggccaaatgtgtcacccagcctgtgaagaaagcacaaaaagaaattaaatggaggccattgaaactaatttttgaccatgacataagacttgctcaaatgccagagaattgcaaatttaatgagttgagagaaatagtaaggaaacggttctcctcttccaaggcagttttaataaaatatagtgatttggatggtgataaagttaccattacaagtacagaagagcttagattggcagaaagtgctgcagctcagcaggctgaacagaaaaacacagctaatgtgagcttggtctctgctctgagtggggaatcaaatgctacagagaacatgcctaatcaaaatgcaatgaattgtcctttgaggctgtatgtggttgaggtgaatccagagcaagaacccttgatcgaggaagaagaggaacctgtcttagatggagttgaagatgaggatgacaaagtagaggagaacatctccggttcattggaagaaagcaatgatggcatgatgaaagacctaggaaaagaacttaatgagcaggtgtctcaa---gtggctgagaaatacaaaaatgaggatgactctcagcttgaaggaaaagaaattgaaattgatgactggatatttgaattcgcccaattattccgcacgcatgtgggcattgatccagatgctcacgtggatcttcatgagctagggatggagttatgctctgaggcattagaggaaactgtgactagtgaagaagcccaacacctttttgatatggcagcatgcaagttccaggaggtagcagctttggctttcttcaactggggcaatgtctatatgtgtgcagctaggaagcggattcctttggatgagagttcctcaaaggagcaggtcttgacacagttacaagtggcatatgattgggtacaggatcaatactcacaagctgggaaaaagtatgatgaagctttaagaatcaagcctgacttctatgagggtttacttgcactgggtcagcagcgttttgagactgccaaactccggtggtcacttgccttagctagcaaggttgatcttggaacatgggattcttcagagactattgagcttttcaacaatgctgaggagaaaatgcagatggcaactgaaatgtgggagaagttggaagaacagcgtcaaaatgagttgaaagatccatctggaagtaaaaaggatgaaatcctgaaaagaaaaaggaaacattctgggaatgataatggtggttccagtgaggagattgctgcatctgctttagaagctgcagagcaagctacattaatgagatctcagatccatttattctggggaaacattctttttgaacgttcacaagtggaattcaaattgggatttcaaacatggaaagagcatctggatgctgctgtagagagattcaagcttgctggagcttcttcaccagatatcgagtctgtgctgaaaaaccattcatctaatgcaactgaccaagaaagtaaagataccaaaacagaaaatgcaattgcaaatgttgccaatgaagaggaaaaagttgacgacatgagtgatgacaaagacaaatctgtgaatggaagttg-
>SESE_135016_OG0014481
atgggaaagtctggaggaaggaagaaaaaggcaggaggtacaggtgcaagcgctgaacaatccggaggatctgtgggtaacaaggtggatcttgatgtatcgctttttcttaagaaggctcatgaactgaaagaagaaggaaacacgaaatttcaaaacaaagattatgttggagctttggagcaatatgagcaagccctcaagcttatgccaaggaatcacccagaccgtgctgttttccacagtaaccgagcagcatgtttaatgcagatgaagccagtgcagtatgatgttgttgttaatgaatgtacactggcacttgaagtacatccgcgtttcagtagagctcttttcagaagagcacgggcatatgaaggcatgggcaaactagagttagccatgcaagatctgcaagcccttctgcaggttgattccaatcaccaggacgctctggagcatataaaaaggctccgagttgctctcgggaataagcaagatgctcagccagacttgcaaaatagaccttcaatgccttctttttcagggacttctcctgctgctgttggggcatcggcagttcgagggactcctgttggtggtatgggaccctgtttgcctgctaggcctgtaccaaagaagaaaaacaaacaagataggaactctgctgagatgttgagtgctcaattaaatggtccctctttgcaggaaattcccttgcccaagtcgtcggcaagcccttcatcaccagggaagacttcagcgacggagttctctaaagtatctttgaaagtaatttcggagaatggttctcaagatcacaaggccaaatgtgtcacccagcctgtgaagaaagcacaaaaagaaatcaaatggaggccattgaaacttatttttgaccatgacataagacttgctcaaatgccagagaattgcaaatttaaggagttgagagaaatagtaaggaaacggttctcctcttccaaggcagttttaataaaatatagtgatttggatggtgataaagttaccattacaagtacagaagagcttagattggcagaaagtgctgcagctcagcaggctgaacagaaaaacacagttaatgtgaacgtggtctctgctccgagtggggaatcaaatgtcacacagaacatgcctaatcaaaatgcaatgaattgtcctttgaagctgtatgtggttgaggtgaatccagagcaagaacccttgatcgaggaagaagaggaacctgttttagatggagttgaagatgaggatgacaaagtagaggagaacatctccggtttattggaagaaagcaatgatggcatgataaaagacctaggaaaagaacttaatgagcaggtgtctcaa---gtggctgagaaatacaaaaatgaggatgactctcaacttgaaggaaaagaaattgaaattgatgactggatatttgaattcgcccaattattccgcacgcatgtgggcattgatccagatgctcacgtggatcttcatgagctagggatggagttgtgctctgaggcattagaggaaactgtgactagtgaagaagcccaacacctttttgatatggcagcatgcaagttccaggaggtagcagctttggctttcttcaactggggcaatgtctatatgtgtgcagctaggaagcggattcctttggatgagagttcctcaaaggagcaggtcttgacacagttacaagtggcatatgattgggtacaggatcaatacttacaagctgggaaaaagtatgatgaagctttaagaatcaagcctgacttctatgagggtttacttgcactgggtcagcagcgttttgagactgccaaactccggtggtcacttgccttagctagcaaggttgatcttggaacatgggattcttcagagactattgagcttttcaacaatgctgaggagaaaatgcagatggcaactgaaatgtgggagaagttggaagaacagcgtcaaaatgagttgaaagatccatctggaagtaaaaaggatgaaatcctgaaaagaaaaaggaaacattctgggaatgataatggtgattccagtgaggagattgctgcatctgctttagaagctgcagagcaagctacattaatgagatctcagatccatttattctggggaaacattctttttgaacgttcacaagtggaattcaaattgggatttcaaacatggaaagagcatctggatgctgctgttgagagattcaagcttgctggagcttcttcaccagatattgaggctgtgctgaaaaaccattcatctaatgcaactgaccaagaaagtaaagataccaaaacagaaaatgcaattgcaaatgttgccaatgaggaggaaaaagttgacgatatgagtgatgacaaagacaaatctgtgaatggaagttga
>Tyu0025920.1_OG0014481
atgggaaagtctggaggaaggaagaaaaaggcatcagggacaggcctgacagctgagcaaactggaggatctgttgggaacaaggtggatcttgatgtatcactttttcttaagaaggctcatgagctgaaagaagaaggaaacaagagatttcaaaacaaagactatgtgggggctgtggagcaatatgatcaggctctcaagcttatgccaaggaatcacccagaccgtgctattttccacagtaaccgagcagcatgtctaatgcagatgaaaccggtgcagtatgatagggtggttaatgaatgtacgctggctcttgaagtgcacccacgtttcagtagggcgctttttagaagagcacgggcatatgaaggtatgggtaagctagaatcagctatggaagatgtgcaagcccttctccaggttgatgccaatcaccaggatgcattggaacttataaaaaggctgcgtgttgctcttgtaaataagcaggacgctcagccagacctgcaaaatagacctataatgccttcttttgcagggacttctcctgctgctgttggggcatcggcagttcgagggactcctgttggtggtatgggaccctgtttgcctgctaggcccataccaaagaaaaaaaacaagcaagaaaggaacctgggtgatattttgagtgttcagtcgaatggtccctctttgcaggaaattcccctgcccaagtcctcagtagggccttcatcactgggaaagacctcagccgccgaaccctctaagatatctctcaaagtggtttcagagaatggcactcaagttcacaaggataaacatgtcactcagcctatgaagaaagcacaagcagaaattcaatggaggccactgaaacttatttttgatcatgacataaggcttgcacgaatgccagagaaatgcaaatttaaggatttgagagaaatagtaaggaaacggttcacctcttccaaggcagttttaataaaatatactgatttggatggtgatctagttaccattacaagtacagaagagcttagattggcagaaagtgctgcagctcagcaaactgagcagaaaagcacagttaacgtgaactcagtctctgctctgagtgaggaattgaatgtcacacagaacatgtctaatgaaaacactacaaattgcccattgaggctacatgtggttgaggtgaatctagagcaagagcccttgattgaagaagaggaggaacctgtcttagacggagttgaagatgaggatgacaaagtagaagagaacacctctgttacattgggagaaagcaatgatggcatggaaaaggacccagtaaaagaacctggtgagcaggtgtgccaaagggaagatcagaaagaaaaaaatgaggatgactctgaacttgaaggcaaagaagttgaaattgatgactggatatttgaatttgcgcaattattccgcacgcatgtgggcattgatccagaggctcatgtggaccttcacgagctcgggatggagttgtgctctgaggcattggaggaaactgtgaccagtgaagaagcccaacacctctttgatatggcagcatgcaagttccaggaggtggcagctttggctttcttcaattggggcaatgtccatatgtgtgcagccaggaagagaattcctttggacgagagttcctcaaaggaacaggtcatggcacagcttcaggtggcctatgattgggtacaagatcaatactcacaagctgggcaaaagtacgatgaagctttgagaatcaagcctgatttctatgaaggattacttgcactgggtcagcagcgttttgagagtgcaaaactctggtggtcacttgccttagctagcaaggttgatcttgggtcatgggattcttcagagactattgacctattcaacaatgcagaggagaaaatgcaggcagcaactgaaatgtgggagaagttggaagagcagcgtcagaatgaattgaaagatccatctggaagcaaaaaggatgaaatcctgaaaagaaaaaggaaacaggctggggctgacaatggggattccagcgaggagattgctgc---------tgaagctgcagaacaagctactttaatgagatctcaaatccatctattctggggaaacattc-ttttgagcgttcacaagtggagttcaaaatgggatttcaaatatggaaagagcacctggatgctgctgttgagagattcaagcttgctggagcttcttcgacagatattgaagttgtgctga-----------------------------------------------------------------------------------------------------------------------------------------
>Mgl0135040.1_OG0014481
atgggaaagtctggaggaaggaagaaaaaggcaggaggtacaggtgcaagcgctgaacaatccggaggatctgcgggtaacaaggtggatcttgatgtatcgctttttcttaagaaggctcatgaactgaaagaagaaggaaacacgaaatttcaaaacaaagattatgtcggagctttggagcaatatgagcaagccctcaagcttatgccaaagcaacacccagaccgtgctgttttccacagtaaccgagcagcatgtttaatgcagatgaagccagtgcagtatgatgttgttgttaatgaatgtacactggcacttgaagtgcatccacgtttcggtagagctcttttcagaagagcacgggcatatgaaggcatggggaagctagagttagccatgcaagatctgcaagcccttctgcaggttgacgctaatcaccaggacgctctggagcatataaaaaggctccgacttgctattgggaataagcaagatgctcagccagaccttcaaaatagacctacaatgccttctttttcagggacttctcctgctgctgttggggcatcagcagttcgagggactcctgttggtggtatgggaccctgtttgcctgctaggcctgtaccaaagaagaaaaacaaacaagataggaactctgccgagatgttgagtgctcaatcaaatggtccctctttgcaggaaattcccttgcccaagtcgtcagcaagcccttcatcaccagggaagacttcattgacggagttctctaaagtatctttgaaagtagcttcggagaatgggtctcaagatcacaaggccaaatgtgtcacccggcctgtgaagaaagcacaaaaagaaattaaatggaggccattgaaacttatttttgagcatgacataagacttgctcaaatgccagagaattgcaaatttaaggagttgagagaaatagtaaggaaacggttctcctcttccaaggcagttttaataaaatatagtgatttggatggtgataaagttaccattacaagtacagaagagcttagattggcagaaagtgctgcagctcagcagtctgaacagaaaaacacagttaatgtgaacttggtctctgctctgagtggggaatcaaatgtcacacagaacatgcctaatcaaaatgcaatgaattatcctttgaggctgtatgtggttgaggtgaatccagagcaagaacccttgattgaggaagaagaggaacctgtcttagatggagttgaagatgaggatgacaaagtagaggagaacatctctggttcattggaagaaagcaatgatggaatgataaaagacctaggaaaagaacttaatgagcaggtgtctcaa---gtggctgagaaatacaaaaatgaggatgactcccagctcgaaggaaaagaaattgaaattgatgactggatatttgaattcgcccagttattccgcacgcatgtgggcattgatccagatgctcacatagatcttcatgagctagggatggagttgtgctctgaggcattagaggaaactgtgactagtgaagaagcccaacacctttttgatatggcagcatgcaaattccaggaggtagcagctttggctttcttcaactggggcaatgtctatatgtgtgcagctaggaagcggattcctttggatgagagttcctcaaaggagcaggtcttgacacagttacaagtggcatatgattgggttcaggatcaatactcacaagctgggcaaaggtatgatgaagctttaagaatcaagcctgacttctatgagggtttacttgcactgggtcagcagcgttttgagactgccaaactccggtggtcacttgccttagccagcaaggttgatcttggaacatgggattcttcagagactattgagcttttcaacaatgctgaggagaaaatgcagatggcaactgaaatgtgggagaagctggaagaacagcgtcaaaatgagttgaaagatccatctggaagtaaaaaggatgaaatcctgaaaagaaaaaggaaacattctgggaatgataatggtgattccagtgaggagattgctgcatctgctttagaagctgcagagcaagctacattaatgaggtctcagatccatttattctggggaaacattctttttgaacgttcacaagtggaattcaaattgggatttcaaacatggaaagagcatctggatgctgctgttgagagattcaagcttgctggagcttcttcaccagatattgaggctgtgctgaaaaaccattcatctaatgccactgaccaagaaagtaaagataccaaaacagaaaatgcaattgcaaatgttgccaatgaggaggaaaaagttgacgatatgagtgatgacaaagacaaatctgtgaatggaagttga

>SEGI_14592_OG0014484
atggcattggaaaacttgacagaggagcagattgctgagttcaaggaggctttcagtctgtttgatagggatggtgatggttgtattaccaccaaggagcttgcaactgttattcgttccttgggacagaatcccacagaatcagaattgagagacatgatcagtgaagtagatgctgatggcaatggaaccatagattttagtgagtttttgaatctcatggcaagaaaaatgaaggagacagatacagatgaagaactgagagaagcattcaaagtgtttgataaggaccaaaatggcttcatttcagcttctgagttgagacatgtaatgatcaacttgggagaaaaattgacggatgaagaagttgagcagatgataaaggaagcagatgttgatggagatggacaggttaactatgaggaatttgtgagaatgatgatggcgtcctaa
>SESE_070136_OG0014484
atggcattggaaaacttgacagaggagcagattgctgagttcaaggaggctttcagtctgtttgatagagatggtgatggttgtattaccaccaaggagcttgcaacagttattcgttccttgggacagaatcccacagaatcagaattgagagacatgatcagtgaagtagatgctgatggcaatggaaccatagattttagtgagtttttgaatctcatggcaagaaaaatgaaggagacagatacagatgaagaactgagagaagcattcaaagtgtttgataaggaccaaaatggcttcatttcagcttctgagttgagacatgtaatgatcaacttgggagaaaaattgacggatgaagaagtagagcagatgataaaggaagcagatgttgatggagatggacaggttaactatgaggagtttgtgagaatgatgatgacgtcctaa
>Tyu0248980.1_OG0014484
atggcaatagaaagcttgacagaggagcagattgctgagttcagagaggctttcagtctgtttgacagagatggtgatggttgtattacaaccaaggagcttgcaacagtaattcggtctctgggacaaaatcccaccgaggcagaattgaaagacatgatcagtgaagtagatgcggatggcaatggaaccatagatttta------------------------------------------atacagacgaagaactgagagaagcattcaaagtgttcgataaggaccaaaatggcttcatttcagcttctgagttgaggcatgtaatgatcaacttgggagagaaattgacagatgaagaagttgagcaaatgataaaggaagcagatgttgatggagatgggcaggttaattatgaggagtttgtaagaatgatgatgacggcataa
>Mgl0255970.1_OG0014484
atgg---ttgaacagttgactaaggatcagattgctaagtttaaagaggctttcagcctgttcgacaaggatggtgatggttgcattaccaccaaggaattgggagcgcca---tgtgatccaggggcgaatccaaccgaagtcgagctacaagatatgatcaatgaagttgatgctgaagggaacgggactattgaattttcagagttcctcaaccttatggctaggaaaatgaacgatatagattcagaggaagaactgaaggaggccttcaaggtttttgacaaacatcaaaatggttttatctctacaattgagctgcgacatgttatgaccaacttgggtgagaagctaactgatgaagaagtggatgagatgattcatgaagctgatgttgatggagatggtcaagtgaactatgaggaatgcataaaatggat------tcattga

>SEGI_26781_OG0014485
atgagaaggcatggttgggagctaccttaccaccctctccaggtggttgctgtggcagtggtcctcgctctagcatttgctttctatgttttctttgttccctttgttgggaataagctgtttgagtacattggcatcggcctctactcacctttggtgacatctgttttctgcctttatatatggtgcgcagcaactgatccaggagatcctggtgttttcagatctaaaaagtatggaaatgtttcttattccaggaaaggatcatcaaccaaaaatccattaactggatctgctccttcagttgatggcacaaatactgattccattggagaaaaagttcagtcagagggacctttggtaactgcgttgcctgtaaacaaatcaaggaatttaactggaaagaagaatggctgcaatgatcttacagctttgtgcatggttctatgtgcctggttccctttggtttctgcatgcaaaaattcctgttcaaaaacgcaatctgtggaggagcaagtttgtgatggtgacatgctttattgcagcctgtgtgaagtggaggtcttcaagtttagtaagcattgtcgagtctgtgacaaatgtgttgatggatttgatcatcattgtcggtggatcaataactgtattggaagaaagaactacaagggtttttttgtgctaatggtgtcagctcttctcctgcttattctgcagtgggtgataggaatcattgtgcttgtgtgctgtttcctcaaccggagtcgctttgatgtggagatcatttctaagctgggcagcagtttctctttggtgccatttgtcattgtagttgcatcttgcactgtactggctatggttgcttcacttcctcttgggcagctcttcttcttccatgttctgctgatgaaaaagggcatcagtacctatgattacattatagcaatgagggaacaagaacaagaagccatggaaggaatacaaagccctcagatgtcacctttaagctctgccacagcaatgagcagtgcaagttcagttagtgctttacacaggggagcatggtgcacaccaccacggctctttgtggaggatcagttctctgtgttgcgaccagaaggagctacatcctcccttgagacaggcaatgtgcatgccaataggaagcaaggccgacacacagggcagagaaacagtgggacagtgaagataagtccttggactctagctcgcttgaatgctgaagatgtgtcaaaggcagctgcccaagcaaggaaaaaatcaaaagttctgctgcctatttctaggcaagataaagcagcagggatagacactgctagcagtttggggagtagtagtagagatataaacacagacaatatacctcgatttcagtataagaaacgcagttacaaaagggggcatcaacaatcgccaccacaagattttgcattgacaagatcttccaggtcagctaggttccctatgaaacctctaatgaaagcaggtcactctgttaaccacaataacgtgaatattaatcattcagttgctgaaagttcttctagattggctcctttgcagtttgaggctcggaatgctttccgctctagcctggcaatgtctaatggtgggcagattgcatcgtcaccagaaagtagcctgacttcacctgatattcaaccgtttagagaatcaacagcaagtaaaattccaccaaatcatttggctgcccctttgtccttcacaaaaggggttcggctctgcagatctaccagtgatggatatgaagcatctggaggagacagtccagatgatagtgatcaagcttcagcaagcaccaaactaaattggaacagactgcttttcaatcgtgctactgcaggaagtccaattgtggagccactgccaagtcagatgaacattataccttacagaacagacaagttaaagtcaatgtgtcagacatcagaattgaggatgcaagcaaataatggtaaggatgtaatgacgaagcttccagaaggaccccatctagctgatgaaattgatttctgcccttcacagtgtgagtcccccgaaagggtctaa
>SESE_122565_OG0014485
atgaggaggcatggttgggagctaccttaccaccctctccaggtggttgctgtggcagtggtcctcgctctagcatttgctttctatgttttctttgttccctttgttgggaataagctgtttgagtacattggcatcggcctctactcacctttggtgacatctgttttctgcctttatatatggtgcgcagcaactgatccaggagatcctggtgttttcagatctaaaaagtatgggaatgtttcttattccaggaaagcatcatctaccaaaaatccattaactggatctgctccttcagttgatggcacaaatactgattccattggagaaaaagttcagtcagagggacctttggtaactgcgttgcctgtaaacaaatcaaggaatttaactggaaagaagaatggctgcaatgatcttacagctttgtgcatggttctatgtgcctggttccctttggtttctgcatgcaaaaattcctgttcaaaaaagcaatctgtggaggagcaagtttgtgatgatgacatgctttattgcagcctgtgtgaagtggaggtctttaagtttagtaagcattgtcgagtctgtgacaaatgtgttgatggatttgatcatcattgtcggtggatcaataactgtattggaagaaagaactacaagggtttttttgtgctaatggtgtcagctcttctcctgcttattctgcagtgggtgatgggaatcattgtgcttgtgtgctgtttcctcaaccggagtcgctttgatgtggagatcatttctaagctgggcagcagtttctctttggtgccatttgtcattgtagttgcatcttgcactgtattggctatggttgcttcacttcctcttgggcagcttttcttcttccatgttctgctgatgaaaaagggcatcagtacctatgattacattatagcaatgagggaacaagaacaagaagccatggaaggaatacaaagccctcagatgtcacctttaagctctgccacagcaataagcagtgcaagttcagttagtgctctacacaggggagcatggtgcacaccaccacggctctttgttgaggatcagttctctgtgttgcgaccagaaggagctacatcctcacttgagacaggcaacatgcatgccaataggaagcaaggtcgacacacaggacagagaaacagtgggacagtgaagataagtccttggactctagctcgcttgaatgctgaagatgtgtcaaaggcagctgcccaagcaaggaaaaaatcaaaagttctgctgcctatttctaggcaagataaagcagctgggatagacactgctagcagtttggggagtagtagtagagatataaacacagacaatatacctcgatttcagtataagaaacggagttacaaaagggggcatcaacaatctccaccacaaaattttgcattgacgagatcttccaggtcagctaggtttcctatgaaacctccaatgaaagcaggttactctgttaaccacgataacatgaatattaatcattcagttgctgaaagttcttctagattggctcctctgcagtttgaggctcggaatgccttccgctctagcctggcaatgtctaatggtgggcagattgcttcgtcaccagaaagtagcctgacttctcctgatattcaaccgtttagagaatcaacagcaagtaaaattccaccaaatcatttggctgcccctttatccttcacaaaaggggttcggctctgcagatctaccagtgatggatatgaagcatctggaggagacagtccagatgatagtgatcaagcttcagcaagcaccaaactaaattggaacagattacttttcaatcgtgctactgcaggaggtccaattgtggagccactgccaagtcagatgaacattataccctacagaacagacaagttaaagtcagtgtgtcagacatcagaattgaggatgcaagcaaataatggtaaggatgtaatgacgaaacttccagaaggaccccatctagctgatgaaattgatttctgcccttcacagtgtgagtcccccgaaagggtctaa
>Tyu0037750.1_OG0014485
atgaggaggcatggttgggagctgccttaccatcctttacaggtggtggctgtggcagtgatccttgctctggcgtttgcttactatgttttctttgttccctttgttgggaagaagctgtttgagtacattgtcatcggcctttactcacctttggtaacatctgttttctgcctgtatatatggtgtgcagcaactgatccaggagatcctggtgtattcagatctaaaaaatatggaaaagtttctgattgtaggaaggcgtcatctgtgaaagacccattgcctggatctgctccttcagttgatggcacaaatactgattccgtgggagaaaaagtgcagtcagaggggcctttagtgactgtgttacctgtaaagggatccaagaacttagttggaaagaagactgactgcaatgtattttcaactatatgtctgattctttgtgcctggtttcctttggtttctgtatgcaagaatttctgttcaagtaaacaacctgtggaggagcaagcttgtgatgatgacatgctttattgcagcctgtgtgaagtggaggtcttcaagtatagtaagcattgtcgagtctgtgacaaatgtgttgatggctttgatcatcattgtcggtggatcaataattgcattggtagaaagaactacaaggggttttttgtgcttatggtgtcggctcttctcttgcttattctgcagtgggtgataggaatcattgttcttgtgtgctgtttcctcaatcggagtcgcttcgatgtggagatcaattctaagctgggcagcagtttctctttggtgccatttgttgttgtggttgcatcttgcactgtactggctatggttgcctcacttcctcttgggcagctcttctttttccatgttctgcttatgaaaaagggcattagcacctacgattacatcatagcaatgagggaacaagaacaagaagccatggaaggagtacaaagtcctcagatgtcccctttaagcactgccacagcaataagca--gcgagttctattag----------------------------------------------------------------------------------------------------------------------------------------------------------------------------------------------------------------------------------------------------------------------------------------------------------------------------------------------------------------------------------------------------------------------------------------------------------------------------------------------------------------------------------------------------------------------------------------------------------------------------------------------------------------------------------------------------------------------------------------------------------------------------------------------------------------------------------------------------------------------------------------------------------------------------------------------------------------------------------------------------------------------------------------------------------------------------------------
>Mgl0256000.1_OG0014485
atgaggaggcatggttgggagctaccttaccaccctctccaggtggttgctgtggcagtggtcctcgctctagcatttgccttctatgttttctttgttccctttgttgggaataagctgtttgagtacattggcattggcctctactcacctttggtgacatctgttttctgcctttatatatggtgcgcagcaactgatccaggagatcctggtgttttcagatctaagaagtatggaaatgtttcttattccaggaagggatcatctaccaaaaatccattaactggatctgctccttcagttgatggcacaaatactgattccattggagaaaaagttcagtcagagggacctttggtgactgtgttgcctgtaaagaaatcaaggaatttaactggaaagaagaatgcctgcaatgatcttacagctttgtgcatggttctatgtgcctggttccctttggtttctgcatgcaaaaattactgttcaaaaaagcaatctgtggaggagcaagtttgtgatgatgacatgctttattgcagcctgtgtgaagtggaggtctttaagtttagtaagcattgtcgagtctgtgacaaatgtgttgatggatttgatcatcattgtcggtggatcaataactgtattggaagaaagaactacaagggtttttttgtgctaatggtgtcagctcttctcctgcttattctgcagtgggtgataggaatcattgtgcttgtgtgctgtttcctcaatcggagtcgctttgatgtggagatcatttctaagctgggcagcagtttctctttggtgccatttgtcattgtagttgcatcttgcactgtactggctatggttgcttcacttcctcttgggcagctcttcttcttccatgttctgctgatgaaaaagggcatcagcacctatgattacattatagcaatgagggaacaagaacaagaagccatggaaggaatacaaagtcctcagatgtcacctttaagctctgccacagcaataagcagtgcaagttcagttagtgctttacacaggggagcatggtgcacaccaccacggctctttgtggaggatcagttctctgtgttgcgaccagaaggagctacatcttcccttgagacaggcaacatgcatgccaataggaagcaaggtcgacacacaggacagagaaacaacgggacagtgaagataagtccttggactttagctcgcttgaatgctgaagatgtgtcaaaggcagctgcccaagcaaggaaaaaatcgaaagttctgctgcctatttctaggcaagataaagcagcagggatagacactgctagcagtttggggagtagtagtagagatataaacacagacaatatacctcgatttcagtataagaaacgcagttacaaaagggggcatcaacaatctccaccacaagattttgcattatcaagatcttccaggtcagctaggtttcctatgaaacctctaatgaaagcaggtcactctgttaaccacaataacatgaatattaatcattcaattgctgaaagttctgctagattggctcctttgcagtttgaggctcggaatgccttccgctctagcctggcaatgtctaatggtgggcagattgcatcgtcaccagaaagtagcctgacttctcctgatattcaacctttcagagaatcaacggcaactaaaattccaccaaatcatttggctgctcctttgtccttcacaaaaggggttcggctctgcagatccaccagtgatggatatgaagcatctggaggagacagtccagatgatagtgatcaagcttcagcaagcaccaaactaaattggaacagactacttttcaatcgtgctactgcaggaggtccaattgtggagccactgccaagtcagatgaacacgataccttacagaacagacaagttaaagtcagtgtgtcagacatcagaattgaggatgcaagcaaataatggtaagaacgtaatgacgaaactttcagaaggaccccatctagctgatgaaattgatttctgcccttcacagtgtgagtcccctgaaagggtctaa

>SEGI_37362_OG0014490
atggacg-acaacatcataatt-------------------------------------------------------------------------------gacattcctgagtatgagaatg------------gtgataattttttattactccaaatgcttgatgaagaatgtc-------ctgacaatataactacagacttgtccggctctcaa------ggagtcccaacccaagatgtgaatatatgccaatcaaga----gaccaaacagcaaattgtttaacatttcaaacatctgagttactttcacaggtcccgaatactgagcaatgcagtgctct------atacgatgatattgatttcttcattccacctcaattagacgaagacattttggaatctctatacaaaatcgaatccattgataaaaaaaacagtatcagt------gatatcccgggtggttctagtgctgttgttccttaccagaattatttagggttagggtttagcgagcctgcaggactgaaagaagtagatgagcttgcaagggctagcatggaccagattgaccccaattgtattggatggaatacacccatattttctactcacttcatggactggggaactttacaacatagcccaagaccgcctaatcctttttgccaatcttgtcaaattatgcggcgtatcattcactcaaacggggtccaagactcgaggctagagattcataaactccatggccaacccattcatgctgtttcagaatgtcgaccatgcgtcgatgatgggaaagaatccggcttgaatcgtgaggtgatcaagtttcaaaacccagaacatgtgaaacagtttgtagagaagtataatgatgtccgcaggagggaaggaagtgttctccgccacaactctttcttaatgaatgccattaatgcaactgaaacttggcggcctcaatgggatataaatccatcaatatttcagaacaacgctgtgaaaagtgctcgtaatccgagttccagtcaccttccaaagagcagttactctgctcagagacagagaactggccagatccaactttctgaacttgcagaacactttcacttgccaatatcagtggcggctgaacggcttcgaatatgtcctactgttatcaaaaagatatgccgtcgaaatcgtttgcgccgttggccttatcgaaagatcaaaagcattgacaataaaatacggtcgttggagttatcattggttggtggaaatggtgagataaacgaaagcataagaactgaaattgaatctctcaaaaatgagaaagcaacgttttatagaggcttctctgggcaaaatagacaagagtcggtggttttcttggaa---tag
>SESE_038428_OG0014490
atgt--------------------------------------------------------------------------------------------------------------ctgaaacaa-------------------------------------------------------------ttactagttcccatatagatcc----------------------------------------------------------------------------------------------------------------------------------------------------ttcatgtgactttgtgatggatggagtaagagattcaaacttaggaaatatattacccatgtcttcggtcaatttagcagacggttcgttgaatatgtatccaa--------atgagtcatgcaatgggtcatcgacttca-ctgtgtgcagtggaggaaag-----------------------------------------------cgaaaaagaaatcaaacga---caa--------------------------------------------------------------------------------------------------------------------------------------------------------------aaaaacactataaccgata-------------tcatcatg----------------------------------------------------------------------------------------------------------------------------------------------------------------------------------------------------------------------------------------------------------------------------------------------------------------------aatgagctctccacatatttcaaattgccaatcactcaagcagccaaaaaattaaatgttgggctcacagttcttaagaaaagatgtagagagcttggcatcccacgctggccacacagaaagatgaagagcattgacagc-----------------cttatcaatgatatacaggccggttacaagaagcgcaagcagatggcc----attgaggctactgctatgtacaaattaaagcctgctgagcgcactctt---------------------------------------tag
>Tyu0192460.1_OG0014490
atgttggtagggcatcgtcgcttgcctggattcatccgacccagaaagcttgaaagaccaagcgcaccctcaatgaatttttcacagaagaagaattgtagaatatttgccaggatgagaaaagtttgtattgaagtaaacaatctggagagcttgaaaaacttcagcaaaaagatcaatatttctactgatcccacttttgattcatctattccacaatccaatcgcatctccaataatgactcacaagtgggttcattacgattggatttggatagtcaagaaaataataccctacaggaccaagctgatatcac----cctggataatgtgctttctgaggatcttttcaattttgatgatattcctgtttttactgcagatgattttagtacaggtcccttctccacagattctgagttttatttgacagataattttaatggcactaatccatcaaagagtatagttccttccaaggataatggctctcagttgagtgaggtggggtctga-----------------------------------------------tcagtatggattattgcagaaccaa--------------------------------------------------------------------------------------------------------------------------------------------------------------atttgcactatgactggta-----atgatgtttcacaagg----------------------------------------------------------------------------------------------------------------------------------------------------------------------------------------------------------------------------------------------------------------------------------------------------------------------tgtacaagagcaggctgcaatggcttcttatttgctgcaacagc-agaaatctgcatttagttcttatcagcttaattatgagatgttcgttagcaattttttggagtgggtgatgcagccaccaaatcctcaatgccaat-----------------cttgtcaac--------------------------------------------------------ttatgagacggattatgcattcaaatggtatttctga---------------------------ccttaaattctaa
>Mgl0032470.1_OG0014490
atgg----aggacatcataatt-------------------------------------------------------------------------------gacattcccgagtatgagaatg------------gtgataattccttattactccaaatgcttgatgaagaatgtc-------ctgacaatataactacagacttgtccgtcgctcaa------ggtgtcccaacccaagatgtgaatatatgccaatcagga----gaccaaacagcaaattgtttaacatttgaaacacctgagttactttcacaggtcccggatactgaacaatgcagtgcttt------tgacgacgatattgatttctttaatccacctctattagacgaatccattttggaatctctgtataaaattgaatccattgataataaaaacagtaccagt------gatagcccaggtggttctgatgctatagttcctcacgataagtatttaaggttagggtttagcgagcctgcgggactcagagaagtggatgagcttgcaagggctagcatggaacagattgaccccaattctattggatggaatacacccatgttttctactcatttcatggactggggaatttcacaacatagcccaagagcgcctattcctttttgccaatcttgtcaaatcatgcggcgtatcatccactcaaacggggtccaagactcgaggctagagattcatggactccatggccaaccccatcatgctgtttcagaatgtcgaccatgcgtcgatgatgggaaagaatccgacttgaatcgtgaagtgatccggtttcaaaacccagaagatgtaaaacagtttgtagcgcggtataatgatgtccgcaggaaggaaggtagtgttctccgccacgacactttcgtaatgaatgccattactgcaactgaaacttggcggtctgcatgggatataaatcaatcaataattcagaacaatactgtaaaaagtgctggtaatccgagttccagttaccatccaaagagcagttactctgctcagagacagagaactggtcagatccaactttctgaacttgcacaatactttcacttaccaatatcaaaggcggctgaacggcttcggatatgtcctactgttatcaaaaagatatgccgtcgaaatggtttgcgccgttggccttatcgcaagatcaaaagcatagacaataagatacggtcgttggagttatcattggttggtggaaatgttgacataaacgaaagcataagaactgaaattgaatctctcaagaatgagaaagcaacgttttatagaggtttctctgggcaaaatagacaagagtcagtagtttacttggaa---tag

>SEGI_07828_OG0014495
atggatggcaacaaggatgatgcgctcaagtgcctgaaaatcggcaaagaggcgctggccgctggagattcacagcgcgctcgcaaatttctgtcgaaagctggtcgcctcgatccgtctctggacctcgacgagtttctgtcagcttgcgacggagaaaacgttaaggaatcatctaacacagaaaccccagtttccaacaatgaaaatattcccccaaagcgtgagaattctggcggaaactctagcggcggagcgtccagagggtattctgaggagcaattggacgttgtgcgccaaattaagcggaatagggattattacgccattttagggttagaaaagggttgttctgtcgaggaagtgaggaaggcgtacagaaaactttcgcttaaggtgcacccagacaaaaacaaagcccctggttcggaggaggccttcaaagccgtctcgaaggcgtttcagtgcttaagtgatgaagaaatgcgccggaaatatgacgtgtcggggcccgacgaggactttgaaattgcgcaccaacagcaacattttgcccggagacgcagaactcatcagggtttctatgacgaagggtttgatcctgatgagattttccggcaattcttttttggcggggcgagccctcaggccgattttttcacccgcgcacacgttgccagaacgcgggcggctgccacc---------ggcggccggacgcaagaggggggtttcaatttgttcaccctcttacaggttttgccgattttgttcctgtttttgatcacttatttgccgcattcagagccccagtattctctggagaagtcgtatccttatcagattcggaaaattaccaaggaattcggtgtgcagtactttgttaagtctcctgatttcgaaaaggagtttccgcctgatagcacggaacgggcgaaccttgagtttcaggttctcagggactataaggggcttcttatcagatattgtcaggtggaattacagaggcgccaatggacgggtcaaaaggaaaccccgttctgcgataagctgaggcagttcgaaagagtgagatga
>SESE_144792_OG0014495
atggatggcaacaaggatgatgcgctcaagtgcctgaaaatcggcaaagaggcgctggccgctggagattcacagcgcgctcgcaaatttctgtcgaaagctggtcgcctcgatccgtctctggatatcgacgagtttctgtcagcttgcgacggagaaaacggtaaggaatcatctaatacagaaaccccagtttcgaacaatgaaaatattcccccaaagcgtgagaattctgggggaaactctagcggcggagggtccagagggtattctcaggagcaattggacgttgtgctccaaattaagcggaatagggattattactccattttagggttagaaaagggttgttctgtcgaggaggtgaggaaggcgtacagaaaactttcgcttaaggtgcacccagacaaaaacaaagcccctggttccgaggaggccttcaaagccgtctcgaaggcgtttcagtgcttgagtgatgaagaaatgcgccggaaatatgacgtgtcggggcccgacgaggactttgaaattgcgcaccaacagcaacatttttcccggagacgcagaactcatcagggtttttatgacgaaggatttgatcccgatgagattttccggcaattcttttttggcggggccagccctcaggccgattttttcacccgcgcacacgttgccagaacgcgggccgctgccacc---------ggcggccggacgcaagaggggggtttcaatttgttcaccctcttacaggttttgccgattttgttcctgtttttgatcacttatttgccgcattcagagccccagtattctctggagaagtcgtatccttatcagattcggaaaattaccaaggaattcggtgtgcagtactttgttaagtctcctgatttcgaaaaggagtttccgcctgatagcacggaacgggcgaaccttgagtttcaggttctcagggactataaggggcttcttatcagatattgtcaggtggaattacagaggcgccaatggacgggtcaaaaggaaaccccgttctgcgataagctgaggcagttcgaaagagtgagatga
>Tyu0270630.1_OG0014495
atggacggcaataaggacgatgcgctcaagtgcttcaacatcggcaaagctgcgcttgctgccggagattcacaacgcgcacgcaaatttctgtcgaaagcaggtcgactcgatccgtctcttgatatcggcgaattgctgtcagcctgc------gcagacggtaagggaacctctcaaaccgaaacgcccgtttcgaataatgaaaacaattttcctaaacatgagaattctagcggaaacgctagcggcggagggtccagaggctataccgaggagcaattgcagattgtccgccaaattaagcggaacagggatttttacgctattttagggttagagaagagctgtcctgtcgaggaagtcaggaaggcgtacagaaaactctcgcttaaggttcacccggacaaaaataaagcccctggttcggaggaggccttcaaggccgtttcaaaagcatttcagtgcctaagcgacgaagaaatgcggcgaaaatacgatgtaacggggccggaggaggaggtagaggttgc---tcaacatcaacaatatgcgagaaggcggcgtacgcatcagggtttctatgatgaagggtttgatccggatgaaattttccgacaattctttttcggtggggcgagccctcagaccgactttttcacccgcgcacacgtcgtgagaacgcgtgcagcagccgccggtagcaatggcggtcgcacgcacgaagggggtttcaatatgtttacccttttgcaggttttgcccattttgatcctttttttggttacttatttaccctattccgagccccagtattcgctggagaagacttatccttatcagtttcggaaaattaccaaggaatttggtgtgcagtattttgttaagtctgcggaatttgaaaaggagtttccgccagatagcacagaaagggcaaatattgagttccaggttatcagggattataagggtcacgtttcgaggtattgccacctggagttacagaggcggcaatggacgggacagaaggaaacaccattctgcgataaactcaggcagtttgaaagggtcagatga
>Mgl0032960.1_OG0014495
atggatggcaacaaggatgatgcgctcaagtgcctgaaaatcggcaaagcggcgctggccgctggagatttacagcgcgctcgcaaatttctatcgaaagctggtcgcctcgatccgtctctgaatctcgatgagtttctgtcagcttgcgacggagaaaacggtaaggaatcatctaacacagaaaccccagtttccaacaatgaaaacattcccccaaagcgtgagaattctggcggaaactctagcggcggagggtccagagggtattcggaggagcaattggacgttgtgcgccaaattaagcggaatagggattattacgccattttagggttagaaaaggcttgttctgtcgaggaagtgaggaaggcgtacagaaaactttcgcttaaggtgcacccagacaaaaacaaagcccctggttccgaggaggccttcaaagccgtctcgaaggcgtttcagtgcttgagtgatgaagaaatgcgccggaaatatgacgtgtcggggcccgacgaggactttgaaattgcgcaccaacagcaacattttgcccggagacgcagaactcatcagggtttctatgatgaagggtttgatcccgatgagattttccggcaattcttttttggtggggcgagccctcaggccgattttttcacccgcgcacacgttgccagaacgcgggcggctgccacc---------ggcggccggacgcaagaggggggtttcaatttgttcaccctcttacaggttttgccgattttgttcctgtttttgatcacttatttgccgcattcagagcctcagtattctctggataagacgtatccttatcagattcggaaaattaccaaggaattcggtgtgcaatactttgttaagtctcctgatttcgaaaaggagtttccgcctgatagcaccgaacgggcgaatcttgagtttcaggttctcagggactataaggggcttcttatcagatattgtcaggtggaattacagaggcgccaatggacgggacaaaaggaaaccccgttctgcgataagctgaggcagttcgaaagagtgagatga

>SEGI_01195_OG0014496
atgaggctccggcatgctatggtgtgtgcttcaaaccagaatcgtagtatggaagcacatgctttgttaaagaagcatggctttgatgtaagttcttatggtactggagcccatgtgaaattgcctggaccttcaatcagggagcccaatgtatatgaatttggaactccttatcgaagaatgtttgaagatctaaagcgtaaagatccagaactatataaaagaaatggacttctgcagatgcttaaacggaatttaaatgtgaaaatggcaccacagcgatggcaagaaaatgctgcagatggttcgtttgatgtggttttcacatttgaagagagggtgtttgacatggtcattgaagacctccataatagggaacaagttttaatgaaaagtgtattggtgattaatctggatgtcaaagataatcatgaagaagcagcttctggtgcacgtttggcactagatttgtgtcagaagctcgaggcagttgatgcttgggaggacgacatagatgaaatagttataagatttgagaggcagcacagacggaagcttatatacactatctgcttttactga
>SESE_096674_OG0014496
atgagactccggcatgctatggtgtgtgcttcaaaccagaatcgtagtatggaagcacatgctttgttaaagaagcatggttttgatgtaagttcttatggtactggagcccatgtgaaattgcctggaccttcaatcagggagccaaatgtatatgaatttggaactccttatcgaagaatgtttgatgatctaaagcgtaaagatccagaactatataaaagaaatggacttctgcagatgcttaaacggaatttaaatgtgaaaatggcaccacagcgatggcaggaaaatgctgcagatggttcgtttgatgtggttttcacatttgaagagagggtgtttgacatggtcattgaagacctccataatagggaacaagttttaatgaaaagtgtattggtaattaatctggatgtcaaagataatcatgaagaagcagcttctggtgcacgtttggcactagatttgtgtcagaagctggaggcagttgatgcttgggaggatgacatagatgaaatagttataagatttgagaggcagcacagacggaagcttatatacaccatctgcttttactga
>Tyu0218080.1_OG0014496
atgagactccggcatgcaatggtatgtgcatcaaaccagaatcgcagcatggaagctcatgctttgttaaagaaacatggttttgatgtaagttcttatgggactggagcccatgtgaaattgcctggaccttcaatcagggagccaaatgtatatgaatttggcactccttatcgaagaatgtttgatgatctaaagcgtaaagatccagaactatataaaagaaatggtcttctgcagatgcttaaaagaaatttaaatgtgaaaacagcaccacagcgatggcaggaaaatgctgcagatggttcatttgatgtggttttcacatttgaagagagggtatttgacatggttattgaagaccttcataatagggagcaaaacttaatgaaaattgtattggtgattaatctggatgtcaaagacaatcacgaagaagcagcttctggagcacgtctggcactagatttgtgccagaagctcgaggcagttgatgcttgggaggatgaaatagatgaaatagtagtgagatttgaaaggcaacacagacgaaagcttatattcaccatctgcttttactga
>Mgl0032990.1_OG0014496
atgagactccggcatgctatggtgtgtgcttcaaaccagaatcgtagcatggaagcacattctttgttaaagaagcatggttttgatgtaagttcttatggtactggagcccatgtgaaattgcctggaccttcaatcagggagccaaatgtatatgaatttggaactccttatagaagaatgtttgatgatctaaagcgtaaagatccagaactatataaaagaaatggacttctgcagatgcttaaacggaatttaaatgtgaaaatggcgccacagcgatggcaggaaaatgctgcagatggttcgtttgatgtggttttcacatttgaagagagggtgtttgacatggtcattgaagacctccataatagggagcaagttttaatgaaaagcgtattggtgattaatctggatgtcaaagataatcatgaagaagcagcttctggtgcacgtttggcactagatttgtgtcaaaagctcgaggcagttgatgcttgggaggatgacatagatgaaatagttataagatttgagaggcagcatagacggaagcttatatacaccatctgcttttactga

>SEGI_24222_OG0014500
a------------------------------------------------------------------------------------------------------------------------------------------------------------------------------------------------------------------------------------------------------------------------------------------------------------------------------------------------------------------------------------------------------------------------------------------------------------------------------tggagactgcagagtggcttgaacctccaacggctcgctttaaacgaagtgacaagtggaagcccatatattcatggttagaatcacttgattgtgaggagattgttagaacaaagacaatagtagagtggctttctcaaaatccggacgtgagggaggaactggaatcaaagcattcacgataccatatgatccattatgtacagaagtgtcattccaaaatattgaagaaaagggagaaacagcggaatgttcagaaaaatcgaatgc---------------------gtggacagttgccagtcaatgggcacccaatccaaagggtggacacgccaactgagcaaaattgctacgaggccgatggcttacagctggacagcagaaaatctgatgctgttgagggcaatgtggttcaaaagagagaacttgatgatggggaagcttttctaacaagtcatctcatggacttcgttgacgacaatcccattgagatgaagaattctggtagttgcatggaggaagacaatgaacctgggactatggttttggctttacaagcaccagagatgggtaatgtgccgaaacaacactcaggagatgcaaatgacttggcagtaatgggaagggatgaagcacaaagaagatatgaacttctttctgaattgcagactcgcctcataatccttattgcaaaatccaagcagcaactatttacacctaatgtttcaagtggtggactggtct--------cagaaggaaatgatgatatggaaggaaggact-agacgcaaggtgcgagattctgggcaatctcagtcagatttagcaaaccagttaatatctggacaagcaaggtttagatcatcagtagacgccaaattaggacgaaagcggaagaaaagtagggatagcttggatatttcggtccatgcatgggctcaatgtgaagtatctgcagatgttc--------------tgagccacctaggggacattagacccccatggacgctgtctttggggtgtgtccctggtttcccttgtgataggagatgccccctgctgcattgctgtagtggcgatcatgtggctgtccgggctgttctt----------------------------------------------------------------------------------------------------------------------------------------------------------------------------------------------------------------------------------------------------------------------------------------------------------------------------------------------------------------------------------------------------------------------------------------------------------------------------------------------------------------------------------------------------------------------------------------------------------------------------------------------------------------------------------------------------------------------------------------------------------------------------------------------------------------------------------------------------------------------------------------------------------------------------------------------------------------------------------------------------------------------------gtgagttacaagga----------------------------------------------------------------------------------------------------------------------------------------------------------------------------------------------------------------------------------------------------------------------------------------------------------------------------------------------------------------------------------------------------------------------------------------------------aaactag
>SESE_025104_OG0014500
a----------------------------------------------------------------------------------------------------------------------------------------------------------------------------------------------------------------------------------------------------------------------------------------------------------------------------------------------------------------------------------------------------------------------------------------------------------------------------------------------------------------------------------------------------------------------------------------------------------------------------------------------------------------------------------------------------------------------------------------------------------------------------------------------------------------------------------------------------------------------------------------------------------------------------------------------------------------------------------------------------------------------------------------------------------------------------------------------------------------------------------------------------------------------------------------------------------------------------------------------------------------------------------------------------------------------------------------------------------------------------------------------------------------------------------------------------------------------------------------------------------------------------------------------------------------------------------------------------------tgcagggacgagagggaggtttaagttggcctttgacatctgttccaaatggatacactggaagactccagcgaaactggaaatcaacatttgagggttgggactcactcggaaaacaattcgaagggccagcagtttggttggagaaaaaagcgtattcatcatggaccccaacttggagttcctacacatcaagtgtagctgttgcacaacctcttgggagaatggatcaaagcgttcagaaggttctagatgtgagatttcatcctcacggattgcctcaacttgtttgtagctctaatgaggctcccaatgaacttcttttgtacaatcttgttgctggaagggcaacagaattggctgggcataactgccagatacaagcggttgaatatgctgcaggaggtgcaagcatagtatcttgtggttctaatctagtaaaggtttgggattccacttctggagcgtgtctttatacaatgggaccattggcagatgttgcagattcagttggacataaaaagaaaataaatgccctgactgttaatcgctggcaatcttgtcttgtggcaaccagtggcagtcaaaatgatggtaaacttcttctttggaatgttcttacaggagagcttgctacagatataaatgtgaatctgagacaaaagcattcagtccttccttctatagatgccatggagttttgcaatcaaaatctgcttgtttgtggaactgattctgcatatggaggaccagctatggtgcaagtatgggatattgaggctcctcaagggtgtgcttcattccctgcaaatgattcttatatcacatctctgaaaatcaacccagtatgtgataccataattacaggtgctggtgatggaactgttggattatttgatatcagaacatgtgggggaatttcccgactttctgtgggctcaaactttgaggtgacctctgtgtcattcagtagttgtggaacctactttcatgcttcaagtacagcaaatgccaccttggtctgggatacaaggatgataccaatgaatcctggttcaatgccaaatgagagacctttacctgtggctgatcccacaatgcattctatgagacctctgcattgccttagccatgggaaacagatgcccactgcggaaaacgctggtcaacttcccgggtatgttgacgaaggagatcaaggtgtgaatgatgctcgttggcttcataacatgtcagttttggtaacagcgagtgggaatggaagtgttgctatgtggaatgttactcttggaaaaccctgtattagacacttaatcagccacacccgctgtgctaacacagtagctgttgctcctaatgacgagtatatttgtagtggaggcgatgatcagaaagtggtactatatcatgatagaaaagggagatctagtacaaactggcgtctcacccaccctctgtcagatgtccaaatggattaa
>Tyu0145250.1_OG0014500
atg--------------------------------------------------agcaatttt----------------------------------------------------------------------------------------------------------------------------------------------tttgctgc--------------------------------------------------------------------------------------------gtctgacaaggaatcccggggtattctgactttaaacggttctaaagttgtcttggggagaaagttaaaggttaatgagtc--taccggaacagtgatgcctgaaacggaaagtgacaggaatgcacgcaaggtcatgatcggcagcgttg-----agatagagactgcagagtggctagaacctccaacagctcgctttaaacgaagtgacaagtggaagcctatatattcatggttagaatcacttgattgcgaggaaattgttagaacaaagacaatagtagagtggctgtcccaaaatccggatgtgagggaggacctgcagtcaaagcattcgcgataccatatgatccattatgtacagaagtgccattccaaaattttgaagaaaagggagaaacagcggaatgttcagaataatggaatgtgtgcgacagaagtctcaaacagtggacatttgcccgtcaatggcggcccaatccaaagaagggacatgggagctgagcagaactgccatgatgctgatggcttacagctagatggcagaaactctgatgctgctgagggtaaggtaattcaaaaggaagaacttgatgatggtgaagccttaccaacaagtcatctcatgggtgttgctgatgaaaatcctggtgagttgaagaattctgttagtttcatggaggaggaacatggatctaggactatggttttggctttgcaagcaccagatacaggtataattaatgctgcaagtgcatataaaataagggcaatagagaccaaggttaaagaaaaggctgagcctaatttttatcaagatgtagagcagaagaaggatcgtcatgctgttaacaatcaacctgaaaggtccaatacaatacctgatgatgttcataggggaatgacatgggttaaacagaaggaaatgacgatactgaaggaaggattaaaacgcaaggtgcgagattctgggcaatctcagtcggattcagcaaactatttagttcccggacaagcaaggttcagatcgtcagcagatgccaaattaggacggaaacggaagaaagtcaaggatagctcggatatctcggtctatgcatgggctcaatgtgaagtatctgcaggagttc--ctgaacaagctgtggaatatgtgcgagatgttatggttccacaaccaaagattgaagatggtgtcaccagagtacaaagagacaaatcattgttgaaatgttttggttatgaaggtgaaaagcatggtctctcgaatattgtc-------------------------------------------------------------------------------------------------------------------------------------------------------------------------------------------------------------------------------------------------------------------------------------------------------------------------------------------------------------------------------------------------------------------------------------------------------------------------------------------------------------------------------------------------------------------------------------------------------------------------------------------------------------------------------------------------------------------------------------------------------------------------------------------------------------------------------------------------------------------------------------------------------------------------------------------------------------------------------------------------------------------------------------aagac----------------------------------------------------------------------------------------------------------------------------------------------------------------------------------------------------------------------------------------------------------------------------------------------------------------------------------------------------------------------------------------------------------------------------------------------------agattaa
>Mgl0033250.1_OG0014500
atgcaaggtgaaggggaaggggatgcctcaatacaggtggaagaggacaaggcagcgatattacaacccgagacaccgtcatcacccgtgttgggttcaccatctctatcatctcctggagaacaacaacaagaacaagaagggaatgcggatgtgaatgggcatggtgatggagatggagatgaggatggggatgcttcaatggttgccactgaagaaggcaataacaacaacattaatatcaataaggttgatggatgggaggatgctagagcatggctagtgacattgccaagaaggagaaatgtgatgaggaatgagatcgaggcatggttccaagccaacaagcacacactctccagagacattgtcaccatgcctcgtcagcatctttacaattaccttatcaaccaacacaagcttcttcggatggctgatcaggcacagtcccctcatcaacagatggagactgcagagtggcttgaacctccaacggctcgctttaagcgaagtgacaagtggaagcctatatattcatggttagaatcacttgattgtgaggaaattgttagaacaaagacaatagtagagtggctttctcaaaatccagacgtgagggaggaactggaatcaaagcattcacgataccatatgatccattatgtacagaagtgtcattccaaaatattgaagaaaagggagaaacagcggaatgttcagaaaaatcgaatgc---------------------gtggacagttgccagtcaatgggcacccaaaccaaagcgtggacacgccaactgagcaaaattgctatgaggccgatggcttacagccagacagcagaaaatctgatgctgtagaggttaatgtggttcaaaggagagaacttgatgatggggaagctgttctaacaagtcatctcatggactttgttgacgacaatcccattgagatgaagaattctggtagttgcatggaggaagacaatgaacctgggactatggttttggctttacaagcaccagagatgggtaatgtgccaaaacaacactcaggagatgcaaatgacttgtcagtaatgggaagggatgaagcacaaagaagatatgaacttctttctgaattacagactcgcctcataatccttattgcaaaatccaagcagcagctatttacccctaatgtttcaagtggtggactggtct--------cagaaggaaatgatgatatggaaggaaggact-agacgaagggtgcgagattctgggcaatctcagtcagatttagtaaaccatttaatttctggacaagcaaggtttagatcatcaatagacaccaaattaggacggaagcggaagaaaagtagggatagctcagatatttcggtccatgcatgggctcaatgtgaagtatctgcagatgtcagttctgacaa---gggatccaataactttgtacccaattaccagacaagttcacataaagcagtacatacagcattttctacag-ggtatagaccaaatgttgttaagtgcttgcagggacgagaaggaggtttaagttggcctttgacatctgttccaaatggatacactggaagactccagcgaaactggaaatcaacatttgagggttgggactcacttggaaaacaattcgaagggccagcagtttggttggagaaaaaggcgcattcatcgtggatcccaacttggagttcctacacatcaagtgtagctgttgcacaacctcttgggagaatggatcaaagcgttcagaaagttctagatgtgagatttcatcctcatggattgcctcaacttgtttgtagctctaatgaggctcccaatgaacttcttttgtacaatcttgttgctggaagggcaacagaattggctgggcataactgccagatacaagcagttgaatatgctgcaggaggtgcaagcatcgtctcttgtggttctaatctagtaaaggtttgggattccacttctggagcatgtctttatacaatgggaccattggcagatgttgcagattcagttggacataaaaagaaaataaatgccctgactgttaatcgctggcaatcttgtcttgtggcaaccagtggcagtcaaaatgatggtaaacttcttctttggaatgttcttacaggagagcttgctatagatataaatgtgaatatgagacaaaagcattctgtccttccttctatagatgccatggagttttgcaatcaaaatctgcttgtttgtggaactgattctgcatatggaggaccagctttggtgcaagtatgggatattgaggctactcaagggtgtgcttcgttccctgcaaatgattcttatatcacatctctgaaaatcaacccagtatgtgataccataattacaggtgctggtgatggaactgttggattatttgatatcagaacatgtgggggaatttcccgactttctgtaggctcaaactttgaggtgacgtctgtgtcattcagtagttgtggaacctactttcatgcttcaagtacagcaaatgccaccttggtctgggatacaaggatgataccaatgaatcctggttcaatgccaaacgagaggcctttacctgtggctgatcccacaatgcattctatgagacctctgcattgcctgagccatgggaaacagatgcccactgcagaaaacgctggtcaacttcctgggtatgttgacgaaggagatcaaggtgtgaatgatgctcgttggcttcataacatgtcagttttggttacagcgagtgggaatggaagtgttgctatgtggaatgttactcttggaaaaccctgtattagacacttaatcagccacacccgctgtgctaacaccgtagctgttgctcctaatgacgagtatatttgtagtggaggcgatgatcagaaagtggtactatatcatgatagaaaagggagatctagtacaaattggcgtctcactcaccctctatcagatgtccaaatggattaa

>SEGI_18118_OG0014506
atgaactgttttacatgctatggatctgtcaaagatgataagattgtgaggcggcctgaaataagcagtgtaaagaagagcagtgatgatcatcatcaatcgcctcgtgtctctgccaatcataatgtaagggattcttcagatagatttaagccaaagccctccaccgaaagaaaacaagatgagcctccaaagattggagatcaacccattgcagctcagacattccttttccgagaattggctgtagcaacaaagaatttcaagccagattgccttctgggtgaaggaggctttggaagagtatacaaagggaagcttgagagtactgggcagattgtggccgtcaagcaactagacaggaatggattacaaggaaacagggagtttcttgttgaggttttgatgctgagtcttcttcatcatccaaatcttgttagccttattggatattgtgctgatggagatcagcgacttttggtgtatgagtacatgccatcaggatcactggaagactatcttcatgatctccctcctgataaggaggcattagattggagcacaagaatgaaaatagccacaggtgcggcaagagggctggaatatctacatgataaagccaatcctcctgtcatatatcgtgattttaaatcctctaatattttgctggatgaagattttcatcccaaattatctgattttggactggctaaacttggacctactggagataagacacatgtctccacaagagtaatgggaacttatggatactgtgcaccagagtatgccatgacaggtcagctgacagtaaaatcagacgtgtacagttttggggtggttttattggagctaattacaggaagaagagctattgacaatacaaggtcagcaggggagcacaatcttgttgcttgggcaagaccattgttcaaggaccgtagaaagtttccacagatggctgatccaaggcttcatggacgatatcctatgaggggattgtatcaagctcttgctgttgcagcaatgtgtcttcatgaggaggcaaccacacgtcccctgattggtgatgtagttactgctcttggttaccttgcttctcagacatatgatcctaatgttcatcctgttcaaaatgcccgc------agtactccatccactgctccttccactcctcctcatgagaaaagagccaatgggagaaagcatactgatgggtctgattcagagaaggacagagggaatagacacagaagtaacaggcataggttggctcatgaggaaggttcccctgatcatcgccccactcgtcttagggcattgaataacatgggtgaatctggaggttctcaagaggggagcggtagggattcaggagattctgacaggtctgatgggattagggatagtcccaaaactactgggagagctgctagagatgtgcatagaattttagctgtcactaaagatcgtgaacgagcagttgctgaagccaaatcatggggtgcaaactggagggataaaaacaaggctaatgccaatggtaacatggatggttttcactga
>SESE_064029_OG0014506
atgaactgttttacatgctatggatctgtcaaagaagatgagattgtgaggcggcctgaaatcagcagtgtaaagaagagcagtgatgatcatcatcaatcgcctcgtgtctctgccaatcataatgtaagggattcttcagatagatttaagccaaagccctccaccgagagaaaacaagatgagcctccaaagattggagatcaacctattgcagctcagacattcctttttcgagaattggctgcagcaacaaagaattttaagccagattgccttctcggtgaaggaggctttggaagagtatacagagggaagcttgagagcactgggcagattgtggccgtcaagcaactagacaggaatggattacaaggaaacagggagtttcttgttgaggttttgatgctgagtcttcttcatcatccaaatcttgttagccttattggatattgtgctgatggagatcagagacttttggtgtatgagtacatgccattaggttcactggaagaccatcttcatgatctccctcctgataaggagtcattagattggagcacaagaatgaaaatagccacaggtgcggcaagaggactggaatatctacatgataaagccaatcctccagtcatatatcgtgattttaaatcctctaatattttgctggatgaagattttcatcccaaattatctgattttggactggctaaactcggacctactggagataagacacatgtctccacaagagtaatgggaacttatggatactgtgcaccagagtatgccatgacaggtcagctgacagtaaaatcagacgtgtacagttttggggtggttttgttggagttaattacaggaagaagagctattgacaatacaagaccaacaggggagcacaatcttgttgcttgggcaagaccattgttcaaggaccgtagaaagtttccacagatggctgatccaaggctttgtggacgatatcctatgaggggattgtatcaagctcttgctgttgcagcaatgtgtcttcatgaggaggcaaccacacgtcccctgattggtgatgtagttactgctcttggttaccttgcatctcagacatatgatcctaatgttcatcctgttcaaaatgcccgc------agtactccatccactgctccttccactcctcctcatgagaaaagagccaatgggagaaagcatactgatgggtctgattcagagaaggacagagggaatagacatagaagtaacaggcataggttggctcatgaggaaggttcccctgatcatcgccccactcgtcttagggcattgaataacatgggcgaatctggaggttctcaagaggggagcggcaaggattcaggagattctgacaggtctgatgggattagggatagtcccaaaactactgggagagctgctagagatgtgcatagaattttagctgtcactaaagatcgtgaacgagcagttgctgaagccaaatcatggggtgcaaactggagggaaaagaacaaggctaatgccaatggtaatatggatggttttcactga
>Tyu0229830.1_OG0014506
atgaactgttttacttgctatggatctgtggatgaggataagattgtgaagcggtctgaaagcaacagtactaagaggagcaatgatgatcgccatcaatctcctcgtgtcgctgtcaatcatattgccaaggaaccttcagatagatttaagccaaaaccctccctagagaacaaacgggatgagcctttaagggttggagaacaaccaatcgcagcacagacattcctgtttaaagaattgtctctagcgacaaagaattttaagccagattgccttttgggcgaaggaggctttggaagagtatacaaagggaagcttgaaagtactgggcagattgtggctgtcaagcaactagacaggaatgggttgcaaggaaacagggagtttcttgttgaggttttgatgctcagtctactccatcatccaaatcttgttagccttattggatattgtgctgatggagagcagaggcttttggtgtatgagtacatgccattaggatcactggaagaccatctccatgatctccagcctgataaggaggctctagattggagcacaagaatgaaaatagccacaggggcggcaagagggctggaatatttacatgataaagccaatcctccagtcatatatcgtgattttaaatcctctaatattttattggatttagattttcatccgaaattatctgattttggactggccaaacttggacctactggagataagacgcatgtttcgacaagagtaatgggaacttatggatactgtgcaccagagtatgccatgacagggcagctgactgtaaaatcagatgtgtacagttttggggtggttttgttggaattaattacaggaaggagagctatcgacaattctaggccgacaggagagcacaatcttgttgcttgggcaagaccattgttcaaggaccgtagaaagtttccacagatggctgatccaatgcttcatggacggtatcctatgaggggattgtatcaagctcttgctgtggccgcaatgtgtctgcacgaggaggccaccactcgtcccctaattggtgacgtagttacagctcttggttatcttgcatcccagacatatgatcctgctgttcatcctgttcagaatgttcgc------agcactccttccactgctccttccagtcctcctcacgagaaaagagtcaatgggagaaagcatactggtggttctgattcagaaaaggacaaagggagtaaaaatagaagcaacaggaataggctcgttcatgaggaaggttcccc-aataatcgccctgctcg---tagggctttgggtaacatgggtgaatctggaggttctcaagagggcagcggcaaggattcaggagattctgacaggtctgatggaattaaagatagtcctaaaactactgggagagctgctagagatgtgcatagaattttag--------------------------------------------------------------------------------------------------------------
>Mgl0117390.1_OG0014506
atgaactgttttacatgctacggatctgtcaaagaagataagattgtgaggcggcctgaaaacagcactgtaaagaagagcagtgatgatgatcatcaatcgcctcgtctctctgccaatcataatgcaagggattcttcagatagatttaagccaaagccctcgaccgagagaaaacaagatgagactccaaagattggagatcaacatattgcagctcagacattcctttttcgagaattggctgcagcaacaaagaatttcaagtcagattgccttctgggtgaaggaggctttggaagagtatacaaagggaagcttgagagtactggacagattgtggccgttaagcaactagacaggaatggattacaaggaaacagggagtttcttgttgaggtattgatgctgagtcttcttcatcatccaaatcttgttagccttattggatattgtgctgatggagatcagagacttttggtgtatgagtacatgccattaggatcactggaagaccatcttcatgatctcccgcctgataaggaggcattagattggagcacaagaatgaaaatagccacaggtgcggcaagagggctggaatatctacatgataaagccaatcctccagtcatatatcgtgattttaaatcctctaatattttgctagatgaagattttcatcccaaattatctgattttggactggccaaactcggacctattggagataagacacatgtctccacaagagtaatgggaacttatggatactgtgcgccagagtatgccatgacaggtcagctgactgtaaaatcagacgtgtacagttttggggtggttttgttggagttaattacaggaagaagagctattgacaatactaggccatcaggggagcacaatcttgttgcttgggcaagaccattgttcaaggaccgtagaaagtttccacagatggctgatccaaggcttcatggacggtatcctatgaggggattgtatcaagctcttgctgttgcagctatgtgtcttcatgaggaggcaaccacacgtcccctgattggtgatgtagttactgctcttggttaccttgcatctcagacatatgatcctagtgttcatcctgttcaaaatgcccgcagtactagtactccatccactgccccttccactcctcctcatgagaaaagggccaatgggagaaagcatactgaggggtctgattcagagaaggacagagggaatagacatagaagtaacaggcataggttggctcatgaggaaggttcccctgatcatcgccctgctcgtctcagggcattgaataacatgggtgaatctggaggttctcaagaggggagtggtagagattcaggagattctgacaggtctgatgggattagggatagtcctaaaaccactgggagagctgctagagatgtgcatagaattttagctgtcactaaagatcgtgaacgagcagttgctgaagccaaatcatggtgtgcaaactggagggataaaaacaaggctaatgccaatggtaacatggatggttttcactga

>SEGI_13354_OG0014509
atggagggccccaccgagatcagctgcaacaaaatgtttgatgggttcaacagacgatacaagcattacagttcaacactgggttgccatatgacatttactgtctattttcctcctgcagcagcatcccaaaaagttcctgtcctatactggctttctggtcttacctgcacggatgagaatttcataataaaatctggagcccaacgtgctgcatctacagaaagtgttgctttgattgcgcctgatacatctccaaggggtctaaatattgaaggggagtctgaaagctgggatttcggtgtaggtgctggattttatcttaatgccactcaagaaaaatggaaaaattggcgcatgtatgattatgttgttgatgaacttcccaaactcttaagtgcctactttcatcagcttgacacttcaaatgcatctatttttgggcattccatggggggacatggagctcttacaatttatttaaaaaatccagacaaatataagtctgtgtcagcgtttgcacctatttccaatcccattgactgcccatggggtcagaaggctttctcgaattacttgggcaatgacaaatccagctgggaggaatatgatgcaacttatctagtgaagaaatgcaataaattatcaactactatcctgattgatcagggtgacgaggataagtttttaaaagatcagctgctgccacataaatttgaggaggcatgtaagagtatcaatgttccagtgactttgaggctgcagcctggatatgaccactcgttcttttttattgccacctttatcgatgaacacattcattatcattcaaaagctcttcatactt------------cataa
>SESE_005334_OG0014509
atggagggccccactgagatcagctgcaacaaaatgtttgatgggttcaacagacgatacaagcattacagttcaacactgggttgccatatgacatttactgtctattttcctcctgcagcagcatcccaaaaagttcctgtcctatactggctttctggtcttacctgcacggatgagaatttcataataaaatctggagcccaacgtgctgcatctacagaaagcattgctttgattgtgcctgatacatctccaaggggtctaaatattgaaggggagtctgaaagctgggatttcggtgtaggtgctggattttatcttaatgccactcaagaaaaatggaaaaattggcgcatgtatgattatgttgtcgatgaacttcccaaactcttaagtgcttactttcatcagcttgacacttcaaatgcatctatttttgggcattccatggggggacatggagctcttacaatttatttaaaaaatccagacaaatataagtctgtgtcagcgtttgcacctatttccaatcccattgactgcccatgcggtcagaaggctttctcgaattacttgggcaatgacaaatccagctgggaggaatatgatgcaacttatctagtgaagaaatgcaataaattatcaactactatcctgattgatcagggtgacgaggataagtttttaaaagatcagctgctgccacataaatttgaggaggcatgtaagagtatcaatgttccagtgactttgaggctgcagcctggatatgatcactcattcttttttattgccacctttatcgatgaacacattcattatcattcaaaagctcttcatactt------------cataa
>Tyu0025280.1_OG0014509
atggagagccccactgagattagctgcaacaaaatgtttgatgggttcaacaggcgatacaagcattacagttcggcattgggttgctccatgacattcactatttattttcctcctgccgcactatcccaaaaagtccctgttc---------------------------caaaagaagatattctaatgag---------------------------------------------------------------------------------------------------------------aggtgctggattttatcttaatgccacacaagaaaagtggaaaaactggcgtatgtatgactatgttgttgatgagcttcctaaaatcttaagtgctcattttcatcagctggacacttcaaatgcatctatttttgggcattctatgggaggccatggagctcttacaattttctttaaaaatccagataaatataagtctgtgtcagcatttgcacctatttccaatcccattgattgcccatggggtcaaaaggctttctcaaattacttgggaaatgacaaatctagctggg------------------------------------------------------------------agggtgatgaggataagtttttaaaagagcagctgctgccacataaatttgaggaggcatgtaagagggccaatgttccagtgactttgaggttgcagccaggatatgaccactcattcttctttattgccacctttattgacgaccacattcagcatcactcaaaagctcttcactctt------------cataa
>Mgl0141820.1_OG0014509
---------------------------------atgtttgatgggttcaacagacgatacaagcattacagttcaacactgggttgccatatgacatttactgtctattttcctcctgcagtagcatcccaaaaagttcctgtcctatactggctttctggtcttacctgcacggatgagaatttcataataaaatctggagcccaacgtgctgcatctacagaaagtgttgctttgattgcgcctgatacatctccaaggggtctaaatatagaaggggagtctgaaagctgggattttggtgtaggtgctggattttatcttaatgccactcaagaaaaatggaaaaattggcacatgtatgattatgttgttgatgaacttcccaaactcttaagcgcttactttcatcagcttgacacttcaaatgcatctatttttgggcattccatggggggacacggagctcttacaatttatttaaaaaatccagacaaatataagtctgtgtcagcgtttgcacctatttccaatcccattgactgcccgtggggtcagaaggctttctcgaattacttaggcaatgacaaatccagctgggaggaatatgatgcaacttatctagtgaagaaatgcaacaaattatcaactactatcctgattgatcagggtgatgaggataagtttttaaaagatcagctgctgccacataaatttgaggaggcatgtaagagtatcaattttccagtgactttgaggttgcagcctggatatgatcactcattcttttttattgccacctttatcgatgaacacattcattatcattcaaaagctcttcatactcataagcagccagtttag

>SEGI_35404_OG0014510
a------------------------------------------------------------------------------------------------------------------------------------------------------------------------------------------------------------------------------------------------------------------------------------------------------tgtgtagtttttgtgaccagttcaaaatgggttggccttcaatttttgttatagctattatttcaactgtgttgacatcatcatatgcggaaatcagacacacatcaattaatgcagacagtagggctgttattgaatttgagaaatttggattcaactctaagggccatctgaatatcagtatatcaaatatattatttacgcccttgggccttgaagaggatccctctttcatgggattttttttagttacagaagagaattggtttgagatcaaaatggagtattcaatgctgagagattcagcttcagagggatactgtgtccttaagaatgttcttgtcacaaaacttttcgactttggtgaaat---agatcaatccaaacaatctttcaataaatcttttgaggcaccagaagcaaatgaatacaagctcatgtttggcaattgtctacctaaagttcaagtgtggatgaatgtgagaacggccatgtatagtttacagggcaatgggaaaatggattatttatcagtagggcaggctccattgccaaagctgtattttagcttctttttcatgtatatagtactaggtggggggtggtcttttgtttgctggaagaagaagaaggccattcacatgatccatattctcatgggtgtcttggttgtcatgaaagcccttaatttgctttgtgaggcagaagataaatcatatacaaagcgaactggaactgcccatggatgggatattgcattttatggatttagttttgtgaagggtgttatgctttttactgtgattgtcctcataggaacaggatggtcgattctgaaaccatttttgcaggaaaaagaaaagagggttctcatgatagttattccccttcaagtattcgcaaacattgctgctgttgtgatagatgagacaggcccatccagacaaggttgggttacgtggactcagttgttgctgcttctggatgtaatttgttgttgtgctgtgcttttccctattatttggtctatcaagcatcttcgagaagctgcccagactgatggcaaggcagctagaagcctaatgaagctcactctgtttcggcagtactacattgtagtagtcagctacatatacttcactcggatagtggtatttgcccttagaacaattatatcttaccagtattcctggacctgtgatttgacaacagaactggctaccttggccttctacattttcacaggctacaaattcaggccagagtcacacaatccatatttcagactggatgatgatgaggaggaagctgctgctgaagaggttattgcagatgatgattttgagctatga
>SESE_067006_OG0014510
atggagatggagagggcaactaacattttgtatgaggcgtatggcattgatactcagggtcacaatgttgagcctggatacaccggccctacaactacttatttttatagtacacctatcagtgaggctaatattagaggtttcaagggaacacctcccagtgccagtggatttactcaaacctacattcaggacgctccaactgcgggaaggagtgaattgtgtgcattgcacaggcaacctatctgcataaccattgtacagcaaggttctgctactagttatttgtcacctttgtgtagttttggtgaccagttcaaaatgggttggccttcaatttttgttatagctattatttcaactgtgttgacatcatcatatgcggaaatcagacacacatcaattaatgcagacagtagggctgttattgaatttgagaaattcggtttcagctctaagggccatctgaatatcagtatatcaaatatatcatatacgcccttgggccttgaagtggacccctctttcatgggattttttttagttacagaagagaattggtttgagatcaaaatggagtattcaatgctgggcgattcagcttcagaggtatactgtgtccttaagaatgctcttgtcaccaaacttttcgactttggtgaaat---agatcagtccaaacaatctttcaataaatcttttgaggcaccagaagcaaatgaatacaagctcatgtttggcaattgtctacctaaagttcaagtgtggatgaatgtgagaacggccatgtataatttacagggcaatgggaaaatggattatttatcagtagggcaggctccattgccaaagctgtattttagcttctttttcatgtacatggtactaggtggggggtggtcttatgtttgctggaagaagaagaagaccattcacatgatccatattctcatgggtgtcttggttgtcatgaaagcccttaatttgctttgtgaggcagaagataaatcatatacaaagcgaactggaactgcccatggatgggatattgcattttatggatttagttttgtgaagggtgttatgctttttactgttattgtcctcataggaacaggatggtcgattctgaaaccatttttgcaggaaaaggaaaagagggttctcatgatagttattccccttcaagtattcgcaaacattgctgctgttgtgatagatgagacaggcccatccagacaaggttgggttacgtggactcagttgttgctgcttctggatgtaatttgttgttgtgctgtgcttttccctattatttggtctatcaagcatcttcgagaagctgcccagactgatggcaaggcagctagaagcctaatgaagctcactctgtttcggcagtactacattgtagtagtcagctacatatacttcactcggatagtggtatttgccctcagaacaattatatcttaccagtattcctggacctgtgatttgacaacagaactggctaccttggccttctacattttcacaggctacaaattcaggccagagtcacacaatccatatttcagactggatgatgatgaggaggaagctgctgctgaagaggttattgcagatgatgattttgagctatga
>Tyu0025270.1_OG0014510
---------------------------------------------------------------------------------------------------------------------------------------------------------------------------------------------------------------------------------------------------------------------------------------------------------------------------------atggcttggtcttcagttttagttatatttgctattacaactctgttggcatcatcatatgctgaaatcaggcacacatcaattaatgcagataaaaggtctgttattgaatttgagaaatttgggttcagtgctaagggacatctagatatcatggtaacaaatatatcccattcacctttgctcccaggaatggatccttctttgatgggattctttttagttacagaagagaattgggttgaggtgtcaatggagtattcaatgttgagtgattcagcttcaaaggcatactgtgtcattcagagccctcgtgtcagattacttttcaactttggagaaatggaagatcaatccaaaaatattttcaataaatctttcctgatatcagaagcaactgaatacaagctcatgtttggcaattgcttacctaatgttcaagtgtggatgaacgtgagaatgagcatgtataatttacagggcaatgggaaaatggattatttatcagtggggcaggccccattgccgaagctgtattttcttttctttttcatgtatttagtactaggtggagggtggtcttatgtttgttggaagaagaagaagactgttcatatgatccatattctcatgggtattttggttgtcatgaaagcccttgatttgctctgtgaggcagaagataaatcgtattcaaagcgaactggaactgcccatggatgggatattgcattctatggatttagttttgtgaaaggtgttatgctttttactgtgattgttctcattggaacagggtggtccattctgaaaccgtttttgcaggaaaaagaaaagagggttctcatgatagttattcctcttcaagtatttgccaacattgctgctgctgtgatagatataacgggcccatccagacaaggttgggttacatggaatcagctgttcctgcttctggatgtaatttgttgttgtgctgtgcttttccctatcatttggtctatcaagcatcttcgagaagcagcccagactgatggcaaggcagctataagcctaatgaagctcactctgtttcgtcattactacattgtggtagtcagctacatatacttcacccggatagtggtctttgccatcagaacaattatatcttaccagtattcatggacatgtgatttgacgacggaactggctaccgtggccttctacattttcacagggtacaaattcaggcctgaggcacacaatccatatttcaggttggatgatgatgaggaggaagctgctgctgaagaagttattgcagatgaggagtttgaactatga
>Mgl0141830.1_OG0014510
a------------------------------------------------------------------------------------------------------------------------------------------------------------------------------------------------------------------------------------------------------------------------------------------------------tgtgtagtttttgtgaccagttcaaaatgggttggccttcaatttttattatagctattatttcaactgtgttgacaccagcatatgcggaaatcagacacacatcaattaatgcagacagtagggctgttattgaatttgagaaatttggattcagctctaagggccatctggatatcagtatatcaaatatatcatttacgtccttgggcattgaaggggagccatctttcatgggattttttttagttacagaagagaattggtttgggatcaaaatggagtattcaatgctgagcgattcagattcagaggcatactgtctccttaagaatgatcttgtcacaagacttttcgactttggcgaaat---agatcagtccaaacattctttcaataaatctttccaggcaccagaagcaaatgaatacaaactcatgtttggcaattgtctacctaaagttcaagtgtcgatgaatgtgagaacggccatgtataatttacagggcaatgggaaaatggattatttatcagtagggcaggctccattgccaaagctgtattttagcttctttttcatgtatatggtactaggtggggggtggtcttatgtttgctggaagaagaagaagaccattcacatgatccatattctcatgggtgtcttggttgtcatgaaagcccttaatttgctttgtgaggcagaagataaatcatatacaaagcgaactggaactgcccatggatgggatattgcattttatggatttagttttgtgaagggtgttatgctttttactgtgattgtcctcataggaacaggatggtcgattctgaaaccatttttgcaggaaaaagaaaagagggttctcatgatagttattccccttcaagtattcgcaaacattgctgctgttgcgatagacgagacaggcccgtccagacaaggttgggttacgtggactcagctgttgctgcttctggatgtaatttgttgttgtgctgtgcttttccctatcatttggtctatcaagcatcttcgagaagctgcccagactgatggcaaggcagctagaagcctaatgaagctcactctatttcggcagtactacattgtagtagtcagctacatatacttcactcggatagtggtttttgccctcagaacaattatatcttaccagtattcttggacctgtgatttgacaacagaactggctaccatggccttctacattttcacagggtacaaattcaggccagagtcgcacaatccatatttcaaactggatgatgatgaggaggaagctgcagctgaagaggttattgcagatgatgattttgagctatga

>SEGI_28100_OG0014514
atgacgaaacagaagagtaaaacgcagccacagtcgaaggtcaaaggcaagggaaaacccaagcacagtctggatgacaacaaacgcgacggagactcaaatatgcgaagctcagccactgttaggcgtcttaacatgtacaacacccgtcccaagcgtaatagcaaaggacatattctgcatcacgaactgcagtccaaagacttgccttctacaagaattcagcccgaccgtcgctggtttgggaatacaagagttgtaaatcagaaggagcttgaaatttttcgagaagagttacaaagtcgcctatccaatacttacaatgtgattttgaaggagagaaagcttccattatcattgttaaatgatcaccaaaagcaaacaagggtacatctcctggacacagagggtttcaaggatacatttgggccaaagcagaaaagaaaacgcccaaaacttttggttgatgactatcaagctctggttcaaaaagcttctggatcacaagatgactttgaaaaccaggcaattgatcagactaagacagaaggaagtggtgaagatggttttagagatttagttagacatactatgtttgaaaaaggacagagtaaacgtatttggggtgaactttacaaagtcgtggattcctcagatgtggttgtgcaggtcttggatgcaagggaccctcatggtacacggtgtcatcatcttgaaaaacatttgaaagaaaattgcaagcataagcatcttattcttttgttaaacaagtgtgaccttatccctgcatgggccacgagagggtggttacgtgtactctcaaaggaataccctactcttgccttccatgcaagcatcacaaactcatttggcaagggttcacttctttcacttcttcggcagttttctcggatgaagagtgataagcaggcaatatctgtgggctttattgggtatccgaatgttggcaagtcatctgtaatcaatactcttcgaaccaaaaatgtatgcaaagtagcacctataccaggagagacaaaagtatggcagtacatcactcttactaaacgcattttcttaatcgactgtcctggggttgtctaccatagccatgactctgatacagatatcgtgctcaagggagtggttcgtgttgcaaatttacaagatgcaactgaacatattggtgaggttcttcgtcgagtgaagaaggattacctcaaaagagcatacaaattaaaggattggactgatgaagaagatttcctcagtcaattgtgcaaagtatctggcaaacttttgaagggtggagaaccagatttgatgactgctgcaaagatggttcttcatgattggcaaaggggcaggattcctttctttgtacctcctccagaagttgaagatcgcaaagctaatgagctttcaggtgaaattcctcctgtcagtgacaacactgaaaaagtatccaagtccaaagagttaggtgaagacgctacagtaaaggctattgcaaatattgttgctaaccagcaacttagaaaggttccagtgcaacagaacttctttagccatgaagatgagagaattggagatgataaagatggtgtatatgaggaaagtaacgatgctactaatttggctgaatttgccaattcaaatgatcaaactcaagatgctaaagcagttcaggtaagtcaagaggatatggcaaacatgaaagacaatgatgacgaggaggagccatctcttacatgggaagaagtattagaaagtgtgaaagctagtatgggtgccaagagttcaacatcaggaaatgtggctgacgtcagtgggtaa
>SESE_086116_OG0014514
atgacgaaacagaagagtaaaacacagccacagtcgaaggtcaaaggtaagggaaaaccaaagcacagtctggatgacaacagacgagatggagactcaaatatgcgaagctcagccactgttaggcgccttaacatgtacagcacccgtcccaagcgtaacagcaaaggacatattctgcatcacgaactgcagtccaaagacttgccttctacaaggattcagcccgaccggcgctggttcgggaatacaagagttgtcaatcagaaggagcttgaaatttttcgagaagagttacaaagtcgcctatccaatacttacaatgtgattttgaaggagagaaagcttccattatcattgttaaatgatcaccaaaagcaaacaagggtacatctcctggacacagagggtttccgggatacatttgggccaaagcagaaaagaaaacgcccaaaacttttggttgatgactatcaagctctggttcaaagagcttctggatcacaagatgactttgaaaaccaggcaattgatcagactaagacagaaggaagtggtgaagatggttttagagatttagttagacatactatgtttgaaaaaggacagagtaaacgtatttggggtgaactttacaaagtcgtggattcctcagatgtggttgtgcaggtcttggatgcaagggaccctcatggcacacggtgtcatcatcttgaaaagcatttgaaagaaaattgcaagcataagcatcttattcttttgttaaacaagtgtgaccttatccctgcgtgggccacgagagggtggttacgtgtactctcgaaggaataccctactcttgccttccatgcaagcattacaaactcatttggcaagggttcacttctttcacttcttcggcagttttctcggatgaagagtgataagcaggcaatatctgtgggatttattgggtatccgaatgttggcaagtcatctgtaatcaatactcttagaaccaaaaatgtatgcaaagtagcacctataccaggagagacaaaagtatggcagtacatcactcttactaaacgcattttcttaatcgactgtcctggggttgtctaccatagccatgactctgatacagatatcgtgctcaagggagtggttcgtgttgcaaatttacaagatgcaactgaacatattggtgaggttcttcgtcgagtgaagaaggattacctcaaaagagcatacaaattaaaggattggactgatgaagaagatttcctcagtcaattgtgcaaagtatctggcaagcttttgaagggtggagaaccagatttgatgactgctgcaaagatggttcttcatgattggcaaaggggcaggattcctttctttgtacctcctccagaagttgaagatcgcaaagctaatgagctttcaggtgaaattcctcctgtcagtgacaacactgaaaaagtatctaagtctaaagaggtaggtgaagacgctacagtaaaggctattgcaaacattgttgctaaccagcaacttagaaaggttccagtgcaacagaacttctttagccatgaagatgagagaattggagatgataaagatggtgtatatgcggaaagtaatgatgttactaatttgtctgaatttgccaattcaaatgatcaaactcaagatgctaaagcagttcaggtaagtcaagagggtatgtcaaacatgaaagacaatgatgatgaggaggagccatctcttacatgggaagaagtattggaaagtgtgaaagctagtatgggtgccaagagttcaacatcaggaaatgtggctgacgtcagtgggtaa
>Tyu0094760.1_OG0014514
atggtcaagcaaaagagcaaaacgcagccacagtcgaagggcaaagcgaagggcaaaccgaagcatagtctggatgataacaggagagatggagactcaaatttgcgaagctcggcgactgttaggcgtcttaacatgtacagcaaacgtcccaagcgtaacagcaaaggacatgttctgcatcacgagttgcagtccaaagacttaccttctaccaggatccagcccgaccgtcgctggtttggtaatacgagagttgtcaatcaaaaggagcttgaaatttttcgtgaagagttgcagagccgcctatccaatacttataatgttattttgaaagagagaaagctaccattatcattgttaaacgatcaccaaaagcaaacaagggtgcatctccttgacacggaagctttcaaggatacatttgggccaaagcggaaaaggaaccgcccaaaacttttggctgatgactatgaagctctggtccaaagagcgtctggttctcaagatgactttgaaaaccagtcaataggtcagattaagatggaaggaa---gtgaagaaggttttagagatttagttagacatactatgtttgaaaaaggacagagtaaacgtatttggggtgaactttacaaagttgtggactcctcagatgtggtggtgcaggtcttggatgcaagggatcctcacggtacacggtgtcatcatcttgaaaaacatttgaaagaacattgcaagcataagcatcttattcttttgttaaataagtgtgatcttatccctgcttgggccacaagagggtggttacgtgtactctcaaaggaatatcctactcttgcctttcatgcaagcatcacaaactcatttggcaagggctcacttctttcacttcttcggcagttttctcggatgaaaactgacaagcaggcaatatctgtgggctttattgggtatcctaatgttggcaaatcatctgtcattaatactcttcgaacaaaaaatgtatgcaaagtggcgcctataccaggagagacaaaagtatggcagtacatcactcttacaaaacgtattttcttaattgactgccctggggttgtctaccacaaccatgactctgaaacagatatcgtgctcaagggagtggttcgtgttgcaaatttacaagatgcaactgaacatattggcgaggttcttcgccgagtgaaaagggattatctcaaaagagcatacaaattaaaggattggacagacgaagaagactttctcagtcaattgtgcaaggtatctggcaagcttttgaagggcggtgaaccagatttgatgactgctgcgaagatggttcttcatgactggcagaggggcaggattcctttctttgtccctcctccagaagttgaagatggacaagctaatgagctgtcaggtgaaattcttcctgttaatgataacactgaaaaa-taccgaagtttaaagcggctgacgaaacagctacaataa-----------------------------------------------------------------------------------------------------------------------------------------------------------------------------------------------------------------------------------------------------------------------------------------------------------------------------------------------
>Mgl0278260.1_OG0014514
atgacgaaacagaagagtaaaacacagccacagctgaaagtcaaaggtaaaggaaaacctaagcacagtctggatgacaacagacgagatggagactcaaatatgcgaagctcagccactgttaggcgtcttaacatgtacagtacccgtcccaagcgtaacagcaaaggacatattctgcatcacgaactgcagtccaaagacttgccttctacaaggattcagcccgaccgtcgctggtttgggaatacaagagttgtcaatcagaaggagcttgaaatttttcgagaagagttacaaagtcgcctatctaatacttacaatgtgattttgaaggagagaaagcttccattatcattgttaactgatcatcaaaagcaaacaagggtgcatctcctggacacagagggtttccaggatacatttggaccaaagcagaaaaggaaacgcccaaaaattttggttgatgactatcaagctctggttcaaagagcttctggatcacaagatgactttgaaaaccaggcaaatgatcagactaagccggaaggaagtggtgaagatggttttagagatttagctagacatactatgtttgaaaaaggacagagtaaacgtatttggggtgaactttacaaagttgtggattcctcagatgtggttgtgcaggtcttggatgcaagggaccctcatggcacacggtgtcatcatcttgaaaaacatttgaaagaaaattgcaagcataagcatcttattcttttgttaaacaagtgtgaccttatccctgcgtgggccacgagagggtggttacgtgtactctcaaaggaataccctactcttgccttccatgcaagcatcacaaactcatttggcaagggttcacttctgtcacttcttcggcagttttctcggatgaagagtgataagcaggcaatatctgtgggctttattgggtatccaaatgttggcaagtcatctgtaatcaatactcttcgaaccaaaaatgtatgcaaagtagcacctataccaggagagacaaaagtatggcagtacatcactcttactaaacgcattttcttaattgactgtcctggggttgtctaccatagccatgactctgatacagatatcgtgctcaagggagtggttcgtgttgcaaacttacaagatgcaactgaacatattggtgaggttctccgtcgagtgaagaaggattatctcaaaagagcatacaaattaaaggattggactgatgaagaagatttcctcagtcaattatgcaaagtatctggcaagcttttgaagggtggagaaccagatttgatgactgctgcaaagatggttcttcatgattggcaaaggggcaggattcctttctttgtacctcctccagaagttgaagatcgcaaagctaatgagctttcaggtgaaattcctcctgtcagtgacaacactgaaaaagtacccaagtctaaagaggtaggtgaagatgctacagtaaaggctattgcaaacattgttgctaaccagcaacttagaaaggttccggtgcaacagaacttctttagccatgaagatgagagaattggagatgataaagatggtgtatatgaggaaagtaatgatgctactaaattgtctgaatttgccaattcaaatgatcaaactcaagatgctaaagcagttcaggaaagtcaagaggacatgtcaaacatgaaagacaatgatgacgaggaggagccatctcttacatgggaagaagttttggaaagtgtgaaagctagtatgggtgccaagcgttcaacatcatga------------------------

>SEGI_31490_OG0014516
atggcactaatggactcttttgggcttcatttgttcataacaatcttcctctacaatgcactgggttgcaatgccattgttccatca-----tctccatcaacggatccatgggaatgtagctgtgctgcaagcaatgcaaacccagtaagggcaggttactggccttgggactcaaactcatacatgcccacatggtatatcaatgcttctctgtatacccatctgttctatgcctttgtagatctggataaccagacattcacagtgactgtgccccaggaacaacagcagatatttgaaggtttttctgcaacagtccaggaagtcaatagctctgtgaagacacttatttctattggaggtggttctagcaatgcaacattgttttcaatcatggtatccaattcttcactaagaaagacttttatagactctagcattgcattggccagagataacggatttcatgggttggacttggcttgggaattccctgcaacacgtactgatatggacaattttgggtactttttggttgaatggagggaaagagtgcatcaggaaggcttgacttcaggcttagaacctctgctactgacagcagcagtgtatttttctgagcatttttttgatggggaaagcagggactatcctattcagaatattgcagataatctggactggataaatgttatgtgctttgattatcatggtgcctgggatacttctcacacaggagcccatgcagctctctatgatgttaccagccatttaagtactaattatggtattggctcctggttagattcaggtattccccccaacaaagtagtcatgggaataccaatgtatggaagatcatggatgcttaaaaacaagcaaaaggtgcgcataggagcccctgctgttgctgcaggcccaagacagagattaagcaaccagacaggcttcatgatgttttcggaagttgaacgcttcataaataaacataatgctactgttgttgttgacaattttactgtgtctgcttattgttatgctggagatgtgtggattagttatgacaataaagagactgtggacttgaagaccaagtttgccaaagatagaagcctgttgggatacttcttctgggcagttagttatgatcacaactggacactctcaacacaagcttcagatgcatgggatagatactgtaatcatgaacaaaagactcatactttcatctctcctgttgctgctccctcttactctccctctctcacaccatcaacagactggcgagatggatcatcttctgttggtgccatcgttggctctggaagagccattatatatacattcagctctcttagtactttttatgttcttctgcttgctatcattcttttgttgggatga
>SESE_091997_OG0014516
atggcactaacggactctttcgggcttcatttgttcataacaatcttcctatacaatgtactgggttgcaatgccattgttccatca-----tctccatcaatggatccatgggagtgtagctgtactgcaagcaatgcaaacccagtaagggcaggttactggccttgggactcaaactcatacatgcccacatggtatatcaatgcttctctgtatacccatctgttctatgcctttgtagatctggataaccagacattcacagtgactgtgccccaggaacaacagcagatatttgaaggtttttctttaacagtccaggaagtcaatagctctgtgaagacacttatttctattggaggtggttctagcaatgcaacattgttttcaatcatggtatccaattcttcacttagaaagagttttatagactctagcattgcattggccagagataacggatttcatgggttggacttggcttgggaattccctgcaacacgtactgatatggacaattttgggaactttttggttgaatggagggaaagagtgcatcaggaaggcttgacttcaggcttagaacctctgctactgacagcggcagtgtacttttctgagcatttttttgatggggaaagcagggactatcctattcagagtattgcagataatctggactggataaatgttatgtgctttgattatcatggtgcctgggatacttctcacacaggagcccatgcagctctctatgatgttaccagccatttaagtactaattacggtattggctcctggttagattcaggtattcctcccaacaaagtagtcatgggaataccaatgtatggaagatcctggatgcttaaaaacaagcaaaaggtgcgcataggagcccctgctgttgctgcaggcccaagacagagattaagcaaccaggcaggcttcatgatgttttcggaagttgaacacttcataaataaacataatgctactgttgttgttgacaattttactgtgtctgcctattgttatgctggagatgtgtggattagttatgacaatgaagagactgtggacttgaagaccaagttttccaaagacagaggcctgctgggatacttcttctgggcagtgagttatgatcacaactggaccctctcaacacaagcttcagatgcatgggatagatactgtattcatgaacaaaagactcatagtttcatctctcctgttgctgctccctcttactctccctctctctcaccatcaacagactggcgagatggatcatcttctgttggtactatggttggttctggaagagccattatatatactttcagctctcttagtactttttatgttcttctggttgccatcattcttttgttgggatga
>Tyu0334730.1_OG0014516
atgg-----atgaagtaactagacat---------------------------caagacaccagtgtccaagataaccatcaagtcaaagtgaccgcaataagctgtacagggacatgtagctgtgctgcaagcaatgcagacctagtaatggcaggcttctggccttctggtgcaaactcatacatgcctgcatggaatatcaatgcttctctgtatacccatctgtactatgcctttg---------------------------------------------------------------------------------------------------------------------------------------------------------------------------------------------cagactctaatatagcattggacagagacaatggattccacgggcttgacttggattgggaatttcctgcaactaatactgatatgataaatttagggtccttgttagttgaatggagggaaagagtgcatcaagaagccttgacttcaggcatggaacctctgctgcagacagctgcagtgtatttttctgagcaccttttttttggggaaagcagagactatcccattcaaattattgcagataatttggactggataaatgtaacgtgctttgattatcatggtgcctgggacactccttacactggagcccatgcaactctctatgatgttaccagccatttgagtgata------------------------------------------------------------------------------------------------------------------ggagccctgttgttgttgcaggccccagacacagattaagcaacgagaaaggtgtaatgatattgtttgaatttgaacaattcatagagaagcataatgctactgttgtcgttgacaattttaccgtgtctgcttattgttatactggagatgtgtggattagttatgacaatgaaaagactgtggacatgaagaccaagtttgccactctcaaacac------------------------------------------------------------------------------------------------------------------------------------------------------------------------------------------------------------------------------------------------------------------------------------------aaagtataa
>Mgl0099510.1_OG0014516
atggcaccaatggactcttttgggctttatttgttcataacaatcttcctatacaatgcactgggttgcaatgccattgttccatca-----tctccatcaatggatccatgggaatgtagctgtgctgcaagcaatgcaagcccagtaagggcaggttactggccttggaactcaaactcatacatgcccgcatggtatatcaatgcttctctgtatacccatctgttctatgcctttgtagatctggataaccagacattcacagcgactgtgccccaggaacaactgcagatatttgaaggtttttctgcaacagtccaggaagtcaatagctctgtgaagacacttatttctattggaggtggttctagcaatgcagcattgttttcaatcatggtatccaattcttcactaagaaagagttttatagactctagcattgcattggccagagataacggatttcatgggttggacttggcttgggaattccctgcaacacgtactgatatggacaactttgggtactttttggctgaatggagggaaagagtacatcaggaagccttgacttcaggcttagaacctctgctactgacagcggcagtgtacttttctgagcatttttttgatggggaaagcagggactatcctattcagagtattgcagataatctcgactggataaacgtcatgtgctttgattatcatggtgcctgggatacttctcacacaggagcccatgcagctctctatgatgttaccagccatttaagtactaattatggtattggctcatggttagattcaggtattcctcccaccaaagtagtcatgggaataccaatgtatgggagatcatggatgctaaaaaacaagcaaaaggtgcgcataggagcccctactgttgctgcaggcccaagacagagattaagcaaccagactggcttcatgatgttttcggaagttgaacacttcataaagaaacataatgctactgttgttgttgacaattttactgtgtctgcttattgttatgctggagatgtgtggattagttatgacaataaagagactgtggacttgaagaccaagtttgccaaagacagaggcctgttgggatacttcttctgggcactgagttatgatcacaactggaccctctcaacacaagcttcagatgcatgggatagatactgtattcatgaacaaaagactcgttctttcatctctcctgttgctgctccctcttactctccctctctcacaccatcaacaaactggcgacatggatcatcttctgttggtgctatggttggttctggaagagccattataaatacattcagctctcttagtactttttatgttcttctgcttgccatcattcttttgttgggatga

>SEGI_21678_OG0014517
---------------------------------------------------------------------------------------------------------------------------------------------------------------------------------------------------------------------------------------------------------------------------------------------------------------------------------------------------------------------------------------------------------------------------------------------------------------------------------------------------------------------------------------------------------------------------------------------------------------------------------------------------------------------------------------------------------------------------------------------------------------------------------------------------------------------------------------------gtggaaatggaagcagaaaatgtcgacatttgctatcctcctatttttcagagtgggggagtatttgacttgaagcctgatgcagaatccaatgatgatgacctttattatgatgccaaaggagtcatcatctgttctattggggcacgttacaatagttactgctcaaatgttgcgaggacatatctaataaatgctgataagttgcaggggaaagcttacaaggtgttactaagagctcatgaagcagcaattatgtcactacgaccaggaaacactgcagctgcttcttataaagcagcagttaatgtcgttcagagagatggtcctgaattccttcctcacatgaccaagagtgtaggaactgggattggcattgagttaagggaaatcagattgaatttaaatgctaggaatgaaagggttctgaatgttgggatggtcttcaatgtcagtcttgggtttcataatctgcggatagaatcggataatccaaaaacacagttcttctctctattgctttctgatacagttattattagggataaagggccagaaaatgcaactgctttgagctctaaatcagttttggatgctctctactcctttaatgatgatgaagaagaatctgaaatcaaaccaaaccccaaagttgatgcaaatgggacggagtgtatcatttcaaacctaaaagtgattccaagttctgataaacaggagactaccaaagaggaggtacaaagacaacatcaggccaaagtatctcaacaaaagagtgacgagaatgcaagaacattcactgcagggagttctgattcaagtgattgccagggttctctcaaatctacatgtgacttggatgcctacaaaaatatagatgacattccttcatcaagggaattgatgattcaggttgatcacaagaatgaggctgttttgttaccaataaatggcataatggtaccttttcacattgccaccattaagagtgcttcaagtcaacaagatggtgatatttcttatatacgtatcgttctcaatgtaccagtcactgggttcaatgctaataatgttttgcctcataattttcaaggctatgtctatttgaaagaattatctttccgctcaaaagatatgaggcatgttaaccaggtagtccagctaattaaaactttgaggcgtaaagtagcttcaagagaatctgagaaagctgaaaaagccaccatgataactcaagagaagatgccaatttcaaaaacgaagtctatcatgttgtcagatttatgtattcgaccttcatttggtggcagagaaagaaaaattattggaacactagaaggtcactcaaatggtttttgttactcaaccatgaggcaagaagagagactagaggttacatataggaacatcaagcatgcattttttcagccagcagaaaaggagatgattaccttgatacatctccatcttcataaacacattagggtagggagcaagaacacgaaggatgtccaattttatgttgtagtgatggatcttggtgctacattaggcgctggcaggaaatcaattgatgatcctgatgatctggaggcagaacagcaagggaggaataggaaaagcaaagtaaatgcggagtttaatacattcattaagagaatatcagatttgtgggaacaacctcacttgaaagcacttaaattaaattttgatatgccacataaagagtttggattccatggcgttcccttcaaggactccgtttttattgttcctacagagaactgcttggtacaattaatagaatttccattcttagtaattactctcagtaatattgaaattgtgaacttagagagggtaggccttgggcaaaataattttgatatggtcattattttcaaggatttcaagcaggaagctttccatattgatgccattccctctgcatcacttgattgtatcaagggttggctgaattgtaagaacataaagtattatgaaagtag-aatgaatttgcactggcgaccaattttaaagaccattttggaggatcccaaggagtttattcaggatggtggttgggagtttttgaaccttcagattagtaattcagatttggataattcggagtgtgaagaaggataccatccatcagaattggagtcgtcagaaatggacaaggatgactctgacaatgcatctgttgtagggtttgatga---tgatgagaaagagaatgagttagcagaagttgaagggaaaagatgggatgaagtagaggctgaaaaaggaagtgcagacagggaacatgggaacgagtcaggaaacgaagacacaacacggagccacaaagtaaaatcttccgctaaggctcaactccctaatatcaaatattcaaaaggaacgcctgcaaagaaacaaaaaataagatga
>SESE_140277_OG0014517
atgaggctggggcaggcctgtgatgacagattggttggaatggcagagatcagcactggggatttgaagggaacagctgctgatataagtcctgatgaatatgaaatcaatgtaaatacttttaataaaaggttagagaaattctattcaagttggagaggtcgcaagcaagagtcctggggatgtgcggaagcgattgcagtggccactcctcccacatctgaagacttgcgctacttgaaatcatctgctctacaaatatggcttcttggatttgaatttccagagacaatcatgatatttttagaaacacggatccatgttttgtgtaatcagaaaaaaccatctttgattgaatcaataaaaaggatctccacaaagtgcttgggtgttgatattttcttacatgcaaaatcaccagatgatgatggaagttctcagatgcaggagatatttcaatcaattaagagtcaatgctctatgtttcccccagttattggctggattgcaaaagaggacccagaaggaccacttttgataaggtggggagaagctttaaaagatacaggatttcagcttgttgatgtaagtgtcagtttttcagagctatttgctcagaaggatgagacagagataacaaatgtaaaaaaagcatcatttttgtctgcttcaattctcaagaattatgttgtgcccaaacttgaggagattatagaaggggaaaagaaggtgacccattacactcttatggaggacacagaaaatgccattcttgatcctggcaaagcaaatgtagaaaaggaagcagaaaatgtggaaatggaagcagagaatgtggacatttgctatcctcctatttttcagagtgggggagtatttgacttgaagcctgatgcagaatccaatgatgatgacctttattatgatgccaaaggagtcatcatctgttctattggggcacgttacaatagttactgctcaaatgttgcgaggacatatctaataaatgctgataagttgcaggggaaagcttacaaggtgttactaagagctcatgaagcagcaattaagtcactacgaccaggaaacactgcagccgcttcttataaagcagcagttgaagttgttcagagagatggtcctgaattccttcctcacatgaccaagagtgtaggaactgggattggcattgagttaagggaaatcagattgaatttaaatgcaaggaatgaaagggttctgaatgttgggatggtcttcaatgtcagtcttgggtttcataatctacggatagaatcggataatccaaaaacacagttcttctctctattgctttctgatacagttattattagggataatgggccagaaaatgcaactgctttgagctctaaatctgttttggatgctctctactcctttaatgatgatgaagaagaatctgaaattaaaccaaaccccaaagttgatgtgaatgggacggagtctatcatttcaaacctaaaggtgattccaagttcagataaacaggaggctaccaaagaggaggtacaaagacaacatcaggccaaagtatctcaacaaaagagtgacgagaatgcaagagcattcactgcagggagttctgattcaagtgattgccagggttctctcaaatctacatttgacttggatgcctacaaaaatgtagatgacattccttcatcaagggaattgatgattcaggttgatcacaagaatgaggctgttttgttaccaataaatggcataatggtaccgtttcacattgccaccataaagagtgcttcaagtcaacaagatggtgatatttcttatatacgtattgttctcaatgtaccagtcactgggttcaatgctaataacgttttgcctcataattttcaaggctatgtctatttgaaagaattatctttccgctcaaaagatatgaggcatgttaaccaggtagtccagctaattaaaactttgaggcgtaaagtagcttcaagagaatctgagaaagctgaaagagccaccatgataactcaagagaagatgccaatttcaaaaacgaagtctatcatgttgtcagatttatgtattcgaccttcatttggtggcagagaaagaaaaattattggaacattagaaggtcactcaaatggtttttgttactcaaccatgaggcaagaagagagactagaggttacatataggaacatcaagcatgcattttttcagccagcagaaaaggaaatgattaccttgatacatctccatcttcataaacacattagggtagggagcaagaatacgaaggatgtccaattttatgttgtagtgatggatgttggtgccacattaggcactggcaggaaatcaatcaatgatcctgatgatctggaggcagaacagcaagggaggaatgggaaaagcaaagtaaatgcggagtttaatacattcattaagagaatatcagatttgtgggaacaacctcacttgaaagcacttaaattaaattttgatatgccacataaagagtttggattccatggtgttcccttcaaggactctgtttttattgttcctacagacaactgcttggtacaattgatagaatttccattcttagtaattactctcagtaatattgaaattgtgaacttagagagggtaggccttgggcaaaataattttgatatgatcattattttcaaggatttcaagcaggaagctttccatattgatgccattccctctgcatcacttgattgtatcaaggattggctgaattgtaagaacataaagtattatgaaagtag-aatgaatttgcattggcgaccaattttaaagaccattttggaggaccccaaggagtttattcaggatggtggttgggagtttttgaaccttcagattagtgattcagatttggataattcggagtgtgaagaaggataccatccatcagaattggaggagtcagaaatggacaaggatgactctgacaatgcatctgttgtaggatttgatga---tgatgagaaagaggatgagttagcagaagttgaagggaaaagatgggatgaagtagaggctgagaaaggaagtgcagacagggaacatgggaacgagtcaggaaacgaagacacaagacggagccacaaagtaaaatcttccgctaaggctcaactccctaatatcaaatattcaaaaggaacacctgcaaagaaacataaaataagatga
>Tyu0073650.1_OG0014517
---------------------------------------------------------------------------------------------------------------------------------------------------------------------------------------------------------------------------------------------------------------------------------------------------------------------------------------------------------------------------------------------------------------------------------------------------------------------------------------------------------------------------------------------------------------------------------------------------------------------------------------------------------------------------------------------------------------------------------------------------------------------------------------------------------------------------------------------------------------------------------------------------------------------------------------------------------------------------------------------------------------------------------------------------------------------------------------------------------------------------------------------------------------------------------------------------------------------------------------------------------------------------------------------------atggtcttcagtgtcagccttggatttcacaatctacggtcacaatcagataatccaaaaacacagttcttctctttgttgctttctgatacagttattgttagggctacagggccagaaaatgtaactgccttgagttctaaatctgtttcagatgtcctctactcctttaatgacgacgaggaagaacctgaaaagaaaccaaaccccaaagtggaagcaaatggaattgagctcatcatttcaaactcaaaggtaattccaagttctgataaacaggagactaccaaagaggaggcacagagacaacatcaggctgaagttgctcaactaaagagtgaggagtctgcaagaaggttggcctcaggaggttctgattcaggtgatttccagggttctctgaagtctatgggtgagttggttgcctacaaaaatgtagatgacattccttcttcaagggaaatgatgattcaggttgatcacaagaatgaggctgttttactaccaataaatggattaatggccccatttcacattgccactattaagagtgtttcaagccaacaagatggcgacatttcttatttacgtattattcttaatgtgccagggagtggattcaatgctaattatgtttcgcctc---aatttcaaggctttgtctatttgaaagagatatctttccgttcaaaagatacaaggcacattaaccaggt------------------------------------------------------------------------------------------------------------------------------------------------------------------------------------------------------------------------------ggaagagagactagatgttgtatataaaaacatcaagcatgcagtatttcagccagcagaaaaagagatgattaccttgatacatctccatcttcataaacatattagggtagggagcaagaaaacgaaggatgtccagttttatatggaagtgatggatgttggtgccacattaggtgctggaaggaaatcaatgtacaattgtgatgaacgtgaggaagaacagcaaggaaaggaaaggaaaagcaaaatcaattctgagtttaatgcatttgttaagagaatatcagagttgtgggaacaaccccacttgaaagaccttaatttgaagtttgatataccgcgaaaagagtatggatttcatggcgttccctacaagggctccacttttattgttcccacaggcaactgcttggtagagttgatagattatccattcttagtaattactctaaataatattgagattgtcaacttagagagggtaggccttgggcaaaccacttttgatatggccatcattttcaaggatttcaagcaggatgttttccatattgatgccattccctctgcttcacttgatcatatcaaggattggctgaattctaagaacataaagtattatgaaagtagaaacgaatttgcactggcagccaattttaaagaccattttggaggacccaaaggagtttattcaagatggtggttgggag-ttttgaaccttgagttcagtgattcggatttggaaaattcggagtgtgaagaaggatatcgtccatcagaattggaagagtcagaaatggacaaggaggactctgacaatgcatctgttgtagggtttgatgagggtgaggaagaagaagacgaatcagaaaacgacaaagggaaaagatgggatgaactagaggcagaagaaagaagtgcagacagggaacatgggaatgagtcgggtcacgaagataagaggcaaagccacatggtaaaatctgctgctaaggctcgaatccctaatatcaaagattcagaaggaactcctgctaagagacaaaaactcagatga
>Mgl0099130.1_OG0014517
atgaggctggggcaggcctgtgatcgcagactgattgtaatggcagagatcagcactggggatttgaagggaacaggtgctgatataagtcctgatgaatatgaaatcaatgtaaatacttttagtaaaaggttagagaaattctatttaagttggagaggtcgcaagcaagagtcctggggaggtgcggaagcgattgcagtggccactcctcccacgtctgaagacttgcgctatttgaaatcatctgctctacaaatatggcttcttggatttgaatttccagagacaatcatgatatttttagaaacagggatccatgttttgtgtaatcaggaaaaaccatctttgattgaatctataaaaaggatctccacagagtgcttgggtgttgatattttcttacatgcaaaatcaaaagatgatgatggaagttgtcagatgcaggagatatttcaatcaattaagagtcaatgctctatttttcccccagtcattgggtggattgcaaaagaggatccagaaggagcacttttgataaggtggggagaagctttaaaagatacaggatttcagcttgttgatgtaagtgtcagtctttcagagctatttgctcagaaggatgagacagagataacaaatgtaaaaaatgcatcatttttgtctgcttcaattctcaagaattatgttgtgcccaaacttgaggagattatagaaggggaaaagaaggtgacccattacactcttatggaggatacagaaaatgccattcttgatcctggcaaagcaaatgtggaaatggaagcagaaaatgtggaaatggaagtagaaaatgtggacatttgctatcctcctatttttcagagtgggggagtatttgacttgaagcctgatgcagaatccaatgatgatgacctttattatgatgccaaaggagtcatcatctgttctattggggcacgttacaatagttactgctcaaatgttgcgaggacatatctaataaatgctgataagttgcaggggaaagcttacaaggtgttactaagagctcatgaagcagcaattatgtcactacgaccaggaaacactgcagcttcttcttataaagcagcagttgaagttgttcagagagatggtcctgaattccttcctcacatgaccaagagtgtaggaactgggattggcattgagttaagggaaatcagattgaatttaaatgcaaggaatgaaagagttctgaatgttgggatggtcttcaatgtcagtcttgggtttcataatctacggatagaatcggataatccaaaaacacagttcttctctctattgctttctgatacagttattattagggataaagggccagaaaatgcaactgctttgagctctaaatctgttttggatgttctctactcctttaatgatgatgaagaagaatctgaaattaaaccaaaccccaaagttgatgcaaatgggacagagtctatcatttcaaacctaaaggtgattccaagttctgataaacaggaggataccaaagaggaggtacaaagacaacatcaggccgaattatctcaacaaaagagtgacgagaatgcaagaacattcactgcagggagttccgattcaagtgattgccagggctctatcaaatctacatgtgacttggatgcctacaaaaatgtagatgacattccttcatcaagggaattgatgattcaggttgatcacaagaatgaggctgttttgttaccaataaatggcataatggtaccgtttcacattgccaccataaagagtgcttcaagtcaacaagatggtgatatttcttatatacgtatcgttctcaatgtaccagtcagtgggttcaatgataataattttttgcctcataaatttcaaggctatgtctatttgaaagaattatctttccgctcaaaagatatgaggcatgttaaccaggtagtccagctaattaaaaatttgaagcgtaaagtagcttcaagagaatctgagaaagctgaaagaaccaccatgataactcaagagaagatgccaatttcaaaaatgaagtctatcatgttgtcagatttatgtatccgaccttcatttggtggcagagaaagaaaaattattggaactttagaaggacactcaaatggtttttgttactcaaccatgaggcaagaagagagagtagaggttacatataggaacatcaagcatgcattatttcagccagcagaaaaggagatgattaccttgatacatctccatcttcataaacatattagggtagggagcaaaaatacgaaggatgtccaattttatgttgtagtgatggatgttggtgctacattaggaactggcaggaaatcaatcaatgactctgatgatctggaggcagagcagcaagggaggaataagaaaagcaaagtaaatgcggagtttaatacattcattaagagaatatcagatttgtgggaacaacctcacttgaaagcacttaaattaaattttgatataccacataaaaagtttggatttcatggtattcccttcaaggactctgtttttattgttcctacagacaattgcttggtacagttgatagaatttccattcttagtaattactctcggtaatattgaaattgtgaacttagagagggtaggccttgggcaaaataattttgatatgatcattattttcaaggatttcaagcaggaagctttccgtattgttgccattccctctgcatcacttgattgtatcaaggattggctgaattgtaagaacataaagtattatgaaagtag-aatgaatttgcactggcgaccaattttaaagatcattttggaggaccccaaggcgtttattcaggatggtggttgggagtttttgaaccttcagattagtgattcagatttggataattcggagtgtgaagaaggataccatccatcagaattggaggagtcagaaatggacaaggatgactcagacaatgcatctgttgtaggatttgatga---tgatgagaaagaggatgagttagcagaagttgaagggaacagatgggatgaagtagaggttgaaaaaggaagtacagacagggaacatgggaatgagtcgggaaatgaagacacaagacggagccacaaagtaaaatcttctgctaaggctcaactccctaatatcaaatattcaaaaggaacacctgcaaagaaacaaaaaataagatga

>SEGI_41616_OG0014518
atggctcctgctccagcacacaccggcaatggcaacgtggaagtacctcctcctccttccaaggacgctaagaaaaacaaagatgagaagaaggaagaagacctgtcggaggaggatttagcattgaaacatcagttagaactatacgtcgaaagagttcaggatacggatccgggactgcagaagacggccctcgagagcatgaggcaagaaattcgaactgcaactagctctatgacatcagttcctaagcctcttaaatttctacgacctcattacggcactttaaaggcatactatgagacaatgatagaatcagatataaagaagtaccttgcagatatattatctgtattggctttgactatgtctgtggagggtgaaagggaaagtttgaagttcagattacttggatcaaagggagacattggttcttggggtcatgaatatgttaggaatcttgctggagaaatttcacaagaataccagaaacggcagattgaagaggcacctactgatgatcttatggatcttgtcacacaaattgtggcatttcatgttaagcacaatgcggaaccagaggcagtagatcttttgatggaggtggaagaactacatctgttaaccgaatatattgatgctacaaattacaagcgaacatgcttgtacttaaaaagttttgcaagctatgtgccaggacctgatgacatgcaagtccttgatattgcatatactatttataccaaatttggtgaatacacaaatgcactaactgttgcactgtgtatgcacaacatgaagtatgtgaaggccacattctctgcttgtgtagatcccttgcagaagaagcagctctgctatattttggctcgacagggagtgacattggagctggatgatgaaatgacaaatggcaatgaagagcaaagagagcagttacaggagataattaataacataaaattgagtgagggctttttgtcccttgcacgtgatcttgatataatggaagccaagtctcctgaagacatctataaggcacatttgattgatgggcgtgcaagtgcgaccgcaagtgttgattctgcacgtcagaacctggctgccacatttgtgaatgcattagtaaatgctggatttggtcaagacaagttgatgactgctgcttcagactcatcgagtggaggcagtacaggaagttggcttttcaaaaacaaggaacatggaaaggccagtgctgctgctagtttgggcctaattcttctttgggacgttgatgccggccttacacaaattgacaagtactttcatagcaatgataatcatgtaattgctggagcattgctagccgttggtattgtaaattgtggtatccgaaatgaatgtgatcctgcatttgcattgctgacagaatatgtatgtaaggatgattccagtatacggattggggcaattatgggccttggattagcatatgctggttctcaaaaagatgatgtgcttagattgctttcccctattttgacagactcaaaggctccaatagatgttattgcattcactgctgtctctcttggattgatttatgtcggatcttgcaatgatgaagtggcccagtctattattcttgctctaatggagagaagcgaatctgaactaggagaccctcttactcattttctttgtttgggtctaggccttttatatctcgggaagcaagaaaacgttgatgcaactttggaagtggcaaagactttcaatgagaaaatatcaaaatattgtcaagtcacattggagtcctgtgcatacgctggcaccggcaatgttcttaaggtacaaagtcttctaggactctgtgcagaacacctcgagaagggtgacagtcaccaggcaccagctgtaattggaattgcattagttgcaatggctgaagaactaggccttgaaatggccattcgttccttggagcatctcctgcagtatggggagcagaatattagaagagctgtcccattggctctaggcctattgtcaatatcaaatccaaaagtcaatgtgatggacactttgagtaggcttagtcatgataccgattcagaagttgctatggcagccacactgtctctgggatttattggtgctggaacaaataatgcccgaatagctggcatgctacgaaatctttcaagctactattacaaagatcctagtcttctattctgtgtccgcattgctcaaggtttagttcatttaggaaaagggttgctaacactgagtccatatcattcagaccgctttttgttatcacactctgcagtagctggtattataactttgcttcatgcgtgtttggacatgaagtctattatcttgggaaaataccattacgttctctatttccttgtattggccatgcagccaagaatgctgatgacagtggatgagaatttaaagcctttacaagttcctgttagagtagggcaagctgtagatgttgttggtcaggctggccgcccaaagactataactgggttccaatcgtatacaacacctgttctacttgcagccggtgatagagcagaactggcaacagaaaagtatattcctctttcttcagttttagagggttttgtgattttgaaagaaaatcctgattaccagcaggacaaccttaccagctaa
>SESE_012060_OG0014518
atggctcctgctccagcccacaccggcaatggcaacatggaagtacctcctcctccttccaaggacgctaagaaaatcaaagatgagaagaaggaagaagacctgtcggaggaggatttagcattgaaacatcagttagaactatacgtcgaaagagttcaggattcggatccgggactgcagaagacggctctcgagagcatgaggcaagaaattcgaactgcaacgagctctatgacatcagtgcctaaacctcttaagtttctacgacctcattatggcactttaaaggcatactatgagacaatgatagaatcagatataaagaagtaccttgcagatatattatctgtattggctttgactatgtctgtggagggtgaaagggaaagtttaaagtacagattacttggatcaaagggagacattggttcttggggtcatgagtatgttaggaatcttgctggagaaatttcacaagaataccagaaacggcagattgaagaggcacctactgatgatcttatggatctggtcacacaaattgttgcatttcatgttaagcacaatgcggaaccagaggcagtagatcttttgatggaggtggaagaactacatctgttaactgagcatattgatgctacaaattacaagcgaacatgcttgtacttaaaaagtttttcaagctatgtgccaggacctgatgacatgcaagtccttgatattgcgtatacaatatataccaaatttggtgaatacacaaatgcactaacagttgcactgtgtatgcacaacatgaagtatgtaaaggccacattctctgcttgtgtagatcccttgcagaagaagcagctctgctatattttggctcgacagggagtgacattggagctggatgatgaaatgacaaatggcaatgaagagcaaaaagagcagctccaggaaataattaataacataaaattgagtgagggctttttgtcccttgcacgtgatcttgatataatggaagccaagtctcctgaagacatctataaggcacatttgattgatgggcgtgcaagtgcgactgcaagtgttgattctgcacgtcagaacctggctgccacatttgtgaatgcattagtaaatgctggatttggtcaagacaagttgatgactgctgcttcagactcatcgagtggaggcagtacaggaagttggcttttcaaaaacaaggaacatggaaaggccagtgccgctgctagtttgggcctaattcttctttgggacgttgatgctggccttacacaaattgacaagtactttcatagcaacgataatcatgtaattgctggagcattgctagccgttggtattgtaaattgtggtatccgaaatgaatgtgatcctgcatttgcactgctgacagaatatgtatgtaaggatgattccagcatacggattggggcaattatgggccttggattagcatatgctggttctcaaaaagatgatgtgcttagattgctttcccctattttgacagacccaaaggctccaatagatgttattgcattcactgctgtctctcttggattgatttatgttgggtcttgcaatgatgaagtggcccagtctattattcttgctctaatggagagaagtgaatctgaactaggagaccctcttactcattttctttgtttgggtctaggccttttataccttggaaagcaagaaaacgttgatgcaactttggaagtggcaaagactttcaatgagaaaatatcaaaatattgtcaagtcacgttggagtcctgtgcatatgctggcactggcaatgttcttaaggtacaaagtcttctaggactctgtgcagaacacctcgagaagggtgagagtcaccaggcaccagctgtaattggaattgcattagttgcaatggctgaagaactaggccttgaaatggccattcgttctttggagcatctcctacagtatggggaacagaatattagaagagctgtcccattggctctaggcctattgtcaatatcaaatccaaaagtcaacgtgatggacactttgagtaggcttagtcatgatactgattcagaagttgctatggcagcaacactttctctgggatttattggtgctggaacaaataatgcccgaatagctggcatgctacgaaatctatcgagctactattacaaagatcctagtcttctattctgtgtccgtattgctcaaggtttggttcatttaggaaaagggttgctaacactgagtccatatcattcagaccgctttttgttatcacactctgcagtagctggtattataactttgcttcatgcgtgtttggacatgaagtctattatcttgggaaaatatcattatgttctctatttccttgtattggccatgcagccaagaatgctgatgacggtggatgagaatttaaagcctttacaagttcctgttagagtagggcaagctgtagatgttgttggtcaggctggccgcccaaagactataactgggttccaatcgtatacaacacctgttctacttgcagctggtgatagagcagaactggcaacagaaaagtatattcctctttcttcagtgttagagggttttgtgattttgaaagaaaatcctgattaccagcaggacaaccttaccagctaa
>Tyu0169190.1_OG0014518
atggctcctgctccagttcagaagagtaatggcaatatcgaagctcctcctcctccttccaaggattcaaagaagattaaagatgaaaagaaggaagaagacctgtcggaggaagatttggctttgaaacatcaattagagctatatgtggaaagagttcaggattcagatccgggactgcagaagacggctctcgagagcatgaggcaagaaattcgaactgcaactagctctatgacatcagtgcctaaacctttgaaatttctacgacctcattatggtactttaaagacctactatgaaatgatggcagaatcagaaataaagaagtaccttgcagatatattatccgtattggctttgactatgtctgtggagggggaaagggaaagtttaaagtatagattgcttggatcaaagggagatattggttcttggggtcacgagtatgttaggaatcttgctggagaaatttcacaggaataccagaaacggcagatggatgaagtaccaaccgatgatcttatggatcttgtcactcaaattgttgcatttcatgttaagcacaatgcggaaccagaggcagtagatcttttaatggaggtggaagaattagatctattaactgaacatattgatgccacaaactataagcgaacgtgtatgtacttaaaaagctttgcaagctatgtgccaggacctgatgacatgctagtccttgatatagcttattcaatttataccaaatttggtgaatacacaaatgcactaactgtcgcactgtctatgcacaacatgcagtatgtgaaggcgactttctctgcttgtgtagatccatcgcagaagaagcagctctgctatattttggctcgacagggagtgacattggagctggatgatgaaatgacaaatggcaatgaagagcaacgggaacaattacaagaaataatcaataacataaaattgagcgagggtttcttgtcccttgcacgtgatcttgagataatggaggccaagtctcccgaggacatctataaggcacatttgattgacgggcgtgcaagtgcgggtgccagtgttgattctgctcggcagaacttggctgccacatttgtgaatgcattagtaaatgctggatttggtcaagacaagctaatgactgctgcttcagaatcgtcaagtggagctactgcgggaagttggcttttcaaaaacaaggaacatggaaaggccagtggtgctgcaagtttgggcctgattctactttgggatgttgatgctggacttacacaaattgacaagtacttccatagcaatgataatcatgttattgctggagcattgctagcagttggcattgtaaattgtggtattcgtaatgaatgtgatcctgcatttgcactgcttacggagtatgtatgtaaggaagattccagcatacggattggggcaatcatgggccttgggttagcatatgctggttctcaaaaggaagatgtacttaaattgcttacccctattttgacagaatcgaaggttccaatagatgttatggctttcactgctgtctctcttggattgatttatgttggatcttgcaatgatgaagtggctcagtctattattcttgctctgatggagagaagcgagtctgaacttggagacccacttacacactttctttgtttgggtctgggccttttataccttgggaagcaggaaaatgttgatgcaactttggaagtggcaaagacatttaatgagaaaatatcaaaatactgtcaagtcacattggaggcctgtgcatatgctggcactgggaatgttcttaaggtacaaagtcttttaggactatgtgcagaacaccttgagaagggtgagagtcatcaggcaccagctgttattggaattgcacttgttgcaatggctgaagaactcggccttgaaatggccattcgttctttggagcatctcctgcagtatggggagcagaatattagaagagctgtcccattggctcttggcctattgtcaatatcgaatccaaaggttaacgtgatggacaccttaagtaggcttagtcatgatactgattcggaagttgctatggcagcaacattgtcactaggattaattggtgcaggaacaaataatgctcgaatagctggcatgctacgaaatctttcgagctactattacaaagatcctagtctgttattctgtgtccgcattgcccaaggtttggttcatttaggaaaaggattgctgacactcagtccatatcattcagaccgc-ttttgttatcacactccgcagtag--------------------------------------------------------------------------------------------------------------------------------------------------------------------------------------------------------------------------------------------------------------------------------------------------------------------------------------------------------------------------
>Mgl0099020.1_OG0014518
atggctcctgctccagcccacaccggcaatggcaacgtggaagcgcctcctcctccttccaaggacgctaagaaaatcaaagatgagaagaaggaagaagacctgtcggaggaggatttggcattgaaacatcagttagaactatacgtcgaaagagttcaggattcggatccgggactgcagaagacggctctcgagagcatgaggcaagaaattcgaactgcaacaagctctatgacatcagtgcctaaacctcttaaatttctacgacctcattatggcactttaaaagcatactatgagacaatgatagaatcagatataaagaagtaccttgcagatatattatctgtattggctttgactatgtctgtggagggtgaaagggaaagtttaaagtacagattacttggaacaaagggagacattggttcttggggtcatgagtatgttaggaatcttgccggagaaatttcacaagaataccagaaacggcagattgaagaggcacctactgatgatcttatggatcttgtcacacaaattgttgcatttcatgttaagcacaatgcggaaccagaggcagtagatcttttgatggaggtggaagaactacatctattaactgaacatattgatgctacaaattacaagcgaacatgcttgtacttgaaaagttttgcaagctatgtaccaggacccgatgacatgcaagtccttgatattgcttatacaatttataccaaatttggtgaatacacaaatgcactaacagttgcactgtgtatgcacaacatgaagtatgtgaaggccacattctctgcttgtgtagatcccttgcagaaaaagcagctctgctatattttggctcgacagggagtaacattggagctggatgatgaaatgacaaatggcaatgaagagcaaaaagagcaattacaagaaataattaataacataaaattgagcgagggctttttgtcccttgcacgtgatcttgatataatggaagccaagtctcctgaagacatctataaggcacatttgattgatgggcgtgcaagtgcaagtgcaagtgttgattctgcacgtcagaacctggctgccacatttgtgaatgcattagtaaatgctggatttggtcaagacaagttgatgactgctacttcagactcatcgagtggaggcagtacaggaagttggcttttcaaaaacaaggagcatggaaaggccagtgctgctgctagtttgggcctaattcttctttgggacgttgatgctggccttacacaaattgacaagtactttcatagcaacgataatcatgtaattgctggtgcattgctagccgttggtattgtaaattgtggtatccgaaatgaatgtgatcctgcatttgcactgctgactgaatatgtatctaaggacgattccagtatacggattggggcaattatgggccttggattagcatatgccggttctcaaaaagatgatgtgcttagattgctttcccctattttgacagactcaaaggctccaatagatgttattgcattcactgctgtttctcttggattgatttatgttggatcttgcaatgatgaagtggcccagtctattattcttgctctgatggagagaagcgaatctgaactaggagaccctcttactcgttttctttgtttgggtctaggccttttataccttgggaagcaagaaaatgttgatgcaactttggaagtggcaaagacattcaatgagaagatatcaaaatattgtcaagtcacgttggagtcctgtgcatatgctggcactggcaatgttcttaaggtacaaagtcttctaggactctgtgcagaacaccttgagaagggtgaaagtcaccaggcaccagctgtaattggaattgcattagttgcaatggctgaagaactaggacttgaaatggccattcgttctttggagcatctcctgcagtatggggagcagaatattagaagagctgtcccattggctctaggcctattgtcaatatcaaatccgaaagtcaatgtgatggacactttgagtaggcttagtcatgataccgattcagaagttgctatggtaacaacactgtctctgggatttattggtgctggaacaaataatgcccgaatagctggcatgctacgaaatctttcgagctactattacaaagatcctagtcttctattctgtgtccgcattgctcaaggtttggttcatttaggaaaagggttgctaacactgagtccatatcattcagaccgctttttgttatcacactctgcagtagctggtattataactttgcttcatgcatgtttggacatgaagtctattatcttgggaaaataccattatgttctctatttcattgtattggccatgcagccaagaatgctgatgacggtggatgagaatttaaagcctttacaagttcctgttcgagtagggcaagctgtagatgttgttggtcaggctggccgcccaaagactataactgggttccaatcatatacaacacctgttctacttgcagccggtgatagagcagaactggcaacagaaaagtatattcctctttcttcagtgttagagggttttgtgattttgaaagaaaatcctgattatcaacaggacaaccttaccagctaa

>SEGI_11543_OG0014519
atgatgctgtcgtacagcattgagggcaaaccagcaaagaaaactttaacccaagagtggaaaggcgagccgagtgagcaaagcgatcggaaatacgttcccatggattggtggttcgaggatttatgtatgctggacatggattacttcgtgagaacagtcacatcaataaaggctaagggagtcagcccagatatgattggcgcagtcatctctaactatgccatgaaatggctgcccggcctggctcaagaccagcacacatctgcatgtctgctagaaaatctggcagatgcgaaggaaattatagagagtgcag---aaaatgagaacaccacagccaaaaacaagtttattttggagactttggtgagtattctgccggcggagaaagacgttgtgtcgtgcagctttctgctgagattgctgcgcatggcacacatcgtgggagccgatacagcgttcaaagtggagctggagagacgcgtggggcttcagctggaacaggcaactgtttcagacttgcttattccttctttttctcacacttcccacactctctttgatgttcgcttggtctaccgtctcgttaaatgttttcttgctcaggatgaaaattccggagaagaggacagt---gctcgtatggggagatctgctaagttgaaggtagccaaggttttagatagctatttggcagaagttgctcaagataagagtttcagtgtctcggactttgaagcattggctgaggctctgccaagctatgccagaacctgtgatgatgggctctatagagctattgatacgtatctgaaggctcattcaggactatccgacacagagaggaagagactgtgccgattaatggattgcaaaaagctatcagtggacgcctgcatgcacgctgcccagaatgagcggctccccgttcgaaccgtggtgcaccttcttttctccgagcagatgaagttcagaaaccccaaagtagccgaaaaaacggcgcc---gcctccgccgaatgagcgggcg------------cactgccgcgataaagcacggtgctcttccgtgagagaaaatgactacgacattcgctcccttcccttggaaatacagaaaataagggcagattttgctgaactccaaaagcaatgtgtttcgatgcagcagcaggtggataaactatccaagcagaaaagcattttccagtgggttaatgggtggaagaaagtttccaaga---caaatgcagctcgtcagtt---------------------------agataaattagatgaccaatgcagcgtagaagatgatttcccagtacagagccctcaaccaacacaaacgcgccgcagaggaaaatggagaagaaattcattatcataa
>SESE_005548_OG0014519
atgatgctgtcttacagcattgagggcaaaccagcaaagaaagctttaacccaagagtggaaaggcgagccgggtgagcaaagcgatcggaaatacgctcccatggattggtggttcgaggatttatgcatgctggacatggattacttcgtgagaacagtcacagcaataaaggacaagggagtcagcccagatatgatcggcgcagtcatctctaactatgccatgaaatggctgcccggcctggctcaagatcagcgcacatctgcatctctgctagaaaatctggcagatgtgaaggaaattatagagagttcag---aaaatgagaacaccacagccaaaaacaggttgattttggagactctggtgagcattctgccggcggagaaagacgttgtgtcgtgcagctttctgctgaggttgctgcgcatggcacacatcgtgggagctgatacagcgatcaaagtggagctggagcgacgcgtggggcttcagctggaacaggcaactgtttcagacttgcttattccttctttttctcacacttcccacactctctttgatattcgcttggtctaccgtctcgttaaatgttttcttgctcaggatgaaaattcaggagaagatgacggt---gctcgtatggggagatctgctaagttgaaggtagccaaggttttagatagctatttggcggaagtcgctcaagataagagtttcagtgtctcagactttgaagcattggctgaagctctcccaagctatgccagaacctgtgatgatggactctatagagctattgatacttatctcaaggctcatccaggactttccgacacagagaggaagaggttgtgccgattaatggattgcaaaaagctatcagtggacgcctgcatgcacgctgcccagaatgagcggctccccgttcgaaccgtggtgcaacttctttactctgagcagatgaagttcagaaacaccaaaatacccgaaaaaacggcgcc---gccggcgccgaatgagcgggcgcactgctcagcacactgctgcgataaagcacggtgctcttccgtgagagaaaatgactacgacattcggtcccttcccttggaaatacagaaaataagggcagattttgctgaactcaaaaagcaatgcctttcgatgcagcagcaggtggataaactctccaagcagaaaagcattttcaagtgggttaatgggtggaagaaagtttccaagg---caaatgc---------------------------------------agataaattagatgaccaatgcagcgtagaagatgatttcccagtacagagccctcaaccaacacaaacgcgccgcagtggaagattgagaagaaattcagtatcataa
>Tyu0242480.1_OG0014519
---atgttgccatacggtgtggaaggcaaaccagcaaagaaaacgttaatgtcggagtggaaaggcgcgccgggcgagcaagcagaagcgaaacaggcgaccatggactggtggttcgaggatttatgcatgctggacatggattacttcgtgagaacaattgcagcgataagggccaagggagtcagccccgacatgattggcgccgtcatttctaactacgccatgaaatggcttcctggcctcgcacaggagcaacacacctctgcgtatctgttggaaaatctcgcagacaccaagcaaattatagagagtgcggacaacaacgagagttccgcagggaaaaacaggtttattttggagaatctggtgagcattctgcctccggagaaagacgtagtttcctgcagcttcctgctcaggctcctgcgcacggcgcatattgtgggtgccgaggatttttacaaggcggagctggagagacgcgtggggcttcagctggagcaggcctctgtttctgacctgcttattccctcgttttctcacacttcagacaccctgtttgatgttaaattggtgcaccggattgtgaaatgttttctagctcatgatgagcttacagtagaagatagcggtggcggtggtggaggcagatccgccatgcacaaggtagcgaagctgttggacagttatctggcggaagtagctcatgatgcaaatctgggtgttgcagattttgaagcattggccgaaactctcccacgttatgctcgaacctgcgatgatggactctacagagctattgatacttatctcaaaggtcatccaggaatatctgatgcagaaagaaagagactgtgccgattgatggaatgcagaaaactatcagcggatgcgtgcattcatgcttctcagaacgaacgccttcccattagaacggtggtccagcttcttttctgcgagcacatgaagcacaaaaacgtcaaattagccgaaagaactccaccaatgctgccgcctaatgaatgggggcaatgcctcacccgtgggtatgaaaaagcacagtcctcttcgtggagagaaaatgagaatgacattcgatctgttcacgttgaaataaagaaactgagggaggatttcggcaaactccaaaaaatttgcaattcattgcagcagcagatggataaaatctccaaacagaagagtactttcccttggactaatggttggaagaagattaccaagaacattattccaggcgcccagttaaattcaacaattagcagtaacattgccgttcaaggagacgaccagtgcagcgtagatgaggatttccccatgcgcagtcctccacaaacgcaaatccgccgcaaaggaaaatggagaagaaattctatgtcttaa
>Mgl0098740.1_OG0014519
atgatgctgtcttacagcattgagggcaaaccagcaaagaaaactttaacccaagagtggaaaggcgagccgggtgagcaaagcgatcggaaatacgttcccatggattggtggttcgaggatttatgtatgctggacatggattacttcgtgagaacagtcacagcaataaaggccaagggagtcagcccggatatgattggcgcagtcgtctgtaactacgccatgaaatggctgcccggcctcgcccaagaccagcacacatctgcgtatcttctagaaaatctgtcagatacgaaggaaatactagagaatgcag---aaaacgagaatagcacagcgaaaaacaggtttattctggagactctggtgagcattctgcccacggagaaagatgttgtgtcttgcagctttctgctgaggttgcttcgcatggcacacatcgtgggagctgatacatcgatcaaagtggagctggagcgacgcgtggggcttcagctggaacaggcaactgtttcagacttgcttattccttctttttctcatagttcccacactctctttgatgttcgtttggtctaccgtctcgttaaatgttttcttgctcaggatgaaaattc---agaagatgacggt---gctcgtatggggagatcttctaagttgaaggtagccaaggttttggatagttatctggcggaagtcgctcaagataagagtttgagtctttcggactttgaagcattggctgaagctctgccaagctatgccagaacctgcgatgatgggctctacagggctattgatacatatctcaaggctcatccaggactatccgacacagagaggaaaaggctttgtcgattaatggattgcaaaaagctatcagtggacgcttgcatgcacgctgcccagaacgagcggctccccgttcgaaccgcggtgcaccttcttttctccgagcagatgaagttaagaaacgccaaagtagccggaaaaacggcgcc---gccggcgccgaatgagcgggcgcactgctcagcgcactgcttcgataaagcacagtgctcttccgtgagagaaaatgactatgacattcggtcccttcccttggaaatacagaaaataagggcagatttttctgaactccaaaagcaatgcctttcgatgcagcggcaggtggataaactctccaagcagaaaagcattttccagtgggttaatgggtggaagaaagtttccaaga---caaatgcaggtcctaagttcaattcaac------------tctcgcagataaattagatgaccaatgcagcgtagaagatgatttcccagtacagagccctcaaccaacacaaacgcgccgcagaggaagatggagaagaaattcagtatcataa

>SEGI_36645_OG0014520
atgtctgtagaggtctctgtgccgcccaatttctggggcgacatgcctgctgacgaatactacgcctcacagggcgtgagcaatacagaggaatatttcaaaacgccacacggcactctgtttacccagacatttgtacccttacagggggagggggaaggggcagctcccctgaaaggaattgtatgcatgagccacggctatggcagcgacacggggtggctgttccagaagatcgccattgcgttcacacagtggggttacgctgccctggccgcggatctgctcggtcacggtagatcagaaggcgtgcgatgctacctgggcgacatggagaagaccgccggcgcttccctcttcttcttcaagtcaatgcgcgacagcgatcgcttccgcggcctgccgcactacctgttcggcgaatccatgggcggcgccgccactctgctcatgtatttccaggatccagacggctgggacggcctaattttctccgcgccgctcttcgtcatgccggagcccatgaaaccctcatggtggcgccttgcggcttacgggctcctcttcggcctcgctgacacctgggccgttatgcctgataataagatggtgaagaaggccattaaggaccctgagaagctcaagattattgcttcaaaccctaggcggtacactgggaagcctagggttggaaccatgcgggagctttgcagggtttgtgccttcttccaggctaattttgagaaggttaccgtgccctttcttacttgccatggaacttctgatgaggtgaccgccccggagtccagtaaggcgctctatgaacgggctaagagcgacgacaagacgcttaaattgtatgacgatatgtaccattctcttattcagggggagcccgatgagaacgctaatattgtgcttaatgatatgagggaatggcttgatgcaagggcgcagaagctgctcgctagcagtgagggtgcttcctga
>SESE_142352_OG0014520
atgtctgcagagggctctgtgccgcccaatttctggggcgacatgccggctgacgaatactacgcctcacagggcgtgagcaatacagaggaatatttcaaaacgccccacggcactctgtttacccagacattcatacccttacagggggagggggaaggggcagctccccttaaaggaatcgtatgcatgagccacggctatggcagcgacaccgggtggatgttccagaagatcgccattgcgttcacacagtggggttacgccactctatgcgcggatctgctcggccacggtagatcagagggtgtgcgatgctacatgggcgacatggagaagatcgccgccgcttccctcttcttcttcaagtcgatgcgcgacagcgatcgcttccgcggcctgccgcactacctgttcggcgaatccatgggcggcgccgccacgctgctcatgtatttccaggatcctgacggctgggacggcctaattttctctgctccgctcttcgtcatgccggagcccatgaaaccctcatggtggcgccttgcggcttacgggctcctcttcggcctcgctgacacctgggccgttatgccggataataagatggtgaagaaggccattaaggaccctgagaagctcaagattattgcttcaaaccctaggcggtacacggggaagcctagggttggaaccatgcgggagctttgcagggtttgtgcctttttccaggctaattttgagaaggttaccgtgccctttcttacttgccatggtacttctgatgaggtgaccgccccggagtccagtaaggcgctctatgagcgggctaagagcgacgacaagacgcttaaattgtacgacgatatgtaccattctcttattcagggggagcccgatgagaactgtaatattgtgctcaatgatatgagggaatggcttgatgccagagcagagaagctgctcgccagccgtgctggttcttcctga
>Tyu0294780.1_OG0014520
atgactgcaaaggggact---cctcccaatttctggggagacatgccagaggacgattactacgcttcgcaggcggtgaaaaacacaaaggattacttcaaaaccccccacggcaacctcttcacgcagtccttcgtacccct---------------ggaagcccctgttctgaaagggatcgtctgcatgacacacggctatgacagcgacaccagctggatgttccagaaaatcgccatcgcctacgcacagtggggctacgcagtcttcgccgcggatctgctcggccatggccgatccgacggcatccgctgctacatgggcgacatggacaaaatcgccgcggcctcgctctgtttctttaaatcca-----------------------ggcctcccgaggtatctcttcggcgaatcgatgggctgcgccgtcacgctgctcatgtatttccaggatcccgatggctgggacggcct-attttctccgcgccgctcttcatcatgccggagccgatgaaaccctcgtggtggcggctcacggcctacgggctcctcttcggcctggcggacacctgggctgtgatgcacgacaataaaatggtgaagaaggccatcaaggactcggagaagctcaagatgatcgccaacaaccctaggagatacacggggaaacaccgagtcggaaccatgcgggagctttgtagggtttgtgcatttttccaggagaattttgagaaggtgagcacgccgtttctgacgtgtcatggcacgtcagaggaagttacggcccccgagtcgaacacggcgctgtatgagagggctaaaagctccgacaagacgctgaaattgtatgatgacatgcatcattctctcattcagggggagcccgatgacaacgctcagatcgttctcaaagacatgagagagtggctcgatgccagggccgagaaattgctcgctagccgagctgcatctt---ga
>Mgl0098610.1_OG0014520
atgtctgcagagggctctgtgccgcccaatttctggggcgacatgccagctgacgaatactacgcctcacagggcgtgagcaatacacaggaatatttcaaaacgccccacggtactctgtttacccaaacattcatacccttacagggggagggggagggcgcagctcccctgaaaggagtcgtatgcatgagccacggctatggcagcgacaccgggtggatgttccagaagatcgccatagcgttcacacagtggggttttgtaaccctagccgcggatctgctcggccatggtagatcagagggtgtgccatgttacatgggcgacatggagaagatcgccgccgcttccctcttcttcttcaagtcaatgcgcgacagcgatcgcttccgcggcttgccgcactacctgttcggcgaatccatgggcggcgccgccactctgctcatgtatttccaggaccctgacggctgggacggtctaattttctctgcgccgctcttcgtcatgccggagcccatgaaaccctcatggtggcgccttgctgcctacgggctcctcttcggcctcgctgacacctgggccgttatgcctgataataagatggtgaagaaggccattaaggaccctgagaagctcaagattattgcttcaaaccctaggcggtacacggggaagcctagggttggaaccatgcgggagctttgcagggtttgtgcctttttccaggcgaattttgagaaggttaccgtgccctttcttacttgccatggtacttctgatgaggtgaccgctccggagtccagtaaggcgctctatgaacgggctaagagcgacgacaagacgcttaaattatatgacgatatgtaccattctcttattcagggggagcccgatgagaactgtaatattgtgcttaatgatatgagggaatggcttgatgccagggcgcagaagctgctcgccagccatggtggtgcttcctga

>SEGI_11762_OG0014522
atgcgcagcaaggctacaatgaaaggaataggactgagtgtagtagcgttattgctgcttcagcttcaacttcaatgcagaatcgtaatggggttgtctattacagtgaatgagttggaatgcgtttatgagaatgtagagtacgaaggagacaccgtatctggcaattttgtcgtagtcgatcacgaaatcttctggagctccgaccatcctggaattgatcttgtggtaacagctcctgcaggaaatgttgtgtataacttgaaaggaacctctggagacaagttccaatttaaggcaccgcgaagtggcatgtacaaattttgctttcataacagctattcagctccagagacaatttctttttacatacacgttggtcacattcccagggaacatgaccttgctaaggaggaacaccttgatcccattaatgttagaattgcagagttaagggaagcattagattcagtttcagctgaacaacgttatctcagagctcgtgatggacgacatcgtcgtacaaatgagagcacacgcaagcgtcttactggctacacattggctgaatactttgcgctagtttttgctagtggactgcaagtttattttattcgtcgtttatttagcaagaatgttgcctataacagagtttag
>SESE_013470_OG0014522
atgcgcagcaaggctacaatgaaaggaataggagtgagtgtagtagcgttattgctgcttcagcttcaacttcaatgcagaatcgtaatgggtttgtctattacagtgaatgagttggaatgcgtttatgagaatgtagagtacgaaggagacaccgtatctggcaattttgtcgtagtcgatcacgaaatcttctggagctccgaccatcctggaattgatcttgtggtaacagctcctgcaggaaatattgtgtataatttgaaaggaacctctggagacaagttccaatttaaggcaccgcgaagtggcatgtacaaattttgctttcataacagctattcagctctagagacaatttctttttacatacacgttggtcacattcccagggaacatgaccttgctaaggaggaacaccttgatcccattaatgtcagaattgcagagttaagggaagcattagattcagtttcagctgaacaacgttatctcagagctcgtgatgcacgacatcgtcgtacaaatgagagcacacgcaagcgccttattggctacacattgggtgaatactttgcactagtttttgctagcggactgcaagtatattttattcgtcgtttatttagcaagaatgttgcctataacagagtttag
>Tyu0294770.1_OG0014522
------------------atgaaaggagcaggagtgggtatattaatgtgtttgttgcttcagcttcaacttccttacagagccgtagtgggtctgtccatcacagtgaatgagctggagtgcgtttacgagaatgtggagtacgaaggagacaatgtctccggcaatttcgtcgttgtcgatcacgaaattttctggagctccgaccaccccggaatcgacctcgtggtaacagctcctgcaggcaatgtcgtatataacttgaaaggaagctctggagacaagttccaatttagggcgccacgaagtggcatgtataaattttgcttccataacagcttttcagctccagagacaatttcattttacatacatgttggtcacatccccagcgaacatgatcttgctaaggatgaacaccttgatcccatcaatgtcagaattgcagagttaagggaggcattagattctgtttcagcagaacaacgatatctcaaagctcgtgatgctcgacatcgccacacaaatgagagcacacgcaggcgtcttattggctacacattagctgagtacttggcactaatttttgctagtggaatgcaagtttattttattcgtcgtttatttggcaagaatgttgcctataatagagtttaa
>Mgl0142130.1_OG0014522
atgcgcaacaaggctacaatgaaaggaataggagtgagtgtagtagcgttattgctgcttcagcttcagcttcaatgcagaatcgtgatggggttgtctattacagtgaatgatttggaatgcgtttatgagaatgtagagtacgaaggagacaccgtatctggcaattttgtcgtagttgatcacgaaatcttctggagctccgaccatcctggaattgatcttgtggtaacagctcctgcaggaaatgttgtgtataacttgaaaagaacctctggagacaagttccaatttaaggcaccacgaagtggcatgtacaaattttgctttcataacagctattcagctccagagacaatttctttttacatacacgttggtcacattcccagggaacatgaccttgccaaggaggaacaccttgatcccattaatgtcagaatttcagagttaagggaagcattagattcagtttcagctgaacaacgttatctcagagctcgtgatgcgcgacatcgtcgtactaatgagagcacacgcaagcgtcttattggctacacattgggtgaatactttgcgctagtttttgctagtggactgcaagtttattttattcgtcgtttatttagcaagaatgttgcctataacagagtttag

>SEGI_22885_OG0014524
atggaagatcaggaagttgcagggatgaacccttgttcttcttctgatgctgctgttgtggagaacggggcacagcaacatcaacaggaagaggtcctgggttcgactctcaccaggcagaaagtcgcagcggccaagcagtatattgagaaccattataaggttcagatgaagagtcttcaggagcgaaaggagagacgatgggtgttagagcggcggttggcttcttcagatgtatcagaagaagaacagatgaacctcatcaaagatctggaacggaaggaaactgagtacatgcgtctaaaacgacacaagatgggtgtagatgactttgagctattgactattattggtagaggagcttttggtgaggttaaactatgtcgtgcaaaatcgacgggacaagtatatgcaatgaagaagttgaagaagtcagagatgcttagtcgggggcaggttgaacatgtcagagcagaaagaaacttacttgcagaagttgacagtcattgtattgtgaaactttattattctttccaagatgccgagtatctatatctaataatggagtatttgcctggaggtgatatgatgacccttcttatgagaaaagagactttatcagaggatgtggctcgtttctatattgctcagagtgtccttgctatagaatctatacataagcataattacatacacagggatataaaaccggataaccttcttttagataaaaatggtcatatgaagctctcagattttgggctttgcaaacctctagattgtaccaccctatcaactctccatgaaaatgaggctatgaatgatgagaatttgagggaatccatggatatcgatggatgcttccctgattcaaacatggggggcccatggaggagtcagcgtgaacaacttcagcattggcagcagaataggaggatgctggcttattctactgttggtacgccagattatattgcccctgaagttttgctaaagaaaggctatgcaatggaatgtgattggtggtcacttggagctataatgtatgagatgcttgtcggttaccccccgttttactcagaggatccaatgacaacatgtaaaaagattgttcattggagacactatttgaaattccctgaagaggctagactgtcagcagaggcaaaagatcttatttgcaggctgctctgtgattttgaacacaggcttggttctatgggtgccaatgagataaaggt----acacccttggttcagtgggattgtatgggataatctatatgaagttgaggcagcgtataaacccgaggtcaatggggaacttgacacacagaattttgaaaagtttgatgaaattgaagccgcattgcagacaagaacgggatctggcccatggcggaagatgctgacagcaaaggatttaaattttgttggctatacatacaagaattttgatgctgtgaagggatttcaccctcctgttgtggatttaaaaaggagctcatcaccaaagagaccatccataaattctctttttgaggcaacaaatctaggcattccgattactgagaccgggaattctgcatattcaggaatggaagaatctgaatctgactatttatcaactgctgatcgcatgtcaccttga
>SESE_112237_OG0014524
atggaagatcaggaagttgcaggggtgaacccttgttcttcttctgatgctgctgttgtggagaacggggcacagcaacatcaacaggaagaggtcctgggttcgactctcaccaggcagaaagtcgcagcggccaagcagtatatagagaaccattataaggttcagatgaagagtcttcaggagcgaaaggagagacgatgggtgttagagcggcggttggcttcttcagatgtatcagaagaagaacagatgaacctcatcaaagatctggaacggaaggaaactgagtacatgcgtctaaaacgacacaagatgggtgtagatgactttgagctgttgactattattggtagaggagcttttggtgaggttaaactatgtcgtgcaaaatcaacgggacgagtatatgcaatgaagaagttgaagaagtcagagatgcttagtcgggggcaggttgaacatgtcagagcagaaagaaacttacttgcagaagttgacagtcattgtattgtgaaactttattattctttccaagatgccgagtatctatatctaataatggaatatttgcctggaggtgatatgatgacccttcttatgagaaaagagactttatcagaggatgtggctcgtttctatattgctcagagtgtccttgctatagaatctatacataagcataattacatacacagggatataaaaccggataaccttcttttagataaaaatggtcatatgaagctctcagattttgggctttgcaaacctctggattgtaccaccctatcaactctccatgaaaatgaggctatgcatgatgagaatttgagggaatccatggatatcgatggatgcttccctgattcaaacatggggggcccatggaggagtcagcgtgaacaacttcagcattggcagcagaataggaggatgctggcttattctaccgttggtacgccagattatattgcccctgaagttttgctaaagaaaggctatgcaatggaatgtgattggtggtcacttggagctataatgtatgagatgcttgttggttaccccccattttactcagaggatccaatgacaacatgtaaaaagattgttcattggagacattatttgaaattccctgaggaggctagactgtcagcagaggcaaaagatcttatttgcaggttgctctgtgattttgaacacaggcttggttctaggggtgccaatgagataaaggc----acacccttggttcaatgggattgtatgggataatctatatgaagtcgaggcagcgtataaacctgaggtcaatggggaacttgacacacagaattttgaaaagtttgatgaagt--------------------------------------------------------------------------------------------------------------------------------------------------------------------------atgcccttttt-----------------catttcaaat--------------------------------------------------------------------------------ctag
>Tyu0208190.1_OG0014524
atggaggatcaggaagtagcagggatgaaaat---cccttcttctactgctgctgttgtggagaatggggcacatcaacacgaatccgaagaggtcctgggttcgagtctcaccaggcagaaagtcgcagcggccaaacagtacatcgagaaccattacaaggctcagatgaagaatcttcaggaacgtaaggaaagacgatgggttttagagcggcgcttggcttcttcagatgtatcagaagaagaacaaatgaacctcatcaaagatctggaacggaaggagactgagtacatgcgtctaaaacggcacaagatgggtgtagacgactttgaactcttgactattattggtagaggagcttttggagaggttaaactatgccgggcaaaatccacgggacaagtatatgcaatgaagaagttgaagaagtcagagatgcttagtcggggacaggttgagcatgtcagagcagaaaggaacttacttgcagaagttgacagtcattgtattgtgaaactatattattctttccaagatgctgagtatctatatctaataatggagtatttgcctggaggtgatatgatgacccttcttatgaggaaagagactttatcagaggacgtggctcgtttctatattgctcagagtgtacttgctatagaatctatacataagcataattacatacacagggatataaaaccagataaccttcttttagataaaaatggtcatatgaagctctcagattttggcctctgcaaacctctggactgtactgccctatcaactcttcatgaaaatgaggctatgagtgatgagaattttagggagtccatggatatagatggatgtttcccggattcaaacctggggg--ccatggaggagtcagcatga--------------------------------------------------------------------------------------------------------------------------------------------------------------------------------------------------------------------------------------------------------------------------------------------------------------------------------------------------------------------------------------------------------------------------------------------------------------------------------------------------------------------------------------------------------------------------------------------------------------------------------------------------------------------------------------------------------------------------------------------------------------------------
>Mgl0142510.1_OG0014524
atggaagatcaggaggttgcagggacgaacccttattcttcttctgatgctgctgttgcggagaacggggcacaccatcatcaaccggaagaggtcctgggttcgactctcaccaggcagaaagttgcagcggccaagcagtatattgagaaccattataaggttcagatgaagagtcttcaggagcgaaaggagagacgatgggtgttagagcggcggttggcttcttcagatgtatcagaagaagaacagatgaacctcatcaaagatctggaacggaaggaaactgagtacatgcgtctaaaacgacacaagatgggtgtagatgacttcgagctattgactattattggtagaggagcttttggtgaggttaaactatgtcgtgcaaaatcgacgggacaagtatatgcaatgaagaagttgaagaaatcagagatgctcagtcgggggcaggttgaacatgtcagagcagaaagaaacttacttgcagaagttgacagtcattgtattgtgaaactctattattctttccaagatgccgagtatctatatctaataatggagtatttgcctggaggtgatatgatgacccttcttatgagaaaagagactttgtcagaggatgtggctcgtttctatattgctcagagtgtccttgctatagaatctatacataagcataattacatacacagggatataaagccagataaccttcttttagataagaatggtcatatgaagctctcagattttgggctttgcaaacctctggattgtaccaccctatcaactctccatgaaaatgaggctatgaatgatgagaatttgagggaatccatggatatcgatggaggcttccctgattcaaacatggggggcccatggagaagtcagcgtgaacaacttcagcattggcagcagaataggaggatgctggcttattctaccgttggtacgccagattatattgcccctgaagttttgctaaagaaaggctatgcaatggaatgtgattggtggtcacttggagctataatgtatgagatgcttgtcggttaccccccattttactcagaggatccaatgacaacatgtaaaaagattgttcattggagacattatttgaaattccctgaggaggctagactgtcagcagaggcaaaagatcttatttgcaggctgctctgtgattttgaacacaggcttggttctaggggtgccaatgagataaaggcaagtacacccttggttcaatgggattgtatgggataa-------------------------------------------------------------------------------------------------------------------------------------------------------------------------------------------------------------------------------------------------------------------------------------------------------------------------------------------------------------------------------------

>SEGI_24437_OG0014526
atggcatccatcaccactcaggctgccatgggtgtgtcatgcccatcgatcaccaagtcagggtttgtgacaggctctacaacatctcgcctcagtaggaacctccgccttggatcgactcccacccacaccaaatattcattcaaggtggaggccaagaagggagagtggcttccgggtcttacatctccaagctacctcaatggcagtctaccaggtgataatggatttgaccccttgggtctaggcgaggacccaaatagcttgaaatggtatgtgcaggcagagctagtgaatggaagatgggcaatgctaggagtggctgggatgttaattcctgaggtgcttacttccattgggatcctcaatgttcccaagtggtacgatgcaggaaaagtggagtactttgcttcttcttccaccttgtttgtgatagagttcattttgtttcactatgtggagcttaggaggtggcaagacattaaatatccaggaagtgtaaatcaagaccctatcttcaagagttatagccttcctcccaatgatgtgggataccctggaggcatcttcaaccctttgaacttctctccaagcttagaggccaaggagaaagaactcgctaatgggaggttggcaatgttagcattcttgggatttgtagtgcaacacaatgtaacaggaaaggggccatttgaaaacctcctgcaacacatctctgacccatggcataacaccattattcagactcttcaaggaaagtga
>SESE_078565_OG0014526
atggcgtccatcaccactcaggctgccatgggcgtgtcatgcccctcgatcaccaagtcagggttcgtgacaggctctacaacatctcgcctcaccaggaacctgcgcctcggatcgactcccacccacaccaaatattcattcaaggtggaggccaagaagggagagtggcttccgggtcttgcatctccaagctacctcaatggcagtctaccaggagataatgggtttgaccccttgggtctaggcgaggacccaaatagcttgaaatggtttgtgcaggcagagctagtgaatggcagatgggcaatgctaggagtggctgggatgttgattcctgaggtgctcacttccattgggatccttaatgttcccaagtggtacgatgcaggaaaagtggagtactttgcttcttcttccaccttgtttgtgattgagttcattttatttcactatgtggagcttaggaggtggcaagacattaaatacccaggaagtgtaaatcaagaccctatcttcaagaactacagtcttcctcccaatgatgtgggataccctggaggcatcttcaaccctttgaacttctctccaagcttagaggccaaggagaaagaacttgctaatgggaggttggcaatgttagcattcttgggatttgtagtgcaacacaatgtaacaggaaaggggccatttgaaaacctcttacaacacctctctgacccatggcataacaccattattcagactcttcgaggaatgtga
>Tyu0028330.1_OG0014526
atggcgtcgatctccacacgggccgccatgggcgtgtcgtgcccatcgatctcaaagtcagggttcttcacaggctccaccccatctcgcctcagcagaaacctccgccccggatcgattcccacccacaacaaatattcattcaaagtggaggccaagaagggagaatggcttcctggtctcgcatctccaaactacctcaatggcagtcttccaggagataacgggttcgatcccctgggactgggcgaggaccccaacagcttgaaatggtacgtacaggcagagctagtaaatggaagatgggcaatgctaggagttgcaggtatgctcattcccgaagtgttaacttcctttggcatcctcaatgttcccaagtggtacgacgcaggcaaagtggagtactttgcttcttcttccaccttgttcgtcatagagttcattctgtttcactacgtggagatcaggaggtggcaggacatcaagtaccctggaagtgtaaatcaggaccccatctttaagagttacagtcttcctccgaatgatgtgggataccctggaggcatctttaaccccctcaacttctctccaagcttggaggccaaggagaaagagcttgctaatgggaggttggccatgcttgcattcttgggatttatagtacaacacaatgtgacaggcaagggaccatttgaaaacctgttgcagcacctatccgacccatggcacaacactattattcagactctccaaggaaattaa
>Mgl0182020.1_OG0014526
atggcatccatcaccactcaggctgccatgggcgtctcatgcccatccatcaccaagtcagggtttgtgacaggctctacaacatctcgcctcagcaggaacctccgcctcggatcgacttccacccacaccaaatattcattcaaggtggaggccaagaagggagagtggcttccgggtcttacatctccaagctacctcaatggcagtctaccaggagataatggatttgaccccttgggtctaggtgaggacccaaatagcttgaaatggtatgtgcaggcagagctagtgaatggaagatgggcaatgctaggagtggctgggatgttgattcctgaggtactcacttccattggcatcctaaatgttcccaagtggtacgatgcaggaaaagtggagtactttgcttcttcttccaccttgtttgtgatagagttcattttgtttcactatgtggagctgaggaggtggcaagacattaaatacccaggaagtgtaaatcaagaccctatcttcaagagttatagccttcctcccaatgatgtgggataccctggaggcatcttcaaccccttgaacttctctccaagcttagaggccaaggagaaagaactcgctaatgggaggttggcaatgttagcattcttgggatttgtagtacaacacaatgtaacaggaaaggggccatttgacaacctcctgcaacacctctctgacccatggcacaacaccattattcaaactcttcaaggaaagtga

>SEGI_03099_OG0014529
atgggggccggggaagagaagcgtcaagaaatgatgcaaaacttgtttggggaatcagatgaagaggtagactctgatcaagaagctgttcagcagtctgcatacctatctgatgaagaaggggaaggggaattcgagggtgaaggccaagctgaaattgaaggagaaggagaagctgaacctgaaagtgaaggagaaagagcagatagtgagcctgaaaaagaagaaagtgaaggagaaaggtatagaagctcaccagaaagagaaattagtggccaaaggatggagagtgagggaaaagaagcagaaagtgatgcagaagaatatgatagaagggaagcaacaagtaggagacatacagtcagtgcaagtgtatctgaagggtctggagagcataagggtttagaggatggagatgaagaagttgaacaagtcagagaaccaagtgagcaaggtgatgagcacaatgtgttacgttcaacaacaaatatgcatgatgtttttggtgattctgatgaggaagagccacaagaatatgctggccagaatagcccagaacaaagtgcaggtagggctgtttcggaagaggaaggaagtgaacaaaggggaatgcatccagaagatatgatacgtgatgaagaggagcaatatgaatctgaagaagagcaaccatttgatcagaagataaaagagaagccagtaggtccacccttagatttggagattccactttgcgcaccaccaggtctgcaggacaagatgaatattgtgcgagtgtcaaacataatgggaattgaaccaaagccgtttgatcccaagacatttgttgaagaggaagtcttcattacagatgaatctggggctaagaaacgcattagattggaagataatgtagtgcgatggagggaggtccgaaatcgtaatggtaccatctctgctgaaagcaatgcccgctttgtgaggtggtcagatggcagtatgcaattgcttattggaaatgaagtgcttgatatatctgttcaagatgcaagacgtgataatgctcatctatttttacgccatggaaagggaattctgcaatctcaagggcggctacagcataagatgagatttatgccatcttctttatcttcaaagtcacacaagttgttgactgctcttgttgattctcgacataagaagagttataaagtgaaaaatgttataacaaacacagatccggagagggagaaggaggaaaaggaaaaggctttggagcaaagaatcagaagcagagaagatcttcatcgaaagcaggagaaaatcagccgcaaatatgcacctgttcgtgagagggagccacagctttccccaggatatttggaggaagcactg---gaggaagatgaagtggatggatatactgagaaccgaagagtgcatgctcgtcgcttccaagaggaattagaagcagaaggcagagctgagagacggataatcaatgctaaaaagcaaccaccttcaagagagcgtccacctaaatattctagggataggcgtcctgtgcgaccttctagacgtgaagctgaggaagccatgtcagatgagagcgaaagagaggcatctgaatatgagagtgagggacttgaggatgaggaagaacctgttcaagatgatgttgaggagcaggaggctgaagaagaggagcttgaggaacaagaggaagaggaggatgaagtgcaggagggtgaagaagaggagtctgaggaggatgaaagggaaggagatagaagaaagagacgagagagagatgaatctcctttggaggagtcaccactgcgtaagcctgcccagcgcagaagggtggttgttagtgagagtgacgaggactaa
>SESE_007125_OG0014529
atgggggccggggaagagaagcgccaagaaatgatgcaaaacttgtttggggaatcagacgaagaggtagactctgatcaagaagctgttcagcagtctgcatacctatctgatgaagaaggggaaggggaatttgagggtgaaggccaagctgaaattgaaggagaaggtgaagctgaacctgaaagtgaaggagaaagagcagatagtgagcctgaaaaagaagaaagtgaaggagaaaggtatagaagctcaccagaaagagaaaatagtggccaaaggatggagagtgagggaaaagaagcagaaagtgatgcagaagaatatgatagaagggaagcaacaagtaggagacatgcagtcagtgcaagtgtatctgaagggtctggagagcataagggtttagaggatggagatgaagaagttgaacaagtcagagaaccaagtgagcaaggtgatgagcacaatgttttacattcaacaacaaatatgcatgatgtttttggtgattctgacgaggaagagccacaagaatatgctggtcagaatagcccagaacaaagtgcaggtagggctgtttcggaagaggaaggaagtgagcaaaggggaatgcatccggaagatatgatacgtgatgaagaggagcaatatgaatctgacgaagagcaaccatttgatcagaagataaaagagaagccagtaggtccacccttagatttggagattccactttgcgcaccaccaggtctgccggacaagatgaatattgtgcgagtctcaaacataatgggaattgaaccaaagccgtttgatcccaagacatttgttgaagaggaagttttcattacagatgaatctggggctaagaaacgcattagattggaagataatgtagtgcgatggagggaggtccgaaatcgtaatggtaccatctctgctgaaagcaatgcacgctttgtgaggtggtcagatggcagtatgcagttgcttattggaaatgaagtgcttgatatatctgttcaagatgcaagacgtgataatgctcatctatttttacgccatggaaagggaattctgcaatctcaagggcggctacagcataagatgagatttatgccatcttctttatcttcaaagtcacacaagttgttgactgctcttgttgattctcgacataagaagagttataaagtgaaaaatgttataacaaacacagatccggagagggagaaggaggaaaaggaaaaggctttggagcaaagaatcagaagcagagaagatcttcatcgaaagcaggagaaaattagccgcaaatatgcacctgttcgtgagagggagccacagctttccccaggatatttggaggaagcactg---gaggaagatgaagtggatggatatgctgagaaccgaagagggcatgctcgtcgtttccaagaggaattagaagcagaaggcagagctgagacacggataatcaatgctaaaaagcaaccaccttcaagagagcgtccacctaaatattctagggataggcgtcctgtacgaccttctagacgtgaagctgaggaagccatgtcagatgagagcgaaagagaggtatctgagtatgagagtgagggccttgaggatgaggaagaacctgttcaagatgatgttgaggagcaggaggctgaagaagaggagcttgaggtacaagaggaagaggaggatgaagtgcaggaggatgaagaagaggagtctgaggaggatgaaagggaaggagataaaagaaggagacgagagagagatgaatctcctttggaggagtcacccccgcgtaagcctgcccagcgcagaagggtggttgttagtgagagtgacgaggactaa
>Tyu0008900.1_OG0014529
------------------------------atgatgcaaaacttgtttggggagtcagacgaagaggtcgactctgatcaagaagctgttcagcagtctgcatacctttctgatgaagagggggaaggggaagttgagggtgaaggtcaagctgaaattgaaggagaaggagaagctgaacctgaaagtgaaggagaaagagcagacactgatcctgaaaaagaagaaagtgaaggagaaagatatagaagctcaccagaaagagaaattagtgagcaaaggatggaaagtgaaggaaaggaggcagagagtgatgcggaagaatatgatagaagggaagcaacaagtaggagacatgcagtcagtgcaagtgtatctgaaggatctggagagcacaagggtctggaggatggggatgaagaagtcgaacaagtcagagaaccaagtgagcaaggtgatggtcacaatgttttacattcgacagcaaatatgcatgatgtatttggtgattctgatgaggaagagccacaagaatatgctggtcagaatagcccagaacaaagtgcgggtagggctgcttctgaagaggaaggaagtgaaccaaggggattatgtccagaagatatggtacctgatgaagaggatcgatatgaatcagaagaagagcaacaatctgatcagaagcaaaaggagaagccagtaggtccgcccttagatttggagattccattatgtgcaccaccaggtcatccagacaagatgaatattgtgcgagtctcaaacatcatgggaattgagccaaagccatttgatccgaagtcatttgttgaagaggaagttttcatcacggatgaatctggggctaagaaacgtattagattggaagataatgtagtgcgatggagggaggttcgaaatcgtaatggtactatctcttgtgaaagcaatgcccgctttgtgaggtggtcagatggcagtatgcagttgcttataggaaatgaggtgcttgatatatctgttcaagatgcaagacgtgataatgctcatctatttttgcgccatggaaagggaattttacaatctcaagggcggttgcagcataagatgagatttatgccatcttctttatcttcaaaatcacataagttgttaactgctctcgtcgattcccgacataagaagagttataaagtgaaaaatgttattacaaacactgatcctgagaaagagaaagaggaaaaggaaaaggctttggaacaaagaattcgaagcagagaagatcttcatcgaaagcaggagaaaattagccgcaaatatgcacctgttcgtgagagggagcaacagctttcaccaggatatttggaggaagcattggaagaggaagatgaagcagatggatatactgagaaccgaagagca------cgtcgcttccaagaggaattggaagcggaaggcagggctgagagatggataatcaatgctaagaagcaaccacctgcaagagagcgactacctaaatattccaaggatagacgcccaatgcgaccttctagacgtgaagctgaggaagccatgtcagatgagagtgaaagagaggcatctgagtatgagagtgagggcattgatgatgaggaagaacctgtacaagatgatgtcgaagagcaggagcctgaagaa---gagcccgaggaacaggaggaagaggaa---gaaatgcaggaggat---gaagaggagtatgaggaggatgaaagggaaggagataaaagaaaaagacgagagagagaggaatctcctatggaggagtcacctccacgaaagcctgctcagcgcagaagggttgtagttagtgagagtgacgaggactga
>Mgl0311410.1_OG0014529
atgggggccggtgaagagaagcgccaagaaatgatgcaaaacttgttcggggaatcggatgaagaggtagactctgatcaagaagctgttcagcagtctgcatacgtatctgatgaagaaggggaaggggaattcgagggtgaaggccaagctgaaattgaaggagaaggtgaagctgaacctgaaagtgaaggagaaagagcagatagtgagcctgaaaaagaagaaagtgaaggagaaaggtacagaagctcaccagaaagagaaattagtggccaaaggatggagagtgagggaaaagaagcagaaagtgatgcagaagaatatgatagaagggaagcaacaagtaggagacatgcagtcagtgcaagtgtatctgaagggtctggagagcataagggtttagaggatggagatgaagaagttgaacaagtcagagaaccaagtgagcaaggtgatgagcataatgttctacgttcaacaacaaatatgcatgatgtttttggtgattctgacgaggaagagccccaagaatatgctggccagaatagcccggaacaaagtccaggtagggctgtttcggaagaggaaggaagtgaacaaaggggaatgcatccagaagatatgatacgtgatgaagaggagcaatatgaatctgaagaagagcaaccatttgatcagaagataaaagagaagccaataggtccacccttagatttggagattccgctttgcgcaccaccaggtctgccagacaagatgaatattgtgcgagtgtcaaacataatgggaattgaaccaaagccgtttgatcccaagacatttgttgaggaggaagtcttcattacagatgaatctggggctaagaaacgtcttagattggaagataatgtagtgcgatggagggaggtccgaaatcgtaatggtaccatctctgctgaaagcaatgcccgctttgtgaggtggtcagatggcagtatgcagttgctcattggaaatgaagtgcttgatatatctgttcaagatgcaagacgtgataatgctcatctatttttacgccatggaaagggaattctgcaatctcaagggcggctacagcacaagatgagatttatgccatcttctttatcttcaaagtcacacaagttgttgactgctcttgttgattctcgacataagaagagttataaagtgaaaaatgttataacaaacacagatccggagagggagaaggaggaaaaggaaaaggctttggagcaaagaatcagaagcagagaagatcttcatcgaaagcaggagaaaatcagccgcaaatatgcacctgttcgtgagagggagccgcagctttccccaggatatttggaggaagcactg---gaggaagatgaagtggatggatatgctgaaaaccgaagagtgcatgctcgtcgcttccaagaggaattagaagcagaaggcagagctgagagacggataatcaatgctaaaaagcaaccaccttcaagagagcgtccacctaaatattctagggataggcgtcctgtgcgaccttctagacgtgaagctgaggaagccatgtcagatgagagcgaaagagaggcatctgagtatgagagtgagggccttgaggatgaggaagaacctgttcaagatgatgttgaggagcaggaggctgaagaagaggagcttgaggaacaagaggaagaggaggatgaagtgcaggaggatgaagaagaggagtctgaggaggatgaaagggaaggagataaaagaaagagacgagagagagatgaatctcctttggaggagtcaccccagcgtaagcctgcccagcgcagaagggtggttgttagtgagagtgacgaggactaa

>SEGI_13566_OG0014530
----------------atgttgtcaactactgcaccacc----------------------------------tttatcctgct--------------------------------------------------------------------------------gcaatcttcttcactcatcgaagacatcttacttctcgacggct--------agagttaatagtaagcatgaagcatttaa---tgcagggctttctaaaacacaaatttatatgaagggcacttctgtagatggaagacagacggttgtttgtgctgcgcacaggagctccacgtggctatcggagagaaggaatgacacccaat----------------tggcaggattgcatgttgtagtaatggctgcatccatgtctatcctccttt-------catctgacccagctcaagctggattgttatcaggaagctcagggttggaatccattcctcgtcctgaattaccacaacttgatttcctgaaacgaatacaagaggaaaatcaaaagaaatacgaggcagctgatgccaaattcaaatcctctcccttacttaaagagctactcaaacgttcaaaagataatgcagcaaggaacaaagaagaaattcaaaacaaatactgtgagcgaggtgctgaatggggtgtgggggactgctcaacagtaggaatgtcaaaagatgaaagagaagcttttttggaaatgctgaggcaaaaacgggtcaccaactag--------------------------------------------------------------------------------------------------------------------------------------------------------------------------------------------------------------------------------------
>SESE_106702_OG0014530
atgttccaagtagactgtgatgcaagtggatgtgtaattggaggagttttgagtcaagaaggaagacccattgcttattttagtgaaaagttgaatgaggcaaaaagaaaatattcagtatatgatcgaaaattatgcaaagtgcaagcattaaagaaatggagacattatttgttacctaaggagtttgtattgtacatagatcgccatgcactgaagtttataaacaaccaaggtgagttaaa---taagaaacacatgaaatgggtagaatttctgcagagttattcatttgttttaaagcatagaagtggtcaatct----actagggtaacagatgcactcaggagaagatatttgttgttgaatgaattgagagttattattgttggatttgatgcaatga-aagaactatataaagatgatacaaattttaaggaagcatgggcagcatctcaagctggattgttatcaggaagctcagggttagaatccgttcctcgtcctgaattaccacaacttgatttcctgaaacgaatacaagaggaaaatcaaaagaaatatgaggcagctgatgccaaattcaaatcctctcccttacttcaagagctactcaaacgttcaaaagctaatgcagcaaggaacaaagaagaaattcaaaacaaatactgtgagcgaggtgctgaatggggtgtgggggactgttcaacagtaggaatgtcaaaagatgaaagagaagcttttttggaaatgctgaggcaaaaacgagccaccaattag--------------------------------------------------------------------------------------------------------------------------------------------------------------------------------------------------------------------------------------
>Tyu0063510.1_OG0014530
----------------atgttgccagccacaggggcact----------------------------------gttatcct-----------------------------------------------------------------------------------ctagtctcccccatactttgaacaccccttgtttctgcacaagt--------agagttttcagtagatatggagcaattaggcctttagccattgctaaaacacaactctatacaaagggtatttctatgaatgacagacagatagttgtatgctcttctcgaacgagctcgacatttcctcccgagagaaggattggcacgcaat----------------tgtctggtatgcatgttgctgtaatggctgcatcaatggctttccttctct-------catctcagcctgttcaggctggattgttaacaggaagcacagggttggaatctattcctcgtcctgaagtaccacaatttgatttcctgaagcgaatacaagaagaaaaccaaaagaaagctgaggcagctgatgccaaatttaagtcctctcccttacttcaagagctactcaaacgttcaaaagctaatgcagcaaggaataaagaagaaattcaaaacaagtactgcgagcgaggtgctgaatggggtgtaggggactgttcaacagcaggaatgtcgaaagacgaaagagaagcttttatggagatgctgaggcaaaaa--ggcccccaattagattctcatgagatgctctttggtggaatacaattagctcattgttttctattccttcagttccattaccaggcaatgaattttaggcctgtatcaaaaactcatacagagcctgaattgtgttttgctaagttaaatttcgtgattacattgaagggtagtattattctctcaatcaaccagtttttctcttgggcaatacttacatgggcagtgcttataatgatatga
>Mgl0311490.1_OG0014530
atg--------------------------------------------------------------------------------------------------------------------------------------------------------------------------------------------------------------------------------------------------------------------------------------------------------------------------------------------------------------------------ctagc----------------tgcacagaatagatgttcggatccaatgcccagctgtaatcatcttctat--------gccctttccaagctcaagctggattattatcaggaagcttagggttggaatccgttcctcgtcctgaattaccacaacttgatttcctaaaacgaatacaagacgaaaatcaaaagaaatacgaagcagctgatgccaaattcaaatcctctcccttacttgaagagctactcaaacgttcaaaagataatgcagcaaggaacaaagaagaaattcaaaacaaatactgtgagcgaggtgctgaatggggtgtgggggactgttcaacagtaggaatgtcaaaagatgaaagagaggcctttttggcaatgttgaggcaaaaacgggccaccaattag--------------------------------------------------------------------------------------------------------------------------------------------------------------------------------------------------------------------------------------

>SEGI_37280_OG0014531
atgaatataactgtgaagagttcgtcaatggtgcagcctgcatcacccactccaaagagggatctgtggaactctaatgtggacctggtggttccaagaatacacactgctagtgtttatttctacagacccactggcagtccggacttcttttcattggaggttctgaaggaagctctgagtaaggtgctggtacccttttatcctatggcaggccgactaaagagagacccagatgggcgtattgaaattaattgcaatggccaaggggttcttcttgtggaggctgtcacggattctgtgattgatgacttcggggatttcgcacccactatggagctcaaccagctcgttccgaaaattcattattcagaagacatttctgcatatcctctgcttgttcttcaggtaacttttttcaaatgtggaggagtgtcattaggtgtgggaatgcaacatcatgcggccgacggttatgctggtttacactttatcaacacctggtctgatgtggcccgagggctagacattactctgccaccattcatagatagaactcttttaagagccagagatcctcctactccaaaatttcatcatgtagagtatcaaccccctccaccactaaagcatcaaaatgattttgtaaagggaaataaaaatgatttctcagttgctatcttcaaaattaccagagaacagatggaaatacttaaaggtaaggccaaagaaaatggaaacaaagtagcctacagcagctatgaaatgctctctggacacgtttggagatgtgcttgtaaagcaagaaatcttacagatgaccaagaaaccaaattgtatattgcaacagatggtag-aagcaggcttcgcccgtctcttccccctggttattttggcaattgtattttcaccaccacacccatcgctgtttcaggggatctagtttcaaaacctctatattattctgcaagcagagttcatgaagccttggggaggatggatgatgaatacttgcgatctgcattagactacttggaactgcaacctgatctgactgctttagttagaggtgttcacactttcaggtgtcctaatattggcctcacaagctgggctcgtctacccatccatgatgcagattttggttggggaagaccaatattcatgggacctggaggtattgcttatgaaggtcttggtttcattttgcccagtcctacaaacgatggaagtatgtcagttgcactgggattgcaaacggatcatatggtccaattcaaaaaatttctttatgaattctag
>SESE_021452_OG0014531
atgaatataactgtgaagagttcgtcaatggtgcagcctgcatcacccactccaaagagggatctgtggaactctaatgtggacctggtagttccaagaatacacactgctagtgtttatttctacagacccactggctgtccggacttcttttcaatggaggttctgaaggaagctctgagtaaggtcctggtacccttttatcccatggcaggccgactcaagagagacccagatgggcgtattgaaattaattgcaatggccaaggggttcttcttgtggaggctgtcacggattctgtgattgatgactttggggatttcgcacccactatggagctcaaccagctcgttccgaaaattcattattcagaagacatttctgcatatcctctgcttgttcttcaggtaacttttttcaaatgtggaggagtgtcattaggtgtgggaatgcaacatcatgcggccgacggttatgctggtttacactttatcaacacctggtctgatgtagcccgagggctagacattactctgccaccattcatagatagaactcttttaagagccagaaatcctcctactccaaaatttcatcatgtagagtatcaaccccctccacccctaaagcatcaaaatgattttgtaaagggaaataaaaatgatttctcagttgcgatcttcaaaattaccagagaacagatggaaatacttaaaggcaaggccaaagaaaatggaaacaaagtagcctacagcagctatgaaatgctctctggacacgtttggagatgtgcttgcaaagcaagaaatcttacagatgaccaagaaaccaaattgtatattgcaacagatggtag-aagcaggcttcgcccgcctcttccccctggttattttggcaattgtattttcaccaccacacccatggctgtttcaggggatctagtttcaaaacctctatattattctgcaagcagaattcatgaagccttggcgaggatggatgatgaatacttgcgatctgcattagactacttggaactgcaacctgatctgactgctttagttagaggtgttcatacttttaggtgtcctaacattggcctcacaagctgggctcgtttgcccatccatgatgcagattttggttggggaagaccaatattcatgggacctggaggtattgcttatgaaggtcttggtttcattttgcccagtcctacaaacgatggaagtatgtcagttgcactgggattgcaaacggatcatatggtccaattcaaaaaatttctttatgaattctag
>Tyu0063520.1_OG0014531
atgattataacagtgaagagttcgtcaatggtgcagcctgcattgcccactccacagagggatctgtggaactccaatgtggacttggtggttccaagaatacacactgctagtgtttatttctacagacccactggcaacccagagtttttttcaatggagattctcaaggaagctctgagcaaggtgctggtgcccttctatcccatggcaggcagactcaaaagagacccagatgggcgtgttgaaattaactgcaacggtgaaggagttctgcttgtagaggctgtcacagaatctgtggttaatgattttggggatttcgcacccaccatggagctcaagcagctcattccaaaaattcaatattcagaagacatttcctcgtatcctctgcttgttcttcaggtaacgtttttcaaatgtggaggggtggctttaggtgtgggaatgcaacaccatgcagctgacggttatgctggtttacactttatcaacacctggtccgacgtgtcccgtgggctagatgttaccctgccaccattcattgatagaactcttttaacagccagaaatcctccaacgccaaagtttaatcatgtaga-------------------------------------------------------------------------------------------------ttggatatccttaaaggaaaagctaaagaaaatggaaataaagtggcctacagcagctatgaaatgctctctggacacatttggagatctgcttgtaaagcaagaaatcttacagatgagcaagaaaccaaattatatattgctacagatggccgcagatcggctccggccaccccttccccctggttattttggcaatgttattttcactaccacacccatggctatttcaggggatctagtttcaaagcctatttattattctgcaagcaaaattcatgaagccttgggccgcatggatgatgaatatttgagatctgctttagactacttggaattgcaacctgatctgactgctttagttagaggtgctcatacttttaggtgtcctaatattggtatcacaagctggtctcgtttgcccatccatgatgcagattttggttggggaagaccaatattcatgggacctgctggtattgcttatgaaggccttgctttcattttgcccagtcctacaaatgatggaagtatgtcggttgcactgggattgcaaacagatcatatggttcgttttgagaaatttatttatgaattctag
>Mgl0301430.1_OG0014531
atgattataactgtgaagagttcgtcaatggtgcagcctgcatcacccactccccagagggatctgtggaactctaatgtggacctggtggttccaagaatacacactgctagtgtttatttctacagacccactggcaatccggacttcttttcaatggagattctgaaggaagctctgagtaaggtgctggtacccttttatcccatggcaggccgactcaagagagacccagatgggcgtattgaaattaattgcaatggccaaggggttcttcttgtggaggctgtcacggattctgtgattgatgactttggggatttcgcacccactatggagctcaaccagctcgttccgaaaattcattatacagaagacatttctgcatatcctctgcttgttcttcaggtaacttttttcaaatgtggaggagtgtcattaggtgtgggaatgcaacatcatgcggccgacggttatgctggtttacactttattaacacctggtctgatgtggcccgagggttagacattactctgccaccattcatagatagaactcttttaagagccagaaatcctccaactccaaaatttcatcatgtagagtatcaaccccctccaccactaaagaatcaaaatgattttgtaaagggaaataaaaatgatttctcagttgccatcttcaaaatcaccagagaacagatggaaatacttaaaggcaaggccaaagaaaatggaaacaaagtatcctacagcagctatgaaatgctctctggacacgtttggagatgtgcttgtaaagcaagaaacctcacagatgaccaagaaaccaaattgtatattgcaacagatggtag-aagcaggcttcgaccggctcttccccctggttattttggcaattgtattttcacgaccacacccatggctgtttcaggggatctagtttcaaaacctctatattattctgcaagcagaattcatgaagccttggggaggatggatgatgaatacttgagatctgcattagactacttggaactgcaacctgatctgactgctttagttagaggtgtccatacttttaagtgtcctaatattggcctcacaagctgggctcgtttgcccatccatgatgcagattttggttggggaagaccaatattcatgggacctggaggtattgcttatgaaggtcttggtttcattttgcccagtcctacaaacgatggaagtatgtcagttgcactgggattgcaaacggatcatatggtccttttcaaaaaatttctttatgaattctag

>SEGI_24046_OG0014532
atggcggactccatacagtccaatcgcaagctcaaaatcgccatctgccatccggacttgggaataggaggagcagagcggttaattgtcgatgcagctgttgaacttgcatcacgtggacacgaagttcatgtatttacagcacatcatgaccgtggtcgatgctttgaggagactgttgatg----gatctttccctgtcacagtgtacggcaactttttacctcgacacattttctacagattccatgccatatgtgcctatattcgatgtatctttgttgcaatttgtatggtgctgttgtggccttcatttgatgtcgtgctaacagatcaagtgtctgctgtaattcctgttctaaaactcaaatcttcaaaggttatattctattgtcattttccagatttattgctggcacaacactcaactatgttaaggaaattgtatcgtatgcctattgatatgcttgaagaagcctcgactgggatggcagattttattctggtaaacagtaagttcactgcatccgtttttgctaagacattcaaatctctgcatgcaaaaggaatcaatccaagtgtgctctatcctgctgttaatgtggatcagtttggtccacctcgggcttacctgcccaaatttctgtcaatcaaccgttttgaaaggaagaaaaatattgagttagcaatagtagcatttgcaatggtaatgtcaaagaaagcttccaaaggcatttcagagcaggttcctgaaggagaaatggatgtttcactggttattgcaggaggttttgacaagcgcctgaaggagaacagagagtatctaaaagaattggaagacttagcggaaaaggaaggggtgtctgacaaagtagtttttatcccatcttgctcaacagaacagagggatgctttactatcagagtgctgctgtgttctttatactcctaaggaggagcattttggcattgttcctcttgaagccatggcagctcaaaagccagttattgcttgcaacagtggtggtccgttggagagcattaaacataatattactggctttctatgtgagccaacacctcagtacttttcttctgcaatgataatgcttctgaacgacccagacatggcaaaaaagatgggcatggaagcaaggatccatgttgaggagacattctcaagacatgtgttgggagaaactttaaacagaaccatttttaatgttgtggagacaaatcgttga
>SESE_000349_OG0014532
atggcggacgctgtacagtccaatcgcaagctcaaaatcgccatctgccatccggacttgggaataggaggagcagagcggttaattgtcgatgcagctgttgaacttgcatcacgtggacatgaacttcatgtatttacagcacatcatgaccatggtcgatgctttgaggaaactgttgatg----gatctttccctgtcacagtgtatggcaactttttacctcgacacattttctacagattccatgccatatgtgcctatattcgatgtatctttgttgcaatttgtatggtgctgttgtggccttcatttgatgttgtgctaacagatcaagtgtctgctgtaattcctgttctaaaactcaaatcttcaaaggttatattctattgtcattttccagatttattgctggcacaacactcaactatgttaaggagattgtatcgcatgcctattgatatgcttgaagaagcttcgactgggatggcagatcttattctggtaaacagtaagttcactgcatccgtttttgctaagacatttaaatctctgcatgcaaaaggaatcaatccaagtgtgctctatcctgctgttaatgtggatcagtttggtccacctcgggcttacctgcccaaatttctgtcaatcaaccgttttgaaaggaagaaaaatattgagttagcaatagtagcatttgcaatggtaatgtcaaagaaagcctccaaaggcatttcggagcagattcctgaaggagaaatggatgtttcactggttattgcaggaggttttgacaagcgcctgaaggagaacactgagtatctaaaagaattggaagacttagcggaaaaggaaggggtgtctgacaaagtagtttttatcccatcttgttcaacagaacagagggatgctttactgtcagagtgccgctgtgttctttatactcctaaggaggagcattttggcattgttcctcttgaggccatggcagctcaaaagccagttattgcttgcaacagtggtggtccgttggagagcattaaacataatattactggttttctatgtgagccaacacctcagtacttttcttctgcaatgttaatgcttctgaacgacccagacatggcaaaaaagatgggcatggaagcaaggatccatgttgagaagacattctcaagacaagtattgggagaaactttaaacagaaccatttttaatgttgtggagacaaattg---a
>Tyu0080990.1_OG0014532
----------------------------------------------------------------------------------------------------------------------------------------------------------------------------------------------------------------------------------------------------------------------------------------------------atggtactgttctggccttcgtttgatgttgttctagcagatcaagtttctgctgtaattcctgtcctgaaagtcaaatctttaaaggttatattctattgtcattttccagatttattactggcacaacacactactatgttaaggagattatatcgtaggcctattgatatgcttgaagaagcatcgaccggaatggcagatcttattttggtaaatagtaagttcactgcatctgtttttgcaaagacattcaaatctcttcatgcaaaaggaatcaacccaagtgttctctatccagctgtaaacgtggatcagtttggtcaacctcgggcctacctgcccaaatttctgtcaatcaatcgttttgaaaggaagaaaaatatcgagttagcaatattagcatttgcaactataatgtcaaaggaagcctccaaaggcattttggagcagattcctggtggagaaacggatatttcattggttattacaggaggctttgacaagcgcctgaaagagaacatggattatctagaagaattgaaagacttagcaacaaaggaaggggtgtctgacaatgtagtttttatcccatcatgctcaacagaacagagggatgctttactgtcagagtgccgctgtgttctttatactccgaaggaggagcactttggcattgttcctcttgaagccatggcagctcaaaagccagttattgcttgcaacagtggtggtcccttggagagcattaaacatagtatcactggttttctatgtgagccaacacctcagaacttttctt---------------------------------------------------------------------------------------------------------------------------------------------------ag
>Mgl0284580.1_OG0014532
-------------------------------------------------------------------------------------------------------------------------atgaagttcatgtatttacagcacatcatgaccgtggtcgatgctttgaggagactgttgatggcaagatctttccctgtcacagtgtatggcaactttttacctcgatacattttctacagattccatgccttatgtgcctatattcgatgcatctttgttgcaatttgtatggtgctgttgtggccttcatttgatgtcgtactaaccgatcaagtgtctgctgtaattcctgttctaaaactcaaatcttcaaaggttatattctattgtcattttcctgatttattgctggcacaacactcaactatgttaaggagattgtatcgtatgcctattgatatacttgaagaagccacgactgggatgtcagatcttattctggtaaacagtaagttcactgcatccgtttttgctaagacattcaaatctctgcatgcaaaaggaatcaatccaagtgtgctctatcctgctgttaatgtggatcagtttggtccacctcaggcttacctgcccaaatttctctcaatcaaccgttttgaaaggaagaaaaatattgagttagcaatagtagcatttgcaatggtaatgtcaaagaaatcctccaaaggtatttcggagcagattcctgaaggagaaatggatgtttcactagttattgcaggaggttttgacaagcgcctgaaggagaacactgagtatctaaaagaattggaagacttagcggaaaaggaaggagtgtctgacaaagtagtttttatcccatcttgttcaacagaacagagggatgctttactgtcagagtgccgctgtgttctttatactcctaaggatgagcattttggcattgttcctcttgaagccatggcagctcaaaagccagttattgcttgcaacagtggtggtccattggagagcattaaacataatattactggttttctatgtgagccaacacctcagtacttttcttctgcaatgttaatgcttctgaacgacccagacatggcaaaaaagatgggcatggaagcaaggatccatgtggagaagacattctcaagacaggtcttgggagaaactttaaacagaaccatttttaatgttgtggagacaaatcgttga

>SEGI_29909_OG0014533
atggcttcgtccccggacactg------------cgaggcgccactgcgtcgtaattcacaaaaaaactcgaagaatttcggcactgaagacgaagaagaaggcgcaggcaaatggtctgaaactgtacgacatttcgaa---tacaggatctgtgctggaattcgcggcagttaaagctttgatattggtgataagcaaatacgctgcacgactgctggcggactcgaaccgcagacgtgcggttcggacgaaatgtaaaaccaggctgcgaattcataagcagggtgaatttttcgagtttggtgagcaggtggttttggctaacttatactggggcatacagagcttagagaaggcgatccattcgaccagtgtggaagccagaaatgcggggctggagaacgcagagcaaatgcttcaggttcctgctttgctggacgaggatgccacaacagcgggaatatcgaattcttacgtaatttgctgcgcttatttccatctggctctggtgtggaagctcaggaaaaatgaatggcagatggcattgcacttgctgcaggctttcgtggtctcgccgcattattgccgcctggatttcgctccaggcctgtggaagcagatttttctaccacatgtgagcttcctcgcgaatgaatttgtctgtgctgcaggagtggctgaaggagtaggaattgagcctgatgaattgcacttgaagaaaactcaaaagcactacagggataaaatcagtaatgtggagtttttgcgcagttattacaaagaggccttgaacaaggctactaggaagcgtgcaaaatattacaaggactggctcacctattacactgttgtgtatagtggaaacgacgcaatggatagcctgtgtgtggataagcaaatatgtgaagctaaattggttcacgaagagcttactgatgcgcagaagaagaccggtcgaaaggaagaaattaa------------tcaccttcgagaaggcttgtatgaagc------------------------------agagcctctgaaacagaagagcttagagagtctcttggaacatgcaaaagctaatgatgcctttaagaggattcatgttggaatggcttgtctcccagatctgtctgcagaagaaagtctcctgagtaatgaaggaaaagattccaatggtaagttatgcttcatttataatgagaaagaagatgttggaagtacctctccgctcctcaagatggaagattgcaaagcctctactggaaagcatggtagattctgttatttgatgaacaaggaaacagcagagataaagtgcctttcagaaatgctaagagaaccccaatcagatatgtccatatctacagattcgcatagcaattctggtgaagaagaaactgattcagagaagaagacagaa-----------------------------aaggagctaaaatctgaacttgcgacttgcctgtcattt---aggaa--------------------------------tatccccaagacagaacagttggaaa--------------------------------------gcacagaattagacattgattctggaagatattcttatgagaaaagcagtgaaggagaaaattatggacaaataggtccaattagaatttcaaacaatatatgcactcctttacaccagcaatctcctgattctatcatcatagcaaccaaggaatcttgtag------aaaaacctctgttttgcaagatcagtcctgttgtgaaaaaattaactcatttgatttttctcaacctacaattgaacatgtgaccagagaatggttggatcagtgtagatcagaagcacttgattctttgcagcatatgaaatactcactgcctgattttggagcacaacttacctgtgatgataaaataccttcatttactagtgacaaatgctttgattatcatttgtcaaaatctacaaggcgttcagatattgcaaaagtgaagcagttgggaaactctgcaagaagaaaattagattttccagataatattagtgtctgccaatcaggaaactcaaataaccataactattgtcaggcatcggaaaaagaggttgaatttgagcaggctatctgtatcttatgcacttcagatgagatgaaaaaatgtgaaaaagctgtcttgacaatcaaatatttgtgggcggatttaaaaaataaaacagaagctgaatctgcactgctgagagcagcagttgtagatcagctcatggaaattcttctggcatctaggatagaggatgttttaagggcgactatctgcatattatctttattggtaataagggacaagtttattgtacacaacattctgaaaaatgatccagaactctattttgtctcagctattctcaaaagaaggaagatatatgaggctgctattcttctttatctgttagaaccttcagctgtacagatgaaaacacttgacatatttacaattcttgtagaagtaatatacaatgggaactactatgttaagggaccaatttctcttccatggacaccaagtgcggcagctgtaatgacgatagaaatattagtcacttcatttgattatttgacgaatgattcacatcttcaggccattatatctctcaatatccttccaggccttttggatattctcaaatacgagaatatggaagtaagagttgcagcggtttctgttctcactcattgtatgcgatcagatggaacatgtagatattttatttctcagagaacactgatggcatcaattgtccaacttttgcatgctaccaatgaaagttgtagatcagtagcagtggaattcatttctgaagtaatatgcttacaga-------------------------------------------------gaaattcatctatggttggtatactacggcaaatacaacagcagggtgttttcagcagcatgcatattttgatggcttacattcaacatgttcccttggaacataaacccttgcctgcagggcttatactgcaactggatatgctggtagaatcacaggggcaaagtatcttcagagatgaagcagttgaggtgcttctaggagcactttcttgtgaggactcaacaagtgcacaaatatcatcagcaaaagttcttgctagtcttggaggtcgctttgcatacagtggagaacctgctacagtgccttggctggtcaagaaagcaggtctatctcctgcaaatcagaagtatataagtggggatttgggttatctagatcatagcatgcaggaagaagatcctgatgcagtgagttggagtaacaagatagcaaagaaaattatgttaagtggaagccctgtatttgaggctttaagaaagggcctcaaaagcaatgtttctgaagtagcaagaaactgtcttattactgttgcatggctaggttacgaacttagtgcaatgcagagacatcgtttacgacccattgctcgtgacatcatattacctgaaatagtaacttttatacagcctggaatagagctagacgaaagggtgcttgcatctctgtctttatacaattacactgctggttcaggtatgcagcaactcctgaagttttcaatggaattgcatggaccattgagacgccttgcagccttcacatggactgcagaggagctttcaaaagtcattgcatactcttccccatctagaactaacacagcctgtggtcataaacaagtcattgaaattggggacaatacaaatgggccaacccttgctctcattcactacaaaggaaagctatacagtggccattcagatggttctatcaaggtatgggagatcaaatgcaagcctattcagcttgtgcagaaggtcagggagcatcgaaaatcagtgacatgtttttctgtgcttgaacctagcaagtatcttataagtggatctgcagataaaactgtgcggatttggaatggactgcagaggagattggagtgtataatagttatggatataatggattcaattcatgaggtggattcgcatggcgagatgctttttctggtcaccaagagttgtggagtaaaggtacatcatggagaggggatcattaaggttcttaatgagaataagcaagttcaaagccttgtcgtggctgaggacaaaatatattgtggatgcaaggattcaagcatacaggagatagatgtggcaggcagccaggccaaacaaatccaaggatgtgcaagaacgtggctgggaaataagccggtgtatgcaatagttccttttagagattggatttatactgcaggtgcccaagtggatggtttcaatctcaaagtatggaggagacaggatggagcactcctttcaatggcgtcaacagaatctgatgtgcgagcaatggctgtaactgaagatttcatttacttgaaatacagttcatctccaactaaaattcagatatggctaagagaaaaactacagaaagttaccagctggtcggtgggcagcagaatcacaagacttcttgtatcaaatgatgtcattttctgtggtacagacaatggcatgatcaaggcatg-----------------------------------------------------------------------------------------------------------------------------ggctccaatctaa-------------------------
>SESE_006531_OG0014533
atggcttcgtccccggacacag------------cgaggcgccactgcgtcgtaattcacaaaaaaactcgaagaatttcggcactgaagacgaagcagaaggcgcaggcaaatggtctgaaactgtacgacatttcgaa---tacaggatctgtgctggaattctcggcagttaaagcgttgatattggtgataagcaaatacgctgcacgactggtggcggactcgaaccgcagacgtgcggttcggacgaaatgtaaaaccaggctgcgaattcgtaagcagggtgaatttttcgagtttggtgagcaggtggttttggctaacttatactggggcatacagagcttagaaaaggcgatccattcgaccagtgtggaagtcagaaatgccgggctggagaacgcagagcgaatgcttcaggttcctgctttgctggacgaggatgccacaacagcgggaatatcgaattcttacgtaatttgctgcgcttatttccatctggctctggtgtggaaactcaggaaaaatgagtggcagatggcattgcacttgctgcaggctttcgtggtctcgccgcattattgccgcctggatttcgctccaggcctgtggaagcagatttttctaccacatgtgagcgtcctcgcgaatgaatttgactgtgctgcaggagtggctgaaggagtaggaattgagcctgatgaattgcacttgaagaaaactcaaaagcacttcagggataaaatcagtaatgtggagtttttgcgcagttattacaaagaggccttgaacaaagctactaggaagcgtgcaaaatattacaaggactggctcacctgttacactgttgtgtatagtggaaacgacgcagtggatagcctgtgtgtggataagcaaatatgtgaagctaaattggttcatgaagagcttactgatgcgcagaagaagactggtcgaaaggaagaaattac------------tcaccttcgagaaggcttgtatgaagc------------------------------agagcctctgaaacagaagagcttagagaatcttgtggaacatgcaaaagctaatgatgtctttaagaggattcatgttggaatggcttgtctcccagatctgtttgcagaagaaagtctcctgagtagtgaaggaaaagattccaatggtaagttatgcttcatttataatgagaaagaagatgttggaagtacctctccgctgctccagatggaagattgcgaagcctctactggaaagcatggtagattctgttatttgatgagcaaggaaacagcagaaataaagtgtctttcagaaatgctaagagaaccccaatcagatatgtccatatctacagattcgcatagcgattctggtgaagaagaaactgattcagagaagaagacagaa-----------------------------aaggagctaaaatctgaactagcggcttgcctgtcagtt---aggaa--------------------------------tatccccaagacacaacagttagaaa--------------------------------------gcacagaattagacaacaattctggaagacattcttatgagaaaagcagtgaaggagaaaattatggacaaatatgtccaattagaatttcaaacaatagatgcactcctttacaccagcaatctcctgattctatcatcatagcaaccaaggaatcttgtag------aaaaacctctgttttgcaagatcagtcctgttgtgaaaaaatgaactcatttgatttttctcaacctataattgaacatgtgaccagagaatggttggatcagtgcagatcagaaacacttgattctttgcagcagataaaatactcactgcctgattttggagcacaacttacccatgatgataaaataccttcatttaccagtgacaaatgctttgattatcatttgtcaaaatctacaaggcgttcagatattgcaaaagtgaagcagttgggaaactctgcaagaagaaaattagattttccagataatattagtgtctgtcaatcaggaaactcaaataaccgtaactattgtcaggcattggaaaaagaggttgaatttgagcaggctatctgtatcttatgcacttcagatgagatgaaaaaatgtgaaaaagctgtcttgacaatcaagtatttgtgggcagatttaaaaaataaaacagaagctgaatctgcactgctgagagcagcagttgtagatcagctcatggaaattcttctggcatctaggatagaggatgttttaagagcgactatctgcatattatctttattggtaataagagacaagtgtattgtgcacaacattctgaaaaatgatccagaactctattttgtctcagctattctcaaaagaaggaagatatatgaggctgctattcttctttatctgttagaaccctcagctgtacagatgaaaacacttgacatattgacaattcttgcagaagtaatatacaatgggaactactacgttaagggaccaatttctcttccatggacaccaagtgcggcagctgtaatgatgatagaaatattagtcacttcatttgattatttgacgactgattcacatcttcaggccattatatctctcaatatccttccaggccttttggatattctcaaatatgagaatatggaagtaagagttgcagcagtttctgttctcactcattgtatgcgatcagatggaacatgtagacattttatttctcagagaacaatgatggcatcaattgtccaacttttgcattctaccaatggaagttgtagatcagtagcagtggaattcatttctgaagtaatatgcttacaga-------------------------------------------------gaaattcatctatggttggtatactacggcaaatacaacagcagggcgttttcagcagcatgcatattttgatggcttacattcaacatgttccattggaacataaacccttgcctgcagggcttatactgcaactggatatgctggtagaatcgcaggggcaaagtatcttcagagatgaagcagttgaggtgcttctaggagcactttcttgtgaggactcaacaagtgcacaaatatcatcagcaaaagttcttgctagtctgggaggtcgctttgcgtacagtggagaacctgctacagtggcttggctggtcaagaaagcaggtctatctcctgcaaatcagaagtatataagtggggatttgggttgtctagatcatagcatgcaggaagaagatcctgatacagtgagttggagtaacaagatagcaaagaaaattatgttaagtggagcccctgtatttgaggctttaagaaggggcctcaaaagcaatgtttctgaagtggcaagaaacagtctcattactgttgcatggctaggttacgaacttagtgcaatgcagagacatcgtttacgacccattgctcgagacatcatattacctgaaatagtaacgtttatgcagcctggaatagagctagaggaaagggtgcttgcatctctgtctttatacaattacactgctggttcaggtatgcagcaactcctgaagttttcaagggaattgcatggaccattgagacgccttgcagccttaacatggactgcagaggagctttcaaaagtcattgcatactcttccccatctcgaactaacacagcctgtggtcataaacaagtcattgaaattggggacaatacaaatggggcaacccttgctctcgttcactacaaaggaaagctatacagtggccattcagatggttctatcaaggtatgggagatcaagtgcaagccttttcagcttgtgcagaaggtcagggagcatcgaaaatcagtgacatgttttgctgtgcttgaacctagcaagtatcttataagtggatctgcagataaaactgtgcggatttggaatggactgcagaggagattggagtgtataatagttatggatataatggatccaattcatgaggtggattcgcatggcgagatgctttttctggtcaccaagagttgtggagtaaaggtacatcatggagaggggatcattaaggttcttaatgaaaataagcaagtccaaagccttgccatcgctgaggacaaaatatactgtggatgcaaagattcaagcatacaggagatagatgtggcaggcagccaggccaaacaaatccaaggatgtgcaagaacgtggctgggaaataagccggtgtatgcaatagtcccttttagagattggatttatactgcaggtgcccaagtggatggtttcaatctcaaagtatggaggagacaggatggagcactcctttcaatggcgtcaacagaatctgatgtgcgagcaatggctgtaactgaagatttcatttacttgaaatacagttcatctccaactaaaattcagatatggctaagagaaaaactacagaaagttaccagctggtcgttgggcagcagaatcacaagtcttctggcatcaaatgatgtcattttctgtggtacagacaatggcatgatcaaggtaagtataaagtttattctgaaagctgcttcactattcgtctacattaagaagcatatttccaccaaacagtatgtacatttatttttctttattgagagcatttctttggttctgtatggcaggcatgggctccaatctaaatggccaaacaatccaaaactttga
>Tyu0081070.1_OG0014533
atggattcgtcaccagatagagcaagcactcagtcgaggcgccactgcgtgacaattcacaagaaatctcgaagaatttcggtgctaaaggcgaagaagaaagcgcagacagatggtctgaaaccctacgctatttcgaaatccacagattctgttctggatttcgcaggagtgaaagccttgatattgctcataagtaaatacattgcgcgcctgctggcggattcgacccgcagacgtgcaattcgactgaaatgtaaatccaggatccgaat------------------------------------------------------------------------cttggagaaggcaatcaattctacgagtgtggaagccaaaaatgcccgcctggagaatgcagaacgaatgcttcaggtccctgccttgctggacgaagatgccactacggcagggatgtcgaattcttatataatttgctgcgcttactttcatttggctctggtgtggaagatcagaaaaaacgagcgacagatggcattgcatttgctgcaggcttttgtagtttcgcctcattactcgaggctggattttgccccggggctttggaaggagatttttctacctcatgtgagcttcctggagaatgaatttgtcgctgatttggagatggccgg------agggattgagcctgatgaattgcatttgaaaaaaacccaaag------------------------------------gcgcacctactacaaagaggctttgaacaagattactaggaaacatgcaaagtattacaaggactggctcacatattatactgttgtgtatagtggagacgaggcaggtgatagcctttggatggatgagcaaatacgtaaacctaaattaattcatgaagagcatagggctatgcagaaaaagactgctcgaaaacaaggcactacccagaatcgagttcacattcgagaaggcttgtatggaacctcttttagctctttgcttctgtatgatggagagaatttgaaacaggagagtttagagagctttgaggaatgtgcaaaaattaatgatacctctgagaggattcatgttcgaatggcttgtctctcagatctgtctgcagaagaaagtatcatgagtaatga---aaaagatgtcaatggtaagttatgcttcatttataatgagaaagaagagggtgggagcacctctccgttgcttcaggtggaagattgcagagtctcaactagaaaatctggtagattctgttatttgatgaacaaggaaacaacagatccaaagagcctttcagaaatgctgagagaaccccaatcagatatgtctatatttgcagattcacatagtaattctggtgaagaagaaaatgattcagaggtgacaccaccattcataatttggaatagtcctttgaaattgaagtatcaagaattgacattttttcttcctgattcttttcaaggaaccttttgtaccatagaagatctcgatgcattgtattctcttagcttaacaatattaagaatagtttcgtgtcattttgcttctgcaattagtgcccacacaggattagactttcactttgaaggaaaatcttataagaaaagcaaccaaggagaaaattatggacaaacatatccaacattttataccaacaacatatgctctcctttgaaccagcaatttcctgattctatcatcaaagcaaccagggaagcatgcaa------aaagacctctgttttgcaagatcagtcctgttgtcaaaacattaacacatttgacctcgcacagccaacaattgcacatgtgaccagacaattgttggatcagtataaatcggaaacacttgattcgttgcagcaaataaaactctcactgccggttttcagtgagcaacttgcatgtgatgagaaaacgctttcttgtatcagtgacagatgctttgatgaccatttgtcagaatctttaaggtgttcggatattggaaaagtgaagcagttgagcaactctgcaagaagaaaactagattttccagataatgttagtgtctgcaagtcaggaaactcagatgaccataacaagtgtcaagcatttgaaaaagagattgaatttgagcaagctgtctgtatcttatgcacttcagatgagataaaagaatgtgaagaagctgtcttgacaatcaaatatttgtgggcagatttagaaaataaaacagaagcagaatctgcactattaagagcagcagttgttgaccagcttatggagattcttttggcatctagggtagaggacgttttaagggctgctatctgcatattatctgtattggtaataagagaaaagtttatcgtgcactacattctgaaaaatgatccagaactctgttttgtcacagatattctcaaaagaatgaagatatatgaggctgctatccttctgtatctgttagaaccctcagcaatacagatgaaaacccttgaactattaccaattcttgtag------------------------------------------------------------------------------------------------------------------------------------aggtcattatatctctcaatattcttccaggtcttttggatattctcaaatctgagaacatggaagtaagagttgcggcagcttttgttctcactcaatgtatgcgatcagatggaacatgtagacattatatttctcaaagaactccaatggcatcaattgtccaacttttgcatactgccaatagaagatgcagatcagtagcgctggaatttattgcggaagtgatatgcttgcagagttttatgcatgtagctaaagttggtataacagttgtcaacaagattatgaaattcttgtatggttggtatactgcggcaaatacaacagcagggtgtcttcagcagcatgcacattttgatggcgtacattcaacagattccc-tggagtatcaacccttgcccgctgggcttatactgcaattggatatgctggcagattcacaggggcaaagtcttttcagagaagaagcagttgaggttcttctagcagcgctttcttgcaaggaatcaataagtgctcaaatatcatctgcagcagttctttccagtctagcaggtcgctttacatacattggagaaccttctacagtggcttggctggtcaagaaagcaggtctatcttcggcaaagcagaagtatataagtgggtatttggattgtttagatcatggcatgcaggaagaagataccgatgc--------------------------------------------------------------------------------------------------------------------------------------------------gtaccatgcagagaaatcg-ctacgacccattgcccgtgacatcatattacctgaaatagtaacttttatgcagcctggaatagagctagaggaaagggtgcttgcatctctgtctttatacaattacacggctggttcaggtatgcaacaactcctgaagttttctagggaattgcatggaccattgagacgtcttgcagccttcacatggactgcagaggaactttcaaaagtcattgcatactcttccccatctaaatttg----------------------------------------------------------------------------------------------------------------------------------------------------------------------------------------------------------------------------------------------------tgagtggaattaga-------------------------------------------------------------------------------------------------------------------------------------------------------------------------------------------------------------------------------------------------------------------------------------------------------------------------------------------------------------------------------------------------------------------------------------------------------------------------------------------------------------------------------------------------------------------------------------------------------------------------------------------------------------------------------------------------------------------------------------------------------------------------------taa-------------------------
>Mgl0284640.1_OG0014533
atggcttcgtccccggacacag------------cgaggcgccactgcgtcgtaattcacaaaaaaactcgaagaatttcggcactgaagacgaagaagaaggcgcaggcaaatggtctgaaactgtatgacatttcgaa---tacaggatctgtgctggaattctcggcagttaaaacgttgatattgatgataagcaaatacgctgcacgactgctggcagactcgaaccgcagacgtgcggttcggacgaaatgtaaaaccaggctgcgaattcataagcagggtgaatttttcgagtttggtgagcaggtggttttggctaacttatactggggcatacagagcttagaaaaggcgatccattcgaccagtgtagaagccagaaatgctgggctggagaacgcagagcgaatgcttcaggttcctgctttgctagacgaggatgacacaacagcgggaatatcgaattcttacataatttgctgcgcttatttccatctggctctcgtgtggaagctcaggaaaaatgagtggcagatggcattgcacttgctgcaggctttcgtggtctcgccccattattgccgcctggatttcgctccaggtctgtggaagcagatttttctaccacatgtgaccttcctcgcgaatgaatttgtctgtgctacaggagtggctgaaggagtaggaattgaacctgatgaattgcacttgaagaaaactcaaaagcacttcagggataaaatcactaatgtggagtttttgcgcagttattacaaagaggccttgaacaaggctactaggaagcgcgcaaaatattacaaggactggctcacctattacactgttgtgtatagtggaaacgacgcagtgaatagcctgtgtgtggataagcaaatatgtgaagctaaattggttcatgaaaagcttactgatgggcagaagaagactggtcgaaaggaagaaattgc------------tcaccttcgagaaggcttgtatgaagc------------------------------agagcctctgcaacagaagagcttagagagtcttgtggaacatgcaaaagctaatgatgcctttaagaggattcatgttggaatggcttgtctcccagatctgtctgcagaagaaagtctcctgagtaatgaaggaaaagattccaatggtaagttatgcttcatttataatgagaaagaagatgttggaattacctctccactgctccagatggaagattgtgaagtctctactgaaaagcatcgtagattctgttatttgatgagcaaggaaacagcagaaataaagtgcctttcagaaatgctaagagaaccccaatcagatatgtccgtatctacagattcacatagcaattctggtgaagaagaaactgattcag------agacagaa-----------------------------aaggagctaaaatctgaactcgcagcttgcctgccagtt---aggaa--------------------------------tatccccaagacagaacagttagaaa--------------------------------------gcacagaattagacattgattctggaaggcattcttatgagaaaagcagtgaaggagaaaattatggacaaatatatccaattagaatttcaaaaaatatatgcactcctttacaccggcaatctcctgattctatcgtcatagcaaccaaggaatcttgtagaaaatcaaaaacctctgttttgcaagatcagtcctgtcgtgaaaaaattaactcatttgatttttctcaacctataattgaacatgtgaccagagaatggttggatcagtgtagatcagaaacacttgattctttgcagcagataaaatactcactgcctgattatggagcacaacttaccagtgatgataaaataccttcatttaccagtgacaaatgctttgattatcatttgtcaaaatctacaaggcgttcagatattgcaaaagtgaagcagttgggaaactctgcaagaagaaaattagattttccagataatattaatatctttcaatcaggaaactcaaataaccgtaaatattgtcaggtattggaaaaagaggttgaatttgagcaggctatctgtatcttatgcacttcagatgagatgaaaaaatgtgaaaaagctgtcttgacaatcaagtatttgtgggcagatttaaaaaataaaacagaagctgaatctgcactgctgagagcagcagttgtagatcagctcatggaaattcttctggcatctaggatagaggatgttttaagggcgactatctgcatattatctttattggtaataagagacaagtttattgtgcacaacattctgaaaaatgatccagaactctattttgtctcagctattctcaaaagaaggaagatatatgaggctgctattcttcttcatctgttagaaccctcagctgtacagatgaaaacacttgacatattgacaattcttgtagaagtaatatacaacgggaactactacgttaagggaccaatttctcttccatggacaccaaatgcggcagctgtaatgatgatagaaatattagtcacttcatttgattatttgacgaatgattcacatcttcaagccattatatctctcaatatccttccaggccttttggatattctcaaatatgagaatatggaagtaagagttgcagcagtttctgttctcactcattgtatgcgatcagatggaacatgtagacattttatttctcagagaacactggtggcatcaattgtccaacttttgcatgctaccaatggaagttgtagatcagtagcagtggaattcatttctgaagtaatatgcttacaga-------------------------------------------------gaaattcatctatggttggtatactacggcaaatacaacagcagggtgttttcagcagcatgcatattttgatggcttacattcaacatgttcccttggaacataaacccttgcctgcagggcttatactgcaactggatatgctggtagaatcgcaggggcaaagtatcttcagagatgaagcagttgaggtgcttctaggagcactttcttgtgaggactcaacaagtgcacaaatatcatcagcaaaagttcttgctagcctgggaggtcgctttgcatacagtggagaacctgctacagtggcttggctggtcaagaaagcaggtctatctcctgcaaatcagaagtatataagtggggatttgggttgtctagatcatagcatgcaggaagaagatcctgatgcagtgagttggagtaacaagatagcaaagaaaattatgttaagtggaacccctgtatttgaggctttaagaaagggcctcaaaagcaatgtttctgaagtagcaagaaactgtctcattactgttgcatggctaggttacgaacttagtgcaatgcagagacatcgtttacgacccattgctcgtgacatcatattacctgaaattgtaacttttatacagcctggaatagagctagaggaaagggtgcttgcatctctgtctttatacaattacactgctggttcaggtatgcagcaactcctgaagttttcaagggaattgcatggaccattgagacgccttgcagccttcacatggactgcagaggagctttcaaaagtcattgcatactcgtccccatctagaactaacacagcctgtggtcataaacaagtcattgacattggggacaatacaaatggggcaacccttgctctcattcactacaaaggaaagctatacagtggccattcagatggttctatcaaggtatgggagataaagtgcaagccttttcagcttgtgcagaaggtcagggagcatcgaaaatcagtgacatgttttgctgtgcttgaaactagcaagtatcttataagtggatctgcagataaaactgtgcggatttggaatggactgcagaggagattggagtgtataatagttatggatataatggattcaattcatgaggtgggctcgcatggcgagatgctttttctggtcaccaagagttgtggagtaaaggtacatcatggagaggggatcattaaggttcttaatgaaaataagcaagtccaaagccttgtcgtggctgaggacaaaatatactgtggatgcaaagattcaagcatacaggagatagatgtggcaggcagccaggccaaacaaatccaaggatgtgcaagaacgtggctgggaaataagccggtgtatgcaatagtcccttttagagattggatttatactgcaggtgcccacgtggatggtttcaatctcaaagtatggaggagacaggatggagcacttctttcaatggcgtcaacagaatctgatgtgcgagcaatggctgtaactgaagatttcatttacttgaaatacagttcatctccaactaaaattcagatatggctaagagaaaaactacagaaagttaccagctggtcggtgggcagcagaatcacaagacttcttgcatcaaatgatgtcattttctgtggtacagacaatggcatgatcacggcatg-----------------------------------------------------------------------------------------------------------------------------gactccaatctaa-------------------------

>SEGI_13887_OG0014534
atgttatcctctccattagaggggagctctctccttttgaggcagagtttgagttggcttcctggttcgactggtgtgtggagaagggctcaagtttgttgttcatgtgctgcatgttttctactgcctattgggtctgtggttggtttggttcatcttggtctatattgtgcgaaagatctggtgttatctggctgctccaggtctggatttgtcctggttactgtgcttctgatggggtgtaaggtctgggttattgtctattttaggattattattgatcctaagtgtgttgtcactcctggtctctgtttggtcctgatctttttggcccctgaggcccgatgtgttaaggttttaaatgagacacttcagtgccagattgcagaaagacgttgtattggtgactgcgttaattctggtacggagattctgaaggttgtggt-ttattctattttcgaaatggttggagattttgttgaaatagttgacgaggcacctttggacataaccaaatacactgatctagtgaggagtccggcagctggggcaattgcaacctttatgggaacaacaagggacacttttgaggataaagaggtcgtggagcttagatatgaagcttatgtgcccatggctcaaagacagcttagagcaatatgcactgaagctagaaaccgctgggaactgatgcgagttgcagtggcccatcggcttggtgttgtacctgttggggaagaaagtgtttttgttgcagtgtcctctgttcataggagggacgctcttgaagcctgtgagtatgttattgatgagatcaaagcatcagttcctatttggaaaaaggaaatttatactaatggtgaggtttggaaggagaattctgagttcttattgcgaaaaccggagcttagtagacagcaggcatattcaaaacctaataaaatcggtcaacattccaggtgctgcggtcacaaggaaagagtgtctgtgaatggtgatga------------aattgtggggaacagtgagaaagaaccagaaggaaatgggcattttgaaggggaagccaatgcagaaagatgcatacgagaagaggattgccagggaggaaataactcggtagaacagcaacttaaggaagaggagaaaaggcattcgatagagactaccccaggaatcccaacggcaaaactagggatgtctggctgtccctgggctggtcgagagacatctcagccgtccctggccatcttggggatggccaaatgtccctgcggtgtttcctattacagcaatacatttcagaaacattttgaagaattaaatatttttggggatggctggaggatatcccgtctgttatgccatacccgaaacgccattggagatgcagagggcagtttgaggaccagaaaggcatgcctgtggaacacatga
>SESE_139285_OG0014534
-------------------------------------------------------------------------------------------------------------------------------------------------------------------------------------------------------------------------------------------------------------------------------------------------------------------------------------------------------------------------------------------------------------------------------------------------------------------------------atggctgaagattttgttgaaatagttgacgaggcacctttggacataactaaatacactgatctagtgaggagtccggcagctggggcaatcgcaacctttatgggaacaacaagggacacttttgaggataaagaggtcgtggagcttagatatgaagcttatgttcccatggctcatagacagcttagagcaatatgcactgaagctagaaaccgctgggaactgatgcgacttgcagtggcccatcggcttggtgttgtacctgttggggaagaaagtgtttttgttgcagtgtcctctgttcataggagggacgctcttgaagcctgtgagtatgttattgatgagatcaaagcatcagttcctatttggaaaaaggaaatttatactaatggtgaggtttggaaggagaattctgagttcttattgcgaaaaccggaacttagtagacagcaggcatattcaaaacctaataaaattggtcaacattccaggtgctgtggtcacaaggaaagagtgtctgtgaatggtgatgatattgaagatagaattgtggggaacagtgagaaagaaccagaaggaaatggccattttgaaggggaggtcaatgcagaaagatgcatacaagaagaggattgtcaggg---------------------------------------------------------------------------------------------------------------------------------------------------------------------------------------------------------------------------------------------------------------------------------------------------------------------------------------ttag
>Tyu0293600.1_OG0014534
atg-------------------------------------------------------------------------------------------------------------------------------------------------------------------------------------------------------------------------------------------------------------------------------------------------------------------------------------------------------------------------aagcactttag-actatatcccgacca--------------tgttgtgtcaatatctccacggatattttcaaggttgtgccattatcttgtatcggaaatgggtgaagattttgttgaaatagtggacgaggcacctttggatataacaaaatacactgatctagtgaggaatccggcagctggtgcaattgcaacctttattggaacaacgagggacactttcgaggataaagaggttgtggagcttagatacgaagcctatctccctatggctcttagacagctcagagcaatatgcactgaagctagaaaacgctgggaactgatcaattttgcagtggcccataggcttggtgttgtgcctgtcgggcaagaaagcgtttttattgcagtgtcgtctgttcacaggagagatgctcttgaagcttgtgagtatgttatagatgaaatcaaagcatcagttcctatttggaaaaaggaagtttatactaatggcgaggtttggaaggagaattcagagttcttattgcgaaaaccagagcttaggagggagcaggaaaattcaaaacacagcaaagttggtcagcatttcaggtgctgtggtagcaaggaaagagtgtctgtgaatagtgatgatcttggagatagacttgtcagcaccaatgggacagaaccagaaggaaatgagcattctgaaggggaagtcatttcagaaagacacacaggagaagggaattg------------------------------------------------------------------------------------------------------------------------------------------------------------------------------------------------------------------------------------------------------------------------------------------------------------------------------------------------a
>Mgl0223040.1_OG0014534
atg-----------------------------------gctgcagag----------------------------------------------------------------------------------------------------------------------------------------------------------------------------------------------------------------------------------------------------------------------------------------------------------------gaagttgtaaatgagacacttcagtgccagattgcagaaa-------------------------------------------------------------------------------gagattttgttgaaatagttgacgaggcacctttggacataaccaaatacactgatctagtgaggagtccggcagctggggcaattgcaacctttatgggaacaacaagggacacttttgaggataaagaggtcgtggagcttagatatgaagcttatgttcccatggctcatagacagcttagagcaatatgcactgaagctagaaaacgctgggaactgatgcgagttgcagtggcccatcggcttggtgttgtacctgttggggaagaaagtgtttttgttgcagtgtcctctgttcataggagggacgctcttgaagcctgtgagtatgttattgatgagatcaaagcatcagttcctatttggaaaaaggaaatttatactaatggtgaggtttggaaggagaattctgagttcttattgcgaaaaccggagcttagtagacagcaggcatattcaaaacctaataaaattggtcaacattccaggtgttgtggtcacaaggaaagagtgtctgtgaatggtgaagatattgaagatagaattgtggggaacagtgagaaagaaccagaaggaaatgggcattttgaaggggaagtcaatgcagaaagatgcatacaagaagaggattgtcaggg---------------------------------------------------------------------------------------------------------------------------------------------------------------------------------------------------------------------------------------------------------------------------------------------------------------------------------------ttag

>SEGI_18004_OG0014536
atggcatctgatcttcttccatatgctttatttgggggaaatgtgtcagaaaatgtggttgtttcaaaagcagctaaaggaaatgatcataagtatgcaagtcccaatatctggaaattggatcaaggcattgattttgacagcgccaaacaagaggttgcagatatttcaggtgattggattgcaaattgtaataattacctatggtctgctggacatagagagatccttcaaggagatttggttcttaatgacaaaatgtctatgccacttgcccccaaggaagtgtggaaagataatgagaatatgaaggttggtaatctggatgtacctggattgggactctctagggaaaccagagtcagagaaatggatttgaaagcaacatttgcatctattactgagtggtttgatgatttggcagtggattctgaggagctagatgctactgcccaaatagagagccagaatagacaggttgatatgaaatattggctggctgagttgtgggaaattggtcattctaatatagaggatatatgcacttcagtggggaagccaggaaacatagtgagggaagataatgtgctgtttgcagaatggggtttgtccaattcattttggaagagctctaaagaacaggtagaaaatcaaagattattggcatgcaatgattacagggcaaatgcaaatggcagtgtacctaaggataaagccaatcaggagaaccagaaaattctagcaccttcacggaatgccgtggatattatgttggactttcatgttcctgaaaatcacaaagagaagtttaaagagcatggagaatactttgggacaaagctggggggtagcttgaatagaatgtcaacgaggattgggaatttggcatgcgaagcagttactatggaaaaaggaatctttcccctaagagaggaagaacatgacatcatatcaaaactagcaggtgatgggcagtgtcttgaacacatttttggtatggggacagtggtagagggaacaaatatag---------------------------------------tggtaaaggagaataatttgacccaagtacatcaaaggtgtgaggaattagacattgcagaacatacaccatgcagctcaggtacggccttcactgatggcaacaatggtgaccaagatgaaaaagggatatggtttgatgagtttaagaattgtagtgatcaagaggttcctggaggtttgcctcatgaggcaattttcttcactcttgcttatcttagtttgcaagatcttttatcagttgagagggtttgtaaatctcttagagccgcagtgaaaaatgatgaacttctgtggcggcatctgcatgtggagcatcctttaagcaagaagtttgcaaatgatgccctcatacagctttcatcaagggctcaaggtcatttgcagtgcctgagtttagtggagtgtttgagggttactgatgatgggctaaaattagttcttgatagcaaccctaaccttacaaagttatgtttgccagggtgtactagagtaagtgcagaaggcatcgtacagatggtgaaggattacacagaaaagaatagaaatgggatgtttggattgaagcatttaaggatccgtggcctttatggtctaacaaaagatcaccttgataacttgaagtcctctgtgaatggtggtttgcagcagcagacaggagcagttaaacctcagttctatcataatggtcactattcattcacatatgatgatgatcggtcaattgatgttgaagtttgcgcaaaatgcgataatgcaaggcttgtctatgattgcaccagagaaaggtgtcagcaaagaaaagaccataagctccaacaatgccgtggatgtatattttgcattgctcgttgtgaagagtgtggaaggtgcattgatgataatgaatatgaagaaactttctgtttagacctgttgtgttcttcctgttggctccaactcccaaagtgcttagaatgcaacagacctggctgtgggagacatgcagatcacttcatgaggaagccagataccacttttgtctgtggtgattgtaggggtgtgtcagctggtaatttaggaccggattttcaaggtttttcctga
>SESE_001459_OG0014536
atggcatctgatcttcttccatatgctttatttgggggaaatgtgccagaaaatgtggttgtttcaaaagcagctaaaggaaatgatcataagtatgcaagtcccaatatctggaaattggatcagggcattgatgttgacagcgctaaacaagaggttgcagatatttcaggtgattggattgcaaattgtaataattacctatggtctgctggacatggagagatccttcaaggagattgggttcttaatgacaaaatgtctatgccacttgcccccaaggaagtgtggaaagataatgagaatatgaaggttggtaatctggatgtacctggattgggactctctagggaaaccagagtcagagaaatggatttgaaagcaacatttgcatctattactgagtggtttgatgatttggcagtggattctgaggagctagatgctactgcccaaatagagagccagaatagacaggttgatatgaaatattggctggctgagttgtgggaaattggtcattctaatttagaggatatatgcacttcagtggggaagccaggaaacatagtgagagaagataatgtgctgtttgcagaatggggtttgtccaattcattttggaagagctctaaagaacaggtagaaaatcaaagattattgggatgcaatgattacagggtaaatgcaaatggcagtgtacctaagggtaaagccaatcaggagaaccagaaaattctagcaccttcatggaatgccgtggatattatgttggactttcatgttcctgaaaatcacaaagagaagtttaaagagcatggagaatactttgggacaaagctggggggtagcttgagtagaatgtcaacgaggattgggaatttggcatgtgaagcagttactatggaaaaaggaatctttcccctaagagaggaagaacatgacatcatatcaaaactagcaggtgatgggcagtgtcttgaacacatttttggtatgggaacagtggtagagggaacaaatatag---------------------------------------tggtaaaggataataatttgacccaagtacatcaaaggtgtgaggaagtagacattgcagagcatacaccatgcagttcaggtacggccttcactgatggcaacaatggtgaccaagatgaaaaagggatatggtttgacgagtttaagaattgtcgtgatcaagaggttcctggaggtttgcctcatgaggcaattttcttcactcttgcttatcttagtttgcaagatcttttatcagttgagagggtttgtaaatctcttagagccgcagtgaaaaatgatgaacttctgtggcggcatctgcatgtggagcatcctttaagcaagaagtttacaaatgatgccctcatacagctttcatcaagggctcaaggtcatttgcagtgcctgagtttagtggagtgtttgagggttactgatgatgggctaaaattagttcttgatagcaaccctaaccttacaaagttatgtttgccagggtgtactagattaagggcagaaggcatcgtacagatggtgaaggattacacagaaaagaatagaaatgggatgtttggattgaagcatttaaggatccgtggcctttatggtctaacaaaagatcaccttgataacttgaagtcctctgtgaatggtggtttgcagcagcagacaggagcagttaaacctcagttctatcataatggtcactattcattcacatatgatgatgatcggtcaattgatgttgaagtttgcccgaaatgcgataatgcaaggcttgtctatgattgcaccagagaaaggtgtcagcaaagaaaagaccataagctccaacaatgccgtggatgtatattttgcattgctcgttgtgaagagtgtggaaggtgcattgatgataatgaatatgaagaaactttctgtttagacctgttgtgttcttcctgttggctccaactcccaaagtgcttagaatgcaacagacctggctgcgggagacatgcagatcacttcatgaggaagccagataccacttttgtctgtggtgattgtaggggtgtgtcagctggtaatttaggaccggattttcaaggtttttcctga
>Tyu0214690.1_OG0014536
-----------------------------------------------------------------------------------------------------------------------------------------------------------------------------------------------------------------------------------------------------------------------------------------------------------------------------------------------------------------------------------------------------------------------------------------------------------------------------------------------------------------------------------------------------------atgcacctcag-ggggaagccaggaaacatagtgagggaagataatgtgctgtttgcagaatggggcgcatccaatccatttcagaaaatttccaaggaggaggtagaaaatcaaagattattggaatgcaaggattacagggaaaatgtcaatgctagtgcacccacggacgaagccattcatgcaaaccagaaaattctatcaccttcttcaaacgcagtggatattatgttggattttcatgttcctgaaaatcataaagagcagtttaaagagcatggagaatattttgggaccaagctggggatcagcttgaatagaatgccagggagaactggcaatctggcacatgaagcagttgatatgggaaaaggaattattcccctgagagcagaagaaaatgacatcataccaaaactagcagttgatggacagtggctcgagcatgttgttgatatgggaatggtgttagagggaacaaatatagtgccaacatttatcaatccttatgcaggggtcctgcatttggtaaaggagaatagtttggcacaagtacatcaaaggtgtaagaaagtagacattgcagaacatacacaatacagtacaggtacagccttcactgatggcaacaaaaatggccaagtagaaaa---catacagtttggcatgttggaaaagtgtatagatcaagaggttcctgaagggttgcctcatgaggctattttcttcactcttgcttatcttagtctgcaagatcttttatcagttgagagggtttgtaaatctctgagagctgcagtgaaaaatgatgaacttctctggcggcatctgcatgtggagcatcctctaagcaagaagcttacaaatgatgccctcttacagctttcagcaagggctcaaggtcatttgcaatgtctgagtttagtggagtgtttgagaattactgatgatgggctgaaactagttcttgatagcaaccctaaccttacaaagttatgtttgccagggtgtacgagagtaagtgctgaaggcattgtgcaattggtaaagggtcacgcagagaaa---aggaatgaaatgtctggattgaagcatttgatgattcgtggcctttatggtctaacaaaagagcaccttgataacttgaagtcttctctggatggtcatttgcagaagccgtcaggatcaccaaaacctcagttctatcataatggtcaatattcattctcatatgatgatgatcgttcaattgatgttgaagtttgcccaaaatgtgagaatgcaaggcttgtttatgattgcaccagagaaagatgtcaacaaagaaaagaccacaagctccaacagtgtcgtggttgtatattttgcattgctcgttgtgaagagtgtggaaggtgcattgatgataatgaatatgaagaaacattctgtttagaccttctgtgttcttcctgttggctccaacttccaaagtgcttagaatgcaacagacctggctgtgggagacatgcagaccacttcatgagaaagccagatacctcttttgtatgtggagattgtagtggagtgtcagctggtagtttgggctcatattttcatgggttttcctga
>Mgl0223290.1_OG0014536
atggcatctgatcttcttccatatgctttatttggggggaatgtgtcagaaaatgtggttgtttcaaaagcagctaaaggaaatgatcataagtatgcaagttccaatatctggaaattggatcagggcattgatgttgacagtgccaaacaagaggttgcagatatttcaggtgattggattgcaaattgtaataattacctatggtctgctggacatagagagatccttcaaggagattgggttcttaatgacaaaatgtctatgccacttgcccccaaggaagtgtggaaagataatgagaatatgaaggttggtaatctggatgtacctggattgggactctctagggaaaccagagtcagagaaatggatttgaaagcaacatttgcgtctattactgagtggtttgatgatttggctgtggattctgaggagctagatgctaccgcccaaatagagagccagaataggcaggttgatatgaaatattggctggctgagttgtgggaaatcggtcattctaatttagaggatatatgcacttcagtggggaagccaggaaacatagtgagggaagataatgtgctgtttgcagaatggggtttgtccaattcattttggaagagctctaaagaacaggtagaaaatcaaagattattgggatgcaatgattacagggcaaatgcaaatgccagtgtagctatggataaagccagtcagcagaaccagaaaattctagcaccttcgtggaatgctgtggatattatgttggactttcatgttcctgaaaatcacaaagagaagtttaaagagaatggagaatactttgggacaaagctggggggtagcttgaatagaatgtcaacgaggatcgggaatttggcatgtgaagcagttactatggaaaaaggaatctttcccctaagagaggaagaacatgacatcatatcaaaactagcaggtgatgggcagtgtcttgaacacatttttggtatggggacaatggtagagggaacaaatatag---------------------------------------tggtaaaggagaataatttgacccaagtacatcaaaggtgtgagaaagtagacattgcagaacatacaccatgcagttcaggtatggccttcactgatggcaacgatgttgaccaagttgaaaaagggatatggtttgacgagtttaagaattgtagtgatcaagaggttcctggaggtttgcctcacgaggcaattttcttcactcttgcttatcttagtttgcaagatcttttatcagttgagagggtttgtaaatctcttagagccgcggtgaaaagtgatgaacttctgtggcggcatctgcatgtggagcatcctttaagcaagaagtttacaaatgatgccctcatacagctttcatcaagggcccaaggtcatttgcagtgcctgagtttagtggagtgtttgggggttactgatgatgggctaaaatcagttcttgatagcaaccctaaccttacaaagttatgtttgccagggtgtactagagtaagtgcagaaggcatcgtacagatggtgaaggattacacagaaaagaatagaaatgggatgtttggattgaagcatttaaggatccgtggcctttatggtgtaacaaaagatcaccttgataagttgaagtcctctgtgaatggtggtttgcagcagcagacaggagcagctaaacctcagttctatcataatggtcactattcattcacatatgatgatgatcggtcaattgatgttgaagtttgcccgaaatgcgataatgcaaggcttgtctatgattgtaccagagaaaggtgtcagcaaagaaaagaccataagctccaacaatgccgtggatgtatattatgcattgctcgttgtgaagagtgtggaaggtgcattgatgataatgaatatgaagaaactttctgtttagacctgttgtgttcttcctgttggcttcaactcccaaagtgcttagaatgcaacagacccggctgtgggagacatgcagatcacttcatgagaaagccagataccacttttgtctgtggtgattgtaggggtgtgtcagctggtaatttaggaccggattttcatggtttttcttga

>SEGI_10382_OG0014537
atgcagagtcatccttcgctggacc---------------ggtctgtaaccgaggaggaagctgaccttggcttcaattctagtacagaggaggagggccagcagagtgacagtgttgagggaagcataactcctccccctcttgcaagggttcctgaacccacaaggtgttggagagatgtattctggttatttgtatttatcgtacacttggctggcttggcgtttgttctttttgtgcttggagctgatagatttcagaagaatggtaggctcaagctggacaagtacactcgtaagtattttaatcagaatgaagaaggtcgaacagaaaaatattggcctttgtatgctttggcagggggaattggtactgtgcttgcatgggcaatgctgtcgcttctttgcacccgagcaaatcagataacaaaaatttctgtgtatagtctaaccacttatcttgcagttataagtgtgttttgtttctgggatggtggaatattctggggaattgcatttgccatagcagctgttctacattttctgtatgtaatgtcagttatggacaggtttccgttcacaatgttagtgttaaaaaaggctgtgaagatggtatggagtcttccagaagttatgagggtgtcttatgtatttctagcaattatgcttttgtggatggtaatatggtctttcggagtagctggtgtgattgcttcaagcatggatgatggtaggcgctggtggcttcttgtg------------gtgctttcaatcagtctgttttggattggtgctgttctatgcaacacagttcatgttatagtgtctggtatggttgttcttgttcttatgcatggaggccggggtgcttcatcaatgcccccaaaacccttgtggaggtctcttcgtcatgctgtgaccacttccttgggcagcatctgctatggatccctcttcacagctgctattcgaacattgcgctgggagatcaggggta--------------ttcggtcccagattggcaataatgagtgcctactatgttgtgttgattttttg----tttaacctggtcgagacacttgttaggtttttcaacaaatatgcttatg------------tacaggtagctgtgtatggtaaatccttcaaccattctgcacgggatgcatgggaattattccaatccactggaattgagtctcttattgcatatgattgttctggagctgtgctactaatggggactattcttggaggacttattactggaacttgtgtcggcatatggacctggtttaaagcaagcaatcatgttattatggttggttctacagctatgctgatggggatgattctagttggtt-tgactcttgttgtagtagaaagtgcggtgacgtccatttatatatgttatgctgaagatccttcattgatcaatagatgggatgaggaattttacgtccagatatctgaggcattacatcaaagactccagcatagaagctcgcggaacattgatgtcttgcccatggtggaaaatcatcgacaaatacctttacctgttcctgtatag
>SESE_001133_OG0014537
atgcagagtcatccttcgctggacc---------------ggtctgtaaccgaggaggaagctgaccttggcttcaattctagtacagaggaggagggccagcagagtgacagtgttgagggaagcataactcctccccctctagcaagggttcctgaacccacaaggtgttggagagatgtattctggttatttgtatttatcgtacacttggctgccttggcgtttgttctttttgtgcttggagctgatagatttcagaagaatggtaggctcaagctggacaagatcactcataagtattttaatcagaatgaagaaggtcgaacagaaaaatattggcctttgtatgccttggcagggggaattggtactgtgcttgcatgggcattgctgtcgcttctttgcacccgagcaaatcagataacaaaaatttctgtgtatagtctaaccacatatcttgcagttataagtgtgttttgtttctgggacggtgggatattctggggaattgcatttgccatagcagcagttctacattttctgtatgtaatgtcagttatggacaggtttccgttcacaatgttagtgttaaaaaaggctgtgaagatggtatggagtcttccagaagtcatgagggtgtcttatgtatttctagcaattatgcttttgtggatggtaatatggtcttttggagtatctggtgtgattgcttcaagcatggatgatggtaggcgctggtggcttcttgtg------------gtgctttcaatcagtctgttttggattggtgctgttctatgcaacacagttcatgttatagtgtctggtatggttgttcttgttcttatgcatggaggccggggtgcttcatcaatgcccccaaaacccttgtggaggtctcttcgtcatgccgtgaccacttccttgggcagcatctgctatggatccctcttcacagctgctattcgaacattgcgctgggagatcaggggta--------------ttcggtcccagattggcaataatgagtgcctactatgctgtgttgattttttg----tttaacctggttgagacgcttgttaggtttttcaacaaatatgcttatg------------tacaggtagctgtgtatggtaaatccttcaaccattctgcacgggatgcatgggaattattccaatccactggaattgagtctcttattgcatatgattgttctggagctgtgctactaatggggactattcttggaggacttattactggaacttgcgtgggcatatggacctggtttaaagcaagtgatcatgtcattatggttggttctacagctatgctgatggggatgattctagttggtt-tgactcttgttgtagtagaaagtgcggtgacgtccatttatatatgttatgctgaagatccttcattgatcaatagatgggatgaggaattttacatccagatatctgaggcattacatcaaagactacagcatagaagctcgcggaacattgatgtcttgcccatggtggaaaatcatcgacaaatagctttacctgttcctgtata-
>Tyu0282130.1_OG0014537
atgcagaatcatctttcgctggaccgcactcgtcaagaggggtctgtaaccgaggatgaagctgatcttgctttcaattctagtacagaggaggagggtcagcatagtgagagtcccgagggaagcataactcctcctcccattgcaagggatcctgaacctttaaggtgttggagagatgtattctggttatttgtatttatcgtacacttggctggcttggggtttgttctttttgtgcttggagctgatagatttcagaaggatggcaggctcaagcttgacaagatcactcataaatattttcgtcagaatgaagaaggccggacagaacaatattggcctttgtatgggttggcagggggagttggtgctgtgcttgcatgggcttggttgtcacttctttgcacgcgtgcgagtcagataacaaaagtttcagtgcatagtctaaccacatatcttgcagttgtaagtgtattttgtttctgggacaatcagatattctggggcattgcatttgccatagcagcagttcttcactttatgtatgtaatgtcagtaatggacaggtttcctttcacaatgttggtgttaagaaaggccgtgaagatggtatggagtcttcctgaagttgtgagggtttcttatgcatttctggtaattatgcttttgtggatggtaatatggtcttttggagtagctggtgtgattgcttcaaacatggatgatggtaggcgctggtggcttcttgtg------------gtgctctcaatcagtctgttttggattggtgctgttctgtgcaatacagttcatgttatagtgtctggtatgattgttcttgttcttatgcacggaggccggga-gcatcatcaatgccgccaaaacccatga------------------------------------------------------------------------------------------------------------------------------------------------------------------------------------------------------------------------------------------------------------------------------------------------------------------------------------------------------------------------------------------------------------------------------------------------------------------------------------------------------------------------------------------------------------------------------------------------------------------------------------------------------------------------------------------------------------------
>Mgl0223300.1_OG0014537
at---------------------------------------------------------------------------------------ggaggagggccagcagagtgacagtgttgagggaagcataactcctccccctcttgcaagggttcctgaacccacaaggtgttggagagatgtattctggttatttgtatttatcgtacacttgggtgccttggcgtttgttctttttgtgcttggagccgatagatttcagaagaatggtaggctcaagctggacaagatcactcataagtgttttaatcagaatgatgaaggtcgaacagaaaaatattggcctttgtatgctttggcagggggaattggtactgtgcttgcatgggcattgttgtcgcttctttgcactcgagcaaatcagataacaaaaatttctgtgtatagtcttaccacatatcttgcagttataagtgtgttttgtttctgggatggtgggatattctggggaattgcatttgccatagcagcagttctacattttctgtatgtaatgtcagttatggacaggtttccgttcacaatgttagtgttaaaaaagggtgtgaagatggtatggagtcttccagaagtcatgagggtgtcttatgtatttctagcaattatgcttttgtggatggtaatatggtcttttggagtagctggtgtgattgcttcgagcatggatgatggtaggcgctggtggcttcttgtggtgagctggcgagtgctttcaatcagtctgttttggattggtgctgttctatgcaacacagttcatgttatagtgtctggtatggttgttcttgttcttatgcatggaggccggggtgcttcatcaatgcccccaaaacccttgtggaggtctcttcgtcatgctgtgaccacttccttgggcagcatctgctatggatccctcttcacagctgctattcgaacattgcgttgggaggtttgcattgagcttgtttctactgtctcctatacctttttctttatgattacttacaatattgccctatgctcctgctattctggaactgcagttactgttaaaatgggaacagctaaaagcggttatggtagtcgaatcctaccggtagctgtgtatggtaaatccttcaaccattctgcacgggatgcgtgggaattattccaatccactggaattgagtctcttattgcatatgattgttccggagctgtgctactaatggggactattcttggaggacttattactggaacttgcgtgggcatatggacctggtttaaagcaagtgatcatgtcattatggttggttctacagctatgctgatggggatgattctagggcattataattttcgcaatactagggccagacaaaatagaaatccggatagtcagagtgagcagtctagttcatctgtgcaggtggacatagaatccagtcatacaaacatagaggaaatattcttcga----tcaagacagcagtatgggtgaccgagatgagaggaatatcgttccagatcagggggaggtaatgtt---------tagatag

>SEGI_38731_OG0014538
atgggtgagaaggcatcaga------------tacgtttccttgggatgacggtgcttttgataataagtactactgttactctgatctattgggggatacggctttgaagactgaggattcgatccagggtctgttgccttctgaatgtgcagcgtttggatacagcagggcgagcaatgtggcaatggaggctgcaacttcatcatcgggcggttcaatgaacagtgcgagtaagggagctgaattgggcgtcaagagatctttcaagaattttgaggatgccgagtgccactctgagaaggcccaagaggattctggtgataattccaaacagccttttacatgttcttccaaaagaagcagggcagccgaagtccataatttgtcagaaaagagacgaaggcacagaatcaatgaaaagatgaaagccctgcagaacctcattcccaactctaataagactgataaggcatccatgctcgatgaagcgattgactatcttaagaagcttcagtttcaagtgcagatcctttctgcaagaagtggaattgacatttcatctatgtgcatgctatcggagatgcaacagttgcagattccccaaatacccaaaacatatatgaatacaggatctgcaggagtttccctaagcatggacaggacaatagggattgcaaacatgacccaaggtacagcaaggagtcaattgttatcctcccctgatacacatcctgaaagccttcataatatggctatgcctaatttgtcatcgaccggatatgatgttcacagctgtatgcaagattccagcaaaatgaatcaattgacaaattctgttttgccacaagtgccaagttcttctcaggaaatccactctgcatttttcttacaacagcattaa
>SESE_121076_OG0014538
atgggtgagaaggcatcaga------------tacgtttccttgggatgacagtgcttttgataataagtactactgttactctgagctgttggggaatacggctttgaagagtgaggattcgatccagggtctgttgccttctgactgtgcagcgtttggatacagcagggcggccaatgtggcaatggaggctgcaacttcatcgtcgggaggttcaatgaacagtgcgagtaagggagctgaattgggcgtcaagagatctttcaagaatttcgaggatgccgagtgccactctgagaaggcccaagaggattctggtgataattccaaacagccttttacatgttcttccaaaagaagcagggcagccgaagtccataatttgtcagaaaagagacgaaggcacagaatcaatgaaaagatgaaagccctgcagaacctcattcccaattctaataagactgataaggcatccatgctcgatgaagcgattgactatcttaagaagcttcagttgcaagtgcagatgctttctgcaagaagtggaatcgacatttcatctatgtgcatgctatcggagatgcaacagttgcagattccccaaatacccaaaacatatatgaatacaggatctgcaggagtttccctaagcatggacaggacagtagggattgcaaacatgacccaaggtactgcaaggagtccattgttatcctcccctgatacacatcctgaaagccttcataatatggctatgcctaatttgtcatcgaccggatatgatgttcacagctgcatgcaaggttccagcaaaatgaatcaattgacaaattctgttttgccacaagtgccaagttcttctcaggaaatccattctgcatttttcttacaacagcattaa
>Tyu0138400.1_OG0014538
atggccgagaaggcctcagaaccggacgccctcgagtttcgttgggacgatggtggttttgataatagagattattgctactctgatctgttggctgatccggcgctgaagagtggggattcgatctcgggacttttgccttctgagtgtgcggcgtttgggtacaggagggcgagtaatgtagcagtggatgccgcaacttcttcttcgggaggttcgatgagcagtgccagtaagggagccgatttgggcaccaagagatctttcaaggatttcgaggatgccgagtgccacagtgagaaggcccaagaggattctggtgataattccaagcacccttccacatgttcttcgaaacgaagcagggcagccgaagttcacaatttgtcagaaaagaggcggaggaacagaatcaatgaaaagatgaaagccttgcagaacctcattcccaactctaataagactgataaagcttccatgcttgatgaggcaattgactaccttaagaagcttcaactgcaagtgcagatcctttctgcaagaagtggaattgacctgtcgtctatgtgcatgttatccgagatgccacacttgcaggtaccacaaatacccaaaacatatatgagtacaggatctgcaggagttcccttaaacatggacaggacaacagggcttgcaaacatgacccagggttctgcaaggagtccgttgttatcgttccgtgatccacatcctggaagccttcataatatgggtaggcctagtttgtcatcaccaggatatgatgttcacaattgcatgcaagcctccagcaaaatgggtcgtttgcaaaattctgttttgcctcaactgccaactacatctcaggaaattcattcagcattcttcttacaacagcattaa
>Mgl0223340.1_OG0014538
atgggtgagaaggcatcaga------------tacgtttccttgggatgacggtgcttttgataataagtactactgttactctgatctgttgggggatacggctttgaagagtggggattcgatccagggtctgttgccttctgaatgtgcagcgtttggatacagcagggcgggcaatgtggcaatggaagctgcaacttcatcgtcgggaggttcaatgaacagtgcgagtaagggagttgaattgggtgtcaagagatctttcaagaacttcgaggaagccgagtgccactctgagaaggcccaagaggattctggtgataattccaaacagccttttacatgttcttccaaaagaagcagggcagccgaagtccataatttgtcagaaaagagacgaaggcacagaatcaatgaaaagatgaaagccctacagaacctcattcccaactctaataagactgataaggcatccatgctcgatgaagcgattgactatcttaagaagcttcagttgcaagtgcagatcctttctgcaagaagcggaattgacatttcatcaatgtgcatgctatcggagatgcaacagttgcagattccccaaatacccaaaacatatatgaatacaggatctgcaggagtttccctaagcatggacaggacaatagggattgcaaacatgacccaaggtactg------------------------------cacatcctgaaagccttcataatatggctatgcctaatttgtcatcaaccggatatgatgttcacagctgcatgcaagattccagcaaaatgaatcaattgacaaattctgttttgccacaagtgtcaagttcttctcaggaaatccattctgcatttttcttacaacagcattaa

>SEGI_32089_OG0014539
atgcatacattagtgtacttgggaaggggtctattagttttggggaaaacactttctaggatattttgtgctcctcatttgacgaacaatcttctttccatatatcatattaaacatagtggagatgggaggactgtggagttcactcctaattttgtcatcattcatgacttggagagtagagagattattgctattgggatggttgatcattcatctcaattgtatacctttttagattttatttttgatggtgacattattccttcgattattgatcacacccctagtgtgaattctaattcaaaggagacatttggatccttgaacttgggcgttctcacatctgatcacattcttgagccttgtatttcacctccatattttgttacattttatgatgctcatattggcataggtttggcctcttgtgattcaatgcaacaggatctacatcatcttctagttacatctacttgggatgcatatttgacaaacattggtcattttgcatccaaatttccttataaagaatcaaatggcaacaataaaagagataaagtcgagaagtgtctctattctaaagagagcagtggttcctctaaagatgaggagaatgattcaaatgatgaaactctctttatggttttcaatactactgatagaaagtataatgttgagatatgtaaggagtcaagctccttaagtgatgaagacgtattatcctctaatccagctatggaatctatggaacctgaagttgatgaaatgtttggtactattagtgcctttgaaatgagagagtttggtcaagatgttccaaagaaagaagttgcattcaaagttaccaaaaatattgaagatgaagttgctaatcaaattgatcaacttgatgaagttgaagaaaaatttgtgagaagactaaagaaaggtactagcatatacaaaggtaagttaccatttaaatgtttcaattgtggaagaatgggtcattttgcatctaaattcccttataaagaatcagatgacaacaataaaagaaaaaaggttaagaagggtctttattacaaagagagcattggttcctctgaagatgagaagaatgattcaaatgatgaaactctctttatagctttcaatactattgatagaaagtataatgttgagatatgtaaggagtcaagttccttaagtgatgaagacatattctcctctaatctagatctggaatctatggaacttcaagccacaagaattttaagttcccgtcttcagaaaagagtccaggatcgagctgctgctaagccgtcaaagcccagaattgcctcttacgcagcggacgctccgtcggattcgatttacgatgaatatcatgcccaaaagccccgcttttgggactggttttcgaacaatctgcccaaaataattatcgtggggtttatatttataagcgccttgatactcatcattctccggaatggcggtgacacggccgcattactatgctttgaatctgttgcaaaagaaatggaaacaattgcttatccagaggttcacttcaaggacattgaaattatcagagacagcagcagatacagcatcattaaggcagagaaatggattgttgttgccgtgaagggtcccccgacggaggaagtccgtcaattgaccaagatcaggggctggcgggtcgtggccgtgggagattcagatacgccatccgtctgggatgtcaaaggcgcaatttttctgtctgttgaccaacaatctgctctgggctatcggatccttaaccatgttccttataattcgtatgtaagaaagagcgtagggtatttgtttgccattcagcacggggccaagaaaatatatgatgcagatgagcacggcgcggtaatcaacgggaacttgagtacccatttcgacgtagagctgattggagaagaggcccggagggagcccatgttgcagtatgtgaataagcatagccgaaatgatagaagtattgtaaacccttatattcattttggtcagagatctgtgtggcctcggggtttgcctttagaggatgtgggtgacgttaatcctgaggattactatggagaggtttacagtggaaaacaatttattcagcagggaattgccaatgggctccccgatgtggattcggtgttttattatactagaaagtctggaattgaggcatttgatatcagctttgattcccatgctcctccagtttccctgcctcaggggattatggcccctgtgaattctttcaatactttaattcatagccctgccttttggggtctcatgcttcctgtttctgtcagcactatggcctctgatatactcaggggctactgggcacagaggattttgtgggagattggtggttatgttgccatttatcctcccactgctcaccgaattgaccgaactcagtcatatccattttcagacgagaaggacctccatgttaatgtaggtcgtttgattaagtttcttatatcctggaggtctactaaaccaactttgtttgagaagattctgcatttgagccattccatggctgtggaggggttctggacttcacaagatgtgacgttcactgctgcctggcttcaggatctgctggctgtgggttaccttcagccgagattgttgtcattagagctgggtagacaaagtgctgtagtgttccatggagatcataaggagtttgtgcctctgaagctcccatcggtacatcttggtgtagaggaagcaggtgcagtgaattttgagattggaaatctgattaggtggaggaagttttttgggaatatagtgcttataatgcactgcagtggacctgtgaatcatactgttctagggtggagaatgctgtatggtcgcatattcaagagcgtggttgttgtatcggagaatggtaatctagatcttggagttgagtatgcagagtggtggcaagtttacaaaatcttccctaagatatttgaaaggta---ctcaaatgcagaaggctttatgtttctcaaggatgacacgatactcaattattggaatcttgttcaagctgacaaaagcaagctctggatta---------ctcacaaggtttcagcatcttgggcaaaagtaagtttggattctaacagctcagaatggtatttcaaagatggtggccgagacattgtgaagaaacttttgagtgatttacctgtacacctccagattaaatacagggagagcatggatgagaagagttttgttgtttgcagttctgaagtattttatgttccacgccgttttgttggagacttagtggatctcatctctctagtgggtgattcaaaacttcaccatgagattgcggtgcctatattttttcttgcaatggatacacccgatatgtttgatcctgatgccctaagcaatagtatttaccagagaggtggagcttctgatgctttgagctattattcagcagaagtccacgctgtgcatccttggaagttgttaaatgagtcagattttgtgcggctgctaaaagcaatgtcttctggtgatcctctccttttagaggtgctttga
>SESE_028792_OG0014539
atgc---------------------------------------------------------------------------------------------------------------------------------------------------------------------------------------------------------------------------------------------------------------------------------------------------------------------------------------------------------------------------------------------------------------------------------------------------------------------------------------------------------------------------------------------------------------------------------------------------------------------------------------------------------------------------------------------------------------------------------------------------------------------------------------------------------------------------------------------------------------------------------------------------------------------------------------------------------------------------------------------------------------------------------------------------------------------------------------------------------------------------------------------------------------------------------------------------------------------------------------------------------------------------------------------------------------------------aggtccaggatcgagctgctgctaagccgtcaaagcccagaattgcctcttacgcagcggacgccccgtcggattcaatttacgatgaatatcatgcccaaaagccccgcttttgggactggttttcgaacaatctgcccaaaataattatcgcggggtttatatttataagcgccttgatactcatcattctccggaatggcggtgacacggccgcattgctatgctttgaatctgttgcaaaagaaatggaaacaatcgcttatccagaggttcacttcaaggacattgaaatgatcagagacagcagcagatacagcatcattaaggcagagaaatggattgttgttgctgtgacgggtcccccgacggaggaagtccgtcaattgaccaagatcaggggctggcgggtcgtggccgtgggagattcagagacgccatcagactgggatgttaaaggcgcaatttttctgtctgtagaccaacaatctgctctgggatatcggatccttaaccatgttccttataattcgtatgtaagaaagagcgtagggtatttgtttgccattcagcacggggccaagaaaatatatgatgcagatgagcgcggagcagtaatcaacgggaatttgagtacccatttcgacgtagagctgattggagaagaggcccggagggagcccatgttgcagtatgtgaataagcatagccgaaatgatagaagtattgtaaacccttatattcatttcggtcagagatctgtgtggcctcggggtttgcctttagaggatgtgggtgccgttaatcctgaggattactatggagaggtttacagtggaaaacaatttattcagcagggaattgccaatgggctccccgatgtggattcggtgttttattataccaggaagtctggaattgaggcatttgatatcagctttgattcacatgctcctccagtttccttgcctcaggggattatggcccctgtgaattctttcaatactttaattcatagccctgccttttggggtctcatgcttcctgtttctgtcagcactatggcctctgatatactcaggggctactgggcacagaggattttgtgggagattggtggttatgttgccatttatcctcctactgctcaccgaattgatcgaactcagtcatatccattttcagacgagaaggacctccatattaatgtaggtcgtttgattaagtttcttatatcctggaggtctaccaaaccaactttgtttgagaagattctgcatttgagccattccatggctgtggaggggttctggacttcacaagatgtgacgttcactgctgcctggcttcaggatctgctggctgtgggttaccttcagccgagattgttgtcattagagctgggtagacaaagtgctgtagtgttccatggagatcataaggagtttgtgcctctgaagctcccatcggtacatcttggtgtagaggaagcaggtgcagtgaattttgagattggaaatctgattaggtggaggaagttctttgggaatatagtgcttataatgcactgcagtggacctgtgaatcatactgttctagggtggagaatgctgtatggccgcatattcaagagcgtggttattgtatcagagaagagtaatctagatcttggagttgagtatgcagagtggtggcaagtttacaaaatgttccctaagatatttgaaaggta---ctcaaatgcagaaggctttatgtttctcaaggatgacacgatactgaattattggaatcttgttcaagctgacaaaagcaagctctggatta---------ctcacaaggtttcagcgtcttgggcaaaagtaagtttggattctaacagctcagaatggtatttcaaagatggtggccgagacattgtgaagaaacttttgagcgatttacctgtacacctccaaattaaatacagagagagcatggatgagaagagttttgttgtttgcagttctgaagtattttatgttccacgccgttttgttggagactttgtggatctcatctctctagtgggtgattcaaagcttcaccatgaggttgcagtgcctatattttttcttgcaatggatacacccgatatgtttgatcctgatgccctaagcaatagtatttaccagagaggtggaacttctgatgctttgagctattattcagcagaagtccacgctgtgcatccttggaaggtgttaaatgagtcagattttgtgcggctgctaaaagctatgtcttctggtgatcctctccttttagaggtgctttga
>Tyu0214650.1_OG0014539
atgc---------------------------------------------------------------------------------------------------------------------------------------------------------------------------------------------------------------------------------------------------------------------------------------------------------------------------------------------------------------------------------------------------------------------------------------------------------------------------------------------------------------------------------------------------------------------------------------------------------------------------------------------------------------------------------------------------------------------------------------------------------------------------------------------------------------------------------------------------------------------------------------------------------------------------------------------------------------------------------------------------------------------------------------------------------------------------------------------------------------------------------------------------------------------------------------------------------------------------------------------------------------------------------------------------------------------------aggtccaggatcgagctgctgcaaagcccgcaaagcccagaattgcgtcttacgcagcggatgcaccgtcgggttcgatttatgacgaatatcatggtcgaaaacctcgcatttgggactggttctccaacaatatgcccaaattaatcatagtggggtttatatttgtaagcgccttgattctcataatccttcgcaatggcggcgacacggcagcattgttgtgcttcgaatcttttgaaaaagaaattgacacaatcccttatccagaggtacacttcaagggcatagaaattatccgtgacaggagcaaatacggcattttcaaggccgagaaatggatcgttgtagccgtgacggggcctccgacggaggaggttcgtcaattgacgaagatcaaaggctggcaggttgttgccgtgggagattcggagacgccgtctgattgggacgtcaaaggtgcgattttcctgtctgtagaccaacaatctgctctagattaccggatccttaaccatgttccatataattcatatgtaagaaaaagtgtagggtatttgtttgccattcagcacggggccaaaaaaatatacgatggggatgagcaggggactgtaattaacgggaatttgagcacccattttgacgtagagttgattggggaagacgccaggagggagcccatgttgcagtttgtgaataggcatagcagaaataataggagtgttgtaaacccttatattcattttgggcagagatctgtttggcctcgtggtttgcctttggaggatgtcggcgacattaatcctgaggattattacggggaggtttacagtggaaaacagtttattcagcagggcattgccaatgggcttccagacgtggattcagtgttctattatactaggaagtccggaattgagacatttgatattagttttgattcacacgcccctccagttgccttgcctcagggtattatggcccct------------------------------ccctgcttttgggggcttatgcttcctgtctctgtcagcacaatggcctctgatatacttaggggttactgggcacagaggattttgtgggagattggtggttatgttgccatttatcctcccactgtacagcgaattgatcgaactcagtcatatccattttcagacgagaaggacctccatgtcaatgtgggtcgtttggttaagtttctcatatcctggaggtctaccaaaccaactttgttcgacaagattctgcatttaagtcattctatggctgtggagggcttctggacttcacgggatgtgacttttactgctgcctggcttcaggatctgcttgctgtgggttacctacagccgaggttgatgtcattggagctgggaaggcagagtgctgtggtgttccatggagatcacaaggagtttgtgcctctgaagcttccatcggtgcatcttggtgtagaggaagccggtgcagtgaattttgagataggaaatctgatcaggtggaggaagttttttgggaatattgtgcttataatgcactgcagtggatctgtgaatcacactgttctagggtggagaatgctgtatggtcggatattcaagagtgtggtggttgtttcggagtag------------------------------------------------------------------------------------------------------------------------------------------------------------------------------------------------------------------------------------------------------------------------------------------------------------------------------------------------------------------------------------------------------------------------------------------------------------------------------------------------------------------------------------------------------------------------------------------------------------------------------------------------------------------------------------------
>Mgl0245640.1_OG0014539
atgc---------------------------------------------------------------------------------------------------------------------------------------------------------------------------------------------------------------------------------------------------------------------------------------------------------------------------------------------------------------------------------------------------------------------------------------------------------------------------------------------------------------------------------------------------------------------------------------------------------------------------------------------------------------------------------------------------------------------------------------------------------------------------------------------------------------------------------------------------------------------------------------------------------------------------------------------------------------------------------------------------------------------------------------------------------------------------------------------------------------------------------------------------------------------------------------------------------------------------------------------------------------------------------------------------------------------------aggtccaggatcgagccgctgctaagccgtcaaagcccagaattgcctcttacgcagcggacgtcccgtcggattcgatttacgatgaatatcatgcccaaaagccccgcatttgggactggttttcgaacaatctgcccaaaataattatagtggggtttatatttataagcgccttgatactcatcattctccggaatggcggtgacaccgctgcattgctatgctttgaatctgttgcaaaagaaatggaaacaatcgcttatccagaggttcacttcaaggacattgaaattatcagagacagcagcagatacagcatcattaaggcagagaaatggattgttgttgccgtgacgggtcccccgacggatgaagtccgtcaattgaccaagatcaggggctggcgggtcgtggccgtgggagattcagagacgccatccgactgggatgttaaaggcgcaatttttctgtctgtagaccaacaatctgctctgggatatcggatccttaaccatgttccctataattcatatgtaagaaagagcgtagggtatttgtttgccattcagcacggggccaagaaaatatatgatgcagatgagcgcggagcagtaatcaacgggaatttgagtacccatttcgacgtagagctgattggagaagaggcccggagggagcccatgttgcagtatgtgaataaacatagccgaaatgatagaagtattgtgaacccttacattcattttggtcagagatctgtgtggcctcggggtttgcctttagaggatgtgggtgacgttaatcctgaggattactatggagaggtttacagtggaaaacaatttattcagcagggaattgccaatgggctccccgatgtggattcggtgttttattatactagaaagtctggaattgaggcatttgatatcagctttgattcgcatgctcctccagtttctctgcctcaggggattatggcccctgtgaattctttcaatactttatttcatagccctgccttttggggtctcatgcttcctgtttctgtcagcactatggcatctgatatactcaggggctactgggcacagaggattttgtgggagattggtggttatgttgccatttatcctcccactgctcaccgaattgatcgaactcagtcatatccattttcagacgagaaggacctccatgttaatgtaggtcgtttgattaagtttcttatatcctggaggtctaccaaaccaactttgtttgagaagattctgcatttgagccattctatggctgtggaggggttctggacttcacaagatgtgacgttcactgctgcctggcttcaagatctgctggctgtgggttaccttcagccgagattgttgtcattagagctgggtagacaaagtgctgtagtattccatggagatcataaggagtttgtgcctctgaagctcccatcggttcatcttggtgtagaggaagcaggtgcagtgaattttgagattggaaacctgattaggtggaggaagttttttgggaatatagtgcttataatgcactgcagtggacctgtgaatcatactgttctagggtggagaatgctgtatggccgcatattcaagagtgtggttgttgtatcggagaagagcaatctagatcttggagttgagtatgcagagtggtggcaagtttacaaattactggttgtgattcttgtggcacgaactttgtgtcctggcatcgggagaactgttaagatgctgaacattcttgtttgtcacgccataactgcagaggacgaggaagatatccatgacagaagtggaggcaaaatagtttcagcgtcttgggcaaaagtaagtttggattctaacagctcagaatggtatttcaaagatggtggtcgagacattgtgaagaaacttttgagtgatttacctgtacacctccagattaaatacagagagagcatggatgagaagagttttgttgtttgcagttctgaagtattttatgttccacgccgttttgttggagattttgtagatctcatctctctagtgggtgattcaaaacttcaccatgaggttgcagtgcctatattttttcttgcaatggatactcccgatatgtttgatcctgatgccctaagcaatagtatttaccagagaggtggaacttctgatgctttgagctattattcagcagaagtccacgctgtgcatccttggaaggtgttgaatgagtcagattttgtgcggcttctaaaagctatgtcttctggtgatcctctccttttagaggtgctttga

>SEGI_17557_OG0014540
atgcttc---------------------------------------------------------ctaggaggatggcgcccaatgtccaacacataaactacatcaaaagat---------------------------catcacataatttagcacaaatcccaatgcagctcctggcatggtacgactttcctagaatgctag-----gagggaatggaaaaacaattgtaaagttccaggttcttcgtcaacaagttatacatgctttgcccagtgctccaccacctggacctgctacttatgttgtgtcctgcctcaatgctttgcttctccttgatgctgacagcaatgaagcccttagtcacttgttgacatcagctctttcatctttggacagagtgaacatgtctatagctgattcggctgaagcacggatactggcatctaagttgttccagaatgtaattacaggatcagtgactttaagggtgcgtgtcctggttaagctagcaacagtttttggcattcagttgagagatataggggaagtgttgcacacacctgcattggatgaggctgaaaaacttgtgaaagtaaaaacctgtatagaacaatttattttaggattgattaaattgcgcttgtacacaagtgcggttgctctgttaaagcaattttctcttcagcactctagttcccatgacttcctgcttgttatgatccatgacaatcaatttgaagcagcagaagaatgggcagcatacatgggaaagtatatgatctgctctcttatacggcactgcacagagatgggtatgttcaagaaagcttataagagtgtagaaaaatataatttgcagcaggaattccctggtgcatatcatcaatataggaaaagtaccttgaggaagctcatagaaaaagaatgctgggatgttgcagaggcaatagctaccggagactgcatacttgttcaatacatgggtaccagacttggcagtcaatctcaatctgggtatgatactttagtcacgttgagaagactacaaggatgcttaagtcttgttgagcagtcaccttcttcattgttacagattgctatgactccagcagtgacttcgttgggtgagcttaagtatttgagagacaaagacaatgaaattaggctcattgttgccatttgcattagtcagattataag---gatcacagctcctcgggctccctatgatgttggcacaatgagggaag------------------------------------------------------------------------------------------tattgtag
>SESE_007185_OG0014540
atgttgcaggcttcgactctgcgcatacgtatgcagtctcgcccaattgctgccgc---tgcagagagacaaaagagccgcaagagccacgacaaagtgaaccgcaattcaggctcacaaaaatcactggtgcttcatgcatttgcggacttgtctcgagtttcaccgttggtatttg-----tgcacatactccaaaacacctacattccaaggaatggaaaagcaattgtaaagttccaggctcttcgtcaacaagttatacatgctttgcccagtgctccaccacctggacctgctacttatgttgtgtcctgcctcaatgctttgcttatccttgatgctgacagtaatgaatcccttagtcacttgttgacatcagctctttcatctttggacaaagcgaacatttctatagctgattcggctgaagcacggatactggcatctaagttgttccaaaatgtaattacaggatcagtgaccttaagggtgcgtgtcctggttaaactagcaatagtttttggcattcagttgagagatataggggaagtgttgcacacacctgcattggatgaggctgaaaaaattgtgaaagtaaaaaccagtatagaacgatttattttaggattgattaaattgcgcttgtacactagtgcggttgctctgttaaagcaattttctcttcagcactctagttcccatgacttcctgcttgttatgatccatgacaatcaatttgaagcagcagaagaatgggcagcatacatgggaaagtatatgatctgctctcttatacggcactgcacagagatgggtatgttcaagaaagcttataa----------------------------------------------------------------------------------------------------------------------------------------------------------------------------------------------------------------------------------------------------------------------------------------------------------------------------------------------------------------------------------------------------------------------------------------------------------------------------------------------------------------------------------
>Tyu0172120.1_OG0014540
atgttccagatctcgcctatgcgtatttcgatgctgtctcgatccgttgctgttgttagtgtcgaaagacggaagagccacaaaaatcacggcaaagttgaccacaaatcaggctccccaaactccatagtacttcatgcattttctgatttgtcgcgagtttcaccgctggtatttg-----tgcgcatactgcgaaacagctacgtgccaggaaatggaaaagcaattataaagtttcaggctcttcgtcagcaggttatacatgctttgtccagtgctccaccaccaggacctgctacttatgttgtgtactgcctcaataccttgcttcttcttgatactaacgacaatgaagcccttagtcacttgttgacatcagctcttacatctttggacaaagtgaacaagtctttagctgatgcagctgaagcacgaatactggcatctaagttgttccagaatgtaattacaggatcagttattctaggggtgcgcatccttgtgaaagtggccacagtttttgaaattcagttgagagatatagggaaagtggtacacacacctgcattggatgagactgaaaaaattaagaaaataaaaatctgtctagagcaattcattttgagattgattaaatcacgcttgtacactagtgctgttgctctgttaaagcaattttctcttcagcactctactcctcatgacttcctggttgctatgatcaatgacaaccaatttgatgcagcagaagaatgggcagtatacatgggaaagtatatgatctgctctcttgtgcggcactgcacagagatgggtatgttcaagaaggcttataagattgtagaaaaatataacttgcagctgaaattccctgatgcatatcatcaatataggaaaagtaccttgaggaagctcatagaaaaagaatgctgggatgttgctgagtcaatagccactgaagaccaaatacttgttgaatacctggtttg-----------------------tttggcacaagaagtaggcaatgaagaaaaggcaactg----atctgtgtcatcgccatggtttaacatatcttccttcatgtacagttgcagttcagggcgggattcc------caagactcagtacttgcaaatggaagactatg---tttcacaagaaaatgtcatttgggttgacacggctgatggtttgaccaatgcttcacaacatttttctacaactgagattgttggaatagactgtgaatggagacccaatctattggcaggagagaagatgaataaggtttccattatgcaaatcgctacgggaaaaaagtttacatcattgatttga
>Mgl0245500.1_OG0014540
atgttgcaggcctcgactctgcgcatttgtatgcagtctcgcccaattgctgccgc---tgcagatagacgaaagacccgcaagagccacgacaaagtgaaccacaattcaggctcacaaaattcactggtgcttcatgcatttgcggacttgtctcgagtttcaccattggtatttg-----tgcacatactccagaacacctacactccaaggaatggaaaagcaattgtaaagttccaggctcttcgtcaacaagttatacatgctttgcccagtgctccaccacctggacctgctacttatgttgtgtcctgcctcaatgctttgcttctccttgatgctgacagcaatgaagcccttagtcacttgttgacatcagctctttcatcgttggacagagtgaacatgtctatagctgattcggctgaagcacggatactggcatctaagttgttcctgaatgtaattacaggatcagcgactttaagggtgcgtgtcctggttaaaatagcaacagtttttggcatccagttgagagatataggggaagtgttgcacacacctgcattggatgaggctgaaaaaattgtgaaagtaaaaacctgtatagaacaatttattttaggattgattaaattgcgcttgtacacaagtgcggttgctctgttaaagcaattttctcttcagcactctagttcccatgacttcctgcttgttatgatccatggcaatcaatttgaagcagcagaagaatgggcagcatacatgggaaagtatatgatctgctctcttatacggcactgcacagagatgggtatgttcaagaaagcttataagagtgtagaaaaatataatttgcagcaggaattccctggtgcatatcatcaatacaggaaaagtaccttgaggaaactcatagaaaaagaatgctgggatgttgcagaggcaatagccaccggagactgcatacttgttcaatacatggtttc-----------------------tttagcacaagaagtggggaatgaagaaaaggcagctg----atctctgtcatcaccatggtttagcatacattcctgcatgtttggttgcagcccagggtagagctac------taagactcactacttgcaagtgtcggactata---tttctgaagaaaatgttatttgggttgacacggctgatggattggctaatgcttcacaacatttttccacaattgagattgctggaatagactgtgaatggagacctaatcttttgagagaagagaagatgaataaggtatcatttgc-----ttgctgtcaa----------------------tag

>SEGI_09588_OG0014541
atgacggatgttacgtcgctgctgcctgcgtccgtgctgcgcaatctcgcggacaagctctacgaaaagcggaaaaatgcggctttggagcttgaaggagttataaaaaatttgactgctgctggggaccatgaaaagatatcggcgataatcaatgtgctgacaaatgaatttgctctctctcctcaagcaaatcacagaaagggtggcttaatagggctggctgcagcaactgttggtttggcatctgaagctgctcagcatcttgagcaaattgttccccctgttctcaactcttttactgatcaagatagcagagtccgatattatgcctgtgaagccctctataatatagcaaaggttgcaaggggagagtttattatcttctttaatcaaatttttgatgcactgtgcaaactctcagctgactcggatgctaatgtgcaaagtgctgcacatcttttagaccgccttgttaaagatattgttacagaaagtgaccagttcagcatagaagagttcataccactcttgagggagcggatgaatgttctaaatccttatgtacgccagttcctggttggatggattacagttttggacagtgttcctgacattgatatgctaggcttcttgcctgattttcttgatggtctttttaatatgctgagtgactctagtcatgaaatacgacagcaggcagattctgcactcaccgaattcttacaagagataaaaaactctccgtcagtggattatggacgcatggctgagatattagtacagagagcagggtctgctgatgagtttactcggttgacggctatcacttggatgaatgaatttgttaagcttgggggagagcagctagtttcttattatgcagatatattaggagccattttaccatgcatttctgataaagaagagaaaataagagtggtcgctcgtgaaacaaatgatgagcttcgagaaattacacctgtacctggagagggatttgacattgaatcagtgcttaaaattgctaggagggaattatctagtgaatgggaggctactagacttgaggcattgcattggctggcagttcttctggataagtatcgaacagaggtactatcatttcttgattttatctttccggctcttctcgaatctctctcagatccatctgatgaagtggtcttacttgttttggaagttcatgcatgcatagcaagagaagcaatacattttcgtcaacttgttgttttccttgtccatcatttccggatagatcactcacttcttgagaagcggggaacattgatactacggaggctatgtgttcttctagatgctgaaaaagtgtatcggcagttgtcaactatcttagaaggagaagctgatttggattttgcttcagtcatggttcaggcactaaacttaatccttcttacttcgtcagagctagctgaactgcgggcactcttaaaacagtctttgtctaatgatgctggcaaagatttatttgtagctttgtactcttcatggtgtcattctcccatggcaacaataagtctctgcttattagcccaggcatatcagcatgctagtgctgtaattcaatcattagtagaggaagacattaatgtcaagtttttggtgcaactggacaagctggttcgtttgcttgagacaccaattttcacatatttgagactacagcttttagatcctggacggtatccatggttgttgaaagctctatatggtcttctgatgttgcttcctcagcaaagtgctgccttcaagatcttgaggacacgattgaagacagttccttcatacacctttagtggtgacttttcaaatgaagttaaacgaacagtttctggaaattcttatgcccaaatcttgtcccatattcctgtactcccaagtggtgtacagaatgttgaagatggtgtaaaaaacatggacattggcaacggctctagtggaatcaattttgcttcaaagctgcaacagttcgagcatatgcaacatcagcatcgctcacagtgtagagcacaatcacagatgtccatgcagccacgccggtctaattcagcagctactgcacaggatgcacaaagacctgatgaaccccggagatcattagtgattgcaaatccgagtcgcccaccttccagatcatcatggcgaacttaa---
>SESE_008499_OG0014541
atgacggatgttacgtcgctgctgcctgcgtccgtgctgcgcaatctcgcggacaaactctacgaaaagcggaaaaatgcggctttggagcttgaaggagttataaaaaatttgactgctgctggggaccatgaaaaaatatcagcgataatcaatgtgctgacaaatgaatttgctctctctcctcaagcaaatcacagaaagggtggcttaatagggctggctgcagcaactgttggtttggcatctgaagctgctcagcatcttgagcaaattgttccccctgttctcaactcttttactgatcaagatagcagagtccgttattatgcctgtgaagccctctataatatagcaaaggttgcaaggggagagtttattatcttctttaatcaaatttttgatgcactgtgcaaactctcagctgactcagatgctaatgtgcaaagtgctgcacatcttttagaccgccttgttaaagatattgttacagaaagtgatcagttcagcatagaagagttcataccactcttgagggagcggatgaatgttctaaatccttatgtacgccagttcctggttggatggattacagttttggacagcgttcctgacattgatatgctaggcttcttgcctgattttcttgatggcctttttaatatgctgagtgactctagtcatgaaatacggcagcaggcagattctgcactcactgaattcttacaagagattaaaaactctccgtcagtggattatggacgcatggctgagatattagtacagagagcaggttctgctgatgagtttactcggttgacggctatcacttggatgaatgaatttgttaagcttgggggagagcagctagtttcttattatgcagatatcttaggagccattttaccatgcatttctgataaagaagagaaaataagagtggtcgctcgtgaaacaaatgatgagcttcgagaaagtacgcctgcacctggagagggatttgacattgaatcagttcttaaaattgctaggagggaattatctagtgaatgggaggctactagacttgaggcattgcattggctggcagttcttctggataagtatcgaacagaggtactatcatttcttgattttatctttccggctcttctcgaatctctctcagatccatctgatgaagtagtcttacttgttttagaagttcatgcatgcatagcaagagaagcgacacattttcgtcaacttgttgttttcctcgtccatcatttccggatagatcactcacttcttgaaaagcggggaacattgatactacggaggctatgtgttcttctagatgctgaaaaagtgtatcggcagttgtcaactatcttagaaggagaagctgatttggattttgcttcagtcatggttcaggcactaaacttaatccttcttacttcgtcagagctagctgaactgcgggcactcttaaaacagtctttgtctaacaatgctgggaaagatttatttgtagctttgtactcttcatggtgtcattctcccatggcaacaataagtctctgcctattagcccaggcatatcagcatgcaagtgctgtaattcaatcattagtagaggaagacattaatgtcaagtttttggtgcaactggacaagttggttcgtttgcttgagacaccaattttcacatatttgagactacagcttttagatcctggacggtatccatggttgttgaaagctctaaacggtcttctgatgttgcttcctcagcaaagtgctgccttcaagatcttgaggacacgattgaagacagttccttcatacacctttagtggtgacttttcaaatgaagttaaacgaacagtttcaggaaattcttatgcccaaatcttgtcccatattcctgtactcccaagtggtgtacagaatgttgaagatggtgtaaaaaacatggatattggcaacggctctagtggaatcaattttgctttgaagctgcaacagttcgagcatatgcaatatcagcatcgctcacagtgtagagcacaatcacagatgtccatgcagccacgccggtctaattcagcagctactgcacaggttcttga------tgctgcaattcatagatctt---------------------------------------------gtacataa---
>Tyu0198110.1_OG0014541
------------------------------------------------------------------------------------------------------------------------------------------------------------------------------------------------------------------------------------------------------------------------------------------------------------------------------------------------------------------------------------------------------------------------------------------------------------------------------------------------------------------------------------------------------------------------------------------------------------------------------------------------------------------------------------------------------------------------------------------------------------------------------------------------------------------------------------------------------------------atgaatgagtttgttaagctcgggggagagcagctagtttcttattatgcagatattttaggagcaattttaccatgcatctctgataaagaagagaaaataagagtggttgctcgtgaaacaaatgatgagcttcgtgaaattacgcctgtgcctggagagggattcgatattggatcagtgcttactattgctaggagggaattatccagtgaatgggaggccacaaggcttgaggcattgcattggatggcggttcttctggaaaagtatcgaacagaggtaatatcatttcttgacgatatctttccggctcttctccaagctctctcagatccatctgacgaagtggtcttgcttgttcttgaagttcatgcatgcatagcaagagaaccgcaacattttcgtcatcttgttgtcttcctcgttcatcatttccggatggacaactcacttcttgagaaccggggtacattgatattacggaggctatgcgttcttctagatgctgaaaaggtgtatcgagagttgtcaactatattagaaggagaagctgatctggatttcgcttcagtcatggttcaggcactaaatttaatccttcttacgtcatctgagctatctgaactacggcaactcttaaaacagtccttgtctaaaaatgctggcaaagatttatttgttgcattgtactcttcctggtgtcattcacctatggcgacaataagtctctgccttttagctcaggcatatcaacatgccagtgctgtaattcagtcattagtagaggaagacattaatgtcaagtttttggtgcaactggacaagttggttcgcctacttgagacaccaattttcacatatttgagactacagcttttagatcctggacggtatgcatggttgttgaaagctttatatggtctactgatgttacttcctcagcaaagtgctgccttcaagattttaaggacaagattgaagacagttcctgcatacacgtttagcagcgacttttccaatgcaattaaacggacaggttcgggaaatccgtatgctcaaatcttgtcccatatacctgtacttccaagtagttcacagaatattgaagatggtgacaaaaatatggatgttggcaatggttctggtggaatcaattttgcttcaaagctgcaacagtttgagcatatgcaacatcagcatcggttacattgcaaaacacaatcacagatgtccatgcatccacgccggcctaatgcatctgcgcctgcacaggacttgcaaagatctgatgagcccaggagatcattagtgaccacagatatgagtcacttgccttcaaaatcatcatggcgaactaaataa
>Mgl0039180.1_OG0014541
atgacggatgttacgtcgctgctgcctgcgtccatggtgcgcaatctcgcagataagctctacgaaaagcggaagaatgcggctttggagcttgaaggagttataaaaaatttgactgctgctggggaccatgaaaagatatcggcaataatcattgtgcttacaaatgaatttgctctctctcctcaagcaaatcacagaaagggtggcttaatagggctggctgcagcaactgttggtttggcatcagaagctgctcagcatcttgagcaaattgttccccctgttctcaactcttttactgatcaagatagcagagtacgttattatgcctgtgaagccctctataatatagcaaaggttgcaaggggagagtttattatcttctttaatcaaatttttgatgcactgtgcaaactctcagctgactcagatgctaatgtgcaaagtgctgcacatcttttagaccgccttgttaaagatattgttacagaaagtgaccaattcagcatagaagagttcataccacttttgagggagcggatgaatgttctaaatccctatgtacgccagttcctggttggatggattacagttttggacagtgttcctgacattgatatgctaggcttcttgcctgattttcttgatggtctttttaatatgctgagtgactctagtcatgaaatacggcagcaggcagattctgcactcactgaattcttacaggagataaagaactctccgtcagtggattatggacgcatggctgagatattagtacagagagcaggttcaactgatgagtttactcggttgacagccatcacttggatgaatgaatttgttaagcttgggggagagcagctagtttcttattatgcagatattttaggagccattttaccatgcatttctgataaagaagagaaaataaga---gttgctcgtgaaacaaatgatgaacttcgagaaattacgcccgtacctgcagagggatttgacattgaatcagtgcttaaaattgctaggagggaattatctagtgaatgggaggctactagacttgaggcattgcattggctggcagttcttctggataagtatcgaacagaggtactatcatttcttgattttatctttccggctcttctcgaatctctctcagatctatctgatgaagtggtcttacttgttttagaagttcatgcatgcatagcaagagaagagacacattttcgtcaacttgttgttttcctcgtccatcgtttccggatagatcactcacttcttgagaagcggggaacattgatactacggaggctatgtgttcttctagatgctgaaagagtgtatcggcagttgtcaactatcttagaaggagaagctgatttggattttgcttcagtcatggttcaggcactaaacttaatccttcttacttcgtcagagctagctgaactgcgggcactcttaaaacagtctttgtctaacaatgctggcaaagatttatttgtagctttgtacaattcatggtgtcattctcccatggcaacaataagtctctgcttattagcccaggcatatcagcatgctagtgctgtaattcaatcattagtagaggaagacattaatgtcaagtttttggtgcaactggacaagttggttcgtttgcttgagacaccaattttcacatatttgagactacagcttttagattctggacggtatccatggttgttgaaatctctatatggtcttctgatgttgcttcctcagcaaagtgctgccttcaagatcttgaggacacgattgaagacagttccttcatacacctttagtggcgacttttcaaatgaagttaaacgaacagcttctggaaattcttatgcccaaatcttgtcccatattcctgtgctcccaagtggtgtacagaatgttgaagatggtgtaaaaaatatggacattggcaacggctctagtggaatcaattttgctttgaagctccaacagttcgagcttatgcaacgtcagcatcgctcacagagtagagcacaatcacagatgtccatgcagacacgccggtctaattcagcagctactgcacaggatgcacaaagacctgatgaaccccgaagatcattagtgattgcaaatccgagtcgcccaccttccagatcatcatggcgaacttaa---

>SEGI_28359_OG0014542
atgggcgaagaaaaaacac---------------tgaagagatacaggttcccgatcttctctgcctcctggttaaaaaatgaaaattcacagagcaaagaagaagac------caagaaaataataatgagaagaagaaaggccaaggaaagtatataattatgtcgggcggcggtggcgaaggtcgaacgggcgtcgagaacggcctcatcttggctcgctatgatctggaaaacgaggaattgtctgaatcgctacataattattacacagatgatgattgtgcgtacagaatggctgtgcaccctttcaaaaatagcattatttgttctttatcaaaaggttgcaggcattttgagctgaag---gaggatgaatcagcagcaggaaatgttcagattaggctctcagacaaaaaattgaatcaattagataacgtgggacagcaaaattccttagtctttagtacagatggaactttgcttgctacaggaggcgatgatgggtacttgagagtttttgagtggccaagtttaaaaatcgtgcttgatcaacctgaggttcataaatctatcagggatctggacttcagctcagatggaacttttcttgcatcctcagaagatggtgggccttgcagaatttggaaccttaaaacttcaacttcagtagccttgttgtcagtgggcaagggcgaaaagattgtcttcggtaggttttcacgtgatgatgcaaaaccattgcttttcacagtggtaaagcaaggtgacaaaggtcttattgcatattgggatacaaatacctggagaaaggttgggactcgagcatttgagaaggatcctattaccaccttcaatgtttcatcggatggaaagtttcttgcaattgggacttgtgagggtgacatctctttaattcaagtgagcaatatgcgtatatatcagagagttaaaggagcccatataagctttgttacttcacttgatttttcacaagattcaagaatgttgctttctgcctcgggggtttcaagtgcacgggtgactagaatagaagaacagaaacaaagagatggaaatcttcttttcctacttataagtattattcttgccatattggcatttttcattgtaaaaaacagaggactttag
>SESE_010623_OG0014542
atgggcgaagaaaaagcac---------------tgaagagatataggttcccgatcttctctgcttcctggttaaaatatgaaaattcacagatcaaagaagaagac------caagaaaataataatgagaagaagaaatgccaaggaaagtatataattatgtccggcgggggcggcgaaggtcgaacgggcgtcgagaacggcctcatcttggctcgctatgatctggaaaacgaggaactgtctgaatcgctgcataattattacacagatgatgattgtgcgtacagaatggctgtgcaccctttcgaaaatagcattatttgttctttatcaaaaggttgcaggcactttgagctgaag---gaggatgaatcagcagcaggaaatgttcagattaagctctcaggcaaaacgttgaatcaattagataatgtgggacagcaaaattccttagtctttagtacagatggaactttgcttgctacaggaggcgatgatgggtacttgaaagtttttgagtggccaagtttaaaaattgtgcttgatcaacctgaggttcataaatctatcagggatctggacttcagctcagatggcacttttcttgcatcctcagaagatggtgggccttgtagaatttggaaccttaaaacttcaacttcagcaaccttattatcagtgggcgagggtgaaaagattgtctttagtaggttttcacgtgatgatgcaaaaccattgcttttcacagtggtaaagcaaggtgacaaaggtcttattgcatattgggatacaaatacctggaaaaaggttgggactcgagcatttgagaaggatcctattaccaccttcaatgtttcatcggatggaaagtttcttgcaattgggacttgtgagggtgacatctctttaattcaagtgagcaatatgcgtatatatcagagagttaaaggagcccatataagctttgttacttcgcttgatttttcacaagattcaagaatgttgctttctgcctcgggggtttcaagtgcacgggtgactagaatacaagaacagaaacaaaaagatggaaatcttcttttcctacttataagtgttattcttgccatattgggatttttcattgtaaaaaacagaggagtttag
>Tyu0286790.1_OG0014542
atgggtgaaggaaaaaaacttccaccggcgtgtgtgaagagatacagatttccactcttctccgcttcctggttaaaatattgcaaatgtaaaagcagagaagaagacgaccaagaaaataataacaatgagaagaagagaagcgatgggaagtatataattatgtcaggcggaggcggagagggtcgaaccggcgtcgataatggcctcatattggctcactacaactttcaagccgatgagctctctgaatcgctacataattattacacaggcgatgaacttgcgtacagaatggcggtgcaccccctcgatgatagcattatttgttcttttccaaaaggttgcaggggttttgtattgaggagtgatgatgaaccaggagcagaaaatgttcagattaagccttcagacaaaacattgaaaccattagaagatatgggacagcaaaactccttagtctttagcagagatgggaccttgcttgctgcagggggtgatgatgggcacttgagagtttttgagtggccgagtttaaaaattgtgcttgatcaacctgaggcttgtaaatctatcaaggatctggacttcagctcggatggcacttttcttgcatcctcagaagacggcgggccttgtagaatatggaaccttaaaacctcagttcaagcagcctcattatcagtggacaagggtgaaaggattgtcttctgtagattttctcgagatagtgcaaaaccattacttttcactgcgttaaaacaaggagacaaaggccttattgcatactgggatacaaatacctgggagaaggttgggacacaagcatttgagaaggatcccatttccaccttcaatatttcatctgatggaaagtttcttgcaattggaacctgtgaaggggacatctctgtaattgaagtgagcaaaatgcgtcgatttcagagagttaaaagagcacatatagcctttgttacttcacttgatttttcacaggattcaagagtgttgctttctgcttctggtgttctaagtgcacgagtgactagaattcaggaacaaaaacaaaaagatggaaatctacttttcttgcttatcgctattattcttgccatattggcatttttcattgcaaagaacagaggattttag
>Mgl0039220.1_OG0014542
atgggcgaagaaaaaacac---------------tgaagagatacaggttcccgatcttctctgtctcctggttaaaatatgaaatttcacagatcaaagaagaagac------caagaaaataataatgagaggaagaaaggccaaggaaagtatataattatgtcgggcgggggcggcgaaggtcgaacgggcgtcgagaacggcctcatcttggctcgctatgatctggaaaacgaggaactgtctgaatcgctacataattattacacagatgatgattgtgcatacagaatggctgtgcaccctttcgaaaatagcattatttgttctttatcaaaaggttgcaggcattttgagctgaag---gaggatgaatcagcagcaggaaaatttcagattaagctctcagacaaaatgttgaatcaattagataacgttggacagcaaaataccttggtctttagtacagatggaactttgcttgctacaggaggtgatgatgggtacttgagagtttttgagtggccaagtttaaaaattgtgcttgatcaacctgaggttcataaatctatcagggatctggacttcagctcagatggcactttacttgcatcctcagaagatggtgggccttgtagaatttggaaccttaaaacttcaacttcagcagccttattaccagtgagcaagggtgaaaagattgtcttcagtaggttttcacgtgatgatgcaaaatcattgcttttcacagtgttaaagcaaggtgacaaaggtcttattgcatattgggatacaaatacctggagaaaggttgggactcgagcatttgagaaggatcctattaccaccttcaatgtttcatcggatggaaagtttcttgcaattgggacttgtgagggtgacatctctttaattcaagtgagcaatatgcatatatatcagagagttaaaggagcccatataagctttgttacttcgcttgatttttcacaagattcaagaatgttgctttctgcctcgggagtttcaagtgcaagggtgactagaatccaagaacagaaacaaaaagatggaaatcttcttttcctacttataagtattattcttgccatattggcatttttcattgtaaaaaacagaggagtttag

>SEGI_22813_OG0014545
atgggcctctgccatggaaaagccgcaaaagaagctccaaaacaagagggaagtaaaaacagtaacggtattatcgagattaacaacaatgacactggtaacaacgaatgcaagcccaaaccctttgttggtgaatctccgtcagttgacggaattagcaaaccctcgccttttcctttctatagccctagccctgctaataatagtaacatcagttttttcaattctccggcgaattcgactccacggcggtttttcaagcggccgttccctccgccgtctcctgcaaagcatattaaggctgtccttgcgagaagacacggttcggtgaagcctaacgaggcttcaattcctgaagggagtgagagcgaggtggttttggacaagagctttggattcagcaaaaactttcccgcgaagtatgatctgggctacgaggtagggcgcggacattttggtcacacgtgctttgcaaagtgccggaaaggagagctaaaaggccagtcggttgctgtcaaggtcatatgcaaggctaagatgactacagccattgccattgaggatgttagaagggaggtgaaaattctgagagcattgacaggacatagcaacttggtgaagtttcatgatgcatatgaagacaatgcaaatgtgtacatagcaatggagttatgcgagggtggggaacttttagatcggattctttcaagaggagggaagtactcagaagatgatgcaaagactgttgttgttcaaattttgaatgttgtagcattttgccatcttcaaggtgtggtacatcgggatctaaagccagagaatttcctgttcaccagcaaagaggaacatgcacagttaaaggctatagattttggcttgtctgattttgttaagccagacgaaagattaaatgatattgtaggcagtgcatactacgttgcaccagaagttcttcataggtcttatggtacagaagcagacgtgtggagtgttggtgttattgcatacatccttctgtgtggcagccgacctttctgggctcgaactgaatctggtatttttcgagctgttctaaaggctgatccaaattttgaggaagccccttggcctactatgtcttctgaggcaaaggactttgtcaaacgcttattgaataaggatatgcgcaaaagaatgactgcctcacaggctctgacccacccttggctcaggaattctcacagtgttaagattcccttggacattttaatttatagacttgtgaaggcatatctgcgggcatcaagtcttcgaagagcagcactgaaggccctggcaaagacactcactgtggatgagctattctatttgcgcgaacaatttgcattgttggagccaaaaaatggacagattactctggaaaattttaaagtggctttaacgaaaaatgcaacggaagcaatgaaggaatcccatgtttatgatttactttcttcgatgagttctctacaatccaggaaaatggattttgaagaattctgtgctgctgctataagtgttcatcagcttgaaggactagatcgatgggaacagcatgctcgttgtgcatatgaattttttgaacagaagggcaaccgaacaattgtcatcgaagaattagcctcggaacttgggctaggaccagctgttccagtacatgctgttcttcatgactggataaggcatactgatggaaaattaagttttcttgggtttgtaaaattactgcatggagtgtctacaagatcattgacgaggccacagtaa
>SESE_009213_OG0014545
atgggcctctgccatggaaaagccgcaaaagaagctccaaaacaagaggaaaataaaagtagtaacgggattatcgagattaacaacaatgacactggtaacaacgaatgcaagcccaaaccctttgttggtgaatctccgtcagttgacggaattagcaaaccctcgccttttcctttctatagccctagccctgcaaataatagtaacatcagttttttcaattctccggcgaattcgactccacgacggtttttcaagcggccattccctccgccgtctcctgcaaagcatattaaggctgtccttgcgagaagacacggttcggtgaagcctaatgaggcttcaattcctgaagggagtgagagcgaggtggttttggataagagctttggattcagcaaaaatttccctgcgaagtatgatctgggctacgaggtagggcgcggacattttggtcacacgtgctttgcaaagtgccggaaaggagagctaaaaggccagtcagttgctgttaaggtcatttgcaaggctaagatgactacagccattgccattgaggatgttagaagggaggtgaaaattctgagagcattgacaggacatagcaacttggtgaagtttcatgatgcatatgaagacaatgcaaatgtgtatatagcaatggagttatgcgagggtggggagcttttagatcggattctttcaagaggagggaagtactcagaagatgatgcaaagactgttgttgttcaaattttgaatgttgtagcattttgccatcttcaaggtgtggtacatcgggatctaaagccagagaatttcctgttcaccagcaaagaggaacatgcacagttaaaggctatagattttggcttgtcagattttgttaagccagatgaaagattaaatgatattgtaggcagtgcatactatgttgcgccagaagttcttcacaggtcttatagtacagaagcagacgtgtggagtattggtgttattgcatacatccttctgtgtggcagccgacctttctgggctcgaactgaatctggtatttttcgagctgttctaaaggccgatccaaattttgaggaagccccttggcctactatgtcttctgaggcaaaggactttgtcaaacgcttattgaataaggatatgcgcaaaagaatgactgcctcacaggctcttacccacccttggctcaggaattctcacagtgttaagattcccttggacattctaatttatagacttgtgaaggcatatctgcgggcatcaagtcttcgaagagcagcactgaaggccctggcaaagacacttactgtggatgagctattctatttgcgtgaacaatttgcattgttggagccaaaaaatggacagattactctggaaaattttaaagtggctttaacaaaaaatgcaacggaagcaatgaaggaatcccatgtttatgatttactttcttcgatgagttctctacaatccaggaaaatggattttgaagaattctgtgctgctgctataagtgttcatcagcttgaaggactagatcgatgggaacagcatgctcgttgtgcatatgaattttttgaacagaagggcaaccgaacaattgtcattgaagaattagcctcggaacttgggctaggaccagctgttccagtacatgctgttcttcatgactggataaggcatactgatggaaaattaagttttcttgggtttgtaaaattactacacggagtgtctacgagatcattgacgaggccacagtaa
>Tyu0245910.1_OG0014545
[truncated: 12,482,346 more chars]
