# Supplementary material for: The Metasequoia genome and evolutionary relationships among redwoods
Source: Plant Commun. 2023 Jun 28;4(6):100643. doi: 10.1016/j.xplc.2023.100643 (PMC10775903; doi:10.1016/j.xplc.2023.100643)
Supplement: Document S2. Supplemental Data 1–4 [file mmc2.zip › Data_S2_CDS_1211.txt]

>SEGI_19483_OG0010458
atgcggaatgggggtggagttggcaatacattgcgaatattggaggtggcatccatctgccaggcgctccgaaaaggaggcacagacatcaacaagtccctctctgctctttccattaaacaacttgaccaccacatagttttaggtgttataaaagccaggagtttagacgtggacaaaactctgaatttcttcaagtgggcaggccttcagaagggcttcaaacaccacgccaaaacatacatccccatgatttggagactgtgccgggaagacaagctagaaatggtgccctctctcctgaatggtctcaagaaggatggatgctctatagatactgagacctccaagcttctatttcgcagttttatcaaatcaggtatgtttgaggaggccttagagattctggatagaatggaacagcatggtgggtctagccaaattaatcctcaattgtataattatattcttgtagcccttcttaagaaatcccaagtcaataaagcctttgttatatttaataccatgttgaaagccaatataaacccatataccaccgcactcaatcagctcttgctaggtctgagaaaggtgcacatgatgatagagttcgagaaagtgttttgggatgctagaaatatgggctgtaattttgataagtggacttatagtatctgcattcatgcttttggggtagttgggaaagtgggtttggctgaagaaatgtttgaagaaatgaaggatcgagggtgtcctacggatgtatgtatatacaattgcttgattgctgttcgatgtaaggctgggagattgaacgaagcaatggacatgattgcagagatgaagtgccaagggcatgaccctgatgccattagttatggaacgctgatccgtggactgtgcaaagtgaat------------------------------------------------------------------------------------------------aaggttggaaagttagacgatgcatgcaaactctttgagacgatggtgcagcagggcatggtgccaaattgcttctcttacaatatcttgattgatggcttattcaagaaaggtagggcagaagctgcctatatgctctttgatgatttgaagaagaaaagacgatgtgtagatggaattacatatagcatagttatttcgtatttgtgcaagatggggagaattgaggattcccttagattgctagaagaaatggaatccagagggctggcatccgacatggtaacaataacatcgctgttgattgcgcttcatcgctctggtagacatgactgggcacgtcagcttatgaagcgaattggagatagcagtgttgtccctaatatcataagatggagtgctgatatggaggtagtaactaaagagaggcaagatgaagctccagaccaaagatttatgtttgtaaagaatgataatgtttttagtggtgtcccagaaaaggaaaaggaacagagtaacatttggcctccctttggtcatgtatcacataggaaaacaaacatgggagatagttttgttgagaaccatgtcttgaagctcgtacgtgctccaacagaaataggcgaggcctctcaagggacagaagatgtaaataactttaccgtcagtctatcatcttcagacatgtttgtcaacggtgcaagcacagaagaaaatccacagaagaggaatggatgtgctgatacttccaaagtttcagttgatcatataaatggtgctggtgaacaagatacttcagaaagggattttgattttgaagcttacccaggatttttagcatttaagggaagaagaatacaaggtagagggatggattcttttaatgttgacatgttcaacacttacatgtctgttttttcagaacaagggaaggtaaacacaacttttaggttatttaaaaatatgattgaaaacggaagcgagcctgaaacctatacttataatacattgctaacagtatttgtgaagaaaggctatttcggggaggcctggggacttttccttgaaatgggaaggaaatcatgttttgctgatgtagctacatacaacataatcattgatagccttggaaaaaagggcgaaaaaggtatgtcacatgcagttcttcaggcaatgttaaggaagggaggatacttggacattgtgatgtacaataccttaattaaaacagccggaaaagtaggtgaattagatgaggtagaaaaactttttagaggaatgactgctaatgggctcactccagatgttgtcacttataacactctaataggagtttatagcaaagcaggaaaggtaaagaaagcttacaaaattttgagaatgatgatagatgcaggctgttctccgaatcatgtcacagatacaatacttgattttctagaacaacagattgagaaattaaggtaccaaaaggcatccatcagaaccgatcagatttcttaa
>SESE_127852_OG0010458
atgcggaatgggggtggagttggcaatacattgagaatattggaggtggcatccatctgccaggcgctccgaaaaggaggcacagacatcaacaagtccctctctgctctttccattaaacaacttgaccaccacatagttttaggtgttataaaagccaggggtttagacgtggaaaaaactctgaatttcttcaagtgggcaggccttcagaagggcttcaaacaccacgccaaaacatacacccccatgatttggagactgtgccgggaagacaagctagaaatggtgccctctctcctgaatggtctcaagaaggatggatgctctatagatactgagacctccaagcttctatttcgcagttttatcaaatcaggtatgtttgaggaggccttagagattctggatagaatggaacaacatggtgcgtctagccaaattaatcctcaattgtataattatattcttgtagcccttcttaagaaatcccaagtcaataaagcctttgttatatttaataccatgttgaaagccaatataaacccatataccactgcactcaatcagctcttgctaggtctgagaaaggtgcacatgatgatagagttcgagaaagtgttttgggatgctagaaatatgggctgtaattttgataagtggacttatagtatctgcattcatgcttttggggtagttgggaaagtgggtttggctgaagaaatgtttgaagaaatgaaggatcgagggtgtcctccggatgtatgtatatacaattgcttgattgctgttcgatgtaaggcggggaaattgaacgaagcaatggacatgattgaagagatgaagtgccaagggcacgaccctgatgccattagttatggaacgctgatccgtggactgtgcaaagtgaataagatcagtgatgcacttaaacttttcaatgaaatggttcatgaaagttgcaatcctgatctcattgtgtataatgctcttctcgatggcctgttcaaggttggaaagttagacgatgcatgcaaactttttgagacgatggtgcagcagggcatggtgccaaattgcttctcttacaatatcttgattgatggcttattcaagaaaggcagggcagaagctgcctatatgctctttgatgatttgaagaagaaaaggcaatgtgtagatggaattacatatagcatagttatttcgtatttgtgcaagatggggagaattgaggattcccttagattgctagaagaaatggaatccagagggctggcatctgacatggtaacaataacatcgctgttgattgcgcttcatcgctctggtagacatgactgggcacgtcagcttatgaagcgaattggagatagcagtgttgtccctaatatcataagatggagtgctgatatggaggtagtaactaaagagaggcaagatgaagctccagaccaaagatttatgtttgtaaagaatgacaatgtttttagtggtgtcctagaaaaggaaaaggaacagagtaacatttggcctccctttggtcatgtatcacataggaaaacaaacatgggagatagttttgttgagaaccatgccttgaagctcgtacgtgctccaacagaaataggcgaggcctctcaagggacagaagatgtaaataactttactgtcagtctatcatcttcagacatgtttgtcaacggtacaagcacagaagaaaatccacagaagaggaatggatgtgctgatacttccaaagtttcagttgatcatacaaatggtgctggtgaacaagatacttcagaaagggattttgattttgaagcttacccaggatttttggcatttaagggaagaagaatacaaggtagagggatggattcttttaatgttgacatgttcaacacttacatgtctgttttttcagaacaagggaaggtaaacacagcttttaggttatttaaaaatatgattgaaaacggaagcgagcctgaaacctatacttataatacattgctaacagtatttgtgaagaaaggctatttcggggaggcctggggacttttccttgaaatgggaaggaaatcatgttttgctgatgtagctacatacaacataatcattgatagccttggaaaaaagggcgaaaaaggtatgtcacatgcagttcttcaggcaatgttaaggaagggaggatacttggacattgtgatgtacaataccttaattaaaacagccggaaaagtaggtgaattagatgaggcagaaaaactttttagaggaatgactgctaatgggctcactccagatgttgtcacttataacactctaataggagtttacagcaaagcaggtaaggtaaagaaagcttacaaaattttgagaatgatgatagatgcaggctgttctccgaatcatgtcacagatacaatacttgattttctagaacaacagattgagaaattaaggtaccaaaaggcatccatcagaaccgatcagatttcttaa
>SESE_128449_OG0010458
atgcggaatgggggtggagttggcaatacattgagaatattggaggtggcatccatctgccaggcgctccgaaaaggaggcacagacatcaacaagtccctctctgctctttccattaaacaacttgaccaccacatagttttaggtgttataaaagccaggggtttagacgtggaaaaaactctgaatttcttcaagtgggcaggccttcagaagggcttcaaacaccacaccaaaacatacacccccatgatttggagactatgccgggaagacaagctagaaatggtgccctctctcctgaatggtctcaagaaggatggatgctctatagatactgagacctccaagcttctatttcgcagttttatcaaatcaggtatgtttgaggaggccttagagattctggatagaatggaacaacatggtgcatctagccaaattaatcctcaattgtataattatattcttgtagcccttcttaagaaatcccaagtcaataaagcctttgttatatttaataccatgttgaaagccaatataaacccatataccactgcactcaatcagctcttgctaggtctgagaaaggtgcacatgatgatagagttcgagaaagtgttttgggatgctagaaatatgggctgtaattttgataagtggacttatagtatctgcattcatgcttttggggtagttgggaaagtgggtttggctgaagaaatgtttgaagaaatgaaggatcgagggtgtcctccggatgtatgtatatacaattgcttgattgctgttcgatgtaaggcggggaaattgaacgaagcaatggacatgattgaagagatgaagtgccaagggcacgaccctgatgccattagttatggaacgctgatccgtggactgtgcaaagtgaataagatcagtgatgcacttaaacttttcaatgaaatggttcatgaaagttgcaatcctgatctcattgtgtataatgctcttctcgatggcctgttcaaggttggaaagttagacgatgcatgcaaactttttgagacgatggtgcagcagggcatggtgccaaattgcttctcttacaatatcttgattgatggcttattcaagaaaggcagggcagaagctgcctatatgctctttgatgatttgaagaagaaaaggcaatgtgtagatggaattacatatagcatagttatttcgtatttgtgcaagatggggagaattgaggattcccttagattgctagaagaaatggaatccagagggctggcatctgacatggtaacaataacatcgctgttgattgcgcttcatcgctctggtagacatgactgggcacgtcagcttatgaagcgaattggagatagcagtgttgtccctaatatcataagatggagtgctgatatggaggtagtaactaaagagaggcaagatgaagctccagaccgaagatttatgtttgtaaagaatgacaatgtttttagtggtgtcctagaaaaggaaaaggaacagagtaacatttggcctccctttggtcatgtatcacataggaaaacaaatatgggagatagttttgttgagaaccatgccttgaagctcgtaagtgctccaacagaaataggcgaggcctctcaagggacagaagatgtaaataactttactgtcagtctatcatcttcagatatgtttgtcaacggtacaagcacagaagaaaatccacagaagaggaatggatgtgctgatacttccaaagtttcagttgatcatacaaatggtgctggtgaacaagatacttcagaaagggattttgattttgaagcttacccaggatttttggcatttaagggaagaagaatacaaggtagagggatggattcttttaatgttgacatgttcaacacttacatgtctgttttttcagaacaagggaaggtaaacacagcttttaggttatttaaaaatatgattgaaaacggaagcgagcctgaaacctatacttataatacattgctaacagtatttgtgaagaaaggctatttcggggaggcctggggacttttccttgaaatgggaaggaaatcatgttttgctgatgtagctacatacaacataatcattgatagccttggaaaaaagggcgaaaaaggtatgtcacatgcagttcttcaggcaatgttaaggaagggaggatacttggacattgtgatgtacaataccttaattaaaacagccggaaaagtaggtgaattagatgaggcagaaaaactttttagaggaatgactgctaatgggctcactccagatgttgtcacttataacactctaataggagtttacagcaaagcaggtaaggtaaagaaagcttacaaaattttgagaatgatgatagatgcaggctgttctccgaatcatgtcacagatacaatacttgattttctagaacaacagattgagaaattaaggtaccaaaaggcatccatcagaaccgatcagatttcttaa
>Tyu0075800.1_OG0010458
---------------------------------------------------------------------------------------------------------------------------------------------------------------------------------------------------------------------------------------------------------------------------------------------atggtacctccgctactgaatgacctcaacaaagatggctgctctgtagacaccgagacttctaagcttctatttcgcagtttcatcaaatcaggtatgtttgacaaggccttagagattctagatagcatggaagagcatggtgggtcaagccaaattaatctacagttgtataattctattcttgtagctctgcttaagaaatcccaagtcaataaggcctttgttatatttaataccatgttgaaagccaatataaacccatataccactgcactcaatcagcttttgttaggtctgagaaaggcgcacatgatggcagagtttgagaaagcattttgggatgctaggaatatgggctgtgaatttgatgagtggacttatagtatctgcattcatgcgtttggggtagttgggaaagtgggtctggctgaacaactgtttgaagaaatgaaggatggagggtgtattccggatttgtgtatattcaattgcttgatagctgtgcgatgtaaggcggggagattgaatgaagcaatggacatgattgaagagatgaagggccaaggccatgaacctgatgccatctcttacggaacattgatccgtggtttgtgtaaagtgaataaggtcagcgatgcacttaaactctttaatgaaatgatgtatgaaggttgcaatcctgatctcattgtgtataatgctcttcttgatggcctgttcaaggttggaaagttagatgatgcgtgtgaactctttgagaagatggtgcagcagggtttggtgccgaattgtttctcttacaatatcttgatcgacggtctattcaagaaaggtagggcagaagctgcctatatgctctttgatgatttgaagaagaaaagacaatgtgtagatgctgtcacatacggcatagttatttcatatttctgcaagatagggagaattgaggagtctctaagattattagaggaaatggaatccagagggctggtatctgacatggtaacaataacatcgctgttgattgcatttcataagtctggcagacaggactgggcacatcagcttatgaagcgaattggagatagcagtgttgtccctaatattgtcagatggagcgccgagatggaggcagtaacagaagaaaggcaagaggatgctcaaaaccaaagatttatgtttgtaaagaatggcaatgtttttagtggtgtcccagaaaaggaaaaggaagagagtaacattcaccctctggttgatcatatatcacatatcaaaacaaacatgggagatacttttgtcaagaactatgcatcgaagtttgtgcacattccaaaagagataggagaggctactcaatggaatgaagacagaaagaatgttgccatcggtctgttatcttcagacatgtctttcaataatacaatctcagaagaagatccacggaagaggaatgagtgggctaataattccaacatttcaatggatcatacaaaccatgctggtgaacaagatacttcagaaaaggatttggattttgaaacttacccaggattcttggtatttaagggaagaagaatacaaagtagaggaatggattcttttaatactgatatgtttaatacttacatgtctattttttcagagcaagggaatgtaaatatagcttctaggttatttcaaaacatgatcgaaaacagaagcgaacctggaacctatacttataacaaattgctaacagtatttgtgaagaaaggctattttggtgaggcttggggtctttttcttgaaatgggtaggaaatcatgttttgctgatatagccacatacaatgtaatcattgatggccttggaaagatgggtg-aaaagatatggtgcatgctgttcttgatgcaatgttaa-----------------------------------------------------------------------------------------------------------------------------------------------------------------------------------------------------------------------------------------------------------------------------------------------------------------------------------
>Mgl0280640.1_OG0010458
atgcggaatgggggtggaattggcaatacattgagaatattggaggtggcatccatctgccaggcgctccgaaaaggaggtacagacatcaacaagtccctctctgctctttccattaaacaacttgaccatcacatagttttgggtgttataaaagccaggggtttagacgtggaaaaaactctgaatttcttcaagtgggctggccttcagaagggcttcaaacaccacgccaaaacatacacccccatgatttggagactgtgccgtgaagacaagctagaaatggtgccctctctcctgaatggtctcaagaaggatggatgctctatagatactgagacctccaagcttctatttcgcagttttatcaaatcaggtatgtttgaggaggccttggagattctggatagaatggaacaacatggtgggtttagccaaattaatcctcaattgtataattatattcttgtagcccttcttaagaaatcccaagtcaataaagcctttgttatatttaatacgatgttgaaagccaatataaacccacataccactgcactcaatcagctcttgctaggtctgagaaaggtgcgcatgatgatagagttcgagaaagtgttttgggatgctagaaatatgggctgtaattttgataagtggacttatagtatctgcattcatgcttttggggtagttgggaaagtgggtttgactgaagaaatgtttgaagaaatgaaggatcgagggtgtcctccggatgtatgtatatacaattgcttgattgctgttcgatgtaaggcagggagattgaacaaagcaatggacatgattgaagagctgaagtgccaagggcatgaccctgatgccattagttatggaacgctgatccgtggactgtgcaaagtgaataagattagtgacgcacttaaacttttcaatgaaatggttcatgaaagttgcaatcctgatctcattgtgtataatgctcttctcgatggcctgttcaaggttggaaaggtatacgatgcatgcaaactctttgagacgatggtgcagcagggcatggtgccaaattgcttctcttacaatatcttgattgatggcttattcaagaaaggtagggcagaagctgcctatatgctctttgatgatttgaagaagaaaagacaatgtgtagatggaattacatatagcatagttatttcgtatttgtgcaagatggggagaattgaggattcccttagattgctagaagaaatggaatccagagggctggcatctgacatggtaacaataacatcgctgttgattgcgcttcatcgctctggtagacatgactgggcacgtcagcttatgaagcgaattggagatagcagtattgtccccaatatcataagatggagtgctgatatggaggtagtaaccaaagagaggcaagaggaagctccagaccaaagatttatgtttgtaaagaatgacaatgttttgagtggtgtcccagaaaaggaaaaggaacagagtaacatttggcctccctttggtcatgtatcacataggaaaacaaacatgggagatagttttgttgagaaccatgccttgaagctcgtacatcctccaacagaaataggcgaggcctctcaagggacagaagatgtaaataactttactgctggtctatcatcttcagaaatgtttatcaacggtacaagcacagaagaagatccacagaagaggaatggatgtgctgatacttccaaagtttcagttgatcatacaaatggtgccggtgaacaagatacttcagaaagggattttgattttgaagcgtacccaggatttttggcatttaagggaagaagaatacaaggtagagggttggattcttttaatgttgacatgttcaacacttacatgtctgttttttcagaacaagggaaggaaaacacagcttttaggttatttaaaaatatgattgaaaacggaagcgagcctgaaacctatacttataatacattgctaacagtatttgtgaagaaaggctatttcggggaggcctggggacttttccttgaaatgggtaggaaatcatgttttgctgatatagctacatacaacataatcattgatagccttggaaagaagggcgaaaaaggtatgtcacatgcagttcttcaggcgatgttaaggaagggaggatacttggacattgtgatgtacaataccttaattaaaacagctggaaaagtaggtgaattagatgaggcagaaaaactttttagaggaatgactgctaatgggctcactccagatgttgtcacttataacactctaataggagtctacagcaaagcaggtaaggtaaagaaagcttacaaaattttgagaatgatgatagacgcaggctgttctccgaatcatgtcacagatacaatactagattttctagagcaacagattgagaaattaaggtaccaaaaggcaccggtcagaactgatcagatttcttaa

>SEGI_05967_OG0010460
---------------------------------atggacactagttgcggctctttactacgagaactacagcacatttgggacgagattggagaaaatgaagtagaccgagacaaaatgctcctggaacttgaaaaagagtgtttggaggtttattgtcggaaggtagaccaggcaagtcatgcaagggcaaagcttcatcggtcacttgcagacaaagaagcagagctggcctctattatagcttctctaggagacaggaatcttcattctcagtcagagaaaagatcaggaagcttgaaggaacaacttgcaaatattacaccacaattggaagagttgcggctgaggaaggaggagcgtattaaacaattcaacgaagtaaaggcacagattgaaaaattacggggagaaatttctggatattctcaacagaatga---tgtgctaagttcaactaatggggaggaagaggaattgtcgcttagaaagttagatgaatatcatgcacatctgcaagcacttcagaaagaaaagagtgatcgacttcacaaggtattggaatatgtgaatgaggtacatggactttgtgcagtacttggcatggacttttggaagactgtcagtgaagtacatccaagtttgcacgattcagctcctggacaaccaaagaacataagcaatgagacattggaaggattatcacacaccattcaatcactgaatgatgaaaaaaagcttcgaattcaaaagttgcatgatcttggaaaatctttgattgaactttggaacttgatggataccccagtagaagaaagagaactttatgaaaatgttgtattcattctcaaagcatcagataaggaggttacgggctcaggtgctcttgcattcgatataattgagcaggcagagatagaagttgaacgtttagatcaattaaaagcaagcaaaatgaaagagttggttttaaagaagagaatggagttggaagaaatatgtagacgagcacatttggaaccagatgctagcacttcaccagagaagtcaaatgcattgatcgatgctggtatggttgatccttctgagcttcttgcgaatattgaagcacaaatagtgaaaacaaaagaagatgtactcagccggaaagaaataatggataaaatagacaagtggcttgctgcatgtgaggaggaaagctggctggaagactacaatagggatgagaacagatacagtgccagtagaggtgctcacataaacctcaaacgtgctgagcgggcccgagtaactgtaaccaaaattcctgctattgttgaaaatttgaaggcaaaaacacatgcttgggaagaagaaaaagggacaccttttctatatgatggcgttcgattgttagcaatgctggaagaatatactttattgaggcaagaacgagaggaggagaaaaaacgatttcgggatcagaagcggttacaagaacaattccttacagagcaggaagctatatttggatccaaaccaagtcctattaagattaatagctttaagagaggtccgggtttgcgagcaaatggaagcacaacacctacaaatcgacgcatttcacttggaggctctatgctttcaggaagttctgatcatattacacggggaaatgggtttactccccgtcagaatggaattggcaaggatggcagaaggcggcctactgcacc--------------------------------------------------------ggtccgagccaccttctcctcgtgctggttgatcaaagctgaagatggtttgttcatcctcagcagaattctactggttttaagatatcacatatga
>SESE_112507_OG0010460
atggtaccctcggtgggtcaacagtctgtccacatggacactacttgcggctctttactgcgagaactacagcacatttgggatgagattggagaaaatgaagtagaccgagacaaaatgctcttggaacttgaaaaagagtgtttggaggtttattgtcggaaggtagaccaggcaagtcatgcaagggcaaagcttcatcggtcacttgcagacaaagaagcagagctggcctctattatagcttccctaggagacaggaatcttcattctcagtcagagaaaagatcaggaagcttgaaggaacaacttgcaaatattacaccgcaattggaagagttgcggctgaggaaggaggagcgtattaaacaattcaatgaagtaaaggcacagattgaaaaattacgtggagaaatttctgggtattctcaacagaatga---tgtgttaagttcaactaatggagaggaagaggacttgtcacttagaaagttagatgaatatcatgcacatctgcaagcacttcagaaggaaaagagtgatcgccttcacaaggtattggaatatgtgaatgaggtgcatggactttgtgcagtacttggcatggacttttggaagactgtcagtgaagtacatccaagtttgcatgattcagctcctggtcaaccaaagaacataagcaatgagacattggaaggattatcacagaccattcaatcactgaatgatgaaaaaaagcttcgaattcaaaagttgcataatcttggaaaatctttgattgaactctggaacttgatggataccccagtagaagaaagagaactatttgaaaatgttgtattcattctcaaagcatcagataatgaggttacaggctcaggtgctcttgcattcgatataattgagcaggcagagatagaagttgaacgtttagatcaattaaaagcaagcaaaatgaaagagttggttttaaagaagagaacggagttggaagaaatatgtagacgagcacatttggagccagatgctagcacttcaccagagaagtcgaatgcattgattgatgctggtatggttgatccttctgagcttcttgcaaatattgaagcacaaatagtgaaaacaaaagaagatgtactcagccggaaagaaataatggataaaatagacaagtggcttgctgcatgtgaggaggaaagctggctggaagactacaatagggatgagaacagatatagcgccagtagaggtgctcacataaacctcaaacgtgctgagcgggcgcgagtaactgtaaccaaaattcctgctattgttgaaaatttgaaggcaaaaacacatgcttgggaagaagaaaaagggactccttttctatatgatggcgttcgattgttagcaatgctggaagaatatactttattgaggcaagaacgagaggaggagaaaaaacgatttcgggatcagaagcggttacaagaacaattccttacagagcaggaagctatatttggatccaaaccaagtccaattaagattaatagctttaagagaggtccaggtttgcgagtaaatggaagcacaacacctacaaatcgacgcatttcacttggaggctctatgctttcaggaagttctgatcatattacacggggaaatgggtttactccccgtcagaatggaattggcaaggatggcagaaggcggcctactgcaccattgaactatgtggccttaggtaaagaagatacagcatcacttgcatctgtagcaggttctgagccaccttctcctcgtgctggttga-----------------------------------------------------------------
>SESE_109382_OG0010460
atggtaccctcggtgggtcaacagtctgtccacatggacactacttgcggctctttactgcgagaactacagcacatttgggacgagattggagaaaatgaagtagaccgagacaaaatgctcttggaacttgaaaaagagtgtttggaggtttattgtcggaaggtagaccaggcaagtcatgcaagggcaaagcttcatcggtcacttgcagacaaagaagcagagctggcctctattatagcttccctaggagacaggaatcttcattctcagtcagagaaaagatcaggaagcttgaaggaacaacttgcaaatattacaccgcaattggaagagttgcggctgaggaaggaggagcgtattaaacaattcaatgaagtaaaggcacagattgaaaaattacgtggagaaatttctgggtattctcaacagaatga---tttgttaagttcaactaatggagaggaagaggacttgtcacttagaaagttagatgaatatcatgcacatctgcaagcacttcagaaggaaaagagtgatcgccttcacaaggtattggaatatgtgaatgaggtgcatggactttgtgcagtacttggcatggacttttggaagactgtcagtgaagtacatccaagtttgcatgattcagctcctggtcaaccaaagaacataagcaatgagacattgaaaggattatcacagaccattcaatcactgaatgatgaaaaaaagcttcgaattcaaaagttgcatgatcttggaaaatctttgattgaactttggaacttgatggataccccagtagaagaaagagaactatttgaaaatgttgtattcattctcaaagcatcagataatgaggttacgggctcaggtgctcttgcattcgatataattgagcaggcagagatagaagttgaacgtttagatcaattaaaagcaagcaaaatgaaagagttggttttaaagaagagaatggagttggaagaaatatgtagacgagcacatttggagccagatgctagcacttcaccagagaagtcaaatgcattgattgatgctggtatggttgatccttctgagcttcttgcgaatattgaagcacaaatagtgaaaacaaaagaagatgtactcagccggaaagaaataatggataaaatagacaagtggcttgctgcatgtgaggaggaaagctggctggaagactacaatagggatgagaacagatacagcgccagtagaggtgctcacataaacctcaaacgtgctgagcgggcgcgagtaactgtaaccaaaattcctgctattgttgaaaatttgaaggcaaaaacacatgcttgggaagaagaaaaagggactccttttctatatgatggcgttcgattgttagcaatgctggaagaatatactttattgaggcaagaacgagacgaggagaaaaaacgatttcgggatcagaagcggttacaagaacaattccttacagagcaggaagctatatttggatccaaaccaagtccaattaagattaatagctttaagagaggtccgggtttgcgagcaaatggaagcacaacacctacaaatcgacgcatttcacttggaggctctatgctttcaggaagttctgatcattttacacggggaaatgggtttactccccgtcagaatggaattggcaaggatggcagaaggcggcctactgcaccattgaactatgtggccttaggtaaagaagatacagcatcacttgcatctgtagcagggtctgagccaccttctcctcgtgctggttga-----------------------------------------------------------------
>Tyu0235200.1_OG0010460
---------------------------------------------------------------------------------------------------------------------------------------------------------------------------------------------------------------------------------------------------------------------------------------------------------------------------------------------------------------------------------------atggaagtaaaggcacagattgaaaaattatgtggagaaatttctgggtattctcgacagagtgatgttgtattaagtttaactaatggtgaggaagaggacttgtcacttagaaagctagatgaatatcatgcgcatcttcaagctctccaaaaagaaaagagtgaccgccttcataaagtactggaatatgtgaatgaagtgcatggactttgtgcagtacttggtatggacttctggaaaactgtcagtgaagtacatccaagtttgcatgattcaactcctggacaatcgaagaacataagcaatgagacactggaaggattatcacagaccattcaaaagctgaatgatgaaaagaagcttcggattcgaaaattgcatgatcttggaaaatctttggttgaactttggaacctgatggatacgccaattgaagaaagagaattatttgaaaatgttgtgttcattcttgaagcatcagataatgaagttacaggatcaggtgctcttgcacttgatattatcgagcaggcagagattgaagttgaacgtttggatcaattaaaagcaagcaaaatgaaagagttggttttgaagaagagaatggagttagaggaaatatgcagacgggcacatttggagccagatgctagcactgcaccagagaagtcaaatgcattgattgatgctggtatggtcgatccttctgagcttcttgcaaatattgaagcacaaatattgaaagcgaaagaagatgttcttagcaggagagaaataatggataaaatagataaatggctttctgcatgtgaggaggaaagctggttggaggactacaatagggatgagaacagatacagtgccagtagaggtgctcacataaaccttaaacgtgccgagcgggcccgagtaactgtaaccaaaattcctgctcttgttgaaaatttgaaggccaaaacgcatgcttgggaagaagaaaaagagacaccttttttatatgatggcgttcggctgttagcaatgctggaagaatatactttcatgaggcaagagcgagaggag--ggaaaaacgttttcgggatcagaagcggttacaggaacaattccttacagagcaggaagctatatttggatcgaaaccgagtccaataaagattaa------------------------------------------------------------------------------------------------------------------------------------------------------------------------------------------------------------------------------------------------------------------------------------------------------------------------------------------
>Mgl0246550.1_OG0010460
atggtaccctcggtgggtcaacagtctgtccacatggacactacatgcggctctttactacgagaactacagcacatttgggacgagattggagaaaatgaagtagaccgagacaaaatgctcttggaacttgaaaaagagtgtttggaggtttattgtcggaaggtagaccaggcaagtcatgcaaaggcaaagcttcatcggtcacttgcagacaaagaagcggagctggcctctattatagcttccctaggagacaggaatcttcattctcagtcagagaaaagatcaggaagcttgaaggaacaacttgcaaacattacaccacaattggaagagttgcggctgaggaaggaggagcgtattaaacaattcaatgaagtaaaggcacagattgaaaaattacgtggagaaatttctggctattctcaacagaatga---tgtgctaagttcaactaatggggaggaagaggacttgtcacttagaaagttagatgaatatcatgcgcatctgcaagcacttcagaaagaaaagagtgatcgccttcacaaggtattggaatatgtgaatgaggtgcatagactttgtgcagtacttggcatggacttttggaagactgtcagtgaagtacatccaagtttgcatgattcagctcctggacaaccaaagaacataagcaatgagacattggaaggattatcacagaccattcaatcactgaatgatgaaaaaaagcttcgaattcaaaagttccattatcttggaaaatctttgattgaactttggaacttgatggataccccagtagaagaaagagaactatttgaaaatgttgtattcattctcaaagcatcagacaatgaggttacgggctcaggtgctcttgcatttgatataatcgagcaggcagagatagaagttgaacgtttagatcaattaaaagcaagcaaaatgaaagagttggttttaaagaagagaatggagttggaagaaatatgtagacgagcacatttggagccagatgctagcacttcaccagagaagtcaaatgcattgattgatgctggtatggttgatccttctgagcttcttgcgaatattgaagcacaaatagtgaaaacaaaagaagatgtactcagccggaaagaaataatggataaaatagataagtggcttgctgcatgtgaggaggaaagctggctggaagactacaatagggatgagaacagatacagcgccagtagaggtgctcacataaacctcaaacgtgctgagcgggcccgagtaactgtaaccaaaattcctgctattgttgaaaatttgaaggcaaaaacacatgcttgggaagaagaaaaagggacactttttctatatgatggcgttcgattgttagcaatgctggaagaatatactttattgaggcaagaacgagaggaggagaaaaaacgatttcgggatcagaagcggttacaagaacaattccttacagagcaggaagctatatttggatccaaaccaagtccaattaagatcaatagctttaagagaggtcagggtttgcgagcaaatggaagcacaacacctacaaatcgacgcatttcacttggaggctctatgctttcaggaagttccgatcatattacacggggaaatgggtttactccccgtcagaatggaattggcaaggatgcaagaaggcggcctactgcaccgttgaactatgtggccttaggcaaagaagatacagcatcacttgcatctgtagcagggtctgagccaccttctcctcgtgctggttga-----------------------------------------------------------------

>SEGI_17846_OG0010461
atggatccaaagcacatttggctggtgttgctggtgcttgcatttagctggcgtgcattatgttccagtgaacaaacggatgcagcagcgcttctgagctttaaaaagagtgtagagaaagacccaagtggtattctgcagggatgggattcgtcacacgatccctgcttctggcacggagtacgttgcacagattggcgagtcacagaggtggacttgagcggagggggccttgtaggaatcctccctacttcttctctcagctctctggacaagctccagctacttaatctctccgccaactccttttctggcgatgctttctctctaataaagcttcctctgggcctgcaccaattagacttgtctttcaaccaaatcacgggttcaatccccgcagaattcctcacgacgcactccaaactgagtttactttgcctctcccacaacaacctcactggtcttgatgttttccattctgaccagctgcaaatcttggatctgtcattcaacaatctgtctggagcaatctcagggccagacaaattcacaggctgttacagtcttgtgtccctcgacttgtcctcgaacatgctggcaggccgcattccttcctccttctctagctgtcttgtattgcaggctgtgaatctttcatcaaaccagctagagggaggcatacccagatccttaggtgagctcacttctcttcagcggctggatttatcccacaaccacttgagaggcgctattccttctgagctgggaaactgctgccaatctctcacagtcctccagctctcgtccaacaacttgtcgggctcgatcccctcttccttctcgacgtgctctgctttgcaggttctgaacttagagaacaacaacatatctgggctttttccagattcgattctgggcaatctgaatgccctggagagcctgcttctgagcaataactacgtatcaggtccatttccagcctctatctccagctgcaagaagctcaaggtggcggacttcagctccaacaagctgtccggctccttgcctcattccatatgcccaggggctgaggctctggaagagcttaagcttccggacaacctcatctcaggccaaattcctgtgaccctgtcttattgcccccagctgaagaccatagatctcagcctcaactttctcaaaggcagcattcctcctgagctaggaaggcttaaaaatctggaacgcttgatgatgtggtataatgggctggagggtaggattccccccgagctggggcagtgcagtaagctcaagaatctcatccttaacaacaactatctcacaggggagatcccccaacaccttgccaattgcagcaatctggaatggatttcactgacaagtaacaagatcagcggaaggattccgcgagagttcgggaggctgagcagattggcaatcctgcagctggcgaataatagcttcagcgaggacatcccacaggagttgggcaactgtagcagtctgctctggttggacttgaatagcaataatctcagcgggacgattcccaggcatttgggccggagaggtggcctcgctcttagtgggattctttcgggcaataccctcgcattcgtgaggaatattgggagtttctgcaaaggtgtcggtgggttgctggaatttgcaggaattacgcctgagcgtcttctgcaagtgcccactttgaagacgtgtgattttaccaggctatactccggcagtgctttgaatgattggactcattatttgagtctggaatatctcgacctatcgtataacaatctgcagggaagcattccttcagaatttagtgaaatggtggccctgcaggtgcttggtctcgcccacaacaagcttagtggcactcttcctgcatctctgggacagcttagaaatctgggagtctttgatgctgcgcacaacaagctccagggtaacattccgggatctttctccaaccttacattcttagtgcaaatagacctctcaaacaacgacctggttggacctattccttccacgggtcagctcagcaccctgcctgcatctcaatatgcaaacaatcctggcctctgtggagtccctctcgccgcttgctctgcctcgtatccagacaatagcaatataactggcaataccaacatccaaaatttcaagagacctgcggccgcttcatgggctaatagcattgttttgggcatcctgatctccatggcttctgtgtgtctgttgattgtttgggcaattactatgagagccaggcagaaggaaggagaagaagctgccattctgaacaccctgtataactctggcaatattacaacatggaagataggaaaggagaaagagcctctcagcattaacgttgctacgtttgagcgacctctcagaaaactcaccttctcccaactcattgaggccaccaatggattctgtgcagaaagtctgataggatgtgggggatttggggaagtcttcaaggccagcttacgagatgggtctgttgttgccatcaagaaactgattcggttgagctgccaaggagacagagaattcatggcagaaatggaaactctgggcaagataaagcacaggaacctggttcctctgttgggctactgcaaaataggggaggagaggcttcttgtgtatgagtatatggaatttgggagcttggaagacatgcttcatggggagaaagccaaaactcttctcacctgggacgtaaggaaacagatcgccagaggagctgccaagggccttgcctttctccaccacaattgcattcctcacataattcacagagacatgaagtccagcaatgtccttctggataagaacatggaagccagagtttccgacttcggaatggcaaggctaatcagtgcactggacactcacttgagtgtgagcacacttgcaggcactcctggttatgttcctcctgagtattaccagagcttcaggtgcactgcaaagggagatgtttattcatttggtgtgcttttgctagaaatccttactggaaagagacccactgataaagaagagtttggtgacagcaatttggttgggtgggtgaaactcaatctcaaccaggggaaagccaaggaggtcattgatccagatctgaaggacattggtgcagattctgaggtattgcgataccttcagattacaatgcaatgcttggaggattttccctctagaaggcctagcatgatacaagtggtttctatgttcaaagagctccatgttcgtaccggtggaggctga---------------
>SESE_122387_OG0010461
atggatccaaagcacatctggctggtgttgctggtgcttgcatttacctggcgtgcattatgttccagtgaacaaacggatgcaggagcgcttctgagctttaaaaaaagtgtagaaaaagacccaagtggtattctgcagggatgggattcgtcacacgatccctgcttctggcacggagtacgttgcacaaactggcgagtcatagaagtgaacttgagcggaggaggccttgtaggaatcctccctacttcttctctgagctctctggacaagctccagctacttaatctctccgccaactccttttctggtgatgctttctctctaacaaagcttcctctgggcttgcatcaattagacttgtctttcaaccaaatcacgggttcaatacccgcagaattcctcacgacgcactccaaactgagtttccttagcctctcccacaacaacctcactggtcttgatgtcttccattctgaccagctgcaaatcttggatctgtcattcaacaatctgtctggagcaatctcagggccagacaagttcacagactgttacagtcttgtgtccctcgacttgtcctcaaacatgctggcaggccacattccttcctctttttctagctgtcttgcattgcaggctgtgaatctttcatcaaaccagctagagggaagcatacccagatccttgggcgagctcacttctcttcagcggctggatttatcccacaatcacttaagaggcgctattccttctgagctaggaaactgctgccaatctctcacagtcctccagctctcgtccaacaacttgtcgggctcgatcccctcttccttctcgatgtgctctgctttgcaggttctggacttagagaacaacaaattatctgggctttttccagattcgattctgggcaatctgaatgccctggagagcctgcttctgagcaataactacgtatcaggtccatttccagcctctatctccagctgcaagaagctcaaggtggcggacttcagctccaacaagctgtccggctccttgcctcattccatatgcccgggggctgaggctctggaagagcttaagctcccggacaacctcatctcaggccaaatccctgtgaccctgtcttattgcccccagctgaagaccatagacctcagcctcaactttctcaaaggcagcattcctcctgagctgggcatgcttaaaaatctggaacgcttgatgatgtggtataatgggctggagggtaggattccccccgagctggggcagtgcagtaagctcaagaatctcatccttaacaacaactatctcacaggggagatcccccaacaccttgccaattgcagcaatctggaatggatttcgctgacaagtaacaagatcagcggaaggattccgcgagagttcgggaggctgagcagattggcaatcctgcagctggcgaataatagcttcagcgaggacatccctcaggagttgggcaactgtagcagtctgctctggttggacttgaatagcaataatctgagcgggacgattcccaggcatttgggccggagaggtggtctcgctcttagtgggattctttcgggcaataccctcgcattcgtgaggaatattgggagtttctgcaaaggtgtcggtgggttgctggagtttgcaggaattaggcctgagcgtcttctgcaagtgcccactttgaaaacatgtgactttaccaggctatactccggcagtgctttgaacgattggactcattatctcagtctggaatatctcgacctatcgtataacaatctggagggaagcattccttcagaatttagtgaaatggtggccctgcaggtgcttggtctcgcccacaacaagctcagtggcactcttcctgaatctctgggacagcttagaaatctgggagtctttgatgctgcgcacaacaggctccagggtaacattccgggatctttctccaatcttacattcttagtgcaaatagacctctcaaacaacgacctggttggacctattccttccacgggtcagctcagcaccctgcctgcatctcaatatgcaggcaatcctggcctctgtggagtccctctcgccgcttgctctgcctcgtatccagacaatagcaatataactgataataccaacatccaaaatttcaagagacctgcggccgcatcatgggctaatagcattgttttgggcatcctgatctccatggcttctgtgtgtctgctgattgtttgggcaattactatgagagccaggcagaaggaaggagaagaagctgccattcttaacaccctgtataactcaggcaatattacaacatggaagataggaaaggagaaagagcctctcagcattaatgttgctacgtttgagcgacctctcagaaaagtcaccttctcgcaactcattgaggccaccaatggattctgtgcagaaagtctgataggatgtgggggatttggggaagtcttcaaggccagcttacgagatgggtctgttgttgccatcaagaaactgattcggttgagctgccaaggagacagagaattcatggcagaaatggaaactctgggcaagataaagcacaggaacctggttcctctgttgggctactgcaaaataggggaggagaggcttcttgtgtatgagtatatgaaatttgggagcttggaagacatgcttcatggggacaaagccaaaactcttctcacctgggacgtaaggaaacaaatcgccagaggagcggccaagggccttgcctttctccaccacaattgcattcctcacataattcacagagacatgaagtccagcaatgtgcttctggataagaacatggaagccagagtttctgacttcggaatggcaaggctaatcagtgcactggacactcatttgagtgtgagcacacttgcaggcactcctggttatgttcctcctgagtattaccagagcttcaggtgcactgcaaagggagatgtttattcatttggtgtgcttttgctagaaatccttactggaaagagacccactgacaaagaagagtttggtgacagcaatttggttgggtgggtgaaactccatctcaaccaggggaaagccaaggaggtgattgatccagatttgaaggacattggtgcagattctgaggtattacgataccttcagattacaatgcaatgcttggaggattttccctctagaaggccgagcatgacacaagtggtttctatgttcaaagagctccaagctcgtaccgccg------------ttaatgtataa
>SESE_069636_OG0010461
atggatccaaagcacatttggctggtgttgctggtgcttgcatttacctggcgtgcattatgttccagtgaacaaacggatgcagcagcgcttctgagctttaaaaaaagtgtagaaaaagacccaagtggtattctgcagggatgggattcgtcacacgatccctgcttctggcacggagtacgttgcacaaactggcgagtcatagaggtgaacttgagcggaggaggccttgtaggaatcctccctacttcttctctgagctctctggacaagctccagctacttaatctctccgccaactccttttctggcgatgctttctctctaacaaagcttcctctgggcttgcatcaattagacttgtctttcaaccaaatcacgggttcaatacccgcagaattcctcacgacgcactccaaactgagtttccttagcctctcccacaacaacctcactggtcttgatgtcttccattctgaccagctgcaaatcttggatctgtcattcaacaatctgtctggagcaatctcagggccagacaagttcacagactgttacagtcttgtgtccctcgacttgtcctcaaacatgctggcaggccacattccttcctctttctctagctgtcttgcattgcaggctgtgaatctttcatcaaaccagctagagggaagcatacccagatccttaggcgagctcacttctcttcagcggctggatttatcccacaatcacttaaaaggcgctattccttctgagctgggaaactgttgccaatctctcacagtcctccagctctcgtccaacaacttgtcgggctcgatcccctcttccttctcgatgtgctctgctttgcaggttctggacttagagaacaacaagatatctgggctttttccagattcgattctggccaatctgaatgccctggagagcctgcttctgagcaataactacgtatcaggtccatttccagcctctatctccagctgcaagaagctcaaggtggcggacttaagctccaacaagctgtccggctccttgcctcattccatatgcccgggggctgaggctctggaagagcttaagctcccggacaacctcatctcaggccaaatccctgtgaccctttcttattgcccccagctgaagaccatagacctgagcctcaactttctcaaaggtagcattcctcctgagctgggcatgcttaaaaatctggaacgcttgatgatgtggtataatgggctggagggtaggattccccccgagctggggcagtgcagtaagctcaagaatctcatccttaacaacaactatctcacaggggagatcccccaacaccttgccaattgcagcaatctggaatggatttcgctgacaagtaacaagatcagcggaaggattccgcgagagttcgggaggctgagcagattggcaatcctgcagctggcgaataatagcttcagcgaggacatccctcaggagttgggcaactgtagcagtttgctctggttggacttgaatagcaataatctgagcgggacgattcccaggcatttgggccggagaggtggtctcgctcttagtgggattctttcgggcaataccctcgcattcgtgaggaatattgggagtttctgcaaaggtgtcggtgggttgctggagtttgcaggaattaggcctgagcgtcttctgcaagtgcccactttgaaaacttgtgactttaccaggctatactccggcagtgctttgaacgattggactcattatctcagtctggaatatctcgacctatcgtataacaatctggagggaagcattccttcagaatttagtgaaatggtggccctgcaggtgcttggtctcgcccacaacaagctcagtggcactcttcctgaatctctgggacagcttagaaatctgggagtctttgatgctgcgcacaacaggctccagggtaacattccgggatctttctccaatcttacattcttagtgcaaatagacctctcaaacaacgacctggttggacctattccttccacgggtcagctcagcaccctgcctgcatctcaatatgcaggcaatcctggcctctgtggagtccctctcgccgcttgctctgcctcgtatccagacaatagcaatataactgacaataccaacatccaaaatttcaagagacctgcggccgcatcatgggctaatagcattgttttgggcatcctgatctccatggcttctgtgtgtctgctgattgtttgggcaattactatgagagccaggcagaaggaaggagaagaagctgccattcttaacaccctgtataactcaggcaatattacaacatggaagataggaaaggagaaagagcctctcagcattaatgttgctacgtttgagcgacctctcagaaaagtcaccttctcgcaactcattgaggccaccaatggattctgtgcagaaagtctgataggatgtgggggatttggggaagtcttcaaggccagcttacgagatgggtctgttgttgccatcaagaaactgattcggttgagctgccaaggagacagagaattcatggcagaaatggaaactctgggcaagataaagcacaggaatctggttcctctgttgggctactgcaaaataggggaggagaggcttcttgtgtatgagtatatggaatttgggagcttggaagacatgcttcatggggacaaagccaaaactcttctcacctgggacgtaaggaaacaaatcgccagaggagctgccaagggccttgcctttctccaccacaattgcattcctcacataattcacagagacatgaagtccagcaatgtgcttctggataagaacatggaagccagagtttctgacttcggaatggcaaggctaatcagtgcactggacactcatttgagtgtgagcacacttgcaggcactcctggttatgttcctcctgagtattaccagagcttcaggtgcactgcaaagggagatgtttattcatttggtgtgcttttgctagaaatccttactggaaagagacccactgacaaagaagagtttggtgacagcaatttggttgggtgggtgaaactccatctcaaccaggggaaagccaaggaggtgattgatccagatttgaaggacattggtgcagattctgaggtattacgataccttcagattacaatgcaatgcttggaggattttccctctagaaggccgagcatgacacaagtggtttctatgttcaaagagctccaagctcgtaccaccg------------ttaatgtataa
>Tyu0091030.1_OG0010461
-----------------------------------------------------------------------------------------------------------------------------------------------atgggattccgcacaggatctctgctactggcacggagtaacttgctcatattggcgagtcacagagctcgacttgagcaggtcaggcctcgtgggaatcct-cctgcttcttttctagcctctctggacaagctccaggtactcaatctctcccaaaactccttttccggaaatgcttccctcctcataaacctccctctgggtttacagcaattagacctgtcagtcaaccaaatcacgggttcaatccccgcagagttcttcacaatgcactccaaactcagtttccttagtctatctcacaacaacctcaccagccttactgttttcagttccgaccagctgcgaattctggatctttccttcaacaatctgtccggagcaatctcagagccagacaaattcatagcctgtaacagtctcgtttccctggacatgtcctcaaatttcttggtaggccacattccttccttgttttcaaactgtactgcattgcagactctgaatctctcgtcaaaccagctgggtgatgccatccccagatccttaggcgagcttatatctcttcagcggctggacttttcccacaaccacttgacaggccccattcctcccgagctgggaaacacctgtcaatctctcacagtactccagctctc--------------------------------------------------------------------------------------------------------------------------------------------------------------------------------cctccatctccagctgcaagaatctcaaggtagccgatttcagctccaacaagctatcaggctccttgcctcgctccatatgccc-ggggctgcagctctggaagagcttaagcttccagataacctcatcacaggccgaatccctaagaccctggcttattgccccaagcttaagaccatagacctgagtctcaactttctgaaaggccggattccttctgagcttgggaggcttaacaatctggaacgcctgatgatgtggtttaatgggctggagggaagaattcctcctga---------------------------------------------------------gggaaatccccaacaccttgctaattgcagcaatctggaatggatttcgttgacaagtaacgagatccgtggaaggatacccagagagtttgggaggctcggcaggttggcaatactgcagctggccaataatagcctgagtgaggacatcccacaggagctgggaaactgtaccagtctgctctggttggacttaaatagtaacaatctgagtgggactattccccggcatttgggacgtcgagggggtcttgcccttagtgggattctttcaggcaataccctcgcattcgtgaggaacattgggagtttttgcaaaggtgttggtgggttgctggaatttgcaggaatcaggccggagcgtcttctccaagtgcccaccttgaagacatgcgacttcaccagaagattttctgcagctgttatggagtttactttttacactattagt------------------------------------------------------------------------------gttcttggtcttgcccataacaagctcactggccctcttcctgcttctctgggacagctcagaaatctaggagtctttgatgccgcacacaacaagctccatggtagcattccggattccttctccaatctaacattcttagtacaaatagacctttcagacaatgacct---------------------------------------------------------------------------------------------------------gtacccaggcaataacaatataactgacaacaccaacattcaaactttgaagagaccc---gctgcatcatgggctaatagcattgttttgggcatcttgatctccatggcttctgtctgtctgttgattgtttgggcaattactatgagggccaggcagaaggaaggagaagcagctgccattcttagcaccctgcataactccagcaatattacaacatggaagataggaaaggagaaggagccactcagcatcaat--------------------------------------------------------------------------------cctgataggctgt-ggggatttggggaagttttcaaggccagcttacgagatgggtctgttgttgccatcaagaaactaatccggttgagctgccaaggggacagagaattcatggcagaaatggaaacccttggcaagataaagcacaggaacctggttcctctgttgggctactgcaaagtaggggaagagaggcttctggtgtatgaatatatggaattcggaagcctagaagacatgcttcatggggaaaaagccaaaactcttctcacctgggaagtaagaaaacagattgccagaggagctgccaagggccttgcctttctccaccacaactgtattccccacataatacacagagacatgaaatccagcaatgtgcttctggataagaacatggaagccagagtttccgacttcggaatggcgaggctaatcagtgcattggacactcacttgagtgtgagcactcttgcaggcactcctggttatgtccctcctgagtattaccagagcttcaggtgcacttctaagggagatgtttactcatttggtgtgcttttgctagaaatccttactggaaagagacccactgacaaggaagagtttggagacagtaatttggttgggtgggtgaagctccatctcaaccaggggaaggcaatggaggtcattgatccagatttgaaggacattggtgcaaattctgaagtgttgaggtatctccagattacaatgcaatgcttggaggatttcccatctagaaggcctagcatgatacaagtggtttccatgttcaaagagctccatgctcgtagtggtggaagctga---------------
>Mgl0246380.1_OG0010461
atggatccaaaacacatttggctggtgttgctggtgcttgcatttagttgccgtgcgttatgttccagtgaacaaacggatgcagcagcgcttctgagctttagaaaaagtgtagaaaaagacccaagtggtattctgcagggatgggattcgtcacacgatccctgcttctggcacggagtacgttgcacaaattggcgagtcacagaggtggacttgagcggaggaggccttgttggaatcctccctacttcttctctcagttctctggacaagctccagcttcttaatctctccgccaactccttttctggcaatgctttctctctaataaagcttcctctgggcttgcatcgattagacttgtctttcaaccaaatcacgggttcaatccccgcagaattcctcacgacgcactccaaactaagtttcctaagcctctcccacaacaacctcactggtcttgatgttttccattctgaccagctgcaaatcttggatctgtcattcaacaatctgtctggagcaatctcagggccagacaaattcacaggctgttacagtcttgtgtccctcgacttgtcctcgaacatgttggcaggccgcattccttcctccttctctagctgtcttgcattgcaggctgtgaatctttcatcaaaccagctagagggaggcatacccagatccttaggtgagctcacttctcttcagcagctggatttatcccacaaccacttgagaggcgctattccttctgagctgggaaactgctgccaatctctcacagtcctccagctctcgtccaacaacttgtcgggctcgatcccctcttccttctcgacgtgctctgctttgcaggttctgaacttagaaaacaacaatatatctgggctctttccagattcgattctgggcaatctgaatgccctggagagcctgcttctgagtaataactacgtatcaggtccatttccagcctctatctccagctgcaagaagctgagggtggcggatttcagctccaacaagctgtccggctccttgcctcattccatatgcccgggggctgagtctctggaagagcttaagctcccggacaacctcatctcaggccaaatccctgtaactctgtcttattgcccccagctgaagaccatagacctcagcctcaaccttctcaaaggcagcattcctcccgagctgggaaggcttaacaatcttgaacgcttgatgatgtggtataatgggctggagggtaggattcctcccgagctggggcagtgcagtaagctcaagaatctcatccttaacaacaactatctcacaggggagatcccccaacaccttgccaattgcagcaatctggaatggatttcgctgacaagtaacaagatcagcggacggattccgcgagagttcggtaggctgagcagattggcaatcctgcagctggcgaataatagcttcagcgaggacatcccacaggagttgggcagctgtagcagtctgctttggttggacttgaataccaataatctgagcgggacgattcccaggcatttgggccggagaggtggtctcgcccttagtgggattctttcgggcaataccctcgcattcgtgaggaatattgggagtttctgtaaaggtgtcggtgggttgctggaatttgcaggaattaggcctgagcgtcttctgcaagtgcccactttgaagacatgtgactttaccaggctatactccggcagtgctttgaacgattggactcattatctcagtctggaatatctcgacctatcgtataacaatctggagggaagcattccttcagaatttagtgaaatggtggccctgcaggtgcttggtctcgcccacaacaagctcagcggcactcttcctgcatctctgggacagcttagaaatctgggagtctttgatgctgcgcacaacaagttgcagggtaacatcccgggatctttctccaaccttacattcttagtgcaaatagacctctcaaacaacgacctagttggacctattccttccacaggtcagctcagcaccctgcctgcatctcaatatgcaaacaatcctggcctctgtggagtccctctcaacgcttgcgttgcctcgtatccagacaataacaatata---------accaacaaccaaaatttcaagagacctgcggccgcgtcatgggctaatagcattgttttgggcatcctgatctccatggcttctgtgtgtctgttgattgtttgggcaattactatgagagccaggcagaaggaaggagaagaagctgccattcttaacaccctgtataactcaggcaatattacaacatggaagatagggaaggagaaagagcctctcagcattaatgttgctacgtttgagcgacctcttagaaaactcaccttctcccaactcattgaggccaccaatggattctgtgcagaaagtctgataggatgtgggggatttggggaagtcttcaaggccagcttacgagatgggtctgttgttgccatcaagaaactgattcggttgagctgccaaggagacagagaattcatggcagaaatggaaactctgggcaagataaagcacaggaacctggttcctctgttgggctactgcaaaataggggaggagaggcttcttgtgtacgagtatatggaatttgggagcttggaagacatgcttcatggggacaaagccaaaactcttctcacctgggacgtaaggaaacagatcgccagaggagctgccaagggccttgcctttctccaccacaattgcattcctcacataattcacagagacatgaagtccagcaatgtgcttctggataagaacatggaagccagagtttctgacttcggaatggcaaggctaatcagtgcactggacactcacttgagtgtgagcacacttgcaggtactcctggttatgttcctcctgagtattaccagagcttcaggtgcactgcaaagggcgatgtttattcatttggtgtgcttttgctagaaatccttactggaaagagacccactgacaaagaagagtttggtgacagcaatttggttgggtgggtgaaactccatctcaaccaggggaaagccaaggaggtcattgatccagatttgaaggacattggtgcagattctgaggtattgcgataccttcagattacaatgcaatgcttggaggattttccctctaggaggcctagcatgacacaagtggtttctatgttcaaagagctccatgttcgtaccggtggaggcggaaatcttaatgtataa

>SEGI_30990_OG0010462
atgttgtgttggaagcatgatgattttgaggagctgcatgagcttaaggaatccttgatggtagtcaagtccaactacctatactcgttggcagatagagattatctcctcaatttgagtaagatgtactatgatgttttgagatgggaagaagataaggtagatgagcatggtgggaatttaagtgtagcacaatcttcatttcacataataggattccaaagtcatatagaggccgcatccatggaagaaaacatgaagatggtcccagaagggattgtggaagatgactttggaggatcctatgacggaattctagggacatatacacatgatgatcatagcgatactatcacaagggtcatgccaaaggacagtttgcttttcgacacttttgatg-----gtgtcgagag------------------------ttggaacccatggactacatctaaggtggtggaattatggaccagaagaagattcagatgtgactgtgggaatacaaagtttggtgatagccattgcaagttacttgcagataaagatagtgagaatgatagaaataattacaatcagaactacaagggtttgtactgtacatgtcacagaccatatcctgatcctgatggagaggaccaaggagagatgattcaatgctgcatctgtgaggactggttccatgaaaatcatcttggtctaggatcagcagagaagataccaaaagatgatgaaggagaacccatatatgaggattttgtttgccaagactgtgcctttcgatgttctttcttgaccttttatcaagagatctctatgccaacatcaattcttagtgagacatctacaagcaatggtcttac------acatatgcagcaggagaactgcaatacaaatgatgctgaaaggaaaactttagaaggcattcatcctgtggaacatacaatgaatcctcagcttcccaatcctggcaatgccactgtcaaggaaaatgagctggtaataaagcctactttccttgccaatgataattcttatgtgagtgatcattcaaagcttcaaatttcagcagctcctgaaaataatctatctagttccaagtctggaaatataatggcagggtcagaagggcctctgccatcctcttcatgtgcagctgaggtaaactcaattcaagatgttgacagtagcaatcagaaagcaaaacaatttgaagcagaaggcacaacttccattgaaattagtaatggtgggcatttggttgggaattctggtttgctgttagatcagaccttgaaaggaaaagttctatatgaggggttgcagtgcaagcttaagaccaacactgccattcctgtacaaacaacagagacaaaaaagcctctatttcttaccaaaaattggagggaggttctttgtagatgtaaaagttgctttgatttatgtacagcaactggagttacatttttgcttgataaggatgattcccttgaggaatatgagaaaattgctaagcagaggagagaagagaagttacaacaacaggaaggagctgaagcagcatttcttaagaatcttggccatacacaacaaatcgagcttctcagtggatttaatgacatgaaaactgagctacattctttccttgaatctttg---ggcactacaagacctgttacaggtgcagatattaaagagttttttgataacctcaagcgcaagaggcagcgtattgtctga
>SESE_117232_OG0010462
atg---------------ggtgat-------------------------------------------------------------------------------------------------------------atatttgatgacgaaaatgagccaacactga-----------------------------------------------------------------------------ccatggaagaatacatcgaaggcgtggaagctcaagaactggaggctgattt-----ggtattagggggggatgaagggaaggaatgcaca------------------tactcgaagggttacatgaaaaggcaggccgtgttttcgtgtctcacatgcgttcctgcgggcaatgccggcgtatgcactgcctgctctttgacctgtcacgatggacacgaggtggtggaattatggaccagaagaagattcagatgtgactgtgggaatacaaagtttggtgatagccattgcaagttacttgcagataaagatagtgagaatgatagaaataattacaatcagaactacaagggtttgtactgtacatgtcacagaccatatcctgatcctgacggagaggaccaaggagagatgattcaatgctgcatctgtgaggactggttccatgaaaatcatcttggtctagaatcagcagagaagataccaaaagatgatgaaggagaacccatatatgaggattttgtttgccaagactgtgcctttcgatgttctttcttgaccttttatcaagagatctctatgccaacatcaattcttagcgagacatctacaagcaatggtcttac------acatatgcagcaggagaactgcaatacaaatgatgctgaaaggaaaactttagaaggcattcttactgtggaacatacaatgaatcctcagcttcccaatcctggcaatgccactgtcaaggaaaatgagccggtaataaagcctactttccttgccaatgataattcttatgtgagtgatcattcaaagcttcaaattccagcagctcctgaaaataatctatctagttccaagtctggaaatataatggcagggtcagaagagcctctgccatcctcttcatgtgcagctgaggtaaactcaattcaagatgttgacagtagcaatcagaaagaaaaacaatttgaagcagaagacacaacttccattgaaattagtaatggtgggcatttggctgggaattctggtttgctgttagatcagaccttgaatggaaaagttttatatgaggggttgcagtgcaagcttaagaacaacactgccattcctgtacaaacaacagagacaaaaaagcctctatttcttaccaaaaattggagggaggttctttgtagatgtaaaagttgctttgatatatgtacagcaaccggagttacatttttgcttgataaggatgattcgcttgaggaatatgagaaaattgctaagcagaggagagaagagaagttgcaacaacaggaaggagctgaagcagcatttcttaagaatcttggccatacgcaacaaatcgagcttctcagtggatataatgacatgaaaactgagctacattctttccttgaatctgtg---ggcactacaagacctgttacaggtgcagatattaatgagttttttgataacctcaagcgcaagaggcagcgtattgtctaa
>SESE_003486_OG0010462
atg---------------ggtgat-------------------------------------------------------------------------------------------------------------atatttgatgacgaaaatgagccaacactga-----------------------------------------------------------------------------ccatggaagaatacatcgaaggcgtggaagctcaagaactggaggctgattt-----ggtattagggggggatgaagggaaggaatgcaca------------------tactcgaagggttacatgaaaaggcaggccgtgttttcgtgtctcacatgcgttcctgcgggcaatgccggcgtatgcactgcctgctctttgacctgtcacgatggacacgaggtggtggaattatggaccagaagaagattcagatgtgactgtgggaatacaaagtttggtgatagccattgcaagttacttgcagataaagatagtgagaatgatagaaataattacaatcagaactacaagggtttgtactgtacatgtcacagaccatatcctgatcctgacggagaggaccaaggagagatgattcaatgctgcatctgtgaggactggttccatgaaaatcatcttggtctagaatcagcagagaagataccaaaagatgatgaaggagaacccatatatgaggattttgtttgccaagactgtgcctttcgatgttctttcttgaccttttatcaagagatctctatgccaacatcaattcttagcgagacatctacaagcaatggtcttac------acatatgcagcaggagaactgcaatacaaatgatgctgaaaggaaaactttagaaggcattcttactgtggaacatacaatgaatcctcagcttcccaatcctggcaatgccactgtcaaggaaaatgagccggtaataaagcctactttccttgccaatgataattcttatgtgagtgatcattcaaagcttcaaattccagcagctcctgaaaataatctatctagttccaagtctggaaatataatggcagggtcagaagagcctctgccatcctcttcatgtgcagctgaggtaaactcaattcaagatgttgacagtagcaatcagaaagaaaaacaatttgaagcagaagacacaacttccattgaaattagtaatggtgggcatttggctgggaattctggtttgctgttagatcagaccttgaatggaaaagttttatatgaggggttgcagtgcaagcttaagaacaacactgccattcctgtacaaacaacagagacaaaaaagcctctatttcttaccaaaaattggagggaggttctttgtagatgtaaaagttgctttgatatatgtacagcaaccggagttacatttttgcttgataaggatgattcgcttgaggaatatgagaaaattgctaagcagaggagagaagagaagttgcaacaacaggaaggagctgaagcagcatttcttaagaatcttggccatacgcaacaaatcgagcttctcagtggatataatgacatgaaaactgagctacattctttccttgaatctgtg---ggcactacaagacctgttacaggtgcagatattaatgagttttttgataacctcaagcgcaagaggcagcgtattgtctaa
>Tyu0090980.1_OG0010462
atg---------------ggcgac-------------------------------------------------------------------------------------------------------------atatttgatgacgaaaatgagccatcaatga-----------------------------------------------------------------------------ccatggaagagtacatcgaaggcgtggaggctcaagaactggaggctgattt-----ggtattaggaggggatgaagggaaggaatgcacg------------------tattcgaagggttacatgaaaaggcaggccgtgttttcgtgtctcacttgcgttcctgtgggcaatgccggtgtatgcacggcctgctctttgaactgtcacgatggacatgaggtggtggaattatggacaaggagaagtttcagatgcgactgtgggaatataaagtttggtgatggccattgcaagctgtttgcagataaagataatgaaaatgatagaaattattacaatcagaactacaagggtttgtactgtacatgtcacagaccatatcctgatcctgatggtgaggaccagggagagatgattcaatgctgcatctgtgaggactggttccatgagaaccatcttggtcttgaatcaacagagaagataccaaaagatgatgaaggagagcccatatatgaggattttgtttgccaagactgtgccattcgatgttctttcttgtccttttatcaagagatcgctataccaccatcagttcttggtgaaacatccacaaatgatggttctgctgataaacatgtgcaggaagagaactacaataaaaatgagggtgaaaggaaaagtctagaagcaatcgtcactgctgaacatatggcgaatcatcagcttcccaatcttcacaatgccactaccaaggaaaacgagctgccaataaagcctacttctcttcccagcgatacttcttatgttgatcatcattcaaagcatcaaaattcagcagttcgcgaaactaatctatctactccgaagggtggaagtataatggcagggcctctagagcctacaccttccttt---tgtgcagctga----------------------------------------------------------------------------------------------------------------------ccaatcgatcaggtcacgaagggaaaaa-------------------------------------------------------------------acaaaagcctctcttccttaccaaaaattgga-ggagcttctctgtagatgtaaaagttgttctgatttatgtacagctactggagttacatttttgcttgataaagatgatacgctagaggaatatgagaagattgctaagcagagaagagaagagaaattgcaacaacaggaagggattgaggcagccttccttaagaatctcggtgcagtggataagttggatttatcaagctttgtgaatgatcttcaatcagggaaaagaagtatgcacatgccctcacatgtcacttcggaaaaatgtacatcaatttccttccacaagcattttgatcttttatctttaaaaaaatcaatgcttagatag
>Mgl0135610.1_OG0010462
atg---------------ggcgat-------------------------------------------------------------------------------------------------------------atatttgatgacgaaaatgagccaacactga-----------------------------------------------------------------------------ccatggaagaatacatcgaaggcgtggaagctcaagagctggaggctgattt-----ggtattagggggggatgaagggaaggaatgcaca------------------tactcgaagggttacatgaaaaggcaggccgtgttttcatgtctcacatgcgttcctgcgggcaatgccggcgtatgcaccgcctgctctttgacctgtcacgatggacacgaggttgtggaattatggaccagaagaagattcagatgtgactgtgggaatacaaagtttggtgatagccattgcaagttacttgcagataaagatagtgagaatgatagaaataattacaatcagaactacaagggtgtgtactgtacatgtcacagaccatatcctgatcctgatggagaggaccaaggagagatgattcaatgctgcatctgtgaggactggttccatgaaaatcatcttggtctagaatcagcagagaagataccgaaagatgatgaaggagaacccatatatgacgattttgtttgccaagactgtgcctttcgatgttctttcttgaccttttatcaagagatctctatgccaacatcaattcttagcgagacatctacaagcaatggtctttc------acatatgcagcaagagaactgcaatacaaatgatgctgaaaggaaaactttagaaggcatttgtactgtggaacatacaatgaatcctcagcttcccaatcctggcaatgccactgtcaaggaaagcgagccgataataaagcctactttccttgccaatgataattcttatgtgagtgatcattcaaagcttcaaaatccagcagctcctgaaaataatctatctagttccaagtctggaaatataatggcaggatcagaagagcctccgccatcctcttcatgtgcagctgag------------------------------------------------------------------------------------------------------------------------------cagaccttgaatggaaaagttttatatgaggggttgcagtgcaagcttaagaacaacactgccattcctgtacaaacagcagagacaaaaaagcctctatttcttaccaaaaattggagggaggttctttgtaggtgtaaaagttgctttgatttatgtacggctaccggagttacatttttgcttgataaggatgattcactcgaggaatatgagaaaattgctaagcagaggagagaagagaagttgcaacaacaggaaggtgctgaagcagcatttcttaagaatcttggccatacacaacaaatcgagcttctcagtggatataatgacatgaaaactgagctacattctttcctcgaatctttg---ggcactacaagacctgttacaggtgcagacattaatgagttttttgataacctcaagcgcaagaggcagcgtattgtctaa

>SEGI_00189_OG0010465
atgatgcgctctttcacagagggcaaggagttagttcgactaggggtgacaagatttgcaacacacttcctcacactacaaactctttgtgaacaaaaagtaaatttgaaacgaatgtttgtttcaaacgagtggatagagtttggcttcacaaatcaaggagatggcatagcagtattagagtacatttattttgctagtttttgggatgcaactgaagaatttgtacaattttcaaagcctctagtgaaagtattgagactagtggatggggatacatcccccatgggatatttgtatgaggttatggatagggccaaggaggtgatgag---gggtaggatggaaaataacagggacaggtatatgtcattatgggacataattgatagaagatgggatcgacaaatgcattctcctctccatgttgcaggatactatcttaatccaagtttgttctataactcttcatttagagatgatgatggtaccattgaggatgctgagccaattgaccttgatgagattgatccagagaatgagtggattgctagtgatgatgactttcttgagcctgaggattttgatttcttagaggatcacttggatagtcacgcagtaaatcagcgctctttccaactcctgcaagaatacttgaatgctgcaaaaggatttagcagccctgaacagtattcttatcattttatattttacctccatgatgaca---ctagtgaaaaacttgagaaagttgaggtttcactaccacgaccacaggttcggtatctttccccaaacagggcagcaattctgcctgccacacgtgcagctctcggaaaccttctatttgcctgtggtttgtcaagacatgttaaaggtggtttaattgatgaggaagaagacctgagaatctctgatctattgcagcaggcatcagaaatacaaaggcataatgaaacatctcttttgggcatggagcagaagttggtggttgtgaaaaatgcaatgtgcataggacgtggagtgagggtttcattttgttcagcacttgcaggcttaactctaaagcaacaactagcattgttgcgtacattaggtaaagcctttgatttatgcaaagagataaaattgctagggcattcagttttgattggtgatcgctatggagtcgataaccttgggaatctttggttaaatcatgaagatactgaagagaagtggtctgcatttttgtctgctgctgaccttgtgacagccttgaagtataagagggaagcaacattaagacgtgctttggagctaaaagtggctaagttgatggagatcgaaatgatatttacacatgattccttgtcaattcacacacattattcacggttccttaatgagattgctgaaagtgccttacaacatggagctgtgggt-gggggcaaattttatgagctacctgtcaaagttacaggcaatccaaacgaacttgaatattatgaaagagaaaaaatatgcagtatggcaacttttgaagtagatgataccatgggatttgtggcagttccagtttgggagaatttgacaaatatatattcttttatagagcaacatggagagaaagcactggaatccaggcagagattcaagcaattagaagaacgcctggaagagatgaagacaaaaacaaggaagttgcttaaactgagacaccttacttttgacaatggtctgtctagggataaatgtctatctgcatgcaccaggctgtcaagaagtgcacgggaactcactcggtacactgaagggctttcaatatgtttatcacatgagaatcaactcccagagcctggttccaaacgtccattatgtctaaaatgggattttagcatttctgagctttaa
>SESE_009989_OG0010465
----------------------------------------------------------------------------------------------------------------------------------------------------------------------------------------------------------------------------------------------------------------------------------------------------------------------------------------------------------------------------------------------------------------------------------------------------------------------------------------------------------------------------------------------------------------------------------------------------atgtcaaggttttctatga--actgctatatagaggcagtaaatcagcgctctttccaactcctgcaagaatacttgaatgctgcaaaaggatttagcagccctgaacagtattcttatcattttatattttatctccatgatgaca---ctagtgaaaaacttgagaaagttgaggtttcactaccacgtccacaggttcggtatctttccccaaacagggcagcaattctgcctgccacacgtgcagctcttggaaaccttctatttgcctgtggtttgtcaagacatgttaaaggtggtttaattgatgaggaagaagacctgagaatctctgatctgttgcagcaggcatcagaaatacaaaggcataatgaaacatctcttttgggcatggagcagaagttggtggttgtaaaaaatgcaatgtgcataggacgtggagtgagggtttcattttgttcagcacttgcaggcttaactctaaagcaaaaactagcattgttgcatacattaggtaaaacctttgatttatgcaaagagataaaattgctagggcattcagttttgattggtgatcgctatggagttgataaccttgggaatctctggttaaatcatgaagatactgaagataagtggtctgcatttttgtctgctgctgaccttgtgacagccttgaagtataagagggaagcaacattaagacgtgctttggagctaaaagtggctaagttgatggagatagaaatgatatttacgcatgattccttgtcaattcacccacattattcacggttcctcaatgagattgctgaaagtgccttacaacagggagctgtgggt-gggggcaaattttatgagctacctgtcaaagttacaggtaatccaaacgaacttgaatattatgaaggagaaaaaatatgcagtatggcaacttttgaagtagatgataccatgggatttgtggcagttccagtttgggagaatttgacaaatatgtattcttttatagagcaacatggagagaaagcactggaatccaggcagagattcaagcaactagaagaacgcctggaagagatgaagacaaaaacaaggaagttgcttaaactgagacaccttacttttgacaatggtctgtctagggataaatgtctatctgcatgcaccaggctatcaagaagtgcacgggaactcactcggtacactgaagggctttcaatatgtttatcgcatgagaatcaactcccagagcctggttccaaacgtccattatggctaaaatgggattttagcatttctgagctttaa
>SESE_012773_OG0010465
----------------------------------------------------------------------------------------------------------------------------------------------------------------------------------------------------------------------------------------------------------------------------atg---------------------------------------------------------caggcatgtatagtgaatg-----------------------ccctgagggcaacattgagagggaggtcgcaggttcgatccctgcctcctcgccaaatatcaaagca----ctcattccacgttcgatc--------------------aggcaacgctgctcacgaggaatacgaacaagctgttcc--------ttcgcttagggcagaactccgtcg-------------tctattcaagcttgtgcatcctgatctttttaattctcatccacatgcgcaggcagtaaatcagcgctctttccaactcctgcaagaatacttgaatgctgcaaaaggatttagcagccctgaacagtattcttatcattttatattttatctccatgatgaca---ctagtgaaaaacttgagaaagttgaggtttcactaccacgtccacaggttcggtatctttccccaaacagggcagcaattctgcctgccacacgtgcagctcttggaaaccttctatttgcctgtggtttgtcaagacatgttaaaggtggtttaattgatgaggaagaagacctgagaatctctgatctgttgcagcaggcatcagaaatacaaaggcataatgaaacatctcttttgggcatggagcagaagttggtggttgtaaaaaatgcaatgtgcataggacgtggagtgagggtttcattttgttcagcacttgcaggcttaactctaaagcaaaaactagcattgttgcatacattaggtaaaacctttgatttatgcaaagagataaaattgctagggcattcagttttgattggtgatcgctatggagttgataaccttgggaatctctggttaaatcatgaagatactgaagataagtggtctgcatttttgtctgctgctgaccttgtgacagccttgaagtataagagggaagcaacattaagacgtgctttggagctaaaagtggctaagttgatggagatagaaatgatatttacgcatgattccttgtcaattcacccacattattcacggttcctcaatgagattgctgaaagtgctttacaacagggagctgtgggt-gggggcaaattttatgagctacctgtcaaagttacaggtaatccaaacgaacttgaatattatgaaggagaaaaaatatgcagtatggcaacttttgaagtagatgataccatgggatttgtggcagttccagtttgggagaatttgacaaatatgtattcttttatagagcaacatggagagaaagcactggaatccaggcagagattcaagcaactagaagaacgcctggaagagatgaagacaaaaacaaggaagttgcttaaactgagacaccttacttttgacaatggtctgtctagggataaatgtctatctgcatgcaccaggctatcaagaagtgcacgagaactcactcggtacactgaagggctttcaatatgtttatcgcatgagaatcaactcccagagcctggttccaaacgtccattatggctaaaatgggattttagcatttctgagctttaa
>Tyu0262450.1_OG0010465
----------------------------------------------------------------------------------------------------------------------------------------------------------------------------------------------------------------------------------------------------------------------------atg-------------------------gcatgtagtttcaagcaatgtgtgaaggtttatgggcatggagaggaagcacgacaaatcaaatcacaacattccggcattgttcatggatgtggttggtttgcatccattgatgcgaagt-ctcaattcagcatgagagatcctattgattgggatggtttccctgacgttgagacagatgattgtgatgcttgctccaagaatggaaccccatct------------------------------------------aaatgtcatcagcatccttgcaatgttgggagaacagtg------------attgtaaatgcagtaaatcagcggtctttccagcttttgcaagaatacttaaatgctgcaaaagggtgtagtattcccgaattgcatttttatcattttatattttatctccatgatgacacagctagtggaaagcttgagaaagttgaggtttcactaccccgtccacagatccggtatctttccccaaatagggcagaaattctgcctgccactcgtgcagctcttggaaaccttctatttgcatgtggattgtcaggacatgttaaaggcggtttaatttctgaggaagaggacttgcggatctctgatctgttgcagcaggcatcagaaatacaaagacagaatgacacatctcttttgggcatggagcataa---------------------------------------------ggtttcattttgttcagctctggcaggcttaactgtaaagcaacaattagcattgttgcatacattgggtaaagccttagatctgtgtaaagagataaaattgctcgggcattcagttttgattggtgatcgttatggagttgataatcttggaaatctctggctaaatcacaaagatacggaagataattgg----------------------------------------------------------------------------------------------------------------------------------------------------------------------------------gtgccctacaacatggagctgtgggtggggggcaaattttatgaactacctgtcaaagtaacaggtagtccaaatgaacttgaatattatgaagcagagaaaatgtgctgtaggacaacttttgaagtagatcataatatgggatatgtatcagttccagtatgggaaaatctgacaaatctatattcttttatagagcaacatggagaaaaagcactactatctaggcaaagatacaagcaattagaagaacgccttgaagagatgaagacaaggacaaggaagctgcttaagctgaggcaccttacttttgacaatggtctgtgtagggataaatgtctatctgcatgtatgaggttgtcaaaaagtgcacaggatctcactcggtatactgaagggctttcaatttgtttatcacatgagaatcaactcccacagtctggctccaaacgtccattgtgtctaaaatgggattttagcatttctgacctttaa
>Mgl0135750.1_OG0010465
----------------------------------------------------------------------------------------------------------------------------------------------------------------------------------------------------------------------------------------------------------------------------atg--------------------------------------------------------------------------------------------------------------------------------------------------------------------------------------------------------------------------------------------------------------------------------------------gattatgaggagtttgtatataaggctggtgcatcagta---------ttatatactctagcagtaaatcagcgctctttccaactcctgcaagaatacttgaatgctgcaaaaggatttagcagccctgaacagtattcctatcattttatattttatctccatgatgaca---ctagtgaaaaacttgagaaagttgaggtttcactaccacgtccacaggttcggtatctttccccaaatagggcagcaattctgcctgccacacgtgcagctcttggaaaccttctatttgcctgtggtttgtcaagacatgttaaaggtggtttaattgatgacgaagaagacctgagaatctctgatctattgcagcaggcatcagaaatacaaaggcataatgaaacatctcttttgggcatggagcagaagttggtggttgtgaaaaatgcaatgtgcataggacgtggagtgagggtttcattttgttcagcacttgcaggcttaactctaaagcaacaactagcattgttgcatacattaggtaaagcctttgatttatgcaaagagataaaattgctagggcattcagttttaattggtgatcgctatggagttgataaccttgggaatctctggttaaatcatgaagatactgaagagaagtggtctgcatttttgtctgctgctgaccttgtgacagccttgaagtataagagggaagcaacattaagacgtgctttcgagctaaaagtggcgaagttgatggagatagaaatgatatttacacatgattccttgtcaattcacccacattattcacggttcctcaatgagattgctgaaagtgccttacaacatggagctgtg-------------------------------------------------------------------------------------------------------gtagatgataccatgggatttgtggcagttccagtttgggagaatttgacaaatatgtattcttttatagagaaacatggagagaaggctctggaatcgaggcagagatttaagcaattagaagaacgcctggaagagatgaagacaaaaacaaggaagttacttaaactgagacacctaacttttgacaatggtctgtctagggataaatgtctatctgcatgcaccaggctatcaagaagtgcacgggaactcactcggtacactgaagggctttcaatatgtttatcacacgaaaatcaactcccagagcctggttccaaacgtccattacgtgtaaaatgggattttagcatttctgaactttaa

>SEGI_30537_OG0010469
atgcagcagcagagggcgcagcagtgtcgacggggcaaggttcgaaccgggttcgcgcggatcttggctcgcttaatttggatcaccggcttagtgacggtcagtgtgggggccctggtttccattcatatctttccaggccttcactcggtcctttgctcgcgtcactctttcgccgacctgcacaaactgcatcgcaagcagggtgaatttagagtgcagagtagtaccaaattaagttggacaagggaattgactcctccacatttgtctagatggtcacaaccttctgaaaagttggatggcatggatgtattggcgggatatgggaaattatggaagcatccaccaaggcggaattttgaaccatgtgtagagccaagtgaatcgtataaagctcccgaagaatctcaagggtacttactggtccatactaatggaggattgaatcagatgcgagctggtatttgtgacatggtagcagtggcacgaattattaatgccacactagtgattccagagttagacaaacaatcattctggcaagattcgagcaatttttctgatgtttttgatgatgagtactttataaatgctctggtgaatgacgtcagaattgtaaagaaacttccaaaggagcttgcatcagttaccaaagcagtaaaacactttcgaagctggtctggtgttgaatattatcaggaggaaatagctcctttgtggcaggaatttagagtgattcgggcagcaaaatcagattctcgtcttgcgaataataacttacccccagacatccaaaagctgcgttgccgagtgcactatgatgctctccgatttgccccacccatagaagcaatggcacaattattagtaagaaggatgagatcttatggtccatacattgccttgcatttacgctatgagaaagatatgctagcttttagtggctgtactcatggtctgacagctgctgatgctgatgaattaacagctatcagagaaagcaccccttattggaaggtcaaggagataaattccacagaacaaagagctaagggcttgtgtcctttaaccccaatggaggttggcattttcctccgggctcttggctatccaccaagcacaccaatttacatagctgcaggagagatctatggtggtgatgctcgcatggctgagcttgaatctcagtttccaaatttgattaaaaaggaaacattagcaactaaagaagagttggcaccttttgtatcacatgcaactcaaatggctgctttggattatattgtctcaatagaaagtgatgtttttgttcctacgtactctggcaacatggcacgtgctgttgagggtcaccgcaggtatttgggccaccgcaaaacaattcttcccgacagaaaaacacttgtatatctatttaacaaggtagatcgtggaaaactgtcagaaggaaag---ctctctgcaataattacagaactccatagaaaacgacaaggatcaccgagaaagagaaaagggcctatttctggaactagaggcaaggagaggttccgcacagaagaggcattctatacaaaccctctgcctgaatgtctctgtcaaagagagtctactcaagattctacagaatcagtctttacagtcacaaatataacttctgcacagaggttacagggttggaatacagaaaatgcatttaatcaaacctctttgaattcaactggaatttcaggcgagataaatactgtgataagagagccaacaattctactgtag
>SESE_005240_OG0010469
atgcagcagcatagggcgcagcagtgtcgacggggcaaggttcgaaccgggttcgcgcggatcttggttcgcttattttggctcaccggctttttaacggtcagtgtgggggccttgatttccattcatgtctttccaggcctgcactcggtcctttgctcgcgtcactcttccgccgacctacacaaactgcatcgcaagcagggtgaatttagagtgcagagtagtaccaaattaagctggacaagggaattgagtcctccacatttgtctagatggtcacaaccttccgaaaagttggatggcatggatatattggcgggatatgggaaattatggaagcatccaccaaggcggaattttgaaccatgtgtagagccaagtgaatcatataaagctcccgaacaatctcaagggtacttactggtccatactaatggaggattgaatcagatgcgagctggtatttgtgacatggtagcagtggcacgaattattaatgccacactagtgattccagagctagacaaacaatcattctggcaagattcgagcaatttttctgatgtttttgatgaggagtactttataaatgctctggtgaatgacgtcagaattgtaaagaaacttccaaaggagcttgcatcagttaccaaagcagtaaaacactttcgaagctggtctggtgttgaatattatcaggaggaaatagctcctttgtggcaggaatttagagtgattcgggcagcaaaatcagattctcgtcttgcgaataataacttacccccagacatccagaagctgcgttgccgagtgcactatgatgctctccgatttgccccacccatagaagcaatgggacaattattagtaagaaggatgagatcttatggtccatacattgccttgcatttacgctatgagaaagatatgctagcttttagtggctgtacacatggtctgacagctgctgatgctgatgaattaacagctatcagagagagcaccccttattggaaggtcaaggagataaattccacagaacaaagatctaagggcctgtgtcctttaaccccaatggaggttggcattttcctccgggctcttggctatccaccaagcacgccaatttacatagctgcaggagagatctatggtggtgatgctcgcatggctgagcttgaatctcagtttccaaatttgattaaaaaggaaacattagcaactaaagaagagttggcaccttttgtatcgcatgcaactcaaatggctgctttggattatattgtctcaatagaaagtgatgtttttgttcctacgtactctggcaacatggcacgtgctgttgagggtcaccgcaggtatttgggccatcgcaaaacaattcttcctgacagaaaaacacttgtatatctatttaacaagatagatcgtggaaaactgtcagaaggaaag---ctctctgcaataattacagagctccatagaaaacgacaaggatcaccgagaaagagaaaagggcctatttctggaactagaggcaaggagaggttccgcacagaagaggcattctatacaaaccctctgcctgaatgtctctgtcaaagagagtctactcaagatactacagaatcagtctttacagtcacaaatataacttatgcacagaggttacagggttggaatagagaaaatgcatttaatcaaacctctttgaattcaactggagtttcaggtgacataaataccgtgacaagagagtcaacaattctactatag
>SESE_113225_OG0010469
atgcagcagcatagggcgcagcagtgtcgacggggcaaggttcgaaccgggttcgcgcggatcttggttcgcttattttggctcaccggctttttaacggtcagtgtgggggccctgatttccattcatgtctttccaggcctgcactcggtcctttgctcgcgtcactcttccgctgacctacacaaactgcatcgca---agggtgaatttagagtgcagagtagtaccaaattaagctggacaagggaattgagtcctccacatttgtctagatggtcacaaccttccgaaaagttggatggcatggatatattggcgggatatgggaaattatggaagcatccaccaaggcggaattttgaaccatgtgtagagccaagtgaatcatataaagctcccgaacaatctcaagggtacttactggtccatactaatggaggattgaatcagatgcgagctggtatttgtgacatggtagcagtggcacgaattattaatgccacactagtgattccagagctagacaaacaatcattctggcaagattcgagcaatttttctgatgtttttgatgaggagtactttataaatgctctggtgaatgacgtcagaattgtaaagaaacttccaaaggagcttgcatcagttaccaaagcagtaaaacactttcgaagctggtctggtgttgaatattatcaggaggaaatagctcctttgtggcaggaatttagagtgattcgggcagcaaaatcagattctcgtcttgcgaataataacttacccccagacatccagaagctgcgttgccgagtgcactatgatgctctccgatttgccccacccatagaagcaatgggacaattattagtaagaaggatgagatcttatggtccatacattgccttgcatttacgctatgagaaagatatgctagcttttagtggctgtacacatggtctgacagctgctgatgctgatgaattaacagctatcagagagagcaccccttattggaaggtcaaggagataaattccacagaacaaagatctaagggcctgtgtcctttaaccccaatggaggttggcattttcctccgggctcttggctatccaccaagcacgccaatttacatagctgcaggagagatctatggtggtgatgctcgcatggctgagcttgaatctcagtttccaaatttgattaaaaaggaaacattagcaactaaagaagagttggcaccttttgtatcgcatgcaactcaaatggctgcattggattatattgtctcaatagaaagtgatgtttttgttcctacgtactctggcaacatggcacgtgctgttgagggtcaccgcaggtatttgggccatcgcaaaacaattcttcctgacagaaaaacacttgtatatctatttaacaagatagatcgtggaaaactgtcagaaggaaag---ctctctgcaataattacagagctccatagaaaacgacaaggatcaccgagaaagagaaaagggcctatttctggaactagaggcaaggagaggttccgcacagaagaggcattctatacaaaccctctgcctgaatgtctctgtcaaagagagtctactcaagatactacagaatcagtctttacagtcacaaatataacttatgcacagaggttacagggtcggaatagagaaaatgcatttaatcaaacctctttgaattcaactggagtttcaggcgacataaataccgtgacaagagagtcaacaattctactatag
>Tyu0265700.1_OG0010469
---------------------------------------------------------------------------------------------------------------------------------------------------------------------------------------------------------------------------------------------------------------------------------------------------------------------------------------------------------------------------------------------------------------------------------------------------------------------atgcgagctggtatttgtgacatggtagcagttgcccgaattcttaatgccacgttagtaattccagagctggacaaacaatcattctggcaagattcgagcaatttttctgatgtttttgatgaggagtacttcataaatagtctggcgagtgatttcagaattgtgaagaaacttccaaaggagcttctttcagttaccagagcagtaaaacactttcgaagttggtctggtgtcgaatattatcaggaggagatagctcccttgtggcaggagtacaatgttattcgggctgcaaaatcggattctcgccttgcaaataataatttgcccccagatatccagaagttgcgttgccgagtgcactatgatgccctgcgctttgccccacacatagaagcaatgggacaattattagtaaagaggatgagatcttatggtccatacatagccttgcatttacgttatgagaaagatatgttggcttttagtggctgtacccatggtcttacagattctgatgctgatgaattaacagctatcagagagagcaccccttattggaaggtcaaggagatcaattccacagaacaaagagctaagggtctgtgtccgctaaccccaatggaggttggcattttcctccgggcccttggctatccaccaagcacgccaatttacatagctgcaggagagatctatggtggcgatgctcgcatggctgagcttgaatctcaatttccaaatctaataaaaaaggaaacattagcatctaaagaagagttggcgccttttgtatcacatgcaactcaaatggctgctttggattatattgtctcggtagaaagtgatgtttttgttcctacatactctggcaacatggcacgagctgtagagggccaccgtcgttatttggggcatcgcaaaactattcttcctgacagaaaagcacttgtatatctgttcaacaagatagatcgtggaaaaatctcagaagggaagcatctctctgcaataattacggaaatccatagaaaacgacaaggatcacccagaaagaggaaaggacctatttctggaactagaggcaaggagaggttccgcacagaagaagcattctatacaaatcctctgccagaatgtctctgtcagagagagtctactcaagatattgcagagtcactattcacgggcacaaat---actactgctcagaggtcaaatgattggagcacagaaaatacattgaatcaaacctctatgaattcaactgaagtttcaagtgagataaacatagtgacaagcgagtccacaattctactatag
>Mgl0136030.1_OG0010469
------------------------------------------------------------------------------------------------------------------------------------------------------------------------------------------------------------------------------------------------------------------------------------------------------------------------------------------------------------------------------------------------------------------------------------------------------------------------------------------atggtagcagtggcacgaattattaatgccacactagtgattccagagctagacaaacaatcattctggcaagatacgagcaatttttctgatgtttttgatgaggagtactttataaatgctctggcaaatgatgtcagaattgtaaagaaacttccaaaggagcttgcatcagttaccaaatcagtaaaacactttcgaagctggtctggtgttgaatattatcaggaggaaatagctcctttgtggcaggaagttagagtgattcgggcagcaaaatcagattctcgtcttgcgaataataacttacccccagacatccagaagctgcgttgccgagtgcactatgatgctctccgatttgccccacccatagaagcaatgggacaattattagtaaaaaggatgagatcttatggtccatacattgctttgcatttacgctatgagaaagatatgctggcttttagtggttgtactcatggtctgacagctgctgatgctgatgaattaacagctatcagagagagcaccccttattggaaggtcaaggagataaattccacagaacaaagagctaagggcctgtgtccattaaccccaatggaggttggcattttcctccgggctcttggctatccaccaagcacgccaatttacatagctgcaggagagatctatggtggtgatgctcgcatggctgagcttgaatctcagtttccaaaattgattaaaaaggaaacattagcatctaaagaagagttggcaccttttgtatcacacgcaactcaaatggctgctttggattatattgtctcaatagaaagtgatgtttttgttcctacatactctggcaacatggcacgtgctgttgagggtcaccgcaggtatttgggccatcgcaaaacaattcttcctgacagaaaagcacttgtatatctattcaacaagatgaatcgtggaaaactgtcaggaggaaag---ctctctgcgataattacagaaatccatagaaaacgacaaggatcaccgagaaagagaaaagggcctatttctggaactagaggcaaggagaggttccgcacagaagaggcattctatacaaatcctctgcctgaatgtctctgtcaaagagagtctagtcaagatattacagaatcagtctttacagtcacaaatataacttctgcacagaggttacagggttggaatacagaaaatgtatttaatcaaacctctttgaattcaactggagtttcaggcgagataaatgctgtgacaagagagccaacaattctactatag

>SEGI_28730_OG0010472
atggtgcagagcatctcctttagtgtcccctgctcacgttctgattgtggagttaaggggaacttgctaattttggtcacatgcgcatccaacggggtggggttggataagaattttgctggttttgagcattccatcatcattattggtgtcgttcggagattgaagggtattgagagcaggggaatacatgatagaaatacccacctgtctatgaagagggaagctagtacagtcaccgataaatctgctatggagagagaatcagtcgttgcaagggactttttgggtttgaatcatgccagaaacaatcctagtggggactcacaagctcagatagaatcccaaagagatgggtc---taaggcccattacaaagaaaatgtatccctggcagatatatctttgcagtggccttactcaaaaaaagcagctgcactacaacagttcatttctttcaagaacttgcaggaaggatcaaagaagagctcatttgaaccactttccaattctggatttcatcctatatcaactgcagatgcttttgatttaaacaacagaagtacaactgcttctcaga---cattcaatcttgatcctgctgcaaggagtgctgcagagtctggaaactaccattttgggcaaaatgggtctctgagtcgacctttcagtgtttctcgtgtcatgtattcagctcaggcagttgatgatcgggctgctcaaggttataacattcaggagggtcgaatgtttccctgttcgaattattcac------tttctgtctctaattcaggaatccctgcatacttcaatggacaccaagcaacagtcccatcttctctcatgtcaaagcaatttcaaggaatgcccttaacaggacaacattctttcatgcctattcttggagcctctgccaacagctcaattccagggtgtgtttctagtgttcctgaaaagccagcaggtgcacaactgacaatattctatgctgggtccgtaaatgtgtatgatgatgttccggcagataaggctcaagcaattatgtttttggctggcaatggaagttcctgttctggaaagacaaccactctacaacctcaaagctcaacaatttcaatgtcactgtcaactgtcgggcatgttaagcaagccacttctttgggcccaagtccattaaatgcattgcctgcaacaaatccacaagctaattcgccaaagtcacaggctactgttcaaagtcaaactagccaatctactactgcaatattgcctagcactagagatcctgatgtgaatcaaactaatgttacttctaacaatcagcatgaatctccaaaggtgaatgcgtcagggtcaacatcaacgtccattatgtcaagagctgtaccacaagctcgcaaagcgtcacttgctcgatttcttgaaaaacgcaaagaaagggtcattacaaaagcaccttatccaacaaagaattcagcagaggattcctcccattcagacaagtctctcagtcctaagtgttcagctacacctccatctgtggatggatgtaaatcccaacatgagtttataccaaagtcagaagaaaagggctcacaaccatggcaaggagaagctgtgaagatagagattcaagaatgtaagctgcagctcacatga
>SESE_060357_OG0010472
---------------------------------------------------------------------------------------------------------------------------------------------------------------------------------------------------------------------atgaagaaggaagctggtacagtcaccgataaatctgctatggagagagaatcaatcgttgcaagggactttttgggtttgaatcatgccagaaacaatcctagtggggactcacaagctcagatagaatcccaaagagatgggtc---taaggcccattacaaagaaaatgtatctctggcaaatatatctttgcagtggcctttctcaaaaaaagcagctgcactgcaacagttcatttctttcaagaatttgcaggaaggatcaaagaagagctcatttgaaccgctttccaattctggatttcatcctatatcaactgcagatgcttttgatttaaacaacagaagtacaactgcttctcaga---cattcaatcttgatcctgctgcaaggagtgctgcagagtctggaaactaccattttgggcaaaatgtgtccttgagtcgacctttcagtgtttctcgtgtcatgcattcggctcaggcagttgatgatcgggctgcccaaggttataacattcaggagggtcgaatgtttccctgttcgaattattcac------tttctgtctctaattcaggaatccctgcatacttcaatggacaccaagcaacagtcccatcttctctcatgccaaagcaatatcaaggaatgcccttaacaggacaacattctttcatgcctattcttggagcctcttccaacacctcaattccagggtgtgttcctagtgttcctgaaaagccagcaggtgcacaactgacaatattctacgctgggtccgtaaatgtgtatgatgatgttccggcagataaggctcaagcaattatgtttttggctggcaatggaagttcctgttctggaaagacaaccactctccaacctcaaagctcaacaatttcaatgtcactgtcaactgtcgggcatgttaagcaagccacttctttgggcccaagtccgttaaatgcattgcctgcaacaaatctacaagctaattcaccaaagtcacaggctactattcaaagtcaaactagccaatctactactgcaatattgcctagcactagagatcctgatgtgaatcaaactaatgttacttctaacaatcagcatgaatctccaaaggtgaatgcgtcagggtcaacatcaacgtccattatgtcaagagctgtaccacaagctcgcaaagcgtcacttgctcgatttcttgaaaaacgcaaagaaagggtcattacaaaagcaccttatccaacaaagaattcagcagaggattcctctcattcagacaagtctctcagtcctaagtgttcagctacacctccatccgtggatggatgtaaatcccaacatgagtttataccaaagtcagaagaaaagggctcacaaccatggcaaggagaagctgtgaagatagagatttaa------------------------
>SESE_059074_OG0010472
---------------------------------------------------------------------------------------------------------------------------------------------------------------------------------------------------------------------atgaagaaggaagctggtacagtcaccgataaatctgctatggagagagaatcagtcgttgcaagggactttttgggtttgaatcatgccagaaacaatcctagtggggactcacaagctcagatagaatcccaaagagatgggtc---taaggcccattacaaagaaaatgtatctctggcaaatatatctttgcagtggcctttctcaaaaaaagcagctgcactgcaacagttcatttctttcaagaatttgcaggaaggatcaaagaagagctcatttgaaccgctttccaattctggatttcatcccatatcaactgcagatgcttttgatttaaacaacagaagtacaactgcttctcaga---cattcaatcttgatcctgctgcaaggagtgctgcagagtctggaaactaccattttgggcaaaatgtgtccttgagtcgacctttcagtgtttctcgtgtcatgcattcggctcaggcagttgatgatcgggctgcccaaggttataacattcaggagggtcgaatgtttccctgttcgaattattcac------tttctgtctctaattcaggaatccctgcatacttcaatggacaccaagcaacagtcccatcttctctcatgccaaagcaatatcaaggaatgcccttaacaggacaacattctttcatgcctattcttggagcctcttccaacacctcaattccagggtgtgttcctagtgttcctgaaaagccagcaggtgcacaactgacaatattctacgctgggtccgtaaatgtgtatgatgatgttccggcagataaggctcaagcaattatgtttttggctggcaatggaagttcctgttctggaaagacaaccactctccaacctcaaagctcaacaatttcaatgtcactgtcaactgtcgggcatgttaagcaagccacttctttgggcccaagtccattaaatgcattgcctgcaacaaatctacaagctaattcaccgaagtcacaggctactgttcaaagtcaaactagccaatctactactgcaatattgcctagcactagagatcctgatgtgaatcaaactaatgttacttctaacaatcagcatgaatctccaaaggtgaatgcgtcagggtcaacatcaacgtccattatgtcaagagctgtaccacaagctcgcaaagcgtcacttgctcgatttcttgaaaaacgcaaagaaagggtcattacaaaagcaccttatccaacaaagaattcagcagaggattcctctcattcagacaagtctctcagtcctaagtgttcagctacacctccatccgtggatggatgtaaatcccaacacgagtttataccaaagtcagaagaaaagggctcacaaccatggcaaggagaagctgtgaagatagagatttaa------------------------
>Tyu0169760.1_OG0010472
------------------------------------------------------------------------------------------------------------------------------------------------------------------------------------------------------------------------------------------------------------atggaaagggagtcggttgttgcgagggactttttgggtctgaatcatgccagaaataatctcagtggggactcacaaactcagacagaatcccaaagagacgggcctattaagggctatttcaaagataacgtatccctggcaaatatgtctttgcagtggccttattcaaataaagcagctgctctgcagcagttcatttcttttaaaaatctgcaggagggatcgaagaagagttcatttgaccagctttcaaattctggggttcatcctatatccactgcagatgtttttgatgtaaacaacagaaatacaactggttctcagaaagccttcaatcttgatcctgctgcgaggaatgccacggagtctggaaactatcatttcgggcaaaatgggtcagtgagccgacctttcagtgtctctcgtatcatgtattcagctaagacagttgatgatcgggcttctcaaggctataacaatcaagagggtcgagtgtttcccagttcaaattattctcacccggtttctaattcaaattcaagcattcctgcatacttcaatggacatcaagcaacggctacatcttcactcatggcacagcaatttcaaggaattcccttaacaggacaacattctttcttgcctattcttggagcctctgccagcacctcaatactggggtgtggtcctagtgttcctgaaaagccagcaggtgcacaactgacaatattctatgctgggtcagtaaatgtgtatgacgatattcctgcagacaaggctcaagcaattatgtttatggctggcaatggaaatccctcttctggaaagatagcgactcctccgccgcaaagctcaacaatt------tcactgtcagctattgggcatgttaaacaagctacatctgtggggccaagcccattaaatgcattgcctgcaacaaatccacaagtcgattcccaaaagtcagagacaactgtccaaagtcaaactagccaat---ctactgcaatatttcctagcactggagatccagatgcaaaccaaagtaatgctactttgagtaatccacaggaaactcc---cttgaatgctccagggtcaacgccaacatctgttatgtctcgagcggtaccacaagctcgtaaagcatcacttgctcgatttcttgaaaagcgcaaagaaagggtcattacaaaagcgccttatccaacaaagaagtcaccagaggattcctctctttcagacaaatctctcagtcctaagtgttcatctacac---cacccatggatggatgcaagtcacaacatgagtctatgacaaattcagaagaaaagggctcacaactatggcaatga------------------------------------------------
>Mgl0233320.1_OG0010472
---------------------------------------------------------------------------------------------------------------------------------------------------------------------------------------------------------------------atgaagaaggaagctgggacagtcaccgataaatctgctatggagagagaatcagtcgttgcaagggactttttgggcttgaatcatgccagaagcaatccttgtggggactcacaagctcagatagaatcccaaagagatgggtc---taaggcccattacaaagaaaatgtatccctggcaaatatatctttgcagtggccttactcaaaaaacgcagctgcactgcaacagttcatttctttcaagaatttgcaggaaggatcaaagaagagctcatttgaaccgctttccaattctggatttcatcctatatcaactgcagatgcttttgatttaaacaacagaagtacagctacttctcagg---cattcaatcttgatcctgctgcaaggagtgctacagagtctggaaactaccattttgggcaaaatggatctctgagtcgacctttcggtgtttctcgtgtcatgtattcagctcaggcagtcgatgatcgggctgctcaaggttataacattcaggacggtcggatgtttccctgttcgaactattcac------tttctgtctctaattcaggaatccctgcatacttcaatggacaccaagcaatagtcccatcatctctcatgtcaaagcaatttcaaggaatgcccttaacaggacaacattctttcatgcctattcttggagcctctgccaacaccccaattccagggtgtgttcctagtgttcctgaaaagccagctggtgcacaactgacaatattctatgctgggtccgtaaatgtgtatgatgatgttccggcagataaggctcaagcaattatgtttttggctggcaatggaagttccagttctggaaagacaaccactctccaacctcaaagctcaacaatttcaatgtcactgtcaactgtcgggcatgttaagcaagccacttctttgggcccaagtccattaaatgcattgcctgcaacaaatccacaagctaattcaccaaagtcacagccaaccgttcaaagtcaaactagccaatctactactgcaatgttgcctagcaccagagatcctgatgtgaatcaaactaatcttacttctaacaatcagcatgaatcttcaaaggtgaatgcgtcagggtcaacatcaacgtccattgtgtcaagagctgtaccacaagctcgcaaagcgtcacttgctcgatttcttgaaaaacgcaaagaaagggtcattacaaaagcaccttatccaacaaagaaatcagcagaggattcctctcattcagacaagtctctcagtcctaagtgttcagctacacctacatctgtggatggatgtaaatctcagcatgagtttataccaaagtcagaagaaaagggctcacaaccatggcaaggagaagctgtgaagatagagattcaagaatgtaagctgcagctcacctaa

>SEGI_06896_OG0010474
atggaaaaccaagtaaattggctcataaagaagcggacttctgttctggtattgatcttcgcgatcgccaggctgatttctgcagtaggtttgacattagatttgcctgtttgtaaggggtgtccgcctctcacaatgctcgatttggacgggcacatcgatttccacaacacccacgtcgctgctactgattttgggaaccgcaagacagctcttcctgctggagtcctctaccctcgctcggtagcggacattgccactcttgttaaatccatttataagtcaggccgctcttcgaatctcacggtcgccgcaagaggccacggacattcactgaacggccaggctcaggcacaaggtggaattgtgataaacatggagtcgttgaaggatggaataagagttgacaagagaggcatgtatgcagaagtgggagggggagagctgtggattcacctactcaatgctacgctggaggccggattggctcccaagtcctggacagactatctctatctcaccgttggagggacgctctctaacgcgggcattagcggccaagccttccgccatggtcctcagataagcaacgtttatcacctcgaaatcgtcacaggggaaggtgacgtattgacttgttccaagggacacaatgcccagctttttcatgcagtgctcggcggattgggccagttcggcatcatcaccaaagctaggattgctctcgagcctgcaccccacagagtgaaatggataagagtgttgtattcagacttcaaaacgttcacccaagatcaggagcacctaatctcccgcccggaggagggcgaactcacgttcgactacgttgaaggattcgtaattgtaaacaacggaggactgctgagcaattggaggtcgtcgtttttctcgccgcagaacccagtgaaagtgagcagcctaaacaccactggccgcgtcttatactgcttagaaatgaccctcaattacatgcacgagaattccaatcaggttgatgaggatgttacgtggctcttatcatctctgcacttcatcccagggtcggtattcatgacggatctgtcatacgtgaagttcctggatagggttcacacgtctgagattaaactccacaagcaaggactgtgggatgtaccccacccttggctcaatctcatggtgcccaagtcaaaaatccatgaattcgatgcgcgagtcttcaaagacattctgcgcaacactagcagcggccccattctcatttacccaatgaaccgcaacaagtgggatgagcaaatgtcagcggtgacaccagacgaggatatattctacctggtgggcttgctacgttctgcactgcgttctgaaacaagtggacccaacagcgaagaatttataagggatcaaaatgaacgaatactagatttctgcaacagagcaggaatgggtgtgaaacagtatcttcctcaatacagcacggagtcggagtggaaaaagcattttggcggcaaatggaacaaattctcagaatggaaagctacatatgatccaagcgcaattctagcgcctggccagagaattttctcgcggcccgctagatccccggtcgcattataa
>SESE_057914_OG0010474
atggaaaaccaagtaaattggctcatagaaaaccggacttctgttctggtattgatcttcgtgatcgccaggctgatttctgcagtaggtttgacgttagatttgcctgtgtgtaaggggtgtccgcccctcacaatgctcgatttggacgggcacatcgatttccacaacacccacgtcgctgctactgattttgggaacctcaagacagctcttcctgctggagtcctgtatcctcgctcggtagcagacgttgccactcttgttaaatccatttataagtcaggccgctcttcgaatctcaccgtcgccgcaagaggccacggacattcactgaacgggcaggctcaggcagaaggtggaattgtgataaatatggagtcgttgaaggatggaataagagttgacaagaaaggcatgtatgcagaagtgggagggggagagctgtggattcaccttcttaaggccacgctggaggccggattggctcccaagtcctggacagactatctctatctcaccgttggagggacgctctctaacgcgggcattagcggccaagccttccgccatggtccccagataagcaacgtttatcaactcgaagtcgtcacagggaaaggtgacgtattgacttgttccaagggacacaatgcccagctatttcatgcagtgctcggcggattgggccagttcggcatcatcaccaaagctaggattgctctcgagcctgcaccccacagagtcaaatggatacgggtgttgtactcagacttcaaaacgttcacccaagatcaggagcacctaatctcccgcccgcaggagggcgaactcacgttcgactacgttgaaggattcgtaattgtaaacaacggaggactgctgagcaattggaggtcgtcgtttttctcgccgcagaacccagtgaaagtgagcagcctaaacaccactggccgcgtcttatactgcttagaaatgaccctcaattacatgcacgagaattccaatcaggttgatgaggatgttacgtggctcttatcatctctgcacttcatcccagggtcggtattcatgacggatctgtcatacgtgaagttcctggatagggttcacacgtctgagattaaactccacaagcaaggactgtgggacgtaccccatccgtggctcaatctcatggtgcccaagtctaaaatccatgaattcgatgcgcgggtcttcaaagacattctgcgcaacactagcagcggccccattctcatttacccaattaaccgcaacaagtgggatgagcaaatgtcagcggtgacaccagacgaggatatattctacctggtaggcttgctgcgttctgcactgcgttctgaaacaaggggacccaacagcgaagagtttataagggatcaaaatgaacgaatactagatttctgcaacagagcaggaataggtgtgaaacagtatcttcctcaatacagcacggagtcagagtggaaaaagcattttggcggcaaatggaacaaattctcagaatggaaagctacatatgatccaagcgcaattctagcgcctggccagagaattttctcgcggcccgctagatccccggtcgcattataa
>SESE_122658_OG0010474
atggaaaaccaagtaaattggctcatagaaaaccggacttctgttctggtattgatcttcgtgatcgccaggctgatttctgcagtaggtttgacgttagatttgcctgtgtgtaaggggtgtccgcccctcacaatgctcgatttggacgggcacatcgatttccacaacacccacgtcgctgctactgattttgggaacctcaagacagctcttcctgctggagtcctgtatcctcgctcggtagcagacgttgccactcttgttaaatccatttataagtcaggccgctcttcgaatctcaccgtcgccgcaagaggccacggacattcactgaacgggcaggctcaggcagaaggtggaattgtgataaatatggagtcgttgaaggatggaataaaagttgacaagaaaggcatgtatgcagaagtgggagggggagagctgtggattcaccttcttaaggccacgctggaggccggattggctcccaagtcctggacagactatctctatctcaccgttggagggacgctctctaacgcgggcattagcggccaagccttccgccatggtccccagataagcaacgtttatcaactcgaagtcgtcacagggaaaggtgacgtattgacttgttccaagggacacaatgcccagctatttcatgcagtgctcggcggattgggccagttcggcatcatcaccaaagctaggattgctctcgagcctgcaccccacagagtcaaatggatacgggtgttgtactcagacttcaaaacgttcacccaagatcaggagcacctaatctcccgcccgcaggagggcgaactcacgttcgactacgttgaaggattcgtaattgtaaacaacggaggactgctgagcaattggaggtcgtcgtttttctcgccgcagaacccagtgaaagtgagcagcctaaacaccactggccgcgtcttatactgcttagaaatgaccctcaattacatgcacgagaattccaatcaggttgatgaggatgttacatggctcttatcatctctgcacttcatcccagggtcggtattcatgacggatctgtcatacgtgaagttcctggatagggttcacacgtctgagattaaactccacaagcaaggactgtgggacgtaccccatccgtggctcaatctcatggtgcccaagtctaaaatccatgaattcgatgcgcgggtcttcaaagacattctgcgcaacactagcagcggccccattctcatttacccaattaaccgcaacaagtgggatgagcaaatgtcagcggtgacaccagacgaggatatattctacctggtaggcttgctgcgttctgcactgcgttctgaaacaaggggacccaacagcgaagagtttataagggatcaaaatgaacgaatactagatttctgcaacagagcaggaataggtgtgaaacagtatcttcctcaatacagcacggagtcagagtggaaaaagcattttggcggcaaatggaacaaattctcagaatggaaagctacatatgatccaagcgcaattctagcgcctggccagagaattttctcgcggcccgctagatccccggtcgcattataa
>Tyu0211640.1_OG0010474
---------------------------------------------------------------------------------------------------------------------------------------------------------------------------------------------------------------------------------------------------------------------------------------atgtcggacccctctctgaatctcaccgttgcagcgagaggccacgcgcattctttgaacgggcaggctcaggcagaaggtggaattgtgatcgacatgaggtctctgaagcagagtgtgagagttgacagggcgggcatgtatgccgatgtgagtggaggggagctgtggattcatgtgctgaatgcaacgctggagaaggggttggctcccaagtcatggacggactatctctatctcaccgtcggagggacgctctctaatgccggtgtgagcggccaagctttccgccatggcccccagattaacaatgttcaccacctcgaagtcgttactggtaaa-------------------ccaataaacac--------------tcttaatgttttttgtggactgaactactctgcatttgtattaataatctatgatccacttg---ctatacagggaaaggtgaaatggataagagttctgtattcggacttcaaactgttctcccaagaccaagagcatctaatctctcgcccggaccaggggaaccttacgttcgattatgttgaaggatttgtaattgtgaacaacgaaggattgctcagcaattggaggtcctcgtttttctcgcctcagaatccagtgaaagtcagcagcctaaacaccacaggccgcgtcttatactgcttagaaatgaccatcaattacattcacggcgattcgaataaggtcgatgaggatgtttcgtcgctgttatcttctctgcagttcattccagggtcagtatttacgacggatctgtcctacgtggagttcctggatagggttcacacatccgagctgaaactccgttcgaaaggactgtgggatgtgccacacccttggctcaatttgatggtgcccaagacaaaaattcatgaattcgatgctcgagttttcaaagacattctgcgcaacaccagcagcggtcccattcttatttacgccctcaaccgcagcaagtgggatgagcgcatgtcagcggtgacaccagaagaaaatatattctacctggttgggtttctgcgctctgcactgccgtcgataacatcaggacccaaaagtgaagggtacttgatggatcaaaacggaaagattctagacttctgcaacagagctggaattggcgccaaacagtatcttccgcaatacagcacggaatcacagtggaaaaagcattttggcaataaatggaacagattcgcagaatggaaatctacatacgatcccagcgcaattttagcccccggccagaaaattttcccaaggcgaatcagctcctcggctgtagtataa
>Mgl0300450.1_OG0010474
atgggaaaccaagtaaattggctcatagaaaaccggacttctgttctggtattgatctttgtgatcgccaggctgatttctgcagtaggtttgacgttagatttgcctgtgtgtaaggggtgtccgcctctcacaatgctcgatttggacgggcacatcgatttccacagcacccacgtcgctgctactgattttgggaaccgcaagacagctcttcctgctggagtcctctatcctcgctccgttgcagacgtttccactcttgttaaatccatttataagtcaggccgctcttcgaatctcaccgtcgccgcaagaggccatgggcattcactgaacgggcaggctcaggcagaaggtggaattgtgataaacatggagtcgttgaaggatggaataagagttgacaagaaaggcatgtatgcagaagtgggagggggagagctgtggattaaccttctcaatgccacgctggaggccggattggctcccaagtcttggacagactatctctatctcaccgttggagggacgctctctaacgcgggcattagcggccaagccttccgccatggtccccagataaccaacgtttatcaccttgaagtcgtcacaggtaaaggtgacgtattgacttgttccaagggacacaatgcccagctatttcatgcagtgctcggcggattgggccagttcggtatcatcaccaaagctaggattgctctcgagcctgcaccccacagagtcaaatggataagagtgttgtactcagacttcaaaacgttcacccaagatcaggagcagctaatctcccgtccgcaggagggcgaactcacgttcgactacattgaaggattcgtaattgtaaacaatggaggactgttaagcaattggaggtcgtcgtttttctcgccgcagaacccagtgaaagtgagcagcctaaacaccacaggccgcgtcttatactgcttagaaatgaccctcaattacatgcacgagaattccaatcaagttgatgaggttgtcacgatgttgttatcatctctgcacttcatcccagggacggtattcatgacggatctgtcatacgtgaagttcctggatagggttcacacgtctgagattaaactccataagcaaggactgtgggacgtacctcacccttggctcaatctcatggtgcccaagtcaaaaatccatgaattcgatgcgcgagtcttcaaagacattctgcgcaacactagcagcggccccattctcatttacccaatgaaccgcaacaagtaa------------------------------------------------------------------------------------------------------------------------------------------------------------------------------------------------------------------------------------------------------------------------------------------------------------------------------------------

>SEGI_25709_OG0010476
atgcatgccaatccctcaactcaaatagcctgc---atgcatgaaggattcaaagcaaagc-----aaagacagataaattcgaccgccatgatcatatacaattgggtatgcagtttgagatggtttgaggtatgtttggctctgggcagttatctgttgatccacttttggcgagagagaagcagaaaaggggctcctctatgctggcctctggtaggaatgttgccgtctcttgtcgtaaatctggaccgcgtgcacgactggctaacagaagttctgaaggcgaggggaggcacctgcgtcttcaggggaccatggctgagcagcatgcagagcgtcctgacatgcgaccccaggaatatagaatacgcgctcaacatcaatttctccaactatcccaaagggcaggactttcacaggctctttgaagatctcctcggcgacggaatctttaatgccgattcggaatcttggcgtctgcagaggaaaatcgccagtctgcagttcaattcccaaagcttccgtcaattcactgcaaatactatccacgacatggtggagaagcggcttatcccgctccttgccgacgtggcagatagaaacgccactgtggatttacaggacgtgtttctgcgctacacatttgataacacgtgtactgccgtatttggcaaaaaccctggctgtctggccccagagttaccggagattcccttcgcaacagcattcgataacagcgtggaggccaccatgtaccgacacgtcatgccgcgggtctgctggcagctttcccgcgtcttcaatatcggcaaggaacggcagtttctaagagccctgaaaccgctcagggagttcgtggacaatctgattgcgttcaagaaggaagccatcgccggcggcgccaacgccgcc---gaaatgcaagacctgctctcgtctttcatgtgccgtcaaagcaacgacggcgacggcgttaattttaccgacaagtttttgcgggatactgtcatgaatttcgtgattgcgggccgggatacgtccggcgtggcgctgacgtggttcttctggtgcctatcacagcatccctacgtggaagacaaaattctggaggagcttagcgacgtccggaggcggcggaatggcggcggtggagcagaggcggtgtttatgaccgggaaggagttgcaagagtgcgtgtatttgcaggcggcgctgacggaaaccctgaggctttacccatcggtgccggtagatcacaagggagtactagccgaggacgttcttcccgacggcacttgcattcggccgggcatgaggttcatgtacagcatatactcgctgggtcgcatggagagcatatgggggcccgattgcttggagtttaagccggagagatggatttgcgagggggaaggagggcggctgaggatgaaatatgagtcaatgtataaattcttggccttcaacgccgggccaagggtgtgtttggggaaggagatggcctacatgcagatgaaaggtgctgccgccgccattattagcaggttccgggttcgagtcgtggcgaagcacagggtgacgcccaagctgtcgatcattctcaccatgaaatatgggcttccagtcaccgtgacaagacgcggattgggttcttga
>SESE_028495_OG0010476
------------------------------------atgcatgaaggattcagagcaaagc-----aaagaccgctagattcgaccgccatgattatatacaattgggtatgcagtttcagatggtacgaggtatgtttggctctgggcagttatctgttgatccacttttggcgagagagaaacagaaaaggggctcctctgtattggcctgtgctaggcatgttgccgtctcttgtcgtaaatctggaccgcatatacgactggctaacagaagttctgaaggcgagggggggcacctgcgtcttcaggggaccatggctgagcaaaatgcagagcgtcctgacatgtgaccccaggaatatagaatacgcgctcaagatcaatttctccaactatcccaaagggcaggactttcacaggctctttgaagatctcctcggcgatggaatctttaacgccgactccgaatcttggcgtctgcagaggaaaatcgccagtctaaagttcaattcgcagagcttccgtcaattcactgcaaatactgtccacgacatggtggagaaccggcttatcccgctccttgcagacgtggcagacagaagcgccatcgtggatttacaggacgtatttctgcgctacacatttgataacacgtgtactgccgtttttggcaaaaaccctggctgtctggccccggagttacccgagattcccttcgcaacagcattcgataacagcgtggaggccaccatgttccgacacgtcatgccgccggtctgctggaagctttcccggctcctcaaaatcggcaaggaacggcagtttctaagagccctgaaaccgctcagggagttcgtggacgatctgattgcgttcaagaaggaagccatggccggcggcgccaacgccgcc---gaaatgcaagacctgctctcgtctttcatgtaccgtcaaagcaacaacggcgaaggcgttaattttaccgacaagtttttgcgggatactgtcatgaatttcgtaattgccgggcgggatacgtccggcgtggccctgacgtggttcttctggtgcctatcacagcatccccacgtggaggacaaaattctggaggagctcagcgacgtccggaggcggcggaacggcggcggtggagcggaggcggtgtttatgaccggaaaggagttgcaagagtgcgtgtatttgcaggcggcgctgacggaaacgctgaggctttacccatcggtgccggttgatcacaaaggagtactggccgaggacgttcttccggacggcacctgcattcggccgggcatgaggttcatgtacagtatatactcgctgggtcgcatggagagcatatgggggcccgattgcttggagtttaggcccgagagatggatttgcgagggggaaggagggcggctgaagatgaaatatgaatcaatgtataaattcttggccttcaatgccgggccaagggtgtgtctggggaaggagatggcctacatgcagatgaaaggtgccgccgccgccattattagcaggttccgagttcgagtcgtggcgaatcacagggtgacgcctaagctgtcgatcattctcacaatgaaatatgggcttccagtcaccgtgacaagacgcgagttgagttcatga
>SESE_066870_OG0010476
----------------------------------------atgaaggattcaaagcaaagcaaagaaaagaccgatagattcgaccgccatgattatatacaattgggtatgcagtttcagatggtacg----------------------------------------------------------------------------------------aggcatgttgccgtctcttgtcgcaaatctggaccgcatatacgactggctaacagaagttctgaaggcaagggggggcacctgcgtcttcaggggaccatggctgagcaaaatgcagagcgtcctgacatgcgaccccaggaatatagaatacgcgctcaagatcaatttctccaactatcccaaagggcaggactttcacaggctctttgaagatctcctcggcgacggaatctttaacgccgactccgaatcttggcgtctgcagaggaaaatcgccagtctgcagttcaattcgcagagcttccgtcaattcactgcaaatactgtccacgacatggtggagaaccggcttatcccgctccttgcagacgtggcagacagaagcgccatcgtggatttacaggacgtatttctgcgctacacatttgataacacgtgtactgccgtttttggcaaaaaccctggctgtctggccccggagttacccgagattcccttcgcaacagcattcgataatagcgtggaggccaccatgttccgacacgtcatgccgccggtctgctggaagctttcccggctcttcaaaatcggcaaggaacggcagtttctaagagccctgaaaccgctcagggagttcgtggacgatctgattgcgttcaagagggaagccatggccggcggcgccaacgccgcc---gaaatgcaagacctgctctcgtctttcatgtgccgtcaaagcaacgacggcgaaggcggtaatttttccgacaagtttttgcgggatacggtcatgaatttcgtgattgccgggcgggatacgtccggcgtggccctgacgtggttcttctggtgcctttcacagcatccccacgtggaagacaaaattctggaggagcttagagacgtccggaggcggcggaacggcggcggtggagcggaggcggtgtttatgaccggaaaggagttgcaagagtgcgtgtatttgcaggcggcgctgacggaaacgctgaggctttacccatcggtgccggttgatcacaaaggagtactggccgaggacgttcttccggacggcacctgcattcggccgggcatgaggttcatgtacagtatatactcgctgggtcgcatggagagcatatgggggcccgattgcttggagtttaagcccgagagatggatttgcgagggggaaggagggcgtctgaagatgaaatatgaatcaatgtataaattcttggccttcaatgccgggccaagggtgtgtctggggaaggagatggcctacatgcagatgaaaggtgccgccgccgccattattagcaggttccgtgttcgagtagtggcgaatcacagggtgacgcccaagctgtcgatcattctcaccatgaaatatgggcttccagtcactgtgacaagacgcgagttgggttcatga
>Tyu0179590.1_OG0010476
-----------------------------------------------------------------------------------------------------------------------------------------------------------------------------------------------------------------------------------------------------------------------------------------------------------------------------------------------------atgacatgcgaccctcggaatatcgagtatgcgctcaagattcacttctccaactatcccaaaggaaaggattttcacagagttttcgaagatcttctcggcgacggaatctttaacgccgatgcggaatcctggcggctgcagagaaaaatcgcaagcctgcagttcaactcgcgcggtttccgtcagttcacggcaaatactgtgcaagacatggtggagaaacgactggttccgttgctcgcggacgtagcggacaggaacgccaccgtggatctgcaggacgtgtttctgcgttatacgttcgataacacgtgtacggccgtgtttggtaagaaccccgggtgcctggcggaggatttgccggaggttccgttcgccaaggcgttcgacgatggcgtggaggccacgctgtacagacacgtcatgccgagggtttgctggaaggttttccgggctctgagaatcggcaaggaaaggcagtttcacagagccctgaaaccgctcagagaatttgtggacgatctgatttcttacaaaaggaggtttctcgccgccggcgacggtgccgccggagaaatgcaagacctgctttcgcatttcatggggtgtccagataa---------------tttctacacggataagtttttgcgtgacacagtaatgaatttcgtgattgcgggacgggacacatccggcgtggcgctgacgtggttcttctggtgtctgtcccggcatcccgacgtggaggaaaatatcctgaacgagcttcgcggcatcctgacacgtcggaggggcggcggtgacgtggacggtgcgttcacg---ggtaaggagttgcaggactgtgtttatctccacgcggcgctgacggagacgctgaggctgtacccgtcggtgcccattgatcacaaggg-gttttgcacgaggatgttcttcccgacgggacgcgtattctgcccgggacgcggtttttgtatagtatttactccctcggtcgtatggaggacatatgggggctggattgcctggagtttaagccggagagatggattagtg-tggggaagaaggagaggtgaggatgaaaaatga-------------------------------------------------------------------------------------------------------------------------------------------------------------------------------------------------------------------------
>Mgl0218930.1_OG0010476
atgaa------------------gtcagccggcaaaagagatggtgattttcccgcaaagc-----aatggatgataaattcgaccgccatgattatatacaattgggtatgcagtttgagatggtatgaggtatgtttggcactgggcagttatctgttgatccacttttggcgagaaaggtacagaaaaggggctcctctatattggcctgtggtaggcatgttgccgtctcttgtcgtaaatctggaccgcatatacgactggctaacagaagttctgaaggcgaggggaggcacctgcgtcttcagaggaccatggctgagcagcatgcagagcgtcctgacatgcgacaccagaaatatagaatacgctctcaagatcaatttctccaactatcccaaaggaaaggactttcacaggctctttgaagatctcctcggcgacggaatctttaacgcggattccgaatcttggcgtctgcagaggaaaatctccagtctgcagttcaattcgcagagcttccgtcaattcactgcaaatactgtccacgacatggtggagaagcggcttatcccgctccttgcagacgtggcagatagaagcgcctccatggatttacaggacgtgtttctgcgctacacatttgataacacgtgtactgccgtatttggcaaaaaccctggctgtctggccccggagttaccggagattcccttcgcaagagcattcgataatagcgtggaggccaccatgtaccgacacgtcatgccgtggttctgctggaagcttgcccgggccctcagtatcggcaaggaacggcagttttcaagagccctgaaaccgctcagggagttcgtggacgatctgattgcgttcaagaaggaagccatcgcgggcggcgccaacaccgcc---gaaatgcaagacctgctctcatctttcatgtgccgtcaaagcaacgacggggacggcgttaattttaccgacaagtttttgcgggatacggtcatgaatttcgtgattgcggggcgggatacgtccggcgtggcgctgacgtggtttttctggtgcctatcacagcatccgcacgtggaggacaaaattctggaggagcttagcgacgtccggaggcggcggaacggcagcggtggagcggaggcagtgtttatgaccggaaaggagttgcaagagtgcgtttatttgcaggcggcgctgacggaaactctgaggctttacccatcagtgccggttgatcacaagggagtactggccgaggacgttcttcccgacggcacctgcattcggccgggcatgaggttcatgtacagcatatactcactcggtcgcatggagagcatatgggggcccgattgtttggagtttaagccggagagatggatttgcgagggtgaaggagggcagctgcggatgaaaaatgagtcaatgtataaattcttggccttcaacgccgggccaagggtgtgtttggggaaggagatggcttacatgcagatgaaagttgctgccgccgccattattagcaggttccgagttcgagtcgtggcgaatcacagggtgacacccaagctctcgatcattctcactatgaaatatgggcttccagtcaccgtgacaagacgcaggttggattcatga

>SEGI_06522_OG0010477
------------------------------------------------------------------------------------------------------------------------------------------------------------------------------------------------------------------------------------------------------------tcacatgcccatgaattacagtcatcagataattcttcaacatgtccaggaataaattctacgggaatgcttgacagaaacaagtcacaagagaggaagactatttgttcatcttctctaggcagtgaggttgagaaagctactgggattgagctttctgataattctaacatgtgcggtaatttttccgagagagagaaagttggccttatatgtagttccataattaaggctattaaagcaggtggttctgttctgatacctataagtcgtatgggttatatacttcaattagtggaagaggtatcattagcgctccagttggctggctcaaggcaggttcccatcttttatgtttcatctactgctgaagagactttggcatatgctaataccattccagaatggcttaacaaacagcgacaagaaaagttatatgccggtgaggctttatttggtcatattggacttatggcagataaaaggctttattcattttcagcacttcattctcctcagcttgt----------aaatgtatggcaggaaccatgtataatgtttgcctcccattggagcctacgacttgggccaactgtgcatttgctccaccggtggaaccagaacccaagctgtctgcttgttgtgatagaggatatgattgatgttgatctcttacttgctcctttcaagccaatgtcaatgaaacttcttcactgcccttttctatctggactaagatctgaggaaattgttccacttctgaagaaattgcaaccaaagcttgtcttgtttccagaagctctacataaaggagtaaacaagatagacctaaaagaacatccaactttgttctactgcaagggacaaacattgcgcatacccagtgtaaaagatgacattgaagtagatatggcaacagatttagcatttcagcttagaccaaagcaggctggacaaagaaaatctgtggtggccaaactgaaagcagaacttcatatagaagatggtcggctttctttgaggtctgtagcatcatcgagtgcatcaacgtctctaacaaaatggcaatctggacgaggcaagatccatccagatgttttgttggtagctttgaaagattgtggattatgtgcttctgttgaatatgatttaacatccgaaattgttacaacaaacaataagggcaatgatgaaagccaaacaaaatttgttgtaaatatcagtaccccatcaaaagcaactattgaagttaaggataaacatattttaatcaaagcagatgatgcagcaacacgggaatgtatttacaaggctgtaaatagtatc------------tga
>SESE_006325_OG0010477
----------------------------------------------------------------------------------------------------------------------------------------------------------------------------------------------------------------------------------------------------------------------------------------------------------------------------------------------------------------------------------------------------------------------------------------------------------------------------------------------------------------------------------------------------------------------------------------------------------------------------------------------------------------------------------------------------------------------------------------------------------atgacaatattctttttatcccagtatttgaattccctaatagcatctggaagcagaaatgtatggcaggaaccatgtataatgtttgcctcccattggagcctacgacttgggccaactgtgcatttgctccgccggtggaaccagaacccaagctgtctgcttgttgtgatagaggatatgattgatgttgatctcttacttgctcctttcaagccaatggcaatgaaacttcttcactgcccttttctatctggactaagatctgaggaaattgttccacttctgaagaaattgcaaccaaagcttgtcttgtttccagaagctctacataaaggagtaaacaagatagacctaaaagaacatccaactttgttctactgcaagggacaaacattgcgcataccaagtgtaaaagatgacattgaagtagatatggcaacagatttagcatttcagcttagaccaaagcaggctggacaaagaaaatctgcagtggccaaactgaaagcagaacttcatatagaagatggtcggctttctttgaggtctgtagcatcatcgagtgcatcaatgtctctaacaaaatggcaatctggacgaggcaagatccatccagatgttttgttggtagctttgaaagattgtgggttatgtgcttctgttgaatatgatttaacatccgaaatggttacaacaaacaataagggcaatgatgaaagccaaacaaaatttgttgtaaatatcagtaccccatcaaaagcgactattgaagtcaaggataaacatattttaatcaaagcagatgatgcagcaacacgggaatgtatttacaaggctgtaaatagtatc------------tga
>SESE_042162_OG0010477
atgttgatttgtgtcagtgcagcagacgctaaaaattgcataaagaaaattcacccacttcgattagctgaggaaatatgctacaatgatacactaatcattaagccaatcagttcaggattggaaattggtgcttcaaactggctggaaaaacgtggaaaacatgacacaaatgaccctacaaattcagtggttccaaagttcagatacagatttccagtttatagacaagtaaagtcatcggttggcacgtcacatgcccaggaatcgcagtcatcagataattcttcaacatgtccagaaacaagttctatgggaatgcttgacagaagcaagtcacaagaaaggaagattatttgttcatcttctctaagcagtg--------------------------------------------------------------------------------------------------------------------------------------------agtcgtatgggttatatacttcaactagtggaagaggtatcattagcactccagttggctggctca----aggttcccatcttttatgtttcatctactgctgaagagactttggcatatgctaataccattccagaatggcttaacaaacagcgacaagaaaagttatatgccggtgaggctttatttggtcatattggacttatggcagataaaaggctttattcattttcagcacttcattctcctcagcttgt----------aaatgtatggcaggaaccatgtataatgtttgcctcccattggagcctacgacttgggccaactgtgcatttgctccgccggtggaaccagaacccaagctgtctgcttgttgtgatagaggatatgattgatgttgatctcttacttgctcctttcaagccaatggcaatgaaacttcttcactgcccttttctatctggactaagatctgaggaaattgttccacttctgaagaaattgcaaccaaagcttgtcttgtttccagaagctctacataaaggagtaaacaagatagacctaaaagaacatccaactttgttctactgcaagggacaaacattgcgcataccaagtgtaaaagatgacattgaagtagatatggcaacagatttagcatttcagcttagaccaaagcaggctggacaaagaaaatctgcagtggccaaactgaaagcagaacttcatatagaagatggtcggctttctttgaggtctgtagcatcatcgagtgcatcaatgtctctaacaaaatggcaatctggacgaggcaagatccatccagatgttttgttggtagctttgaaagattgtgggttatgtgcttctgttgaatatgatttaacatccgaaatggttacaacaaacaataagggcaatgatgaaagccaaacaaaatttgttgtaaatatcagtaccccatcaaaagcgactattgaagtcaaggataaacatattttaatcaaagcagatgatgcagcaacacgggaatgtatttacaaggctgtaaatagtatc------------tga
>Tyu0179530.1_OG0010477
----------------------------------------------------------------------------------------------------------------------------------------------------------------------------------------------------------------------------------------------------------------------------------------------------------------------------------------------------------------------------------------------------------------------------------------------------------------------------------------------------------------------------------------------------------------------------------------------------------------------------------------------------------------------------------------------------------------------------------------------------------------------------------------------------------------------------------------------------------------------------------------------------------------------------------------------atgattgatgttgatctcttactttctcccttcaagccaatggcaatgaaatttcttcactgcccattttcatgtggattacggtctgaggagattgtgccacttgtgaagaaattgcaaccgaagcttgtcttgtttccagaagctttacagaaaggagtaaacaagatagacctaaaagaacatccaacttcatactactacaagggacaaacattgcacatccccagtgtaaaagatcacattgaagtggatatggcaacagatttagcatttcagcttaggccaaagcaagttggacaaggaaaatccgcagtggccaaactgaaagcagaacttcatatagaggatggtcggttttctttaaagtctgtagcatcatcaagtgcctcaacttctttaaaaatccagcaatctagacgaggcaaaatccatccagatgttttgttggtagctttgagagattgtgggatatgtgcttctgtggaaaatgacggaacatctgaaattgttacgactgacaacaaagacaatgatgaaagccgaacaaaatttgttgtaaatatcagtgccccatcaaaagctagaattgaagttaaagataaacatatcgtaattaaaacggatgatgcggcgacacgaaaacatattgtcaaggctgtaaatagtattgtttatgtgatttag
>Mgl0219000.1_OG0010477
----------------------------------------------------------------------------------------------------------------------------------------------------------------------------------------------------------------------------------------------------------------------------------------------------------------------------------------------------------------------------------------------------------------------------------------------------------------------------------------------------------------------------------------------------------------------------------------------------------------------------------------------------------------------------------------------------------------------------------------------------------------------------------------------------------------------------------------------------------------------------------------------------------------------------------------------atgattgatgttgatctcttacttgctcctttcaagccaatggcaatgaaacttcttcactgtccttttctatctggactaagatctgaggaaattgttccacttctgaagaaattgcaaccaaagcttgtcttgtttccagaagctctacataaaggagtaaacaagatagacctaaaagaacatccaactttgttctactgcaagggacaaacattgcgcatacccagtgtaaaagatgacattgaagtagatatggcaacagatttagcatttcagcttagaccaaagcaggctggacaaagaaaatctgcggtggccaaactgaaagcagaacttcatatagaagatggtcagctttctttgaggtctgtagcatcatcaagtgcatcaacgtctctaacaaaatggcaatctggacgaggcaagatccatccagatgttttgttggtagctttgaaagattgtggcttatgtgcttctgttaaatatgatttaacatcggaaattgttacaacaaacaataagggcaatgatgaaagccaaacaaaatttgttgtaaatatcagtaccccatcaaaagcgactattgaagttaaggataaacatattttaatcaaagcagatgatgcagcaacacgggaatgtatttacaaggctgtaaatagtatc------------tga

>SEGI_18178_OG0010482
atg------------------------------------------------------------------------------------------------------------------------------------------------------------------------------------------------------------------------------------------------------------------------------------------------------------------------------------------------------------------------------------------------------------------------------------------------------------------------------------------------------------------------------------------------------------------------------------------------------------------------aatataacttgtaga------------------------------------------------------------------------------------------------------------------------------------------------------------------------------------------------------------------------------------------------------------------------------------------------------------------------------------------------------------------------------------------------------------------------------------------------------------------------------------------------------------------------------------------------------------tatttttcttttgcaggtttgaaatctcatgcggttacactctatgaagcaggaaagcttggtgatgctagcattgctgagttatgcaatgacctgctagcattagaaggtacaaagtttgagggtgaactgcaagagtttgcaaatcatgcatccagtcttcggtgtgtgcttgaatgtctccagtctggtggattgacaactgatacaacagatggagatgtttcggacttaattgacgctttctctagcaaaagtgtgtcttttgatggagagaatccaagaaaaagcactggaaactctaatgttgggcaagaacaacaatcaaatggttctgcaaataataacttccattggagctcatttgaatctggaatttctcagatggataatcaaccttttgaatcaattgacccatctccggattttaataaaaccgttgacagatcatctgagcactatgcaggccggctgacaaaggtggaccttgatgctgagaaagaaggaaactctttgagctctacta---cctgtgtcaattcaaagaattgtgtgaagaggaagcacaaataccgtgtagatgttcttcgttgtgaaagcttagctggcttggcaccaccaacattgcatcgtttatttcgtcgtgactatgacataattgtttcaatgatccctctcccttcttctccttcagtaattttgcccggaggtgccagtcctgtgcattttggcccaccatcatattcttccatgacaccatggatgaaactgattctatactcagtagcaggttctggtcctgtttctgttgttcttatgaaaggtcagcggattagattgcttcctccacccttatcagaatgtgagaaagctttgttgtggacttgggatggatctactgtaggaggacttggtggcaggtttgatggaactcttgtaaatggaaatattcttttgcattgcctaaattctttattgaaagtctcagctgtgcttgttctgcccctgttgaaagttgatttaaatgagtctggaaaacctattacaaaggatataccattacctttaataaatttagatggttcttgtaccattgtcaataatgagattggacatagtactgaagaaattgcacagcttaattcaacattgacaattttggccaaagaacttcaattttggacaataggatatctccgtctaataaagattcatagaattgaagactatgagaatcagtctgctaaaaatgcaaaatgtgagtgggttccacttggtatagaatttgggataccacttttcagcccagaattgtgcagaagcatatgtcaaagggtaatacaatcagagttgcttcaagctaattcactttcagagcatcgtgaagcaatgcaaaagttaaggaaaaggctgcgtgatttttgtgcagattatcatgtaactggtcctattgcaaaacttgtctatgctaaggaacaatcaacaagagatgcatcacccatgctgacaacttatgctagtggaagatgggatccttttgttgaacctctgtcgccatggacagcaagtcataagcaactcaaaaattttgatcggcaaaggcggcgttctgaaattataagttttgatggggatattatgaggccgcaactgtcaccggttgttcatgagcataggcctggacaacctacctttatcagtagggaggcaccaccgactccagaggcagaacaacagggtcaccagatagagtttcagccacaacatggtacatc--------aatagcagacgtgaccggactcttcggagaatactcgaccttggctcctg-aaattaagcagtcattgtcatttcacaagttcatggatgtacagagc-tcaccagtaacaaccaccaccataggtgaatag
>SESE_022364_OG0010482
atgcagcatgctgcaacaacgatcgaggaacaaattattgtgagatcaattcaagaagagtgtccatgggagaaccttccaaagcgtcttcagatctttctatcttctaaagaagagtggcacaaaagagtcaaagaacattgtataaagaagcgtctccaatggagtgattgttttgcaaggaaaatatgtaaagaaagcgagtattatgaagatatgatgcattatctgcgcaaaaatctggcgctattcccttatcacttggcagaatatgtatgtcgaataatgagaatatcacccttcagatactactgtgatatgctctatgaagtgatgaaaaatgagcaaccatatgatcgtataccaaatttcagtgctgcagatgctttaagacttactggaattggaagaaatgaatttattgacatcatgaacaaatgtagagctaagaaaattatgtggaagattaacaaatcgatagtcaaggagtttctgccaacagagccagttgatttcccgattgaaccatggtggggtgtctgtcttgtcaactttaccttggaggaatttcggaaactcacagaagatgagatggcaacaatagacaaaatctgtaaagaggaggcaaatttgtttgtgttgtttgatcctcaaataatacacgggttatatcgaagaggattagtgtactttgatgtccctgtttatccagatgatcggttcaaagtttccaagcttgaaggttttgtctccaacagggaacagtcatacgaagatcctacagaagagctattatatgctgtttttgtggtttcaagtgagcatgcaacagttgctgaattggctacaacattacaggccgatttgcctcatcttcaagctgctgcatcatttgcatgtcgcctgggatgggcagtaaaagtccttgatccagtatcagttcttcaagattcaagcatgcctgggtccccaaatggtttgatcaatgatgatgaggatgttacttctttgacaggcctcagcattgaaaatcctctgggtgaaaaaaattcagatttcctagcagatggaggcagcatagatagcacaaagacatcttccagctctgtgcgtgttgcatttattgttgatgctaacataacatcatatctaatgatgggttcagtatctcctggtttgaaatctcatgcagttacactctatgaagcaggaaagcttggtgatgctagcattgctgagctatgcaatgacctgcttgcattagaaggtacaaagtttgagggtgaactgcaagagtttgcaaatcatgcatccagtcttcggtgtgtgcttgaatgtctccagtctggtggattgacaactgatacaacagatggagatgtttctgacttaattgatgctttctctagcaaaagtgttttttttgatggagaaaatccaagaaaaagcactggaaactctaatgttgggcaagaacaacaatcaaatggttctgcaaataataacttccattggagctcatttgaatctggaatttctcagatggataatcaaccttttgaatcaaatgacccattgctggattttaataaagccgttgacagatcatctgagcactacgcaggcgagctgacaaaggtggaccttgatgctgagaaagaagaaaactctttgagctctacta---ccagtgtcaattcaaagaatcgtgtgaagaggaagcgcaaataccgtgtagatgttcttcgttgtgaaagcttagctggcttggcaccaccaacattgcatcgtttatttcgtcgtgactatgacataattgtttcaatgatccctctcccttcttctccttcagtaattttgcccggaggtgccagtcctgtccattttggcccaccatcatattcttccatgacaccatggatgaaactgattctatactcagtagcaggttctggtcctgtttctgttgttcttatgaaaggtcagcggattagattgcttcctccacccttatcaggatgtgagaaagctttgttgtgggcttgggatggatctactgtaggaggacttggtggcaggtttgatggaactcttgtaaatggaaatattcttttgcattgcttaaattctttattaaaagtctcagctgtgcttgttctgcccctgttgaaagttgatttaaatgagtctggaaaacctattacaaaggatgtaccattacctttaataaatttagatggttcttgtaccattgtcaataatgagattggacttagtactgaagaaattgctcagctgaattcaacattgacgattttggccaaagaacttcaattttggacaataggatatctccgtctaataaaaattcatagaatggaagactatgagaatcagtctgctaaaaatgcaaaatgtgagtgggttccactcggtatagaatttgggataccacttttcagcccagaattgtgcagaagcatatgccaaaggataatacattcagagttgcttcaagctaattcactttcagagcatcgtgaagcaatgcaaaagttaaggaaaaggctgcgtgatttttgtgcagattatcatgtaactggtcctattgcaaaacttgtctatgctaaggaacaatcaacaagagatgcatcacccatgctgacaacttatgctagtggaagatgggatccttttgttgaacctccgttgccatggacagcaagtcataagcaaatcaaaaattttgatcggcaaaggcggcgttctgaaattttaagttttgatggggatattatgaggtcatttgctctagctcctgtatatcaacctggtacaagattagttgaagaatatgctacgacagttgatgtaacatctgaagcaagatcagaaaatt-ctgatgataatgacagtgttgatgtgattcttcctggagtaaatctcttgtttgatggttctttattgcgtccttttgatattggcacctgtttgcagggcagactccctgtttctctcattgcagaggcatctatggcatcagctgtattgcaaacgagaacaaattaa---
>SESE_020790_OG0010482
------------------------------------------------------------------------------------------------------------------------------------------------------------------------------------------------------------------------------------------------------------------------------------------------------------------------------------------------------------------------------------------------------------------------------------------------------------------------------------------------------------------------------------------------------------------------------------------------------------------------------------------------------------------------------------------------------------------------------------------------------------------------------------------------------------------------------------------------------------------------------------------------------------------------------------------------------------------------------------------------------------------------------------------------------------------------------------------------------------------------------------------------------------------------------------------------------------------------------------------------------------------------------------------------------------------------------------------------------------------------------------------------------------------------------------------------------------------------------------------------------------------------------------------------------------------------------------------------------atggataatcaaccttttgaatcaaatgacccattgctggattttaataaagccattgacagatcatctgagcactacgcaggcaagctgacaaaggtggaccttgatgctgagaaagaagaaaactctttgagctctactg---ccagtgtcaattcaaagaatcgtgtgaagaggaagcgcaaataccgtgtagatgttcttcgttgtgaaagcttagctggcttggcaccaccaacattgcatcgtttatttcgtcgtgactatgacataattgtttcaatgatccctctcccttcttctccttcagtaattttgcccggaggtgccagtcctgtccattttggcccaccatcatattcttccatgacaccatggatgaaactgattctatactcagtagcaggttctggtcctgtttctgttgttcttatgaaaggtcagcggattagattgcttcctccacccttatcaggatgtgagaaagctttgttgtggggttgggatggatctactgtaggaggacttggtggcaggtttgatggaactcttgtaaatggaaatattcttttgcattgcttaaattctttattaaaagtctcagctgtgcttgttctgcccctgttgaaagttgatttaaatgagtctggaaaacctattacaaaggatgtaccattacctttaataaatttagatggttcttgtaccattgtcaataatgagattggacttagtactgaagaaattgctcagctgaattcaacattgacgattttggccaaagaacttcaattttggacaataggatatctccgtctaataaaaattcatagaatggaagactatgagaatcagtctgctaaaaatgcaaaatgtgagtgggttccactcggtatagaatttgggataccacttttcagcccagaattgtgcagaagcatatgccaaaggataatacattcagagttgcttcaagctaattcactttcagagcatcatgaagcaatgcaaaagttaaggaaaaggctgcgtgatttttgtgcagattatcatgtaactggtcctattgcaaaacttgtctatgctaaggaacaatcaacaagagatgcatcacccaggctgacaacttatgctagtggaagatgggatccttttgttgaacctccgttgccatggacagcaagtcataagcaaatcaaaaattttgatcggcaaaggcggcgttctgaaattttaagttttgatggggatattatgaggtcatttgctctagctcctgtatatcaacctggtacaagattagttgaagaatatgctacgacagttgatgtaacatctgaagcaagatcagaaaatt-ctgatgataatgagagtgttgatgtgattcttcctggagtaaatctcttgtttgatggttctttattgcgtccttttgatattggcacctgtttgcagggcagactccctgtttctctcattgcagaggcatctatggcatcagctgtattgcaaacgagaacaaattaa---
>Tyu0196830.1_OG0010482
------------------------------------------------------------------------------------------------------------------------------------------------------------------------------------------------------------------------------------------------------------------------------------------------------------------------------------------------------------------------------------------------------------------------------------------------------------------------------------------------------------------------------------------------------------------------------------------------------------------------------------------------------------------------------------------------------------------------------------------------------------------------------------------------------------------------------------------------------------------------------------------------------------------------------------------------------------------------------------------------------------------------------------------------------------------------------------------------------------------------------------------------------------------------------------------------------------------------------------------------------------------------------------------------------------------------------------------------------------------------------------------------------------------------------------------------------------------------------------------------------------------------------------------------------------------------------------------------------atggataatcaaccttttgcttcaaatagcctatttcctgattttaataaagttgctgacagatcttctgagcagtgtgcagatcagttgttgaaggtggaccttgatgccaaaaccgaatcaacctctttcagctataatgatttcagtgtcaattcaaagaatcgtgtgaagaggaagcgcaaataccgtgtagatgttcttcgctgtgaaagtttagctgggttggcacctgcaacattgcatcgtttatttcatcgtgattatgacataattgtttcaatgatccctctcccttcttctccttcaacaattttgcctgtaggtaccagtcctgttcattttggcccaccatcaaattctgccatgactccatggatgaaactgattctgtactcagtggcagcttctggtcctgtttctgttgttttaatgaaaggtcagcgacttagattgcttccttcaccattattaggatgtgaaaaagctttgttgtggccttgggatgggtctactgtaggaggacttggtggcaaatttgatggaactcttgtgaatggaaatattcttttgcattgcttgaatttctt------------------------------------------------------------------------------------------------------------------------------------------------tacttaa----------------------------------------------------------------------------------------------------------------------------------------------------------------------------------------------------------------------------------------------------------------------------------------------------------------------------------------------------------------------------------------------------------------------------------------------------------------------------------------------------------------------------------------------------------------------------------------------------------------------------------------------------------------------------------------------------------------------------------------------------------------------------------------------------------------------
>Mgl0279430.1_OG0010482
atgcagcatgctccaacaacaattgaggaacaaattattgtgagatcaattcaagaagagtgtccatgggagaaccttccaaagcgtcttcagatctttctatcttctaaagaagagtggcacaaaagagtcaaagaacattgtataaagaagcgtctccaatggagtgattgttttgcaaggaaaatatataaagaaagcgagtattatgaagatatgatgcattatctgcgcaaaaatctggcgctattcccttatcacttggcagaatatgtatgtcgaataatgagaatatcacccttcagatactactgtgatatgctctacgaagtgatgaaaaatgagcaaccatacgatcgtataccaaatttcagtgctgcagatgctttaagacttactggaattggaagaaatgaatttattgacatcatgaacaaatgtagagctaagaaaattatgtggaagattaacaaatcgatagtcaaggaattcctgccaacagagccagttgatttcccaattgaaccatggtggggtgtctgtcttgtcaactttaccttggaggaatttcggaaactcacagaagatgagatggcaacaatagacaaaatctgtaaagaggaggcaaatttgtttgtgttgtttgatcctcaaataatacacggattatatcgaagaggattagtgtactttgatgtccctgtttatccagatgatcggttcaaagtttccaagcttgaaggttttgtctccaacagggaacagtcatatgaagatcctacagaagagctattatacgctgtttttgtggtttcaagtgagcatgcaacagttgctgaattggctacaacattacaggctgatttgcctcatcttcaagctgctgcatcgtttgcatgtcgcctgggatgggcaataaaagtccttgatccagcagtagttcttcaagattcaagcatacctgggtccccaaatggtttgatcaatgatgatgaggatggtacttctttgacaggcctcagcattgaaaatcctctgggtgaaaaaaattcagatttcctagcagatggtggcagcattgatagcacaaagacatcttccagctccgtgcgtgttgcatttattgttgatgctaacataacatcatatctaatgatgggttcagtatctcctggtttgaaatctcatgcggttacactctatgaagcggggaagcttggtgatgctagcattgctgagctatgcaatgacttgcttgcattagaaggtacaaagtttgagggtgaactgcaagagtttgcaaatcatgcatccagtcttcggtgtgtgcttgaatgtctccagtctggtggattgacaactgatacaacagatggagatgtttctgacttaattgacgctttctctagcaaaagtgttttttttgatggagagaatccaagaaaaagcactggaaactctaatgttgggcaagaacaacaatcaaatggttctgcaaataataacttccattggagctcatttgaatctggagtttctcagatggataatcaaccttttgaatcaaatgacccattgccagattttaataaagccgttgacagatcatctgagcactttgcaggccagctgacaaaggtggaccttgatgctgagaaagaagaaaacactttgagctctacta---ccagtgtcaattcaaagaatcgtgtgaagaggaagcgcaaataccgtgtagatgttcttcgttgtgaaagcttagctggcttggcaccaccaacattgcatcgtttatttcgtcgtgactatgacataattgtttcaatgattcctctcccttcttctccttcagtaattttgcctggaggtgccagtcctgttcattttggcccaccatcatattcttccatgacaccatggatgaaactgattctatactcagttgcaggttctggtcctgtttctgttgttcttatgaaaggtcagcggattagactgcttcctccacccttatcaggatgtgagaaagctttgttatgggcttgggatggatctactgtaggaggacttggtggcaggtttgatggaactcttgtaaatggaaatattcttttgcattgcttaaattccttattaaaagtctcagctgtgcttgttctacccctgttgaaagttgatttaaatgagtctggaaaacctattacgaaggatataccattacctttaataaatttagatgggtcttgtaccattgtcaataatgagattggacttagtactgaagaaattgcacagctgaattcaacattgacgattttggccaaagaacttcaattttggacaataggatatctccgtctaataaagattcatagaatggaagactatgagaatcagtctgtgaaaaatgcaaaatgtgagtgggttccacttggtatagaatttgggataccacttttcagcccagaattgtgcagaagcatatgtcaaagggtaatacaatcagagttgcttcaagctaattcactttcagagcatcgtgaagcaatgcaaaagttaaggaaaaggctacgtgatttttgtgcagattaccatgtaactggtcctattgcaaaacttgtctatgctaaggaacaatcaacaagagatccatcacccatgctgacaacttatgctagtggaagatgggatccttttgttgaaactccatcgccatgggcaccaagtcataagcaactcaaaaattttgatcggcaaaggcggcattctgaaattttaagttttgatggggatattatgaggtcatttgctctagctcctgtatatcaacctggtacaagattagttgaagaatatgctacgacagttgatgtaacatctgaagcaagatcagaaaatt-ctgatgataatgacagtgttgatgtgattcttcctggagtaaatctcttgtttgatggttctttattgcgtccttttgatattggcacctgtttgcagggcagactccctgtttctctaattgcagaggcatctatggcatcagctgtattgcaaacgagaacaaattaa---

>SEGI_05857_OG0010486
---atggcagcaaaggcaatgctttcaacccaggccgtctccatttcagctcctcgtttccatggcgtcagcaccacaagcaaactcacaaggccactgaacttgccagctctgccctctaagtcaaggaaaggcatgggaggtttaagtgtccgctgtgattacattggatctccaactaatctgataatggtggcaagcacaacactgatgttgtttgctggaagatttgggcttgctccctctgcaaacagaaaggcctctgcagggttaaaactccaggacagagaatcggggctccagactggagacccggcaggatttactggcacagacacccttgcctgtggtgccctgggacacatcattggtgtaggtgttgttcttggtttcaaa--------------------------------------------------------------------------------------------------------------------------------------------------------------------------------------------------------------------------------------------------------------------------------------------------------------------------------------------------------------------------------------tatataggcg----------ttatataa
>SESE_104162_OG0010486
atggcagcagcaaaggcaatgctctcaacccacgccgtctccatttcagctcctcgtttcaatggtgtcagcaccacaagcaaactcacaaggccactgagcatgccagctctgccctctaagtcaaggaaaggcatgggaggtttaagtgtccgctgtgattacattggatctccaacgaatctgataatggtggcaagcacaacactaatgttgtttgctggaagatttgggcttgctccctctgcaaacagaaaggcctctgcagggttaaaactccaggacagagattcggggctgcagactggagacccagcaggatttactggcacagacactcttgcctgtgg---------aaagaaatttggtgttacagaatttgtgaatcctaaagactatgaaaagcctgttcaccaggtgatcaaagaaatgactggaagtggggcggattacagctttgattgcacaggcaacaagtctgtgattgttgaagccttcaaaagcactcgtaatggatggggtacaacagtggttttaggagtgaatctgacagagatacccatagactttgcagaattgctctgtggtaagaccataaaagggtctttatttggaggaatgaaggcaaaaacagatctgcccctactggtggacatgtatatgaaaaaggagcttcagctagatgatctcatcactcatgaaatctcatttccagagatcagcaaggcatttgagttgttgatgaaaggggagtgtttgagatgcatcatgtggatgaacaggacattgcagtag
>SESE_064084_OG0010486
atggcagcagcaaaggcaatgctctcaacccacgccgtctccatttcagctcctcgtttcaatggtgtcagcaccacaagcaaactcacaaggccactgagcatgccagctctgccctctaagtcaaggaaaggcatgggaggtttaagtgtccgctgtgattacattggatctccaacgaatctgataatggtggcaagcacaacactaatgttgtttgctggaagatttgggcttgctccctctgcaaacagaaaggcctctgcagggttaaaactccaggacagagattcggggctgcagactggagacccagcaggatttactggcacagacactcttgcctgtggtgccctgggacacatcatcggtgtaggtgttgttcttggtttcaaa--------------------------------------------------------------------------------------------------------------------------------------------------------------------------------------------------------------------------------------------------------------------------------------------------------------------------------------------------------------------------------------tatttaggcg----------tcatataa
>Tyu0214250.1_OG0010486
---atggcagcaaaggcaatgctttcaaacccatccctgtcagtttctgccgctggcttccatggcttctccagcactaa-aaactcacaaggccacagagcgtggcaatgctgccctctaagtcaaggaaaggtaccggagatttggg--------------------------------------------------------------------------------------ctagcacctctgcaaacagaaaggcatcagcagggctgaagctgcaggacagggattcagggctacagaccggagacccagcagggtttactggcactgatacccttgcctgtggtgcgctgggacacgtcattggtgttggcgttgttcttggtctcaaa--------------------------------------------------------------------------------------------------------------------------------------------------------------------------------------------------------------------------------------------------------------------------------------------------------------------------------------------------------------------------------------tatgtgggcg----------ccatttaa
>Mgl0093100.1_OG0010486
---atggcagcaaaggcaatgctttcaacccacaccgtctccatttcagctcctcgtttccatggtgtcagcaccacaagcaaactcacaaggcctctgagcttggcagctctgccccctaagtcaaggaaaggcatgggaggtttaagtgtccgctgtgattacattggatctccaactaatctgataatggtggcaagcacaacactgatgttgtttgctggaagatttgggcttgctccctctgcaaacagaaaggcctcggcagggttaaaactgcaggacagagattcagggctgcaaactggagacccagcaggatttactggcacagacacccttgcctgtggtgccctgggacatatcattggtgtagttggaggtcattttggtg----------------------------------------------------------------------------------------------------------------------------------------------------------------------------------------------------------------------------------------------------------------------------------------------------------------------------------------------------------------------------------------catctggatt--------------gtga

>SEGI_11350_OG0010490
atgactttcagcaacctttcccgatggctctggcgtcggcgggattcgaagctccgacctgctgtgtctcctgcttcggcggagcggcagcggcaggaagaaga---------tgtggcgggggcatcgagcaggaggagtaggaagagtaaagggggaaagggagcagggcgtgattgcaagcctccgactgatccagaatttaacggcgtgatggtgccggtggatggggtttgtatgtctgattcggatgactctggggattcggattggtccatcgggtggttcgaaccccaatcctctgagttttccagcgagacagagtcggagagaagctttgcagttttggttccttgctatggcctcagggcgctacctgccaaagaccctcggaaaaagaaggagaaggttaacgagtctgctcgtaatgatgaccctcaggcgcagctgttaaatgcagttctctctaccagtccttctcaagataaccagaagtat--ctacagcaatggctggactctctgaagagccag-------------------tga
>SESE_032758_OG0010490
atgactttcagcaacctttcccgatggctgtggcgtaagcgggattcgaagctccgacctcctgcgtctcctgcttcgacggagcggcggcggcaggaagaaga---------tgtcgcgggggcatcaagcaggaggagtaggaagagtaaagggggaaagggagcagggcgtgattgcaagcctccgactgatccagaatttaacggcgtgatggtgccggtggatggggtttgtatgtcagattcggatggctctggggattcggattggtccatcgggtggttcgaaccccaatcctctgagttttccagcgagacagagtcggagagaagctttgcagttttggtcccatgctatggcgcaagggcgctctctgtcaaggaccctcgtaaaaagaaggagaaggttaacgagtctgcccgtcctgatgatcctcaggcgcagctgttaaatgcagttctctctaccagtccttctcaagataaccagaagtat--ctacagcaatggctggactctctgaagagccag-------------------tga
>SESE_029433_OG0010490
atgactttcagcaacctttcccgatggctgtggcgtaagcgggattcgaagctccgacctgctgcgtctcctgcttcgactgagcggcggctgcaggaagaaga---------tgtggcgggggcatcgagcaggaggagtaggaagagtaaagggggaaagggagcagggcgtgattgcaagcctccgactgatccagaatttaacggcgtgatggtgccggtggatggggtttgtatgtcagattcggatggctctggggattcggattggtccatcgggtggttcgaaccccaatcctctgagttttccagcgagacagagtcggagagaagctttgcagttttggtcccatgctatggcgcaagggcgctctcagtcaaggaccctcgtaaaaagaaggagaaggttaacgagtctgctcgtcctgatgatcctcaggcgcagctgttaaatgcagttctctctaccagtccttctcaagataaccagaagtat--ctacagcaatggctggactctctgaagagccag-------------------tga
>Tyu0283840.1_OG0010490
-----------------------atggctgtggcgtcggcgagattcgaaactccgacatgcggcgtcccctgtttcgacggagcggcggcggcacgaagcagaaacggcggcgacggcggcggcatcgcggaggaggagc-caaaaagcggtgcgggagtcggaatagggcgtgattgtaaccctccgactgacccggagtttaacggcgttatggtgccggccgacggggtttgcatgtctgattcggatgattccgggaattccgagtggtcgattggttgtttcgaacccctgtcgtctgatttctccagcgaaacggagtcggagaggagtttcgcagttttggttccttgttatggcgccagggcccttcccgtcaagaaaaaggtcaatagcaaggg------------------------cactgatcctcaggcgcagatgctgaatgctgttctctctaccagtccttcgaaggtatgtctgctgcgctgctgttggatggatttggctcttt---tcgctaggttttcaatttttggtatttga
>Mgl0135450.1_OG0010490
atgactttcagcaacctctctcgatggctctggcgtcggcgggattcgaagctccgacctgccgcgtctcctgcttcgacggagcagcggcggcaggaagaaga---------tgtggcagggacatcgagcaggaggagtaggaagagcaaagggggaaagggagcagggcttgattgcaagcctccgactgatccagaatttaacggcgtgatggtgccggcggatggggtttgtatgtctgattcggatgactctggggattcggattggtccatcgggtggttcgaaccccaatcctctgagttttccagcgagacagagtcagagagaagctttgcagttttagtcccctgctatggccttagggcgctccctgtcaaagaccctcggaaaaagaaggagaaggttaatgagtctgcccgtcctgaagaccctcaggcgcagctgttaaatgcagttctctctaccagtccttctcaagataaccagaagtat--ctacagcaatggctggactctctgaagagctag----------------------

>SEGI_00745_OG0010493
----------------------------------------------------------------------------------------------------------------------------------------------------------------------------------------------------------------------------------atgtcttcttcagaaaatggaggagtgggaggaggagatccgtcttcctcgactccaaagaatacaaatgcaacaa---cgagtgaagcgttttggacacaggactctgcatttgacacagcggaggacgtcaccgacgttgagctgctcaaacgcgcgtggagaaatgagaaagctgccccagaaattcttccatttcgacataacctcgtcgagcgagctcgcgaacaaattcagttaatggaagatacaatagcagcatctactgagagtggaactgatgaccttatgttgtccttgtaccgcatggatttggaccgcacactatttttgctgagatcctacctgcgcactcgacttctaaagattgagaaatatgttttgcatgtattaaagtcagaggaactctggaataagctctcagaagcagaacagaaatttgctcagaagtgtacagatgctttgcaaaagcatcttgaacagtctgtattaagcagattgccttatgggtatcaatccatgcttaggcaagccatttcaagtgaagaggatgatatggtacctgaaccaaaactggacacatttgttttctgtaagattagggatgcaattggatctgttcagatggatgagaagggtgaagacatcgtgaacttagtggaagacgacttttttattttgagatataagccaatacagaggctggttgagactggtcaaattgatttagtatag
>SESE_003520_OG0010493
----------------------------------------------------------------------------------------------------------------------------------------------------------------------------------------------------------------------------------atgtcttcttcagaaaatggaggagtgggaggaggagatccgtcttcctcaactccaaataatacaaatgcaacaa---cgagtggagagttttggactcaggactccgcatttgacacagcggaggatgtcaccgatgttgagctgctcaaacgcgcgtggagaaatgagaaggctgccccagaaattctttcatttcgacataacctcgtcgagcgagctcgcgaacaaattcagttaatggaagatacaatagcagcatctgccgagagtggaactgatgaccttatgttgtccttgtaccgcatggatttggaccgcacactatttttgctgagatcctacctgcgcactcgacttctaaagattgagaaatatgttttgcacgtattaaagtcagaggaactctggaataagctctcagaagcagaacagaaatttgctcagaagtgtacagatgctttgcaaaagcatcttgaacagtctgtattaagcagattaccttatgggtatcaatccatgcttaggcaagccatttcaagtgaagaagatgatatggtacctgaaccaaaactggacacatttgttttctgcaagattagggatgctattggatctgttcagatggatgagaagggtgaagacatcgtgaacttagtggaagatgacttttttattttgagatataagccaatacagaggctggttgagattggtcagattgatttagtatag
>SESE_122187_OG0010493
----------------------------------------------------------------------------------------------------------------------------------------------------------------------------------------------------------------------------------atgtcttcttcagaaaatggaggagtgggaggaggagatccgtcttcctcaactccaaataatacaaatgcaacaa---cgagtgaagcgttttggactcaggactccgcatttgacacagcggaggatgtcaccgatgttgagctgctcaaacgcgcgtggagaaatgagaaggctgccccagaaattctttcatttcgacataacctcgtcgagcgagctcgcgaacaaattcagttaatggaagatacaatagcagcatctgccgagagtggaactgatgaccttatgttgtccttgtaccgcatggatttggaccgcacactatttttgctgagatcctacctgcgcactcgacttctaaagattgagaaatatgttttgcacgtattaaagtcagaggaactctggaataagctctcagaagcagaacagaaatttgctcagaagtgtacagatgctttgcaaaagcatcttgaacagtctgtattaagcagattaccttatgggtatcaatcaatgcttaggcaagccatttcaagtgaagaagatgatatggtacctgaaccaaaactggacacatttgttttctgcaagattagggatgctattggatctgttcagatggatgagaagggtgaagacatcgtgaacttagtggaagatgacttttttattttgagatataagccaatacagaggctggttgagactggtcagattgatttagtatag
>Tyu0124450.1_OG0010493
atgagagtcgtcacaatcagttgcttcgtcctgagtcctgaccctttggtgttgaacaggggagaggattgtgagcagtttggcccgaggagtgataataatctggctgtttgtggtgctaacgtcaggctacaccgcaagcctcacttcgatcttgacagtgcaacagatggagccaagcattacggacttgcagtgcctagtggcgagcagagcgccagtgggcatgtcttcttcagaaaacggaggagc---aggagcagatccttcctcttctaccccaaa-aacacaaatgcaaatggttcgtcggaagcattttggacacaggacagtgcatttgacacagccgaagacgtgacggacgtagagctgctcaaacgcgcgtggagaaatgaaaaagccgccccagaaattcttgtctgtcgacataacctcgtccagcgagctcgcgaacaaatacagttaatggaagatacaatagtagcatctgctgagagtggagctgatgacctcatgcagtccctgtaccgcatggatttggaccgcactctgtttttgctgaggtcctacctgcgcactcgacttctaaagattcagaaatatgttttgcacattttgaagtcagaggaactctggaataggctttctgaaccagaacagaaatttgctcagaagtgtacagatgctttgcaaaagcatcttgaacagtctgtattaagcagattgccttacgggtatcaatccatgcttagacaagccatttcaagtgaagaagatgatatggtacccaaaccacaactggacacatttgttttctgcaagattagggatgcaattggatctgttcagatggatgagaagggtgaagacgtcgtgaatttagtggaagatgacttctttattttaagatataagccaatacagaggctgatcgagactggtcagattgatttagtatag
>Mgl0135180.1_OG0010493
----------------------------------------------------------------------------------------------------------------------------------------------------------------------------------------------------------------------------------atgtcttcttcagaaaatggaggagtgggaggaggagatccgtcttcctcagctccaaataatacaaatgcaacaa---cgagtgaagcgttttggacacaggactccgcatttgacacagcggaggatgtcactgacgttgagctgctcaaacgcgcgtggagaaatgagaaagctgccccagaaattctttcatttcgacataacctcgtcgagcgagctcgcgaacaaattcagttaatggaagatacaatagcagcatctgctgagagtggaactgatgaccttatgttgtccttataccgcatggatttagaccgcacactatttttgctgagatcctacttgcgcactcgacttctaaagattgagaaatatgttttgcatgtattaaagtcggaggaactctggaataagctatcagaagcagaacagaaatttgctcagaagtgtacagatgctttgcaaaagcatcttgaacagtctgtattaagcagattgccttatgggtatcaatccatgcttaggcaagccatttcaagtgaagaagatgatatggtacctgagccaaaactggacacatttgttttctgtaagattagggatgcaattggatctgttcagatggatgagaagggtgaagacatcgtgaacttagtggaagatgacttttttattttgagatataagccaatacagaggttggttgagactggtcagattgatttagtatag

>SEGI_25812_OG0010495
atggctgggagtcctgctgaaagattcatcgggtgggctttgcctcagcttggagaaggaaatgctgatactgctgctgtagagttggctctggcagggcttcatgaatttttcaatgcgggagatgcaaatggcattgagcggtatgcctcacctgttatcagagcatgcaaagagcttttggaagatgagagaacctccttgactctccttcggtctcttctgaatttgctcacagttctctcagtaaaatttacacgacattttcagtctcattttgcagatattgtagatctgttacttgggtgggcccttgtaccggatctttctgagacagatagatgcttaattacagacaaatttttgcagtttcaaaaactttgggctggcaacttgcaattctcagccaacttgttatctaaatttctgggagacatggaagtattggctcatgatgctactcctggaactccccagcaattgcgaaggttgcttgcacttgtttcctgctttgtcatagttttacaagccacagcaactggtatgctagaaatgaacttgcttgaacacattattgagccacttcaggaaatggttccacgtctgcttacatgcttgttaatggttgcccaaaattttggtgatgctcgatggctgaaggaatcttccaggtgcttgattctattggctgatatattaaaggaacggtttgtaaaattttaccctgctgcaatggatgtattacttcaatgtctgggaaaaaagagtgcagttgttcctggtgctaatgtactctcatccaacaaagttcaggcagtggtaaaaaccaacctgcagttgatgtcttcacaaagacttgctcttgaatcatctgcggttcacatggtcctcaaagtggattctttttttgcatatttacgtttgcatccaaatcatcttgtaacagggctggttgcagctacttatatttttctgctaaagcatgggtccaatgaagttgtgtcacaggccattgtttctctcacatcagaattagaattactcacaggcctgcttttg---aatgctcactctctaggaaatgataaccaggatattcttggtgtccaacaagagcccaatgagagaaattatgatcgacttgcagtttctttgtttggaagggttctttcagaacttgaaatttcagccttgataaggtttgatttaatggttttgattaattctttgatggacacaggcaaaggacctgtagattcaatgtctgcaatcaactataggttcaacagagtggaagaattttgcaattttatctcagaaaagatgaatcctttcagtaatccttttccctggcatgcagatctccagtttgcacttattcaggctttacacaggctttctaatttcactgtttgtggaaaaaatacgatcattgaggcactttctaaaaagcttgaggtttcctctgagtataagggaagctcacaaataccagctcagagaaggaaggaaattagcatggcagtatccaataacataaatgtctatggcttatgcattgccaaagctctgaatatctcatcaggtctttctgtcaagttggaagccttggactggattaatagcttttgtgagagcttgatgaccatcaacagtgaggatgattcttttcaatgtttttgtaatcaagataatgaagattttcaaacatgttaccatactggattaagcaggaatatattgtttgcagttttaagtgcagcatctgatagagagttgaaagttagatttcgggttgcatcagtgctggagaaccttttgcaagccaaactcatatatccagtatacttagcagcagttgcagatgtggcccttgaaaagctgggagaccctgattcctcgttacaaattgcttttagaaaagttctttcactggttgtcatttctgcgatgtatttgggaggttgtattgagatcgatgaccataatgcttaccagaaaaacatgccttatgtcaaaatgggtaccaggaaatactggcactggaagaaagtgtttgcaatcaagcacttttcacaatcatcacggccacagcaacttatctctgttttgaactatatttcccagcggtggcaggtatttccctctggttggctccaa--cgtcttgttcttagctattgtggaaatttgaagagtgggcttccaaaatcaaataaagattcagctaattctgaagcagctggcctgtggatagattgtaatgtagatggtgaaatgcttgagagagtatgttccaccaacaatcttgctgctgcttggtggtctatacatgaagcagctcaacattgcatcaccattcgtcttcgcactcatcttggtggacctactcaaacatttgctgcattggagcgaatgctgttagatgttgcccaattattacaagttgatcctgggcgacgtgaagcaagtagtggcacgggctccccaggtgttcatttattgccaatgaggctgttgttggaatttgtagaatccttgaagaagcaaatttataatgcatatgagggttcagctgtgttaacagctgcaccttcccaaagtgctttattttttcgtgcaaataaaaaagtttgtgaggagtggtttgctcgaatatgtgaggcactaatgaatgctagcttggcaatccaatgtaattctggtacaattcatcatgcagcaatacgtttgcaagatctaagaaatgctgccgtgtcaacactaagggatattgcacgaagccaaacggtggataactcacaaggactgagaactaaaatgttaaatgacgtgctccgagtcctgcgccacacatcactagccttgtgtaaagttcatgagtcagatgccatagtgggtctccagacatgggcagcatcaacatttggtgcactcactacagatgataatccacctggacagaaaagcatgggcacctctggactatttggatggatgacagggcttgtacatcaagcaaaggggcaatatgaaaaagctgcagctcattttacgcatttgctccagtctgaagactcccttggttccatgggagctgatgcagttcaatttgtcattgcacgtataattgaaaactatgtagctcttgcagattgggaatctctagaccactggctgcaggaattgcaactgcttcgtgctaagcatgtgggaaaatcctattctggagcattaacaacagctggcaatgaaatgaatgcaattcatgctctagctcgctttgatgagggagatgcacaaggtgcatggggattcttgggcttgaccccacagagtagtagtgaacttacagtggatcccaggcaggctattcgaagaagtgaacagatgctcttgcaggcaatgcttcatagagattccaaggaagatgtgataaagatggaaatagaaagggcaaaggcaatgctggaagaagctttgctggtttcatcaattgatggtatgcctgaagcagcagcatatgctacccaatttcattgtatttatgcctttgaagctgggtgcaagcttgttgcttgccaggatgaatttggggagttttcctcagtatttagctctttgcagcaagtagttcaagttccaatgaatgtgatgcaacaagattgtctcttgtggttgaaactcttgcgtgtttatcgtactgtgctgccagaatcaaagttaactttacatctctgtcgacagctgattagattagctcgcaaacagaccaatttcaaaatggctcatcggttgcatcaacagttgttggatggagtttcaaaatgtaatgaaggcaaatttagtgaattgattttgtcaagcttacagtatgaacgtattctactacattttgcagaggggaacttagaggaagctgtatcagagctttggtcattggttcgttcttacatacctgtttctccagtgtctgttgtttctgtatttgataatgcaatgaaagccaaggcctgtctgaaactctcatcctggttaaagaaaacctattcagaaatgcgttggccaaactttcttacaaagatgaatttggataatcataggttcaaatcatgtgaatctacatcaaatgtggaggagggatcctcttcaagggaagctaacttgatgtcagtcactagttatgcattgattcttgaagaggttgtgggttcttctgtaaagacagccacacttttgtgcccaaacatgtccaaggcatggctttcatatgctttgtggtgttatgatcatgccaaagcatcactttcaggagatcaccctgtattaaagtcatgccatttgtcacagattctagatcaggaactttcttctgcagactctgttctacttgaggaagaggtaatgagcgtgcgagccatcatcatgaaatttttcttgaaaaatgagaaaacagtgtcactcagtgaggaaatgcaacattggccagatactgaagtacacaggaaaagttcaatcatgaactttgtggaactattggtacaacgcattgtttatatcatgcagtccgctgcaggggcagcaggagttgaaaatgcagatggggaaagtgcatcttctcttttattttctcaacttcatcgagaaatgctgaaaatcaatcaagagatagattcatctgttgtcatgtcattgataaatgatttgatggacatatggtgggttttgaggagacgacgggtatcactgtttggctatgcagctggtggcttcttacaatttctttcactatcaaatagggtgcatattgaaaagcataattggaaaagctgtaatttagaacttgcaaaacatataagggaagactgtactctcaaagcaactttgtatgtcttacatattcttgtaaattatggtgctgagttagaagagacgattgaacaaggtcttatgacagtgtctcctgtgccatggcaggacataataccccagctatttgcacggttgagtactcatcctgaaaagcaggttcgtaaacagttagaaagcttattgatgacattggctaagttatctccatgggctatagtctatcctacacttgttgatatcaatgcttgtgagggtgaaccatcagaggagctccagcgtatattagattgtctgggtaaagttcatccaa-----agcttgttcaggatgtac---------------------------------aactgatgattgtggaacttgggtcaatcactgttctttgggaggagcaa--tggcttagcacactacaagatcttcatgcagatagcggtgcttcatgtcacattacaggctacagagagcatcttatag--acttagtagagaaagagtctaatttacaggagagcctatacagattgtcaattcgatcagttcaggcgttcttacatggctctatcaatctgagtgagcgatggcataggagacttgctcacttacattacagagcccttcccactatggagaagatgattattggtcttctaacgctcagtttagagcatgatggtgtctgcagaggatgcacacttggtaagaacaccaagagtcccttccatagcagcgatagtagatccaaggagatcctagatcttattcattcagatttgtgtggaccgatgtttgtggtgtcactaagtggattttggtactatgtgactttcattgatgattattcccagaagacttggatttactttttgaaatccaaggagtttgaggaggtccttgatagatgttga
>SESE_083381_OG0010495
---------------------------------------------------------------------------------------------------------------------------------------------------------------------------------------------------------------------------------------------------------------------------------------------------------------------------------------------------------------------------------------------------------------------------------------------------atggaagcactggctcatgatgctactcctggaactccccagcaattgcgaaggttgcttgcacttgtttcctgctttgtcatagttttacaagccacagcaactggtatgctagaaatgaacttgcttgaacacattattgagccacttcaggaaatggttccacgtctgcttacgtgcttgttaatggttgcccaaaattttggtgatgctcgatggctgaaggaatcttccaggtgcttgattctattggctgatatattaaaggaacggtttgtaaaattttaccctgctgcaatggatgtattgctccaatgtctgggaaaaaagagtgcagttgttcctggtgctaacgtactctcatccaacaaagttcaggcagtggtaaaaaccaacctgcagttgatgtcttcacaaagacttgctcttgaatcatctgcggttcatatggtcctcaaagtggattctttctttgcatatttacgtttgcatccaaatcatcttgtaacagggttggttgcagctacttatatttttctgctaaagcatgggtccaatgaagttgtgtcacaggccattgtttctctcacatcagaattagaattactcacaggcctgcttttg---aatgctcattctccaggaaatgataaccaggatattcttggtgtcaaacaagagcccaatgagagaaattatgaccgagttgcagtttctttgtttggaagggttctttcagaacttgaaatttcagccttgataaggtttgatttaatggttttgattaattctttgatggacacaggcaaaggacctgtagattcaatgtctgcaatcaactataggttcaacagagtggaagaattttgcaattttatcttagaaaagatgaatcctttcagtaatccttttccatggcatgcagatctccagtttgcacttattcaggctttacacaggctttctaatttcactgtttgtggaaaaaatacgaccattgaggcactttctaaaaagcttgaggtttcctctgagtataagggaagctcacaaataccagctcagagaaggaaggaaattagcatggcagtatccaataacataaatgtctatggcttatgcattgtcaaagctctgaatgtctcatcaggtctttctgtcaagttggaagccttggactggattaatagcttttgtgagagcttgatgaccatcaacagtgaggatcattcttttcaatgtttttgtaatcaaggtaatgaagattttcaaacatgttaccatactggattaagcaggaatatattgtttgcagttttaagtgcagcgtctgatagagagttgaaagttagatttcgggttgcatcagtgctggagaaccttttgcaagccaaactcatatatccagtatacttagcagcagttgcagatgtggcccttgaaaagctgggagaccctgattcctcgttacaaattgcttttagaaaagttctttcactggttgtcatttctgcgatgtatttgggaggttgtattgagatcgatgaccataatgcttaccagaaaaacatgccttatgtcaaaatgggtaccaggaaatactggcattggaagaaagtgtttgcaatcaagcacttttcacaatcatcacggccacagcaacttatctctgttttgaactatatttcccagcggtggcaggtatttccctctggttggctccaa--cgtcttgttcttagctattgtggaaatttgaagagtgggcttccaaaatcaaataaagattcagctaattctgaagcaggtggcctgtggatagatcgtaatgtagatggtgaaatgcttgagagagtatgttccaccaacaatcttgctgctgcttggtggtctatacatgaagcagctcgacattgcatcaccattcgtcttcgcactcatcttggtggacccactcaaacatttgctgcattggagcgaatgctgttagatgtcgcccaattattacaagttgatcctgggcgacgtgaagcaagtagtggcacgggctccccaggtgttcatttattgccaatgaggctattgttggaatttgtagaatccttgaagaagcaaatttataatgcatatgagggttcagctgtgttaacagctgcaccttcccaaagtgctttattttttcgtgcaaataaaaaagtttgtgaggagtggtttgctcgcatatgtgaggcactaatgaatgctagcttggcaatccaatgtaattctggtgcaattcatcatgcagcaatacgtttgcaagatctaagaaatgctgctgtgtcaacactaagggatattgcacgaagccaaacggtggataactcacaaggactgagaaccaaaatgttaaatgatgtgctccgagtcctgcgccacacgtcactagccttgtgtaaagttcatgagtcagatgccatagtgggtctccagacatgggcagcatcaacatttggtgcactcactacagatgataatccacctggacagaaaagcatgggcacctctggactatttggatggatgacagggcttgtacatcaagcaaagggtcaatatgaaaaagctgcagctcattttacacatttgctccagtctgaagactcccttggttccatgggagctgatgcagttcaatttgtcattgcacgtataattgaaaactatgtagctcttgcagattgggaatctctagaccactggctgcaggaactgcaactgcttcgtgctaagcatgcaggaaaatcctattctggagcattaacaacagctggcaatgaaatgaatgcaattcatgctctagctcgctttgatgagggagatgtacatggtgcatggggatacttgggcttgaccccacagagtagtagtgaacttacagtggatcccaggcaggctattcgaagaagtgaacagatgctattgcaggcaatgcttcatagagattccaaggaagatgtgataaagatggaaatagaaagggcgaaggcaatgctggaggaagctttgctggtttcatcaattgatggtatgcatgaagcagctgcatatgctacccaatttcattgtatttatgcctttgaagctgggtgcaagcttgttgcttgccaggatgagtttggggagttttcctcagtatttagctctttgcagcaagtagttcaagttccaatgaatgtgatgcaacaagattgtctcttgtggttgaaactcttgcgtgtttatcgtactgtgctgccagaatcaaagttaactttacatctctgtcgacagctgattagattagctcgcaaacagaccaatttcaaaatggctcatcggttgcatcaacagttgttggatggagtttcaaaatgtaatgaaggcaaatttagtgaattgattttgtcaagcttacagtatgaacgtattctactacattttgcagaggggaatttagaggaagctgtatcagagctttggtcattggttcgttcttacatacctgtttctccagtgtctgttgtttctgtatttgataatgcaatgaaagccaagacctgtctgaaactctcatcctggttaaagcaaacctattcagaaatgcattggccaaacttccttacaaagatgaatttggataatctttggttcaaatcatgtgaatttacatcaaatgtggaggagggatcctcttcaagggaagctaacttgatgtcagtcactagttacgcattgattcttgaagaggttgtgggtgcttctgtaaagacagccacacttttgtgcccaaacatgtccaaggcatggctttcatatgctttgtggtgttatgatcatgccaaagcatcactttcaggagatcaccctgtattaaagtcatgccatttgtcacagattctagatcaggagctttcttctgcagactctgttctacttgaggaagaggtaatgagcgtgcgagccatcatcatgaaatttttcctgaaaaatgagaaaacagtgtcactcagtgaggaaatgcaacattggccagacactgaagtacacaggaaaagttcaatcataaactttgtggaactattggtacaacgcattgtttatatcatgcagtctgctgcaggggcagcaggagttgaaaatgcagatggggaaagtgcatcttctcttttattttctcaacttcatcgagaaatactgaaaatcaatcaagagatagattcatctgttgtcatgtcattgattaatgatttgatggacatatggtgggttttgaggagacgacgggtatcactgtttggctatgcagctggtggcttcttaaaatttctttcactatcaaatagggtgcatattgaaaagcataattggaaaagctgtaatttagaacttgcaaaacatgtaagggaagactgtactctcaaagcaactttgtatgtcttacatattcttgtaaattatggagttgagttagaagagacgattgaacaaggtcttatgacagtgtctcctgtaccatggcaggacataataccccagctatttgcacggttgagtactcatcctgaaaagcaggttcgtaaacagttggaaagcttattgatgacattggctaagttatctccatgggctatagtctaccctacacttgttgatatcaatgcttgtgagggtgagccatcagaggagctccagcgtatattagattgtctgggtaaagttcatccaa-----agcttgttcaggatgtac---------------------------------aactgatgattgtggaacttgggtcaatcactgttctttgggaggagcaa--tggcttagcacactacaagatcttcatgcaggtagcctttttggtcattatatc-----------------------------------------------------------------------------------------------------------------------------------------------------------------------------------------------------------------------------------------------------------------------------------------------------------------------------------------ttgatgcttg------------------------gcaatttgctttttagtgtcaatttttct---------------------------------------------------------ttttga
>SESE_059238_OG0010495
atggctgggagtcctgctgaaagattcatcgggtgggctttgcctcagcttggagaaggaaatgctgatactgctgctgtagagttggctctggcagggcttcatgaatttttcagtgcgggagatgcaaatggcattgagcggtatgcctcacctgttatcagagcatgcaaagagcttttggaagatgagagaacctccttgactctccttcggtctcttctgaatttgctcacagttctctcagtaaaatttacacgacattttcagtctcattttgcagatattgtagatctgttacttgggtgggcccttgtaccggatctttctgagacagatagatgcttaattacagacaaatttttgcagtttcaaaaactttgggctggcaacttgcagttctcagccaatttgttatctaaatttctgggagacatggaagcactggctcatgatgctactcctggaactccccagcaattgcgaaggttgcttgcacttgtttcctgctttgtcatagttttacaagccacagcaactggtatgctagaaatgaacttgcttgaacacattattgagccacttcaggaaatggttccacgtctgcttacgtgcttgttaatggttgcccaaaattttggtgatgctcgatggctgaaggaatcttccaggtgcttgattctattggctgatatattaaaggaacggtttgtaaaattttaccctgctgcaatggatgtattgctccaatgtctgggaaaaaagagtgcagttgttcctggtgctaacgtactctcatccaacaaagttcaggcagtggtaaaaaccaacctgcagttgatgtcttcacaaagacttgctctcgaatcatctgcagttcacatggtcctcaaagtggattctttctttgcatatttacgtttgcatccaaatcatcttgtaacagggttggttgcagctacttatatttttctgctaaagcatgggtccaatgaagttgtgtcacaggccattgtttctctcacatcagaattagaattactcacaggcctgcttttg---aatgctcattctccaggaaatgataaccgggatattcttggtgtcaaacaagagcccaatgagagaaattatgaccgagttgcagtttctttgtttggaagggttctttcagaacttgaaatttcagccttgataaggtttgatttaatggttttgattaattctttgatggacacaggcaaaggacctgtagattcaatgtctgcaatcaactataggttcaacagagtggaagaattttgcaattttatcttagaaaagatgaatcctttcagtaatccttttccatggcatgcagatctccagtttgcacttattcaggctttacacaggctttctaatttcactgtttgtggaaaaaatacgatcattgaggcactttctaaaaagcttgaggtttcctctgagtataagggaagctcacaaataccagctcagagaaggaaggaaattagcatggcagtatccaatcacataaatgtctatggcttatgcattgccaaagctctgaatgtctcatcaggtctttctgtcaagttggaagccttggactggattaatagcttttgtgagagcttgatgaccatcaacagtgaggatgattcttttcaatgtttttgtaatcaaggtaatgaagattttcaaacatgttaccatactggattaagcaggaatatattgtttgcagttttaagtgcagcgtctgatagagagttgaaagttagatttcgggttgcatcagtcctggagaaccttttgcaagccaaactcatatatccagtatacttagcagcagttgcagatgtggcccttgaaaagctgggagaccctgattcctcgttacaaattgcttttagaaaagttctttcactggttgtcatttctgcgatgtatttgggaggttgtattgagatcgatgaccataatgcttaccagaaaaacatgccttatgtcaaaatgggtaccaggaaatactggcattggaagaaagtgtttgcaatcaagcacttttcacaatcatcacggccacagcaacttatctctgttttgaactatatttcccagcggtggcaggtatttccctctggttggctccaa--cgtcttgttcttagctattgtggaaatttgaagagtgggcttccaaaagcaaataaagattcagctaattctgaagcaggtggcctgtggatagatcgtaatgtagatggtgaaatgcttgagagagtatgttccaccaacaatcttgctgctgcttggtggtctatacatgaagcagctcgacattgcatcaccattcgtcttcgcactcatcttggtggacccactcaaacatttgctgcattggagcgaatgctgttagatgttgcccaaatattacaagttgatcctgggcgacgcgaagcaagtagtggtacgggctccgcaggtgttcatttattgccaatgaggctattgttggaatttgtagaatccttgaagaagcaaatttataatgcatacgagggttcagctgtgttaacagctgcaccttcccaaagtgctttattttttcgtgcaaataaaaaagtttgtgaggagtggtttgctcgcatatgtgaggcactaatgaatgctagcttggcaatccaatgtaattctggtgcaattcatcatgcagcaatacgtttgcaagatctaagaaatgctgctgtgtcaacactaagggatattgcacgaagccaaacggtggataactcacaaggactgagaactaaaatgttaaatgatgtgctccgagtcctgcgccacacgtcactggccttgtgtaaagttcatgagtcagatgccatagtgggtctccagacatgggcagcatcaacatttggtgcactcactacagatgataatccacctggacagaaaagcatgggcagctctggactatttggatggatgacagggcttgtacatcaagcaaagggtcaatatgaaaaagctgcagctcattttacacatttgctccagtctgaagactcccttggttccatgggagctgatgcagttcaatttgtcattgcacgtataattgaaaactatgtagctcttgcagattgggaatctctagaccagtggctgcaggaactgcaactgcttcgtgctaagcatgcgggaaaatcctattctggagcattaacaacagctggcaatgaaatgaatgcaattcatgctctagctcgctttgatgagggagatgtacatggtgcatggggatacttgggcttgaccccacagagtagtagtgaacttacagtggatcccaggcaggctattcgaagaagtgaacagatgctattgcaggcaatgcttcatagagattccaaggaagatgtgataaagatggaaatagaaagggcaaaggcaatgctggaggaagctttgctggtttcatcaattgatggtatgcctgaagcagctgcatatgctacccaatttcattgtatttatgcctttgaagctgggtgcaagcttgttgcttgccaggatgagtttggggagttttcctcagtatttagctctttgcagcaagtagttcaagttccaatgaatgtgatgcaacaagattgtctcttttggttgaaactcttgcgtgtttatcgtactgtgctgccagaatcaaagttaactttacatctctgtcgacagctgattagattagctcgcaaacagaccaatttcaaaatggctcatcggttgcatcaacagttgttggatggagtttcaaaatgtaatgaaggcaaatttagtgaattgattttgtcaagcttacagtatgaacgtattctactacattttgcagaggggaatttagaggaagctgtatcagagctttggtcattggttcgttcttacatacctgtttctccagtgtctgttgtttctgtatttgataatgcaatgaaagccaaggcctgtctgaaactctcatcctggttaaagcaaacctattcagaaatgcattggccaaacttccttacaaagatgaatttggataatctttggttcaaatcatgtgaatttacatcaaatgtggaggagggatcctcttcaagggaagctaacttgatgtcagtcactagttacgcattgattcttgaagaggttgtgggtgcttctgtaaagacagccacacttttgtgcccaaacatgtccaaggcatggctttcatatgctttgtggtgttatgatcatgccaaagcatcactttcaggagatcaccctgtattaaaatcatgccatttgtcacagattctagatcaggagctttcttctgcagactctgttctacttgaggaagaggtaatgagtgtgcgagccatcatcatgaaatttttcctgaaaaatgagaaaacagtgtcactcagtgaggaaatgcaacattggccagacactgaagtacacaggaaaagttcaatcataaactttgtggaactattggtacaacgcattgtttatatcatgcagtctgctgcaggggcagcaggagttgaaaatgcagatggggaaagtgcatcttctcttttattttctcaacttcatcgagaaatactgaaaatcaatcaagagatagattcatctgttgtcatgtcattgattaatgatttgatggacatatggtgggttttgaggagacgacgggtatcactgtttggctatgcagctggtggcttcttcaaatttctttcactatcaaatagggtgcctattgaaaagcataattggaaaagctgtaatttagaacttgcaaaacatgtaagagaagactgtactctcaaagcaactttgtatgtcttacatattcttgtaaattatggagttgagttagaagagacgattgaacaaggtcttatgacagtgtctcctgtaccatggcaggacataataccccagctatttgcacggttgagtactcatcctgaaaagcaggttcgtaaacagttggaaagcttattgatgacattggctaagttatctccatgggctatagtctaccctacacttgttgatatcaatgcttgtgagggtgaaccatcagaggagctccagcgtatattagattgtctgggtaaagttcatccaa-----agcttgttcaagatgtac---------------------------------aactgatgattgtggaacttgggtcaatcactgttctttgggaggagcaa--tggcttagcacactacaagatcttcatgcaggtagcctttttggtcaatatatc-----------------------------------------------------------------------------------------------------------------------------------------------------------------------------------------------------------------------------------------------------------------------------------------------------------------------------------------ttgatgcttg------------------------gcaatttgctttttagtgtcaatttttct---------------------------------------------------------ttttga
>Tyu0118910.1_OG0010495
atggctgggggccctgctgatagattcatgggatgggctctgcctcagcttgaagaagtcagtgctgatagcactgcggtggagctggctctggcagggcttcatgagtttttcagcgcaggagatacaaatggtattgagcagtatgcttcacct--------agcatgccaagagctttt-gaaaacgagagagcctccttgactctccttcggtctcttctgagcttgttcacagttctttcagtgaaatttacgcgatattttcagtctcattttgcagatattgtagatttgttacttgggtgggcacttgtaccaaatctttctgagacagatagatgcttgattacagacacgtttttgcagtttcagaagctctgggcaggcaacttgcagttctccgcaaacttgctatctaaatttttgggagacatggaagtactggcccatgatgcgactcctggaactccccagcaattgcgaaggttgcttgcgcttgtttcctgctttgtcgcagttttacaagcaatggcaactggtatgctagaaatgaacttgcttgaacacattattgagccacttcaggaaatggttccacgactgcttacatgcttgttaatggttgcccaaaaatttggtaatgccagatggctgatggaatcttcaaggtgcttgattctattagctgatatattaaaggaacggtttgcaaacttttactctgcggcaatggatgtattgctccaatgtctgggaacaaagggtgcagttgttccaggtgtttatgtactctcatctaaccagattcaggcagtggtaaagaccaacttgcagttaatgtcttcacaaagacttgctcttgtgccatcagcagttcacatgatccttaaaatggattctttttttgcacatttacgcttgcatccaaatcatcttgtaacagggttggttgcagctacttatatgtttctgctaaagcatgggtctagtgaagtagtgtcacaggccattgttcatattacaacagaactagaaatgctcaagcgcctgcttttgggtgatgcttattctgcagggattggtaacctggatattctgggtgtccaacaagagcatgatgagagaaattatcatcaagtttcagtttgttctcttggagggattctttcagagctcgaaattctggccttgataaggtttaatttaatggttttgacaaattctttcttggacacaggcaaaggacttgtaaattcaatggatgggttaaactctaggttcaacagagtggaagaattttgcaactttatcttagaaaaactgaatcctttcatgaaccctttttcacgctatttagatctccagtttgcacttatacaggctttacactggctttgtaatttcattgcgtttgggaaaaatacaatcatagagaggctttctaaaaaggtcgcggtttcctctgagtttgatggaagctcgcagatattggcacagagaaggaaggaaataagcatggtagtatccaagaatataaatgtatatggcttatgcattgccaaagctctgaatttgtcgtccagtctttccgtcaagttggaagccttggactggattaatagattttgtgagggctttatgaccatgaatagtgatgatgattcttttcaatgttcttgcaatcaaagtgagaaagatttccaagtatgttgccttactggattaagcaggaatatcttgtttgcgattttaagtgcagcatcagatagagagttgaaagtcagacttagggttgcatcagtgctggagcttcttataaaatccaagctcatacgtccattatactttggagcagttgcagatgtagcccttgaaaagcttggagaccctgattcctcagtacaaactgctttcaggaaagttctttcattggttgtcattgcggcaatgtatttgggagcttgcattgagattgatcaccataatgcttacaaagaaagcatatcttatgttaaggcagggaccaggaagtactggcactggaagcaagcgtttacaatcaagcacttgtcacaatcatcgcgccaacaacatcttgtctctgttttgaactatatttcccagcggtggcaggttgttccttctggctggctccaacgcgtcttgttctcagctatcatggaaatttga-----------------------------------------------------------------------------------------------------------------------------------------------------------------------------------------------------------------------------------------------------------------------------------------------------------------------------------------------------------------------------------------------------------------------------------------------------------------------------------------------------------------------------------------------------------------------------------------------------------------------------------------------------------------------------------------------------------------------------------------------------------------------------------------------------------------------------------------------------------------------------------------------------------------------------------------------------------------------------------------------------------------------------------------------------------------------------------------------------------------------------------------------------------------------------------------------------------------------------------------------------------------------------------------------------------------------------------------------------------------------------------------------------------------------------------------------------------------------------------------------------------------------------------------------------------------------------------------------------------------------------------------------------------------------------------------------------------------------------------------------------------------------------------------------------------------------------------------------------------------------------------------------------------------------------------------------------------------------------------------------------------------------------------------------------------------------------------------------------------------------------------------------------------------------------------------------------------------------------------------------------------------------------------------------------------------------------------------------------------------------------------------------------------------------------------------------------------------------------------------------------------------------------------------------------------------------------------------------------------------------------------------------------------------------------------------------------------------------------------------------------------------------------------------------------------------------------------------------------------------------------------------------------------------------------------------------------------------------------------------------------------------------------------------------------------------------------------------------------------------------------------------------------------------------------------------------------------------------------------------------------------------------------------------------------------------------------------------------------------------------------------------------------------------------------------------------------------------------------------------------------------------------------------------------------------------------------------------------------------------------------------------------------------------------------------------------------------------------------------------------------
>Mgl0208220.1_OG0010495
atggctgggagtcctgctgaaagattcatcggttgggctttgcctcagcttggagaaggaaatgctgatactgctgctgtagagttggctctggcagggcttcatgaatttttcagtgcgggagatgcaaatggcattgagcggtatgcctcacctgttatcagagcatgcaaagagcttttggaagatgagagaacctccttgactctccttcggtctcttctgaatttgctcacagttctctcagtaaaatttacacgacattttcagtctcattttgcagatattgtagatctattacttgggtgggcccttttaccggatctttctgagacagatagatgcttaatcacagacaaatttttgcagtttcaaaagctttgggctggcaacttgcagttctcagccaacttattatctaaatttctgggagacatggaagtactggctcatgatgctactcctggaactccccagcaattgcgaaggttgcttgcacttgtttcttgctttgtcatagttttacaagccacagcaactggtatgctagaaatgaacttgcttgaacacattgttgagccacttcaggaaatggttccacgtctgcttacgtgcttgttaatggttgcccaaaattttggtgatgctcgatggctgaaggaatcttccaggtgcttgattctattggctgatatattaaaggaagggtttgtaaaattttaccctgctgcaatggatgtattgctccaatgtctgggaaaaaagagtgcagttgttcctggtgctaatgtactctcatccaacaaagttcaggcagtggtaaaaaccaacctgcagttgatgtcttcacaaagacttgctcttgaatcatctgcagttcacatggtcctcaaagtggattctttttttgcatatttacgtttgcatccaaatcatcttgtaacagggttggttgcagctacttatatttttctgctaaagcatgggtccaatgaagttgtgtcacaggccattgtttctctcacatcagaattagaattattcacaggcctgcttttg---aatgctcactctccaggaaatgataaccaggatattcttggtgtccagcaagagcccaatgagagaaataatgatcaagttgcagtgtatttgtttggaagggttctttcagaacttgaaatttcagcattgataaggtttgatttaatggttttgattaattctttgatggacacaggcaaaggacctgtagattcaatgtctgcaatcaactataggttcaacagagtggaagaattttgcaattttatcttagaaaaggtgaatcctttcaggaatccttttccatggcatgcagatctccagtttgctcttattcaggctttgcacaggctttctaatttcactgtttgtggaaaaaatacaatcattgaggcactttctaaaaagcttgaggttccctctgagtataagggaagctcacaaataccagctcagaaaaggaaggaaattagcatggcagtatccaataacataaatgtctatggcttatgcattgccaaagctctgaatgtctcatcaggtctttctgtcaagttggaagccttggactggattaatagcttttgtgagagcttgatgaccatcaacagtgaggatgattcttttcaatgtttttgtaatcaaggtaatgaagattttcaaacatgttgccatactggattaagcaggaatatattgtttgcagttttaagtgcagcgtctgatagagagttgaaagttagatttcgggttgcatcagtgctggagaaccttttgcaagccaaactcatatatccagtatacttggcagcagttgcagatgtagcccttgaaaagctgggagaccctgattcctcgttacaaattgcttttagaaaagttctttcactggttgtcatttctgcaatgtatttgggaggttgcattgagattgatgaccataatgcttaccagaaaaacatgccttatgtcaaaatgggtaccaggaaatactggcactggaagaaagtgtttgcaatcaaacacttttcacaatcatcaaggccacagcaacttatctctgttttgaattatatttcccagcggtggcaggtatttccctctggttggctccaa--cgtcttgttcttagctattgtggaaatttgaagagtgggcttccaaaaacaaataaagattcagctaattctgaagcaggtggcctgtggatagaccgtaatgtagatggtgaaatgcttgagagagtatgttccaccaacaatcttgctgctgcttggtggtctatacatgaagcagctcgacattgcatcaccattcgtcttcgcactcatcttggtggacctactcaaacatttgctgcattggagcgaatgctgttagatgtcgcccaattattacaagttgatcctgggcgacgcgaagcaagtagtggcacaggctccccaggtgttcatttattgccaatgaggctattgttggaatttgtagaatccttgaagaaacaaatttataatgcatacgagggttcagctgtgttaactgctgcaccttcccaaagtgctttattttttcgtgcaaataaaaaagtttgtgaggagtggttcgctcgcatatgtgaggcactaatgaatgctagcttggcaatccaatgtaattctggtacaattcatcatgcagcaatacgtttgcaagatctaagaaatgttgccgtgtcaacactaagggatattgcacgaagccaaatggtggataactcacaagcactgagaacgaaaatgttaaatgatgtgctccgagtcctgcgccacacatcactagccttgtgtaaagttcatgagtcagatgccatagtgggtctccagacatgggcagcatcaacatttggtgcactcactacagatgataatctacctggacagaaaagcatgggcacctctggactatttggatggatgacagggcttgtacatcaagcaaaggggcaatatgaaaaagctgcggctcattttacacatttgctccagtctgaagactcccttggttccatgggagctgatgcagttcaatttgtcattgcacgtataattgaaaactatgtagctcttgcagattgggaatctctagaccactggctgcaggaactgcaactgcttcgtgctaagcatgctggaaaatcctattctggagcattaacaacagctggcaatgaaatgaatgcaattcatgctctagctcgctttgatgagggagatgcacaaggtgcatggggattcttgggcttgaccccacagagtagtagtgaacttacagtggatcccaggcaggctattcgaagaagtgaacagatgctgttgcaggcaatgcttcatagagattccaaggaagatgtgataaagatggaaatagaaagggcaaaggcaatgctggaggaagctttgctggtttcatcaattgatggtatgcctgaagcagcagcatatgctacccaatttcattgtatttatgcctttgaagctgggtgcaagctggttgcttgccaggatgaatttagggagttttcctcagtatttagctctttgcagcaagtagttcaagttccaatgaatgtgatgcaacaagattgtctcttgtggttgaaactcttgcgtgtttatcgtactgtgctgccagaatcaaagttaactttacatctctgtcgacagctgattagattagctcgcaaacagaccaatttcaaaatggctcatcggttgcatcaacagttgttggatggagtttcaaaatgtaatgaaggcaaatttagtgaatggattttgtcaagcttacagtatgaacgtattctactacattttgcagaggggaacttagaggaagccatatcagagctttggtcattggttcgttcctacacacctgtttctccagtgtctgttgtttctgtatttgataatgcaatgaaagccaaggcctgtctgaaactctcatcctggttaaagcaaacctattcagaaatacattggccaaacttccttacaaagatgaatttggataatctttggttcaaatcatgtgaagttacatcaaatgtggaggagggatcctcttcaagggaagctaacttgatgtcagtcactagttatgcattgattcttgaagaggttgtgggtgcttctgtaaagacagccacacttttgtgtccaaacatgtccaaggcatggctttcatatgctttgtggtgttatgatcatgccaaagcatcactttcaggagatcaccctgtattaaagtcatgccatttgtcacaggttctagatcaggtgctttcttctgcagactctgttctacttgaggaagaggtaatgagtgtgcgagccatcatcatgagatttttcttgaaaaatgagaaaacagtgtcattcagtgaggaaatgcaacattggccagacactgaagtacacaggaaaagttcaatcataaactttgtggaactattggtacaacgcattgtttatatcatgcagtctgctgcaggggcagcaggagttgaaaatgcagatggggaaagtgcatcttctcttttattttctcaacttcatcgagaaatgctgaaaaccaatcaagagatagattcatctcttgtcatgtcattgataaatgatttgatggacatatggtgggttttgaggagacgacgggtatcactgtttggctacgcagctggtggcttcttaaaatttctttcactatcaaatagggtgcatattgaaaagcataattggaaaagctgtaatttagaacttgcaaaacatgtaagggaagactgtactctcaaagcaactttgtatgtcttacatattcttgtaaattatggagttgagttagaagagacgattgaacaaggtcttatgacagtgtctcctgtaccatggcaggacataataccccaactatttgcacggttgagtactcatcctgaaaagcaggttcgtaaacagttggaaagcttattgttgacattggctaagttatctccatgggctatagtctaccctacacttgttgatatcaatgcttgtgagggtgaaccatcagaggagctccaacgtatattagattgtctggttgtttcccacccaaccacctgcagattgagggtttatcatgcagtaggagtgctgagtgatcacacctggagccgcttgttgaataactctgcatatttcctcctatatggcaggtttaactcagatctgagtgaagcagtgcctttctggagggttggacgcatcactgtgaggcaaattcaagagtttggggcctgctaccattctgctggggtggtgcctactttac-------------cagtttatacaaggcatttctataggctatttcccacccaattatcatgcagtaggagtgttgag--------------------------------------------------------------------------------------------------------------------------------------------------------------------------------------------------------------------------------------------------------------------------------------------------------------------------------tga

>SEGI_01592_OG0010496
atgccatctagagtgttgaatgaagcttctgcttcttcttcttcttctaagtatagatcacagacgctggtcattaaatcaaactctaaacaccaccatcactttcatagatattcaaatcaccatcagaagttattcataattgggttctcaacccttggatttgggttgctacttatatgcttgttgctagcgatcctgtggtataaccgcgttaagagtagcaaaaccagtccatatgaactcactactatccggctccagaggttttcataccgggagctcaagtctgccactggctcattcaactcgactcacaggcttgggaagggaggatttggtgttgtttacagaggggttctcaggaatggcaaggaggttgcagttaagagaatggacatgacatccctgcagggtgaaagagaatttcagaatgagctatcaattattggagggctcagatctccatttgtggtctctctttttgggtattgttcagatggaaagaggagattgttggtgtatgagcatatgcagaatagaagcctacaggaggctctgtttgagaatgatgagtcgccttcgaagctggattgggaaaagaggtttaaggtaattctggacactgcacaggctttggcctttctgcaccttgagtgtgacccacctattgttcatggtgatataaaaccaagcaatattctgctggatgccaacttcaacgccaggcttgcagattttgggctcgcaagagtcaaatgtgatgtggagtacggccctgaattgttcagtcaagatctctgtaagagtcaagatctgtggaagagccaagaccttaacaaaagccaggatcttgcaaggattaatagagataataataagaatgttaagattgatttcggtgatcatgcggagggaagcattggtagaatatccagcagaaagatggagaatgccaatcttgggatggatgtagatggacctaaaagtccaagctctgtatcagaggtggatttctctctggcc------ttgcagcatcaggcttcttcatcatgtagagttgaatggtacagtgacgcagcccaggtagtgcaatcggttgttcttggaggagatgaggagactggattgcacaagaacgcaaaggagattatggctgaaaattccccttcagatgcacgggcgcaagaagttgtcatcagtggggacgaagatattggattgaacacgaagggaaaggagattatggctgaaaattgccactcagatgcagggactgatgatgtgggtagcattgacaggagcaaggatttgagagcgtctcctcaagactatgctttggatgacaaggatctgaagaagaaacagccttggggaaaggattggtggtggaggcaagatggcagtggtgagctgagtgctaaggactatgtgatggagtggattggaagccaaatcaagcctggtaggagtgcaaactgggatgatgagaacaaggtagagaaaaatacagatggaactaagactccagaggtcagagaagagcctagtggtgaactcactcttacagagtcaatgagaataccagagaaaagcttaaaatcaggaaaaaataagcacaagaagtttaaggagtggtggaaggaagaatactttgcagagcttaataagaagaacaagaagttgagaaagatggatagtaaatggaagagaggaaagaacgttgagacctggagagatgagtgctttagtgggaatttgagcaaagggaatagcaaaaggtacaatgggagaactgatagtagaggcagagac---tggaaggatgatcacagtggagaaatcagctttggaagggtctggaggaatagagataaaaagaaacatcattcaatgggaagtgatatgtggagtggggatttgcttagcagagatttgagcagtactaccagcatgagaggaacagtttgttacatagcccctgaatatggaggctgtggatatctttcagaaaagggtgatatttatagttttggtgtacttatgttggttattgtttctggtagaaggcctctgcatattctggcttcgcccatgaaggattttgagaaggcaaacctcatcacatgggctagacaccttgctcagacaggaaatatcttggaccttgtggacgagaacttgagagatgtttataacagagatcaggcaagtctttgcatcactctcgcactgttatgcttgcagagaatcccagagatgagacctgacatcgctgagatagtgaagattctaaaaggagagatggatgcgccagatctgccactggaattctcaccttctcctccttgccgaatcttcaaccggctgcccctttttttgagagttggcgtttttgagtctaccatacctgaaggccttgcaaaattgagatgcttgggcaattcaaatgcagagacatacaattgtttctcaattcacttccctcacagggtaaacttatatgctatttgttaa
>SESE_054223_OG0010496
atgccatctagagtgttgaatgaagcttctg------cttcttcttctaagtatagatcacagacactggtcataaaatcaaacgctaaacaccaccatcactttcatagatattcaaatcaccatcagaagttattcataattgggttctcaacccttggatttgggttgctacttatatgcttgttgctagcgatcctgtggtataaccgcgttaagagtagcaaaaccagtccatatgacctcactactatccggctccagaggttttcataccgggagctcaagtctgccactggctcattcaactcgactcacaggcttgggaagggaggatttggtgttgtttacagaggggttctcaggaatggcaaggaggttgcagttaagagaatggacatgacatccctgcagggtgaaagagaatttcagaatgagctatcaatcattggagggctcagatccccgtttgtggtctctctttttgggtattgttcagatggaaagaggagattgttggtgtatgagcatatgcagaatagaagcctgcaggaggctctgtttgagaatgatgagtcaccttcgaagctggagtgggaaaagaggtttaaggtaattctggacactgcacaggctttggcctttctgcaccttgagtgtgacccacctattgttcatggtgatataaaaccaagcaatattctgctcgatgccaacttcaacgccaggcttgcagattttgggctcgcaagagtcaaatgtgatgtggagtacggccctgaattgttcagtcaagatctctgtaagagtcaagatctgtggaagagccaagaccttaacaaaagccaggatcttgcaaggattaatagagataataataagaatgttaagattgatttcggagatcatgcggagggaagcattggtagaatatccagcagaaagatggagaatgccactcttgggatggacgtagatggacctaaaagtccaagctctgtatcagaggtggatttctctctagccttgcagttgcagcatcaggcttcttcatctagtagagttgaatggtacagtgacgcagcccaagtagtgcaaccggttgttcttggaggagatgaggagactggattgcacacgaaggcaaaggagattatggctgaaaattacccttcagatgcacgggcgcaagaagttgtcatcagtggggatgaagatattggattgaagacgaagggaaaggagattatggctgaaaattgcctctcagatgcagggactgatgatatgggttttattgacaggatcaaggatttgagagcgtctcctccagaatatgctttggatgacaaggatctgaagaagaaacagccttggggaaaagattggtggtggaggcaagatggcagtggtgagcttagtgctaaggactatgtgatggagtggattggaagccaaatcaagcctggtaggagcgcaaactgggatgatgagaacaaggtagaaaaaaatacagatggaactaagactccagaggtcagagaagagcctagtggcgaacttacccttacagagtcaatgagaataccagagaaaagcttaaaatcaggaaaaaataagcacaagaagtttaaggagtggtggaaggaggagtactttgcagagcttaataagaaaaacaagaagttgagaaagatggatagtaaatggaagagaggaaagaacgttgagatctggagagatgagtgctttagtgggaatttgagcaaagggaatagcaaaaggtacaatgggagaactgatagtagaggcagagac---tggaaggatgatcatagtggagaaatcagcttcggaagggtctggaggaatagagataaaaagaaacatcattcaatgggaagtgatatgtggagtggggatttgcttagcagagatttgagcagtactaccagcatgagaggaacagtttgttacatagcccctgaatatggaggctgtggatatctctcagaaaagggtgatatttatagttttggtgtacttatgttggttattgtttctggtagaaggcctctgcatattctggcttcgcctatgaaggattttgagaaggcaaacctcatcacatgggctagacaccttgctcagacaggaaatatcttggaccttgtggacgagaacttgagagatgtttataacagagatcaggcaagtctttgcatcactctcgcactgttatgcttgcagagaatcccagagatgagacctgacatagctgagatagtgaagattctaaaaggagagatggatgcgccagatctgccactggaattctcaccttctcctccttgccgaatcttcaaccggtcaagacgaaaactaaatgcagatgttgcaatttctgttg------------------------------------------------------------attttcca---------------------------------------tag
>SESE_049991_OG0010496
atgccatctagagtgttgaatgaagcttctg------cttcttcttctaagtatagatcacagacactggccataaaatcaaacgctaaacaccaccatcactttcatagatattcaaatcaccatcagaagttattcataattgggttctcaacccttggatttgggttgctacttatatgcttgttgctagcgatcctgtggtataaccgcgttaagagtagcaaaaccagtccatatgacctcactactatccggctccagaggttttcataccgggagctcaagtctgccactggctcattcaactcgactcacaggcttgggaagggaggatttggtgttgtttacagaggggttctcaggaatggcaaggaagttgcagttaagagaatggacatgacatccctgcagggtgaaagagaatttcagaatgagctatcaatcattggagggctcagatccccgtttgtggtctctctttttgggtattgttcagatggaaagaggagattgttggtgtatgagcatatgcagaatagaagcctgcaggaggctctgtttgagaatgatgagtcaccttcgaagctggattggggaaagaggtttaaggtaattctggacactgcacaggctttggcctttctgcaccttgagtgtgacccacctattgttcatggtgatatcaaaccaagcaatattctgctcgatgccaacttcaacgccaggcttgcagattttgggctcgcaagagtcaaatgtgatgtggagtacggccctgaattgttcagtcaagatctctgtaagagtcaagatctgtggaagagccaagaccttaacaaaagccaggatcttgcaaggattaatagagataataataagaatgttaagattgatttcggagatcatgcggagggaagcattggtagaatatccagcagaaagatggagaatgccactcttgggatggatgtagatggacctaaaagtccaagctctgtatcggaggtggatttctctctagccttgcagttgcagcatcaggcttcttcatctagtagagttgaatggtacagtgacgcagcccaagtagtgcaaccggttgttcttggaggagatgaggagactggattgcacactaaggcaaaggagattatgcctgaaaattacccttcagatgcacgggcgcaagaagttgtcattagtggggatgaagatattggattgaacacgaagggaaaggagattatggctgaaaattgcctctcagatgcagggactgatgatatgggtagcattgacaggatcaaggatttgagagcgtctcctccagaatatgctttggatgacaaggatctgaagaagaaacagccttggggaaaagattggtggtggaggcaagatggcagtggtgagcttagtgctaaggactatgtgatggagtggattggaagccaaatcaagcctggtaggagcgcaaactgggatgatgagaacaaggtagaaaaaaacacagatggaactaagactccagaggtcagagaagagcctagtggcgaacttacccttacagagtcaatgagaataccagagaaaagcttaaaatcaggaaaaaataagcacaagaagtttaaggagtggtggaaggaggagtactttgcagagcttaataagaaaaacaagaagttgagaaagatggatagtaaatggaagagaggaaagaacgttgagatctggagagatgagtgctttagtgggaatttgagcaaagggaatagcaaaaggtacaatgggagaactgatagtagaggcagagac---tggaaggatgatcatagtggagaaatcagcttcggaagggtctggaggaatagagataaaaagaaacatcattcaatgggaagtgatatgtggagtggggatttgcttagcagagatttgagcagtactaccagcatgagaggaacagtttgttacatagcccctgaatatggaggctgtggatatctctcagaaaagggtgatatttatagttttggtgtacttatgttggttattgtttctggtagaaggcctctgcatattctggcttcgcccatgaaggattttgagaaggcaaacctcatcacatgggctagacaccttgctcagacaggaaatatcttggaccttgtggacgagaacttgagagatgtttataacagagatcaggcaagtctttgcatcactctcgcactgttatgcttgcagagaatcccagagatgagacctgacatagctgagatagtgaagattctaaaaggagagatggatgcgccagatctgccactggaattctcaccctctcctccttgccgaatcttcaaccggtcaagacgaaatctaaatgcagatgttgcaatttccgttg------------------------------------------------------------attttcca---------------------------------------tag
>Tyu0117590.1_OG0010496
atgccatctagaatggtgtatgaagcttctt------cttcttctttcaagtatagatcagatacactggtgataaaagcaagtgcccaacaacaccaccattttcatagacatttgaatcggcatcagagagcattcataattgggttctcagcccttggagttgggttgctggttatatgtgtgttgcttgtgattctgtggtatcaccgccttaagagcaacaggactagtccgtatgacctcactgctatcaggcttcagaggttttcataccgtgagctcaagtctgctactggttcattcaattcagctcgcaggcttgggaagggaggatttggtgttgtttacagaggggttctcaggaatggcaaggaagttgcagtcaagagaatggacatggcatccttgcagggggaaagagaatttcagaatgagttgtcgattattgg-gggctcaggtctccatttgtgg--------------------------------------------------------------------agcctgcaggaggcgctgtttgaaaatgatcagtcaccttcaaagcttgattgggataagaggtttaagataattctggacactgcacaagctctggggtttctgcacctggagtgtgacccacccattgttcatggtgatataaagccaagcaacattctgctggatgccaacttccatgccaggcttgctgattttgggctggcaagagtcaaatgtgatgtggactatgtgcccgatttgttcagtcaagacctctgcaagagtcaggatctatggaagagccaagaccttaacaaaagccaggatcttgcaaggattaacagagaaaataataagaatgctaagattgttttgggtgaatatgcggagggcagcattggtaggatctccagcagaaagatggagaatgccaatcttggtatggatgtggatgaacccaaaagtccaagctctgtatcagaggtggatttcgctctggccttgcagttgcagcatcaggcttgttcatccagtaaagttgaatggtgcagtgacacagcccaagtagtgcaagaggtggttgttagtggagatgaagagattggattgaacacggaggcaaaggggattatggcggaaaattgtccgtcatgtgcacaggtgcaagaagttgtcatcgccggggatgaagagattggattgaacacgaagggaaaagagattatgactgaaaattgcctctcagatgcaggaactgatgatgcgggtagcattgacaggagcaaggatttgttggcatctccttcagtatgtgctctggatgacaaggatctgagaaagaaacagccttggggaaaagattggtggtggaggcaagatggcagtggtgagctgagtgctaaggactatgtgatggaatggattggaagccaaatcaagcctggtaggagtgcaaactgggatgatgagaacaaggtagag-aaaatacagatggaaccaagactccagag--------------------------------------------------------aaaaagctttaagccaggaaaaagcaagcacaagaagttcaaggaatggtggaaagaagagtattttgcagagcttaataagaaaagtaagaagttgagaaagatggacggtaaatggaagagaggcaagaaagttgagagctggagagatgagtgctttagtgggaatctgagcaaagggaatagcagaaggtacaatgggagaactgatagtagaggcagagacttatggaaggatgatcacagtggagaaataagctttaagagggtctggaggaatagagataaaaagaaacatcattcgatgggaagtgatatgtggagtggtgatttgcttagcagagatttgagcagtactaccagcatgagagggacagtttgttacatcgcccctgaatatggaggctgtggatatctctcagagaagggtgacatttatagttttggtgtcctcatgttggttattatttctggaagaaggcctctgcatattctcgcctcccccatgaaggattttgagaaggcaaacctaatcacctgggctagacatcttgctcaaacgggaaatatcttggaccttgtggacgagaacttgagagatgtttataacagagatcaggctagtctttgtattactctcgcactgttatgcttgcagaggatcccagagatgagacctgatatagctgagattgttaagattttgaaaggagagatggatgctcccgatctgccgctggaattctcaccttctcctccttgcagaatcttcaatcggtcaagacgaaaactaaatgcagatgttgcagtttctgttg------------------------------------------------------------attttcca---------------------------------------tag
>Mgl0208090.1_OG0010496
atgccatctagagtgttgaatgaagcttctg------cttcttcttctaagtatagatcagagacactggtcataaaatcaaacactaaacaccaccatcactttcatagatattcaaatcaccatcagaagttattcataattgggttctcaacccttggatttgggttgctacttatatgtttgttgcttgcgatcctgtggtataaccgcgttaagagtagcaaaaccagtccatatgacgtcactactatccggctccagaggttttcataccgggagctcaagtctgccactggctcattcaactcgactcacaggcttgggaaaggaggatttggtgttgtttacagaggggttctcaggaatgggaaggaggttgcagttaagagaatggacatgacatccctgcagggtgaaagagaatttcagaatgagctgtcaatcattggagggctcagatctccatttgtggtctctctttttgggtattgttcagatggaaagaggagattgttggtgtatgagcatatgcagaatagaagcctgcaggaggctctgtttgagaatgatgagtcaccttcgaaactggattgggaaaagaggtttaaggtaattctggacactgcacaggctttggcctttctgcaccttgagtgtgacccacctatcgttcatggtgatataaaaccaagcaatattctgctggatgccaacttcaacgccaggcttgcagattttgggctcgcaagagttaaatgtgatgtggagtacggccctgaattgttcagtcaagatctctgtaagagtcaagatctgtggaagagccaagaccttaacaaaagccaggatcttgcaaggattaatagagataataataagaatgttaagattgatttcggtgatcatgcggagggaagcattggtagaatatccagcagaaagatggagaatgccaatcttgggatggatgtagatggacctaaaagtccaagctctgtatcagaggtggatttctctctggccttgcagttgcagcatcaggcttcttcatctagtagagttgaatggtacagtgacgcagcccaagtagtgcaatcggttattcctggaggagatgaggagactggattgcacacgaaggcaaaggagattatggctgaaaattacccttcagatgcacgggcgcaagaagttgtcatcagtggggatgaagatattggattgaacacgaagggaaaggagattatggctgaaaattgcctctcagatgcagggactgatgatgtgggtagcattgacaggagcaaggatttgagagcgtctcctctaaactatgctttggatgacaaggatctgaagaagaaacagccttggggaaaagattggtggtggaggcaagatggcagtggtgagctgagtgctaaggactatgtgatggagtggattggaagccaaatcaagcctgggaggagtgcaaactgggatgatgagaacaaggtagaaaagaatacagatggaactaagactccagaggtcagagaagagcctagtggtgaactcactcttacagagtcaatgagaataccagagaaaagcttaaaatcgggaaaaaataagcacaagaagtttaaggagtggtggaaggaagaatactttgcagagcttaataagaagaacaagaagttgagaaagatggatggtaaatggaagagaggaaagaacgtcgagacctggagagatgagtgctttagtgggaatttgagcaaagggaatagcaaaaggtacaatgggagaactgatagtagaggcagagat---tggaaggatgatcacagtggagaaatcagctttggaagggtctggaagaatagagataaaaagaaacatcattcaatgggaagtgatatgtggagtggggatttgcttagcagagatttgagcagtactaccagcatgagaggaacagtttgttacatagcccctgaatatggaggctgtggatatctctcagaaaagggtgatatttatagttttggtgtacttatgttggttattgtttctggtagaaggcctctgcatattctggcttcgcccatgaaggattttgagaaggcaaacctcatcacatgggctagacaccttgctcagacaggaaatatcttggaccttgtagacgagaacttgagagatgtttataacagagatcaggcaagtctttgcatcactctcgcactgttatgcttgcagagaatcccagagatgagacctgacatagctgagatagtgaagattctaaaaggagagatggatgcgccagatctgccactggaattctcaccttctcctccttgccgaatcttcaaccggtcgagacgaaaactaaatgcagatgttgcaatttctgttg------------------------------------------------------------attttcca---------------------------------------tag

>SEGI_40323_OG0010497
atggaataccaagggccaaaccagaggtccaatgcaaacataggcaatttaggcatgccgaattttatggcttttaattggactcct------------gaatctgcaaacaacctaaatgaatcaatgcagaagatgtcaatacaatcaacggatgctggtaatgagttagaaatctcttcaggtccttacccagaacggccaggtgtggctgattgttcattttatatccgcacaggcagttgcaagtttggtatgaattgtcacttcaaccatcctccaaataggaaacaggcttctcaaactggagacccacataataatgttggacaacctgaatgccagttttatttaaagggaacctgtaagtatggtgcaatgtgcaaatatggtcattcaaatcagaaggaaggatctggagtggagccacaatttaactacttggggcttcctattcgtcagggagaaagagaatgtccattttatatgcgcacgggatcttgtaagtatgctgttacttgcagataccatcatccagagccaggatcagaatcaacaactacatctgtatccaattcacc------------tacaagagataatttagcatcttcatcagaaacctcatatggttctgtaaatccatcacggcctttgctacgagctccctatgctccaagttttcatccggaggaatatcaatcttacatgcatgccacgtatccatctcaggaagtcttatcaccagtgcctggatggagcaacaactatcaagctcctgtaagtggattgccatctttggaaggaaaacagcatcctattggaatagggctaatgaatatgcagagaaatggtcaatttttaagtggaacaca---tgtttccaactctagatctttatcttcttcagctgtcagaccttctggattgcaatctacaaggat------tgacacagagagggagacatttcctgaaagacctggccagccagaatgtcaacactttctaaaaacagggaactgtaaatttggtgcggattgcagatttcatcatccaaagagaactgaacaaaccggtccaaaacattctttgctatcttcagaaatgaaacaacactctattggaattgatgttgtgaacaatgctaaagaattgaatgatctagctacaagcactcaaggatctgtttactcagcgtctaaaccagtgcctttcgcttctatggtccctgcagtacaattacaagctaccattcagaaccgcagattcccagaaaggcctggccagcctgaatgtcagtattacttgaacacaggggattgcaaattcggtgataattgtctatttcaccaccctaaggagagatttgaacaatcgtctgaaggcctggttaacccaacaagtctcccagcgaattatgttcatgcgagtcccttctcattgaaagaagagaagcaagctaacagtgcaacaagcattgcgaatgctacaaagcaccttaataagcaaaa---------------------------------------tatatattatgcatctatggatggagcgatagcactgcatccagaatatgccagacagaaagagatattacctgagagacagaaagagatatttccagaaaggcctgggcagccagaatgtcaaaattacaagaaaacagggagttgtaaatttggtgcaaattgtagatatcaccatcctaaggagggcagtgagaaattatctacaagtaagcttagttag
>SESE_070919_OG0010497
------------------------------------------------------------------------------------------------------------------------------------------------------------------------------------------------------------------------------------------------------------------------------------------------------------------------------------------------------------------------------------------atgtgcaaatacggtcattcaaatcagaaggaaggatctggagcggagccacaatttaactacttggggcttcctattcgtcagggagaaaaagaatgtccattttatatgcgcacgggatcttgtaagtatgctgttacttgcagataccatcatccagagccaggatcagaagcaacaactacatctgtatccaattcacc------------tacaagagataatttagcatcttcatcagaaacctcatatggttctgtaaatccatcatggcctttgccacgagctccctatgctccaagttttcatccggaggaatatcaatcttacactcatgccatgtatccatctcaggaagtcttatcaccagtgcctggatggagcaacaactatcaagt--------------------------------------------------------------------------------------------------------------------------------------------gagcttctga----------------------------------------------------------------------------------------------------------------------------------------------------------------------------------------------------------------------------------------------------------------------------------------------------------------------------------------------------------------------------------------------------------------------------------------------------------------------------------------------------------------------------------------------------------------------------------------------------------------------------------------------------------------------------------------------------------------------------------------------------------------------------------------------------------------------------------------------------------------------------------
>SESE_017960_OG0010497
atggaataccaggggccaaaccagaggtccaatgcaaacataggcaatttaggcatgccgaattttacggcttttaattggactcct------------gaatctgcaaacaacctaaatgaatcaatgcagaagatgtcaatacaaccaacggattctggtaatgggttagaaatctcttcaggtcctcacccagaacggccaggtgtggctgattgttcattttatatccgcacaggcagttgcaagtttggtatgaattgtcacttcaaccatcctccaaataggaaacaggcttctcaaactggagacccacctaacaaggttggacaacctgaatgccagttttatttaaagggaacctgtaagtatggtgcaacgtgcaaatatggtcattcaaatcagaaggaaggctctggagcggagccacaatttaactacttggggcttcctattcgtcagggagaaaaagaatgtccattttatatgcgcacgggatcttgtaagtatgctgttacttgcagataccatcatccagagccaggatcagaagcaacaactacatctgtatccaattcacc------------tacaagagataatttagcatcttcatcagaaacctcatatggttctgtaaatccatcatggcctttgccacgagctccctatgctccaagttttcatccggaggaatatcaatcttacacgcatgccatgtatccatctcaggaagtcttatcaccagtgcctggatggagcaacaactatcaagatcctgtaagtggattgtcatctttggaaggaaaacagcatcctattggaatagggctaatgaatatgcagagaaatggtcaatctttaagtggaacacatgttgtttccaactctagatctttatcttcttcagctgtcagaccttctggattgcaatctacaaggat------tgacacaaagagagagacatttcatgaaagacctggccagccagaatgccaacactttctaaaaacagggaactgtaaatttggtgcggcttgcagatttcatcatccaaagagaactgaacaatccggtccaaaaaatgctttgctatcttcagaagtgaaacaacactccattggaattgattttgtgaacaatgctaaacaattgaatgatctagctacaagcactcaaggatctgtttactcagcgtctaaaccagtgccttttgcgtccatgacccctgcagtacaattacaagctaccattcagaaatgcagattcccagaaaggcctggccagcctgaatgtcagtattacttgaacacaggggattgcaaatttggtgatagttgtctatttcaccaccctaaggagagatttgaacaatcgtctgaaggcctggttaacccaacaaatctcccagcgaattattc------------------------------------------------------------gtcaaatcaggagca----------------------------------------------------------------------------------------------------------------------------------------------------------------------------------------------------------aggtttagccca-----------------------------------------------------------ttga
>Tyu0025970.1_OG0010497
atggagtacaaagggccaaaccagaggctttatggaaacccagaaaatttaagcatgccaaa---tatggccttcaattggtcgcttccgccttctgtaacacctatagactacctcaacgaagcaatgcagaaaatgtcaatacaaccaaccaattctggtaatgggctagaaatctctgcaggtccttacccagaacggccaggtgtgattgattgttcgttttatgtacgcactggaagttgtaagtttggtatgaattgtcacttcaaccaccctccaaatagggaacaggtttctcaaactggagagctacctaacaatgctggacaacttgaatgccagttttacttaaagggaacttgtaagttcggtgcaatgtgcaaatatgatcattcaaatcagagggaaggatctggag------gacaatttaacttcttggggcttcctattcgtcagggagggagagaatgtccatattacatgcgcacaggatcttgcaagtacggtgttacctgcaaataccatcatccagagccaggatcagaagcaacagctgcatctgtatcaaattctcctgcacatgtctttacaagagatcctttagcatcttcatcagaaacctcgtatggtcctgtaaatctatcacagccgttaccaagagctccctatgctccaagtatccatccacatgaacatgtggcttacatgcatggcatgcatccattccagcaagacatgtctccaaagccagcatggagtaacaactaccaagctcctgtaaatgcattgtcatctttggaaggaaaacagcaactgattggaacagagaaaattaatacgcaaacaaatgacccatctttaagtggtgcacaagctatttccaccagtagacctttgtcttcttcagctggaggacattttggattgcagtctgcagtgac------tgacagagagggaatgacatttcctgaaagacctggacaagtagaatgccaacactacttaagaacagggacttgtaaatttggcgcggcttgcaaatttcatcacccaaagaggactgaacaatctgct------------------------------------------------------------------------------------------------------------------------------------------------------------------------actatcatacagaagcggagattcccagaaaggcctggcgagcctgaatgtctgtattacttgaaaacaggggattgcagatttggtgatgcttgcctttatcaccatccaaaggagaggtttgaacaatcatctgaaaacatgcttaatccaactagtctaccagtgaattatgttcatgtgagacccttcccattggaagaagagaagcaacacagcaatgcaataagtggtgtgaatacaacaaatgaacctaataatctagatttgagtggcgtgcaatctgttcttacttctactggacctatgtattctgtaagtacgggaggaacagcagcacattcttgggaatctaccggatgggaagagaca-------------------------ttcctgaaaggactggccagccagaatgtccacattacatga-----------------------------------------------------------------------------------------
>Mgl0208050.1_OG0010497
atg---------------------------------------------------------------------------------------------------------------------------------------------------------------------------------------------------------------------------------------------------------------------------------------------------------------------------------gttggacaacctgaatgccagttttatttaaagggaacctgtaagtatggtgcaacatgcaaatacggtcattcaaatcagaaggaaggatctggagcggagccccaatttaactacttggggcttcctattcgtcagggagaaaaagaatgtccattttatatgcgcacgggatcttgtaagtatgctgttacttgcagataccatcatccagagccaggatcagaagcaacaactacatctgtatccaattcacc------------tacaagagataatttagcatcttcatcagaaacctcatatggttctgtaaattcatcatggcctttgccacgagctccctatgctccaagttttcaaccggaggaatatcaatcttacatgcatggcatgtatccatctcaggaagccttatcaccagtgcctggagggagcaacaactatcaagctcctgtaagtggattgtcatctttggaaggaaaacagcatcctattggaataggggtaatgaatatgcagagaaatggtcaatctttaagtggaacaca---tgtttccaatcctagatctttatcttcttcagctgtcagaccacctggattgcaatctacaaggattggcagtggcacacacagagagacatttcctgaaagacctggccagccagaatgccaacactttctaaaaacagggaactgtaaatttggtgtggcttgcagatttcatcatccaaagagaactgaacaatctggtccaaaaaattctttgctatcttcagaaatgaaacaacactccattggaattgattttgtgaacaatactaaacaattgaatgatctagctacaagcactcaaggatctggttactcagcatctaaaccagtgccttccgcttccatggcccccgcagtacaattacaagctaccattcagaaccgcagattcccagaaaggcctggccagcctgaatgtcagtattacttgaatacaggggattgcaaatttggtgatagttgtctatttcaccaccctaaggagagacttgaacaatcgtctgaaggcctggttaacccaacaagtctcccagcgaattatgt------------------------------------------------------------aaatgctacgaagcaccttaataagcaaaa---------------------------------------tatattatatgcaactatggatggaaggatagcaatgcatccagaatatgccagacagaaagagatattacctgagaggcagaaagagatacttccagaaaggcctgggcagccagaatgtgaacattacaagaaaacagggagttgtaaatttggtgcagcttgtagatttcaccatcctaaggaaggcggtgaaaaattatctacaagtaagcttagttag

>SEGI_17402_OG0010500
atggcgcct------------------------------------------------------------------------------------------------------------------------------------------------------------ccacaatgtattgcagcctctgttgcgattggcaactttttgcaaggatgggatagtgctgctatagca---------------------------------------------------------------------------------------------------------ggtgctatattatatatcacaaaagagtttgatctggatgcaaccaccacaggattattagttgctatcagtattataggaggtctgtgcaccactttgatggctggagtttttgctgacacatttggaaggcgcaagatactatttgtggctggaattctctatctgctgagtgcccttgcaatggccttgtctcctactgtttatattctaatcacagctcgatttttggttggatgtgcttatggtttatctgcaaccgtagttccccttctcatatccgagacagctccttcagacattcgaggtcaactagctactttcccacaattaaccaattcattaggaactttcacagcctattgtgtagtctttttactttcccttagggacacagctagttggaggcttatgacagcagctttaggtgctcctgcttttgtctacatttctttgtgcattctataccttccagagtctccaagatggctggtaagaaagggcagaatgaatgaggcaaagcaaacactacagaggctcctcaacaaagaagatgttacagatgaccttgcattggtggtagagggattagggactgggaaagatgttactatagaggagtatgtggtagagcacgcagaagctataacgggcaatgaacaacataagcaagatggtgaaaaaattcacctgtatggccttgaggaggactggatagccaagccagcttcttgtgtggaaccagcgccaataaattcataccatttaattgactctacagtggcacttattgaaagttttcaacaaattccagcttttgaaaatattgatcaaatcgatggggttcatgaaagttcacagtgggatgtggagaaccaagatcatgaaggtcaaactgattctgaagaggatgaagaaactccaagtgttttggaagagtcagtacctaatactcctttgtttgaccctgaatgggggggacttgacaggtttagtagcaatcaagctgatagtttaaggactccatttctttcacaaaataactcaagttatgctgaacgtaaatcagccagaggaaaagtgaactggagtactgaatttttaaacaatttgcagtcttctggaaatgtgaaaaactctagtaagaacagtggtcatatgaaattttctatgaatggttctcttcccgagcaaagtatgggattgggaggtggttggcaagtggcatatcaattgcaagagtctgaatcaaatcagaatgcaagtttaaagagagtttttatgtatgctggatctgcctctaacatcccttcagctgtgggttctataagatcaataaaatcattacctggtttagaaggacgtgaatccatccaagtttctgctttggtgggtgagccagccttgtctttgacacggaataattacggcccatcatcagaaactgttgttggacctgcaatcatgcatccatcacagatatctacaaagggtatccgctggtctgattttcgtgatgtaagagtgaaaagagcacttacggttggaatgactcttcaattgctacaacagttttgtggtatcagcgcagtcctcttttatatgcctagtattcttaaggaggctaaggttgatgaagttctaagtcatatgataaatattgagaagaactctgctgcacttttggcgagtgcaataagcgctatgccaatgttggtctttattctcctgggaatgtggttgatggaccgtgcaggaagaagggcgatacttctatacactactccaatattatttctaacaatgctgataatgggtttgacgaaagtgattcatctagcaagtgctgctcagtcaattgtcttaattgggtgtataatgacatttttgagtttcttcaatatgggatttggcgcagtaccaaatattgtatgttctgaaatttttccaacaaat---------------------------------gttagaggagtatgcctgggaattt----gtggactaacaacgttcctttgcactg--------caattgtaacattatctttccctgcactcaaca---atttttttggagccccggtggtttttggattttttgctgtcatgagtctggtctcttgggttttcacatatcttaaggttccagagactaaaggaa-------------------ttcctttgga-----aattatcacagagttctttgctgtgaagaaacagggagtaaaggaaga------------------------------------------------------------------------------------------------------------------------------------------------------------------------------------------------------------gaacagaaa------------------------------------------------------------------------------------------------------------------------------ctaa
>SESE_057786_OG0010500
atggaggcaaaaagacaacgggatagaagagaaaggattcgtcaaatgaaaaatttggaagcatctagttccatgaatgttgaagaggaaaccatgaatgatgaaatgaatgtagatgatgcaaatgtggagatggtgaatatggaagaaaatgcaattatggagacaaacccaactatgccttcaacttcaactttgaatgatatggaaatagtacctatgcaaacaactttg---------------------------------------------------------------------------------------------------------ggtgctatattatatatcacaaaagagtttgatctggatgcaaccaccacaggattattagttgctatcagtattataggaggtctgtgcaccactttgatggctggagtttttgctgacacatttggaaggcgcaagatattatttgtggctggaattctctatctgctgagtgcccttgcaatggccttgtctcctactgtttatattctaataacagctcgatttttggttggctgtgcttatggtttatctgcaaccgtagttccccttctcatatctgagacagctccttcagacattcgaggtcaactagctactttcccacaattaaccaattcattaggaactttcacagcctattgtgtagtctttttactttcccttagggatacagctagttggaggcttatgacagcagctttaagtgctcctgcttttgtctacatttctttgtgtattctataccttccagagtctccaagatggctggtaagaaagggcagaatgaatgaggcaaagcaaacactacagaggctcctcaacaaagaagatgttacagatgatcttgcattggtggtagagggattagggactggaaaagatgttactatagaggagtatgtggtagagcatgcagaagctataacgggcaatgaacaacttaagcaagatggtgaaaaaattcacctgtatggccttgaggaggactggatagccaagccagcttcttgtgtggaaccagcgccaataaattcataccatttaattgactctacagtggcacttattgaaagctttcaacaaattcctgcttttgaaaatgttgatcaaaacgatggggttcatgaaagttcacagtgggatgtggagaaccaagatcatgaaggtcaaactgattctgaagaggatgaagaaactccaagtgttttggaagagtcaatacctaatactcctgtgcttgaccatgaatggggggggcttgacaggttaagtagcaatcaagctgatagtttaaggactccttttctttcacaaaataactcaagttatgctgaacgtaaatcagccagaggaaaagtgaactggagtactgaatttttaaacaatttgcagtcttctggaaatgtgaaaagctctagtaagaacagtggtcatatgaaattttctatgaacggttctcttcccgagcaaagtatgggattgggaggtggttggcaagtggcatatcaattgcaacagtctgaatcaaatcagaatgcaagtttaaagagggtttttatgtatgctggatctgcctctaacatcccttcagctgtgggttctataagatcaataaaatcattacctggtttagaaggacgtgaaaccatgcaagtttctgctttggtgggtgagccagccttgtctttgacacagaataattacggcccatcatcagaaattgttgttggacctgcaattatgcatccatcacagatatctacagagggtttccgctggtctgattttcgtgatttaagagtgaaaagagctcttatggttggaataactcttcaattgctacaacagttttgtggtattagcgcagtcctcttttatacacctagtattcttagggaggctaaggttgatgaagtgctaagtcatttgataaatattgagaagaactctgctgcacttttggcgagtgcaataagcgctatgccaatgttggtctttattctcctgggaatgtggttgatggaccgtgcaggaagaaggg-----attctagtaaagactctaacccctcttcatgcttcgagcaaaagtccttc----aaggaggcccttgtagagaacggtggtgagatccct------------------------------------tgcaaggccaaattcattgtcgactccactctcatagacgctggg------cctgcaaacgttcccgtgcgagaagatggcagcccgagctgtagtcagggaagagatcccagccctagcccgagggctccccaccccgaccagagagatgttcctctctcggctaacatgactgttgattcaatgtttaatcggtctcgagcgacccctattccttcccaggcggggattaatatgcaaaacccctttgacattcttgctcatgacgaggttgggaagattagggcagaagttggctcctccatgcctgccgttgggggttgcattaggtcggaatctcttgctctaagtggacatcccctagcaaaaaaccccttgtctcttgaaaatctgaatgcgcaacagttgggaattaagaaaataagacaacgtattcaagataacttggctaacagatatgaaagaaaaaactttcctttggtcgttgaatatcgatttagtaggcaaattggatcttcctctcttgaaaatcctgctagtgggggggctaaaggtaagggtgatgatgtgattgggagcaaagaagatgcttcactacaatctggtgaaaacaacatgagaggtgctgagccggtgaatgtcgttgccccaacctcaaaagactcccttattgataatatacaggaaaaccagattgggggggttatcctctga
>SESE_084019_OG0010500
atggcgcct------------------------------------------------------------------------------------------------------------------------------------------------------------ccacaatgtattgcagcttctgttgcggttggcaactttttgcaaggatgggatagtgctgctatagca---------------------------------------------------------------------------------------------------------ggtgctatattatatatcacaaaagagtttgatctggatgcaaccaccacaggattattagttgctatcagtattataggaggtctgtgcaccactttgatggctggagtttttgctgacacatttggaaggcgcaagatattatttgtggctggaattctctatctgctgagtgcccttgcaatggccttgtctcctactgtttatattctaataacagctcgatttttggttggctgtgcttatggtttatctgcaaccgtagttccccttctcatatctgagacagctccttcagacattcgaggtcaactagctactttcccacaattaaccaattcattaggaactttcacagcctattgtgtagtctttttactttcccttagggatacagctagttggaggcttatgacagcagctttaagtgctcctgcttttgtctacatttctttgtgtattctataccttccagagtctccaagatggctggtaagaaagggcagaatgaatgaggcaaagcaaacactacagaggctcctcaacaaagaagatgttacagatgatcttgcattggtggtagagggattagggactggaaaagatgttactatagaggagtatgtggtagagcatgcagaagctataacgggcaatgaacaacttaagcaagatggtgaaaaaattcacctgtatggccttgaggaggactggatagccaagccagcttcttgtgtggaaccagcgccaataaattcataccatttaattgactctacagtggcacttattgaaagctttcaacaaattcctgcttttgaaaatgttgatcaaaacgatggggttcatgaaagttcacagtgggatgtggagaaccaagatcatgaaggtcaaactgattctgaagaggatgaagaaactccaagtgttttggaagagtcaatacctaatactcctgtgcttgaccatgaatggggggggcttgacaggttaagtagcaatcaagctgatagtttaaggactccttttctttcacaaaataactcaagttatgctgaacgtaaatcagccagaggaaaagtgaactggagtactgaatttttaaacaatttgcagtcttctggaaatgtgaaaagctctagtaagaacagtggtcatatgaaattttctatgaatggttctcttcccgagcaaagtatgggattgggaggtggttggcaagtggcatatcaattgcaacagtctgaatcaaatcagaatgcaagtttaaagagggtttttatgtatgctggatctgcctctaacatcccttcagctgtgggttctataagatcaataaaatcattacctggtttagaaggacgtgaaaccatgcaagtttctgctttggtgggtgagccagccttgtctttgacacagaataattacggcccatcatcagaaattgttgttggacctgcaattatgcatccatcacagatatctacagagggtatccgctggtctgattttcgtgatgtaagagtgaaaagagctcttacggttggaataactcttcaattgctacaacagttttgtggtattagcgcagtcctcttttatacacctagtattcttagggaggctaaggttgatgaagtgctaagtcatttgataaatattgagaagaactctgctgcacttttggcgagtgcaataagcgctatgccaatgttggtctttattctcctgggaatgtggttgatggaccgtgcaggaagaaggg-----attctggtaaagactctaacccctcttcatgcttcgagcaaaagtccttc----aaggaggcccttgtagagaacggtggtgagatccct------------------------------------tgcaaggccaaattcattgtcgactccactctcatagacactggg------cctacaaac---------------------------------agtaagtctcaccctctcagctcta----aagacttatgcatttctcctaataaag--------acctagaatatgtcatttttaatgaaaggtcta---ggcttaagaacacaacaattttttttgtggctttagatgttgggaaaatcccgactaggaaattccttgactcttggtttgtaagggtttggggta-------------------ctaaattgga-----cattcaggttaaattttgtcgaatggtgcagcgtgg---------------------------------------------------------------------------------------------------------------------------------------------------------------------------------------------------------------------------------------------------------------------------------------------------------------------------------------------------------------gtga
>Tyu0025810.1_OG0010500
------------------------------------------------------------------------------------------------------------------------------------------------------------------------------------------------------------------------------------------------------------------------------------------------------------------------------------------------------------------------------------------------------------------------------------------------------------------------------------------------------------------------------------------------------------------------------------------------------------------------------------------------------------------------------------------------------------------------------------------------------------------------------atgacatcagctttaggtgctcctgctgttgtctatattgctttgtgttttctatacattccagaatctccaagatggcttgtaagaaagggcagaatgactgaggcaaaacatacgcttcagaggcttctcaacaaagaagatgtttcagatgatcttgcattggtggtagaaggattggggagtggaaaaggggttactatagaggagtatgtggtagagcatgcagaaactataacaggaaatgaacaagagaagcaagatggcgatacaattcgcctatatggtcttgaggaggagtggatagctaagccagcttcttgtgtggagtcagcaccaataacttcatatcgtttaatggattctacagtggcactcattaaaagttttcaacaaattccgctttcggaaaatgttgatcaaactgatgaggctcatgaaagttcacagtgggatatggagaaccaagtacatgaagctcaatctgattccgaagaggaggaagaaactccaagcattttggaagaatcagtacccaatactcctttgttagaccatgatt---gggggcttgaaaggtctaacagcaatcaacctgatagtttacagactcctttccttccacaagaaaactcaagttatgctgagcgtaaaactccaagaggaaaagtgaattggagtactgaatatttaaacaatttgcaatctgccggaaatgtgaaaaactccagtaagaacagttgtcatatgagcagttccttgaatggttcttttcctgaacaaggcatgggattggg-ggtggctggcaagtggcttatcaattgcaacagtctcaatccaatcagagtggaagtttga--------------------------------------------------------------------------------------------------------------------------------------------------------------------------------------------------------------------------------------------------------------------------------------------------------------------------------------------------------------------------------------------------------------------------------------------------------------------------------------------------------------------------------------------------------------------------------------------------------------------------------------------------------------------------------------------------------------------------------------------------------------------------------------------------------------------------------------------------------------------------------------------------------------------------------------------------------------------------------------------------------------------------------------------------------------------------------------------------------------------------------------------------------------------------------------------------------------------------------------------------------------------------------------------------------------------------------------------------------------------------------------------
>Mgl0135010.1_OG0010500
atggcgcct------------------------------------------------------------------------------------------------------------------------------------------------------------ccacaatgtattgcagcctctgttgcgattggcaactttttgcaaggatgggatagtgctgctatagcagtgcggctggaaaatcagagatttttgggcatgcgtgggtatggtatccactgcgtatctgtgccatatcagatacgggttcagtggtatgcattgctgaggatgggtgctatattatatatcacaaaagagtttgatctggatgcaaccaccacaggattattagttgctatcagtattataggaggtctgtccaccaccttgatggctggagtttttgctgacacatttggaaggcgcaagatattatttgtggctggaattctctatctgctgagtgcccttgcaatggccttgtctcctactgtttatattctaatcatagctcgatttttggttggttgtgcttatggtttatctgcaaccgtagttccccttctcatatccgagacagctccttcagacattcgaggccaactagctactttcccacaattaaccaattcattaggaactttcacaggctattgtgtagtgtttttactgtcccttagggctacagctagttggaggcttatgacagcagctttaggtgctccttcttttgtctacatttctttgtgcattctataccttccagagtctccaagatggctggtaagaaagggcagaatgaatgaggcaaagcaaacactacagaggctcctcaacaaagaagatgttacagatgatcttgcattggtggtagagggattagggactggaaaagatgttactatagaggagtatgtggtagagcatgcagaagctataacgggcaatgaacaacagaagcaagatggtgaaaaaattcacctgtatggccttgaggaggactggatagccaagccagcttcttgtgtggaatcagcaccaataaattcacaccgtttaattgattctacagttgcacttattgaaagttttcaacaaattcccgtttttgaaaatattgatccaatcgatgaggttcatgaaagttcacagtgggatgtggagaaccaagatcatgaaggtcaaactgattctgaagaggatgaagaaactccaagtgttttggaagagtcagtacctaatactcctttgtttgaccatgaatggggggggcttgacaggttaggtagcaatcaagctgatagtttaaggactcctttgctttcacaaaataactcaagttatgctgaacgtaaatcagctagaggaaaagtgaactggagtactgaatttttaaacaatttgcagtcttctggaaatgtgaaaaactctagtaagaacagtggtcatttgaaatttcctatgaatggttctcttcccgagcaaagtatgggattaggaggtggttggcaagtagcatatcaattgcaacagtctgaatcaaatcagagtgcgagtttaaagagagtttttatgtatgctggatctgcctccaacatcccttcagctgtgggttctataagatcaataaaatcattgcctggtttagaaggacgtgaatccatgcaagtgtctgctttggtgggtgagccagccttgtctttgacacagaataattacggcccatcatcagaaactgttgttggacctgcaattatgcatccttcacagatatctacaaagggtatccgctggtctgatttttgtgatgtaagagtgagaagagctctttcggttggaatgactcttcaattgctacaacagttttgtggtatcagcgcagtcctcttttatacgcctagtattcttaaggaagctaaggttgatgaagtgctaagtcatatgataaatattgataagaactctgctgcacttttggcgagtgcaataagcgctatgccaatgttggtctttattctcctgggaatgtggttgatggaccgtgcaggaagaagggcaatacttctatacactactccaatattatttcttacaatgctgataatgagtttgacgaaagcgattcatctagcaagtgctgttcagtcacttgtcttaattgggtgtataatggcatttttgagtttcttcaatatgggattcggtgcaataccaaatattgtatgttctgaaatttttccaacaaat---------------------------------gttagaggagcatgtctgggaattt----gtggactaacattgttcctttggtgca--------caattgtgacattatctttccctgcactcaaca---atttttttggagccccagcggtttttggattttttgctgtcatgagtctgatctcttgggttttcacatatcttaaggttccagagactaaaggaa-------------------ttcctttgga-----aattatcacagagttctttgctgtgaagaaacagggagtaaacgaaga------------------------------------------------------------------------------------------------------------------------------------------------------------------------------------------------------------gaacagaaa------------------------------------------------------------------------------------------------------------------------------ctaa

>SEGI_13762_OG0010502
atgcaagtaatgaagatgaataagaagcaagaagcagagaatgaggaagagcagttggaccctgaggagcagagattcaaaaggctattaaaagcagtcaaaggagataaacgtaaggtgaaatttgatttgcctatgtatggagggatttcaaatggtgaagagcttctagattggattgtagctatggacaatcactttgaatgtgaagatgttcttgatgagcaaaaggtcaagatagcaaagacaaaactcaagggacatgcattatt------atggtgggactatgaacaagccgagaggagaaagaaaggtaagaaaaagatagtttcttggggaaaatggttgctaaacttaaaggttgacaaggatggaactactttcacattaactccattggtagaagatgataaaggaaagggtaagacagccaaggtaataatttttggcaagaaagagcttgtgagaatggaagaagaaaagaagatggagtttttggacactcttatgttagaggacatcaatacagtgagtttgaagagtgaagtgagtttgaaaggtaaagaggatgaaaagataacaaaggcagataaagagcaggtcaagttgcttgttgccgaattgaatcgtatcaggaaggagaaccagaagctcacgttcatgataaagaacatgactgctaactaccaaggcttacaaacccagctcatgaaacgccaggaagagtatttgagaccatctccaagaacaatgggaaagtctttcaaattgggtataggcatggcagaggatatcaacgatgggagctctagagagcaggttaacatggattttaatgtcaattctatcagttctgatgaggactctgagaactccttggaagataattccaaacatacaatggaggatttgcagctgccatcgaaaaagaggaagataaaccgtgtattgcaggagcagagtgagattcagaatgggaattcatgcaaggatgaagattcacccaataagaatatcataactgtgcag-------------------acaagatcagagataaatatga------taggagatgggttgcattggcgaaaatatgggcaaaagatgacgagaaacaacgagtggcagaaaggttattacagatgtgccatgggagcttcttgcccagttagaaagcaggtacagaggtctgttcaagatccgagcattgtgagcaccacctacaaaggccaacataatcatttgctgaagcctgtgcctctgctcgccatg---aatgctggaagtgacaagctccaagttgggaatagtagtgcaagcttcttgacaggcaaacagcttccattccccgcctccattgccacaatcacatgcatgggttcttctcccactatcactctcgaccttacacaaaatcctcacggcttacagattcaagattcatcctcacttttaaaacctaataatagcaacactacagcataa
>SESE_124020_OG0010502
atg-------------------------------------------------------------------------------------------------------------------------------------------------------------------------------------------------------------------------------------------------------------------atccatcatcagaatgatagagaactcaagaagat-------------------------------------------------------------------------------------tcattataacaacc---------------------------------acaaccatgttaatcattcgt-------------------------------------------------------------ttttaatgggttttcatggcttgcatt---------------------------------------------cattatctcacacagagatttctttgcagcttgttgccgaattgaatcgtattaggaaggagaaccagaagcttgcattcatgataaagaacatgactgctaactaccaaggcttacagacccagctcatgaatagccaggaagagtatctgagaccatctccaagaacaatgggaaagtctctgaaattgggtataggcatggcagaggatatcaacgataggagcactagagagcaggttaacgtggattttaatgtcaattatatcagttctgatgaggactccgaggactccttggaagagaattccaaacatacaatggaagatttgcagctgccatccaaaaagaggaagacaaaccgtgtattgcaggagcagagtgagattcagaatgggaattcatgcaaggatgaagactcacccaataagaatatcataactgcgcag-------------------acaagatcagagataaatatgg------taggagatgggttccaatggcgaaaatatgggcagaagatgacaagaaacaacgagtggcagacaggttactacagatgtgccatgggaacttcttgcccggttagaaagcaggtacagaggtctgttcaggacccgagcattgtgaccaccacctacaaagggcaacataatcatttactgaaacctgtggccgtgctcgccatg---aatgctggaagtaacaagctccaggttggtaacggtagtgcaagcttcttgacaggcaaccaccttccattccccgcctccattgccacaatcacatgcatgggttcttctcccactatcactctggaccttacacagaatcctcaagggttacagattcaagattcgtcctcacttttaaaacctaataccagcaacactacagcataa
>SESE_013197_OG0010502
--------------------------------------------------------------------------------------------------------------------------------------------------------------------------------------------------------------------------------------------------------------------------------------atggcgaaaatatgggca-------------------------------------------------------------------------------------------------------------------------------------------------------------------------------------------------------------------------------------------------------------------------------------------------------------------------------------------------------aaagatgaccagaaac---------------------------------------------------------------------------------------------------------------------------aacgcatggcagaggatatcaacgataggagcactagagagcaggttaacgtggattttaatgtcaattatatcagttctgatgaggactccgagaactccttggaagagaattccaaacatacaatggaagatttgcagctgccatccaaaaagaggaagacaaaccgtgtattgcaggagcagagtgagattcagaatgggaattcatgcaaggatgaagattcacccaataagaatatcataactgcacag-------------------acaagatcagagataaatatgg------taggagatgggttccaatggcgaaaatatgggcagaagatgacaagaaacaacgagtggcagaaaggttactacagatgtgccatgggaacttcttgcccggttagaaagcaggtacagaggtctgttcaagacccgagcattgtgagcaccacctacaaagggcaacataatcatttgctgaagcctgtggccgtgctcgccatg---aatgctggaagtaacaagctccaggttggtaacagtagtgcaagcttcttgacaggcaaccagtttccatttcccgcctccattgccacaatcacatgcatgggttcttctcccactatcactctggaccttacacagaatcctcaagggttacagattcaagattcgtcctcacttttaaaacctaataccagcaacactacagcataa
>Tyu0037780.1_OG0010502
-------------------------------------------------------------------------------------------------------------------------------------------------------------------------------------------------------------------------------------------------------------------------------------------------------------------------------------------------------------------------------------------------------------------------------------------------------------------------------------------------------------------------------------------------------------------------------------------------------------------------------------------------------------------------------------------------------------------------------------------------------------------------------------------------------------------------------------------------------------------------------------------------------------------------atgttcatgataaacctcatgtccagtagctaccat--------agcttgcaaatgcagctctttcaacatcagagggagagggagaatgcaaactcatgtagagatgaagatttacccaacaagaagggctcaggctttcagcaggctgtggcagtgagaaagaaaatcatgagtgcacatagagcgcctaagcgagggacgccaatggcgaaaatatgggcaaaa-atgaccttaaacaacccctggcctagatcttattacagatgtgccatgggaccttgttgcccagttagaaagcaggtccagaggtccgctcaaaaccccagtatcattaacactacattcaaaggacaacataatcatttactgaagcctgtggccatggccgccctggataatactgcaagtgatcagttccaggttgccaacagtagtgcgaccttcatagctggaaatcagattcattttccgtcttccattgctacaatatcatccacgggttcttcttccaccatcactctcgaccttacacaaaatcctcaagggtttctgactcaagattcat---------------------------------------aa
>Mgl0255960.1_OG0010502
--------------------------------------------------------------------------------------------------------------------------------------------------------------------------------------------------------------------------------------------------------------------------------------atggagggcat-------------------------------------------------------------------------------------------------------------------------------------------------------------------------------------------------------------------------------------------------------------------------------------------------------------------------------------------------------------------------------------------------------------------agtctctgagatggatcgccataaaaatgaggaagagtatttgaaaccatctccaagaacaatgggaaagtctctgaaattgggtataggcaaggcagaggatatcaacgatggaagctctagagagcaggttaacatggattttaatgtcaattatatcagttctgatgaggactctgagaactccttggaagagaattccaaacatacaatggaggatttgcagctgccatcaaaaaagaggaaaataaaccgtgtattgcaggagcagagtgagattcagaatgggaattcatgcaaggatgaagattcacccaataagaatatcataactgtgcag-------------------acaagatcggagataaatatgg------taggagatgggttgcactggcgaaaatatgggcaaaagatgacaagaaacaatgagtggcagaaaggttattacagatgtgccatgggaacttcttgcccggttagaaagcaggtacagaggtctgttcaagaccccagcattgtgaacaccacctacaaaggtcaacataatcatttgctgaagcctgtgcccctgctcgccatg---aatgctggaagtgagaagctccagtttggtaacagtagtgcaaacttcttgacaggcaaccagcttccattccccgactccattgccacaatcacatgcatgggttcttctcccactatcactctcgaccttacaaaaaatcctcaagggttacaagttcaagattcatcctcactcttaaaacttaatactagcaacactacagtataa

>SEGI_13576_OG0010507
tca---------------------------------------------------------------------------------------------------------------------gtaacaattttttcgc-----------------------aaagcaattttactctcttttctttt-------ttctgcctcgggagattcagag----ctggcaaaatgcagatgttaatacaaggcccggacgatggcacacgtgcaattacgatggaggcaacacaaacccttgaacaggtaaaacttcaaatcctgcgggcaattcccagtttaaataccaattctatggaaacaggtttattatatttctcctgcggtgggaaggtaattgcaaatggctgtagactgttagatttggatatgcacaaaaatactcttattcatttgaggccaaggctttgtgggggcggtggggatggaggggccacgggtgcagagtccagagattgttatctcaaaatgtatgctgttaaaaaaccagataaagttgacccaaatgaatctagaatctgcaaatggtcaacatgtgcactttcacaagataccctcaagcctccctgtgtgattgatcgtctgggtaatgtgtttaacaaggaatctctggttagggctttgttggggaagaatttgccttctaagtttaatcatatcaagggtctccgggacatgattactattcatttggacccaattcctggtgttagggttcttgatgatgtttcagagaccaagtttcagtgcccaatttcagggctcgaatttaatggcaattataaattttttgctctcagcggatgtgggcatgtgattagtggtaaggctttgaaggaggtgcagtccacctcttgtctcgtgtgtcatgttccctttaatgaggaagacaagattgctatcaatggcaacgaggaggaagttgctgtattaagaatgaggatggagcaggaaaaggcccttaaaataaaagagaagaagcagaagaaggcaaagaatggggagattaaggttgcagaggatgtcattgatggggttgttaagaaggatgatatgatggggcataatggggtcaaggtttctgtagctgggtcgaaaaggaagaatgaagagaatggggaaagtgaacttggcaatggtaaagataaggccaaagtgacagcgaagaaattcaaggcagtggatatagcaccagcaaacgcaacgaaggaaatttatgcttccatttttacatcatctaggaagacaaatttgaaagagacattttcatgcagggctcttcctcttggcagaaactaa
>SESE_133482_OG0010507
----------------------------------------------------------------------------------------------------------------------------------------------------------------------------------------------------------------------------------atgcagatgttaatacaaggcccggacgatggcacacgtgcaattacgatggacgcaacgcaaacccttgaacaggtaaaactacaaatcctgcgctcaattcccagattaaataccaattctatggaaacaggtttattatatttctcctgcggtgggaaggtgattgcaaatggctgtagactgttagatttagatatgcacaaaaatactcttattcatttgaggctaaggctttgtgggggcggtggggatggaggggccacgggtgcagagtccagagattgttatctcaaaatgtatgctgttaaaaaaccagataaagttgacccaaatgaatctagaatctgcaaatggtcaacatgtgcactttcacaagataccctcaagcctccctgtgtgattgatcgtctcggtaatgtatttaacaaggaatctctggttagggctttgttggggaagaatttgccctctaagtttaatcatatcaagggtctccgggacatgattactattcatttggacccaattcctggcgttagggttctggatgatgtttcagagaccaagtttcagtgcccaatttcagggctcgaatttaatggcaactataaatttttttctctcagtggatgtgggcacgtgattagtggtaaggctttgaaggaggtgcagtccacctcttgtctcgtgtgtcatgttccctttaatgaggaagacaagattgctatcaatggcaacgaggaggaagttgctgtattaagaatgaggatggagcaggaaaaggcccttaaaataaaagagaagaagcagaagaaggcaaagagtggggagattaaggttgcagaggatgtcattgatggggttgttaagaaggatgatatgatggggcataatggggtcaaggtctctgtagctgggtcgaaaaggaagaatgaggagaacggggaaagtgaacttggcaatggtaacgataaggccaaagtgacagcgaagaaattcaaggcagtggatatagcaccagcaaacgcaacgaaggaagtttatgcttccatttttacatcatctaggaagacaaatttgaaagagacattttcatgcagggctcttcctcttggcagaaactaa
>SESE_137498_OG0010507
----------------------------------------------------------------------------------------------------------------------------------------------------------------------------------------------------------------------------------atgcagatgttgatacaaggcccggacgatggcacacgtgcaattacgatggatgcaacgcaaacccttgaacaggtaaaactacaaatcctgcggtcaattcccagattaaataccaattctatggaaacaggtttattatatttctcctgcggtgggaaggtgattgcaaatggctgtatactgttagatttggatatgcacaaaaatactcttattcatttgaggccaaggctttgtgggggcggtggagatggaggggccacgggtgcagagtccagggattgttatctcaagatgtatgctgttaaaaaaccagataaagttgacccaaatgaatctagaatctgcaaatggtcaacatgtgcactttcacaagataccctcaagcctccctgtgtgattgatcgtctgggtaatgtatttaacaaggaatctctggttagggctttgttggggaagaatttgccctctaagtttaatcatatcaagggtctccgggacatgattactattcatttggacccaattcctggcgttagggttctggatgatgtttcagagaccaagtttcagtgcccaatttcaggtctcgaatttaatggcaattataaattttttgctctcagtagatgtgggcatgtgattagtggtaaggctttgaaggaggtgcagtccacctcttgtctcgtttgtcatgttccctttaatgaggaagacaagattgctatcaatggcaacgaggaggaagttggtgtattaagaatgaggatggagcaggagaaggcccttaaaataaaagagaagaagcagaagaaggcaaagaatggggagattaaggttgcagaggatgtcattgatggggttgttaagaaggatgatacgatggggcataatggggtcaaggtctctgtagctgggtcgaaaaggaagaatgaggagaatggggaaagtgaacttggcaatggtaacgataaggccaaagtgacagcgaagaaattcaaggcagtggatatagcaccagcaaacgcaacgaaggaagtttatgcttccatttttacatcatctaggaagacaaatttgaaagagacattttcatgcagggctcttcctcttggcaggaactaa
>Tyu0037590.1_OG0010507
atg---------------------accataacacaca--------------cacaccgttca-------------------------------------------------------aaggttacatttctgtatcttacaaaagcgccgcaaaggtttgagatttttttgtcgaagttttctct-------cctcggtttagaaaattcagagctacctgccaatatgcagattttaatacaaggtccagatgacggtacccgtgcaattacaatggacgcaaccgaaacccttgaacaggtaaaactgcttatcctcggctcaatttcaaactcaaaccctaagtctatgaaatccgactccttttatttttcctctgaagggaaggttattgaaagcatctgtagattgttagattcggataagtacaaaaatacccttgtacaattgaggcctaggatttgtgggggcggtggcgatggaggtgccacgggtgcagagtccagagattgttatctcaaaatgtatgctgttaaaaaaccagataaaattgacccaaatgagtcgagaatatgcaaatggtctacatgtgcactttcacaggataccctaaaacccccatgtgtgattgatcgtctgggtaacgtgtttaataaggaatctttggttagggctttgttgggtaagaatttgccctctaagtttaatcatattaagggtctcagggacatgattagtattcatttggacccgattcctggtgttaaggttttggatgacgtttcggagaccaagtttcagtgccccatttcagggcttgagtttaatggaaagtataagttttttgcgcttaatggatgtggccacgtgattagtggcaaagctttgaaggaggtgcagtctacttcttgtcttgtgtgccatttgccctttaatgagggggataagattgtaatcaatgggaacgaggaggaagttgctgcattgaggatgaacatggagcaggaaaaagtccttaaagtaaaggagaagaagcagaagaaggcgaagaatggggagattaaagttgcaggggaagaggttaataatattgttcagaaggatgatgtg---------aatggaggtaaggtttctgcagttgggttcaagaggaaggacgaagaaaatggagagagtgaagttggtaatggtaaatatagggcaaaatcatccgtgaagaagttcaaggcagtggatatagcacctatgaatgcgacaaaggaagtgtatgcttccattttcacatcgtctaggaagacagatttgaaagagacttattcttgcagggctcttcctcttggcaggaactaa
>Mgl0278600.1_OG0010507
atggaggagaagggacgtctagacatcatggtcaacaatgcgggtatgttgcacactgctcatggtaattccatcactcaggtcccactccacactagagaaatagtgatggaaatgaatgtgataggttctttgttagtggagttg--gcaaagaaaggaatacgtgtcaatgttgtgtcatcctatgggattgtgacaaatatgattgagga----gtggcttgatg-agatgttaatacaaggcccggacgatggcacacgtgcaattacgatggaggcaacacaaacccttgaacaggtaaaactacaaatcctgcgatcaattcccagattaaatacagattctatggaaacaggtttattatatttctcctgcggtgggaaggtaattgcaaatggctgtagactgttagatttggatatacacaaaaatactcttattcatttgaggccaaggctttgtgggggcggtggggatggaggggccacgggtgcagagtccagagattgttatctcaaaatgtatgctgttaaaaaaccagataaagttgacccaaatgagtctagaatctgtaaatggtcaacgtgtgcactttcacaagataccctcaagcctccctgtgtgattgatcgtctgggtaatgtgtttaacaaggaatctctggttagggctttgttggggaagaatttgccctctaagtttaatcatatcaagggtctccgggacatgattactattcatttggacccaattcctggtgttagggttctggatgatgtttcagagaccaagtttcagtgcccaatttcagggctcgaatttaatggcaactataaattttttgctctcagtggatgtgggcatgtgattagtggtaaggctttgaaggaggtgcagtccacctcttgtctcgtgtgtcatgttccctttaaggaggaagacaaaattgctatcaatggcaacgaggaggaggttgctgtattaagaatgaggatggagcaagaaaaggcccttaaaataaaagagaagaagcagaagaaggcaaagaatggggagattaaggttgcagaggatgtcattgatgaggttgttaagaaggatgatatgatggggcatgatggggtcaaggtttctgtagctgggtcgaaaaggaagaatgaggagaatggggaaaatgaacttggcaatggtaaagataaggccaaagtgacagcgaagaaattcaaggcagtggatatagcaccagcaaacgcaacgaaggaagtttatgcttccatttttacatcatctaggaagacaaatttgaaagagacattttcatgcagggcccttcctcttggcagaaactga

>SEGI_24460_OG0010512
atgctggtacaagtgtctcctaacatgactcgcatcaccatttttactaataatggtttctttgaccttatgaagtttaaggtcgctgcacgctatctgtcctataggaccttattgtatatcgtgttgtttttggcatttctgctgccatttttgttcagtctcactgctgtcatcactttggaggatgttgagaactgcactt---ctcttgattgcttggggaagaggctaggaccgaggcttttgcggagggcagatgcttcacctaaaatggctgcagatgtgtttggtgtccttctgcaagcaagcagtaaagcgcttccaaaaggaatgaccatcccagagtcatttaatgatcttgttgctgaaatgagaactcaacattacgatgccaatacatttgccataaagctgaaggccatggtggagcatttggaagagaaatctcgatcggcaaagctacaggagaatttgtataagcacattgtttcaaccagcattccaaaaggcatgagttgtctctgtttgaagctggcagatgagtattcttcgaaggctcatgctcggagacagctaccatcccctgaactagttacttttcttacggacaattcatattatcactttgttctggcaaccgataatgtgcttgcagcatctgtagtggtgtcatcaactgtgaaaaattttgcaaaaccagaaatggtagtctttcatcttattacggataagaagacatatgcagccatgcatgcgtggttcgcttttcatcc---atctcctgccattatcgaagtgaaaagtgtacatcaatttgaatggttgaccaagaaaaatgttactgttttggaagctttggaaacccatcataatgttcaaaaatactaccacggggatcatattagtgacacaaattttaatgattcacccagaattattgcttcaaagctagaatcacgcagcccaaagtatatatccattctcaaccatctacgcatctatcttccagagcttttcccggaccttcacaaggttgtcttcctggatgatgacattgtaattcagcgt-gatttgtccccactgtgggacgtagaccttcatggcaaggtcaatggagcagttgagacatgcag---------------------------------------------------------------------agagaaatttgatccagagcagtgtgcatgggcctatggtatgaacatttttgacttggaagcctggagaaagacaaacatcagagaaacttatcattattggcttaaagaaaatctagattccaatttatccctctggcgttttggaacgttaccgccttcactaattgcattttttggccatgttcatccaattgatccttcatggcatatgttgggattgggctatcaattcgataccaaaattgcagatgtgaaaaaagctgctgtcattcactacaatggccagtcaaaaccatggctggacattgctattcctaaactgaggccgttctggacaaaatatgtgaattactctagtgacttcattagagagtgtaacattatggactactag
>SESE_073386_OG0010512
atgctggtacaagtgtctcctaacatgactcgcatcaccatttctactaataatggtttctttgaccttatgaagtttaaggtcgctgcacgctatctgtcctataggaccttattgtatatcgtgttgtttttggcatttctgctgccatttttgttcagtctcactgctgtcatcactttggaggatgttgagaactgcacat---ctcttgattgcttggggaagaggctgggaccgaggcttttgcggagggcagatgcttcacctaaaatggctgcagatgtgtttggtgtccttctgcaagcaagcagtaaagcgcttccaaaaggaatgaccatcccagagtcatttaatgatcttgttgctgaaatgagaactcaacgttacgatgccaagacatttgccataaagctgaaggccatggtggagcatttggaagagaaatctcgatcggcaaagctacaggagaatttgtataagcacattgtttcaaccagcattccaaaaggcatgagttgtctctgtttgaagctggcagatgagtattcctccaaggctcatgctcggagacagctaccatcccctgaactagttacttttcttacggacaattcatattatcactttgttctggcaactgataatgtgcttgcagcatctgtagtggtgtcatcaactgtgaaaaattttgcaaaaccagaaatggtagtctttcatcttattacggataagaagacatatggagccatgcatgcatggtttgcttttcatcc---atctcctgccattattgaagtgaaaagtgtacatcaatttgaatggttgaccaagaaaaatgttactgttttggaagctttggaaacccatcataatgttcaaaaatactaccatggggatcatattattgacacaaattttaatgattcacccagaatgatcgcttcaaagctagaatcacgcagcccaaagtatatatccattctcaaccatctacgcatctatcttccagagcttttcccggaccttcacaaggttgtcttcctggatgatgacattgtaattcagcgt-gatttgtccccactgtgggatgtagaccttcatggcaaggtcaatggagcagttgagacatgcagaggtaatgacccctgggttatgtcaaagaggttcagaacatatttcaatttttctcatcctcttatagcagagaaatttgatccagagcagtgtgcatgggcctatggtatgaacattttaaacttggaagcctggagaaagacaaacatcagaaaaacttatcattattggcttaaagaaaatctagattccaatttatccctctggcgttttggaacgttaccgccttcactaattgcattttttggccatgttcatccaattgatccttcatggcatatgttgggactgggctatcaattcgataccaaaattgcagatgtgaaaaaagctgctgtcattcactacaatgggcagtcaaaaccatggctggacattgctattcctaaactgaggcctttctggacaaaatatgtgaattactctagtgacttcattagagaatgtaacattatggactactag
>SESE_023666_OG0010512
atgctggtacaagtgtctcctaacatgactcgcatcaccatttctactaataatggtttctttgaccttatgaagtttaaggtcgctgcacgctatctgtcctataggaccttattgtatatcgtgttgtttttggcatttctgctgccatttttgttcagtctcactgctgtcatcactttggaggatgttgagaactgcacat---ctcttgattgcttggggaagaggctgggaccgaggcttttgcggagggcagatgcttcacctaaaatggctgcagatgtgtttggtgtccttctgcaagcaagcagtaaagcgcttccaaaaggaatgaccatcccagagtcatttaatgatcttgttgctgaaatgagaactcaacgttacgatgccaagacatttgccataaagctgaaggccatggtggagcatttggaagagaaatctcgatcggcaaagctacaggagaatttgtataagcacattgtttcaaccagcattccaaaaggcatgagttgtctctgtttgaagctggcagatgagtattcctccaaggctcatgctcggagacagctaccatcccctgaactagttacttttcttacggacaattcatattatcactttgttctggcaactgataatgtgcttgcagcatctgtagtggtgtcatcaactgtgaaaatttttgcaaaaccagaaatggtagtctttcatcttattacggataagaagacatatgcagccatgcatgcatggtttgcttttcatcc---atctcctgccattattgaagtgaaaagtgtacatcaatttgaatggttgaccaagaaaaatgttactgttttggaagctttggaaacccatcataatgttcaaaaatactaccatggggatcatattattgacacaaattttaatgattcacccagaatgatcgcttcaaagctagaatcacgcagcccaaagtatatatccattctcaaccatctacgcatctatcttccagagcttttcccggaccttcacaaggttgtcttcctggatgatgacattgtaattcagcgt-gatttgtccccactgtgggatgtagaccttcatggcaaggtcaatggagcagttgagacatgcagaggtaatgacccctgggttatgtcaaagaggttcagaacatatttcaatttttctcatcctcttatagcagagaaatttgatccagagcagtgtgcatgggcctatggtatgaacatttttgacttggaagcctggagaaagacaaacatcagagaaacttatcattattggcttaaagaaaatctagattccaatttatccctctggcgttttggaacgttaccgccttcactaattgcattttttggccatgttcatccaattgatccttcatggcatatgttgggactgggctatcaattcgataccaaaattgcagatgtgaaaaaagctgctgtcattcactacaatggccagtcaaaaccatggctggacattgctattcctaaactgaggcctttctggacaaaatatgtgaattactctagtgacttcattagagagtgtaacattatggactactag
>Tyu0099580.1_OG0010512
atgctggttgaagtgtctcctaacatgacccgcattaccatttctacgacgaatggtttctttgaccttatgaagtttaaggtcgctgcacgccatctgtcctacaggaccctgttgtacattgtgctgtttttggcattcctgctgccatttttgttcagtctcactgctgtcatcactttggaggatgttgagaactgcacttctcctcttgattgtttggggaagaaattgggaccaaagcttttgaggaggacagatacttcacctagaatggctgcagatgtgtttggcgttcttctgcaaacaaacaataaagcgcttccaaaaggaatgaccatcccagagtcattcaacgatcttgttgctgaaatgaaaaatcaccattacaatgccaagacatttgccttaaagctgaaagctatggtggagcacttggaagagaaatctcgatcggcaaagctgcaggagaatttgtataggcatgttgcttcgactagtattccaaaaggcatgagctgcctctgtctgaggctggcagatgagtattcgtccaatgcttatgctcggaggcagctaccagcccctgagctagtcccttgtcttacagacaactcatattatcactttgttctatcaactgacaatgttcttgcagcatctgtagtagtgtcatcgactgtgcaaaattttgcgaagccagaaatggtagtctttcatcttatcacggataagaagacatatgcagcaatgcatgcatggtttgcttttcatcctctatctcctgctatcatcgaagtgaaaagtgtacatcaatttgaatggctgaccaaggaaaatgtacctgtgttggaagccatggaaaatcatcttaatattcagaggtactaccatgggaaccatatcattgagacagatcccaatgtttcgcccagaatagtggcttcaaggctagaatcacgcagcgcaaaatatatattgattctgaaccatctacgtatatatcttccagagcttttcccagaccttcacaaggttgttttcctggacgacgacgttgttgttcagcatagacttgtcaccactgtgggatatagaccttcatggcatggtcaatggagcagtggagacatgcagaggtaa----------------------------------------------------------------------------------------------------------------------------------------------------------------------------------------------------------------------------------------------------------------------------------------------------------------------------------------------------------------------------------------------------------------------------------------------------------------------------
>Mgl0032830.1_OG0010512
atgctggtacaagtgtctcctaacatgactcgcatcaccatttctactaataatggtttctttgaccttatgaagtttaaggtcgctgcacgctatctgtcctataggaccttattatatatcgtgttgtttttggcatttctgctgccatttttgttcagtctcactgctgtcatcactttggaggatgttgagaactgcactt---ctcttgattgcttggggaagaggctgggaccgaggcttttgcggagggcagatgcttcacct------------------------------------------------------------------------------------------------------------------------------------------------------------gtggagcatttggaagacaaatctcgatcggcaaagctacaggagaatttgtataagcacattgtttcaaccagcattccaaaaggcatgagttgtctctgtttgaagctggcagatgagtattcctccaaggctcatgcccggagacagctaccatcccctgaactagtaacttttcttatggacaattcatattatcacttcgttctggcaactgataatgtgcttgcagcatctgtagtggtgtcatcaactgtgaaaaattttgcaaaaccagaaatggtagtctttcatcttattacagataagaagacatatgcagccatgcatgcatggttcgcttttcatcc---atctcctgccattattgaagtgaaaagtgtacatcaatttgaatggttgaccaagaaaaatgttactgttttggaagctttggaaacccatcataatgttcaaaaatactaccatggggatcatattattgacacaaattttaatgattcacccagaattatggcttcaaagctagaatcacgcagcccaaagtatatatccattctcaaccatctacgcatctatcttccagagcttttcccagaccttcacaaggttgtcttcctggatgatgacattgtaattcagcgt-gatttatccccactgtgggatgtagaccttcatggcaaggtcaatggagcagttgagacatgcagaggtaatgatccctgggttatgtcaaagaggttcagaacatatttcaatttttctcatcctcttatagcagagaaatttgatccagagcagtgtgcatgggcctatggcatgaacatttttgacttgcaagcctggagaaagacaaacatcagagaaacttatcattattggcttaaagaaaatctagattccaatttatccctctggcgttttggaacgttaccaccttcactaattgcattttttggccatgttcatccaattgatccttcatggcatatgttgggcctgggctatcaatttgataccaaaattgcagatgtggaaaaagctgctgtcatccactacaatggccagtcaaaaccgtggctggacattgctattcctaaactgaggcctttctggacaaaatatgtgaattactctagtgacttcattagagagtgtaacattatggactactag

>SEGI_18177_OG0010513
atgaggggtgataagaaggaatttaagtggactacaggagcaacaaagagttttgatttgttgaagactaaagtgaccaagaaacctattttagcacttccagattttagcaaggtgttccaggtggattgtgatgcaagtggtcatgctattggggttgttttgagccaagaaggtaaccaattatgtattcttagaagttcaatgagattgaatttaatcaaggagaagcataatggaggtcttgcaagacactttggttttgataagaccattgcacttgttggagagaggtattattggcctcagttgcaacaatatgtaataaaatatgtgcaaggttgcaggggagattgtgagacttcatggtttaccaaagagcatgtttctgatagagataaaaagtttgttgactacttttggaggaccttgtggaagaagctaaggactgatttgaagttttgtttggcctaccatccacaaacagatggccaaatgaaatttgtgaataggagtttggggaatttgctaagatgtctagttggagacaagccaaaagggtgggatttgattccacctcaagctgaatttgcctatatcaactcgatgaatagaagcatcgtcatagccaatagaaaactagatcgcgccgcccgcggtgcgccagggacgctgcccgctgcccgacattttcttctcttttggttcagttctagtaccacgtgtcatggtcaggtggaccccaggacggtgggttctttgaagtttttggcgcggcagaattccattgtcggcatcacccgatctgtcttgctattcgccgacttccaggctgtggcaggcagatttgggcagcgaagttgcgtcggcattt-------------------------------------------------------------------------acatggctcccagtaagctacggaaagctcttggagttgtgaaggaccagacaagcatcagtatagcaaaggttgcaagcaccaatgcacctgacctggatgtagccattgtaaaagcgactagtcatgatgaaattcctatagatgaaaagtatgtgtatgcgattttgcatctcacttcctattccagaggctatgtcagtgcctgtgttcacagcttatccaaacggatcagcaaaacacataactggatagtggcactgaaggctctgatgctcattcatagactcttgttagatggtgatccaaactttgagcaggaaatccttacagccatgaggcatggtgcacgcttgctgaatttatctgattttagagatgattcacactcaaatgcatgggattattcagcttttgtccgcacatatgggttatatcttgatgagcgtcttgattgttcaattttagggaaatgtcagtttggtgataaatctggtaaaaatcagaatcaattgcccaggggacaaagtgattatgcaggatctagttaccgaggttcctatgaatatagtgatgggcgttataatgataacaatggtaacaggtctggctacaatgattatgaatctagttatgggggcaaatcaaggaatggggattatgatgcccccaggaagcaggaaattgaagaggtggcaaagactccaccagtggccgtccgagatatgaagcctgacatgatccttgataggatgccttattggcaaagacttttggaacgttttttagccagtcgtccaacgggtgctgcaaagaacaacagattggttcaggttgcactttacttggttgtgaaggaaagttttcagctttacaaagacattaatgatggtttggcaattttgcttgatgggttctttgacatggaataccaggactgtgtcacttcattcgacatttattcaagagctgccaagcagattgatgagcttgctgccttttacaatttgtgcaaaaacattggagtttgtaggacatcagagtaccctgatgtccagaaggtttcagagaaactgcttgagactttggaagagtttttgcgggatcggtcggcatctaacaaaaacagacccaagagcccagagcccaag---gcaaagaggccggaaagtcctgaccgaaggtccgaagagccagttgaggatatgaacagcataaaggctcttccagcaccaggagatgatcttcctaaaacagaaattgaagagcccaaattaccaaaggcccaaaatgagaaggaacctgatttgctagatctgagtcaagccacgatttcttctgaagagcaggagaacaaatttgcattggcacttttcactggcggcccttcgtccacatctggtgccacaaagaattgggagacattttcaacttcggagggacctgagtcatcatcgaatgggacaacttcagcatggcaaactccactggcagaaaatggcaaggaaggatgggagctggctttggttgaaagtgcaagtaatctttccaagcaagaaaataagatgcctggagcttttgatcccttagtgttggatggtttgtacgaacaagctgcagctcgtcagcagttcaacccatatgctcagcctggaagtgccagcagtgttgctgctttaccacgtccaggagcaccttcatacttggcattacctgctccacccacacaacagggagcggctccagtttctgttccagcaggaggagatccatttgctgcctcattatatgttctgcctccttcttatgtccaaatggcagaaatgactaagaaacaacaacttttggtgcaggaacaacagctttggcagcaataccagaacaatggcatgcagtatcagaacaatggcatgcagtacccatacaatggcatgccttaccagaacaatggcatgccgtactacaataatggtacacagtatagatatggttga
>SESE_136992_OG0010513
-------------------------------------------------------------------------------------------------------------------------------------------------------------------------------------------------------------------------------------------------------------------------------------------------------------------------------------------------------------------------------------------------------------------------------------------------------------------------------------------------------------------------------------------------------------------------------------------------------------------------------------------------------------------------------------------------------------------------------------------------------------------------------------------------------------------------------------------------------------------------------------------------------------------------------------------------------------------------------------atggctcccagtaagctacgcaaagctcttggagttgtgaaggaccagacaagcatcagtatagcaaaggttgcaagcaccaatgcacctgacctggatgtagccattgtaaaagcgactagtcatgatgaaattcctatagatgaaaagtatgtgtatgcgattttgcatctcacttcctattccagaggttatgtcagtgcctgtgttcacagcttgtccaaacggatcagcaaaacacataactggatagtggcactgaaggctttgatgctcattcatagactcttgttagatggtgatccaaactttgagcaggaaatccttacggccatgaggcatggtgcacgcttgctgaatttatctgattttagagatgattcacactcaaatgcatgggattattcagcttttgtccgcacatatgggttatatcttgatgagcgtcttgattgttcaattttagggaaatgtcagtttggtgataaatctggtaaaaatcagagtcaattgcccaggggacaaagtgattatgcaggatctagttaccgaggttcctatgaatatagtgatgggcgatataatgataacaatggttacaggtctggctacaatgattatgaatctagttatgggggcagatcaaggaatggggattatgatgccccccggaagcaggaaattgaagaggtggcaaatactccaccagtggccgtccgagatatgaagcctgacatgatccttgataggatgccttattggcaaagacttttggaacgttttttagccagtcgtccaacgggtgctgcaaagaacaacagattggttcaggttgcactttacttggttgtgaaggaaagttttcagctttacaaagacattaatgatggtttggcaattttgcttgatgggttctttgacatggaataccaggactgtgtcacttcatttgacatttattcaagagctgccaagcagattgatgagcttgccgccttttacaatttgtgcaaaaacattggagtttgtaggacatcagagtaccctgatgtccagaaggtttcagagaaactgcttgagactttggaagagtttttgcgggatcggtcagcatctaacaaaaacggacccaagagcccagagcccaag---gcaaagaggccagaaagtcctgaccgaaggtctgaagagccagttgaggatatgaacagcataaaggctcttccagcaccaggagatgatcttccaaaaaaagaaattgaagagcccaaattaccaaaggttcaaaatgagaaggaagctgatttgctagatctgagtcaagccacgatttcttctgaagagcaggagaacaaatttgcattggcacttttcactggcgggccttcggccacatctggcgccacaaagaattgggagacattttcaacttcggagggacctgagtcatcatcgaatgggacaacttcagcatggcaaactccactggcagaaaatggcaaggaaggatgggagctggctttggttgaaagtgcaagtaatctttccaagcaagaaaataagatgcctggagcttttgatcccttagtgttggatggtttgtacgaacaagctgcagctcgtcagcagttcaacccatatgctcagcctggaagtgccagcagtgttgctgctttaccacgtccaggagcaccttcatacttggcattacctgctccacccacacaacagggaacggctccagtttctgttccagcaggaggagatccatttgctgcctcattatatgttccgcctccttcttatgtccagatggcagaaatgactaagaaacaacaacttttggtgcaggaacaacagctttggcagcaataccagaacaatggcatgcagtatcagaacaatgtcatgcagtacccatacaatggcatgccttaccagaacaatggcatgccgtactataataatggtacacagtatagatatggttga
>SESE_139672_OG0010513
-------------------------------------------------------------------------------------------------------------------------------------------------------------------------------------------------------------------------------------------------------------------------------------------------------------------------------------------------------------------------------------------------------------------------------------------------------------------------------------------------------------------------------------------------------------------------------------------------------------------------------------------------------------------------------------------------------------------------------------------------------------------------------------------------------------------------------------------------------------------------------------------------------------------------------------------------------------------------------------atggctcccagtaagctacgcaaagctcttggagttgtgaaggaccagacaagcatcagtatagcaaaggttgcaagcaccaatgcacctgacctggatgtagccattgtaaaagcgactagtcatgatgaaattcctatagatgaaaagtatgtgtatgcgattttgcatctcacttcctattccagaggttatgtcagtgcctgtgttcacagcttgtccaaacggatcagcaaaacacataactggatagtggcactgaaggctctgatgctcattcatagactcttgttagatggtgatccaaactttgagcaggaaatccttacggccatgaggcatggtgcacgcttgctgaatttatctgattttagagatgattcacactcaaatgcatgggattattcagcttttgtccgcacatatgggttatatcttgatgagcgtcttgattgttcaattttagggaaatgtcagtttggtgataaatctggtaaaaatcagagtcaattgcccaggggacaaagtgattatgcaggatcaagttaccgaggttcctatgaatatagtgatgggcgttataatgataacaatggttccaggtctggctacaatgattatgaatctagttatgggggcagatcaaggaatggggattatgatgccccccggaagcaggaaattgaagaggtggcaaagactccaccagtggccgtccgagatatgaagcctgacatgatccttgataggatgccttattggcaaagacttttggaacgttttttagccagtcgtccaacgggtgctgcaaagaacaacagattggttcaggttgcactttacttggttgtgaaggaaagttttcagctttacaaagacattaatgatggtctggcaattttgcttgatgggttctttgacatggaataccaggactgtgtcacttcattcgacatttattcaagagctgccaagcagattgatgagcttgccgccttttacaatttgtgcaaaaacattggagtttgtaggacatcagagtaccctgatgtccagaaggtttcagagaaactgcttgagactttggaagagtttttgcgggatcggtcggcatctaacacaaacaaacccaagagcccagagcccaag---gcaaagaggccagaaagtcctgaccgaaggtccgaagagccagttgaggatatgaacagcataaaggctcttccagcaccaggagatgatcttcctaaaaaagaaattgaagagcccaaattaccaaaggctcaaaatgagaaggaagctgatttgctagatctgagtcaagccacgatttcttctgaagagcaggagaacaaatttgcactggcacttttcactggcgggccttcggccacatctggtgccacaaagaattgggagacattttcaacttcggagggacctgagtcatcatcaaatgggacaacttcagcatggcaaactccactggcagaaaatggcaaggaaggatgggagctggctttggttgaaagtgcaagtaatctttccaagcaagaaaataagatgcctggagcttttgatcccttagtgttggatggtttgtacgaacaagctgcagctcgtcagcagttcaacccatatgctcagcctggaagtgccagcagtgttgctgctttaccacgtccaggagcaccttcatacttggcgttacctgctccacccacacaacagggagcggctccagtttctgttccagcaggaggagatccatttgctgcctcattatatgttccgcctccttcttatgtccagatggcagaaatgactaagaaacaacaacttttggtgcaggaacaacagctttggcagcaataccagaacaatggcatgcagtatcagaacaatgccatgcagtacccatacaatggcatgccttaccagaacaatggcatgccgtactataataatggtacacagtatagatatggttga
>Tyu0099430.1_OG0010513
atgc------------------------------------------------------------------------------------------------------------------------------------------------------------------------------------------------------------------------------------------------------------------------------------------------------------------------------------------------------------------------cacgg---------------------------------------------------------------------------------------------------------------------------------------------------------------------------------------------------------------------------------------------------------------------------------------------------------------------------------------------------------------------------------------------------------------------------------gcaacggacggcgcggatttcaccttaacgattgacggattccaaagttttgtaaa-------atccagcctagttaattttctggtagggaaggtttcgagtgccagagcaccgcgatctgcttctgtaatctatttca------------------cagccatggctcccagtaagttgaggaaagctcttggagttgtcaaggaccagacgagtatcagtatagcaaaggtggccagcaccaatgcacccgatctggatgttgccattgtaaaggcaaccagtcatgatgaaattcccatagatgagaaatatgtgtatgcgattttgcacctcacctcctactccagaggttatgtcagtgcctgtgttcacagcttgtctaaacggatcagcaaaacacataattggatagtggctctcaaggcattgatgctcattcacagactcttgctagatggtgatcaaaactttgagcaggaaatccttcaggctatgaggcatggcgcacgcttgcttaatttatctgattttagagacgattcacactcaaatgcatgggattattcagcttttgtgcgcacatatggtttgtatcttgatgagcgccttgattgttcaattttagggaagtgtcagtttggtgatagatctagtaaaaatcagaatcagttgcccaggggacaaagtgattatgcaggatctagctaccgtggtgcttatgaatacagtgatgcgcgtaatactgacaacaatggatacaagtctggttacaacgattatgaatccagttatgggggtagatc------------------------------------------------------------------------------------------------------------------------------------------------------------------------------tagattggttcaggttgcactttacctggttgtgaaggaaagctttcagctttacaaagacgttaatgatggtttggcaattttgctggatgggttctttgacatggaataccaggactgtgtcacttcatttgacatttattcaagagcttccaagcagattgatgaacttggtgccttttacaacttgtgcaaaaacattggggtctgcaggacatcagagtaccctgatgtccagaaggtttcagagaaactgcttgagactttggaagagtttttacgggaccggtcatcttctaacaaaaacagacccaaaagcccagagcccaagcctgcaaagaggcctgaaagccccgtcccaaggtctgaagagcca---------------------------------------------------------------------------------------gcccagaatgagaaggaagctgatttgctaaatctcagtgaggctgctatttcttccgaagagcaggaaaataagtttgcattggcacttttcactggtggatcatcgtccacgtctggtgccacaaagaattgggagacgttttcaacttcagagggacccgtgtcatca---aatgagacgacttcagcatggcaaacaccattggcagaaaatggcaaggaaggatgggagcttgctttggttgaaagtgcaagtaatctttccaagcagcaaaataaaatgcctggagcttttgatcccttagtgttggatggtctgtatgaacaagctactgtgcgtcagcagttcaacccatatgctcaagctggaagtgctagcagtgttgctgctttacctcgcccaggagcaccttcattcttggcattacctgctccacccacacaacagggagcaaccccagttcctattctggcaggaggagacccatttaccgcctcattatatgttccacctcctgcttatgtacagatggcagaaatgaccaagaagcagcaacttttgttacaggaacaacagctttggcagcaataccagaacaacggcatgcagtatcagaacaatgtcatgcagtaccagaacaatggcatgccgtacacaaacactggcatgccattccagaacaatggtatgcagtatagatttggttaa
>Mgl0032870.1_OG0010513
atgg--------------------------------------------------------------------------------------------------------------------ccggccgatcgcgctg------------------------------------------------------------------------------------------------gcaacgggcggctc----------------------------------------------------------------------------------------------------------------agatttcacgg---------------------------------------------------------------------------------------------------------------------------------------------------------------------------------------------------------------------------------------------------------------------------------------------------------------------------------------------------------------acggattccaattttttatcatccgtgacggtgggttctttgaagtttttggcgcggcagaattccattgccggcatcacccgatctgtcttgctattcgccgacttccagaacactgtataca-ttccacttggagagattgcttttgaaattctggatattttgggcgcatttattggaaattttggttgtttagaggattccattttggttgctgtagattcagacatggctcccagtaagctacggaaagctcttggagttgtgaaggaccagacaagcattagtatagcaaaggttgcaagcaccaatgcacctgacctggatgtagccattgtaaaagcgactagtcatgatgaaattcctatagatgaaaagtatgtgtatgcgattttgcatctcacttcctattccagaggttatgtcagtgcctgtgttcacagcttgtccaaacggatcagcaaaacgcataactggatagtggcactgaaggctctgatgctcattcatagactcttgttagatggtgatccaaactttgagcaggaaatccttcaggccatgaggcatggtgcacgcttgctgaatttatctgattttagagatgattcacactcaaatgcatgggattattcagcttttgtccgcacatatgggttatatcttgatgagcgtcttgattgttcaattttagggaaatgtcagtttggtgataaatctggtaaaaatcagaatcaattgcccaggggacaaagtgattatgcaggatctagttaccgaggtgcctatgaatacagtgatgggcctaataatgataacaatggttacaggtctggctacaatgattatgaatctagttatgggggcagatcaaggaatggggattatgatgccccccggaagcaggaaattgaagaagtggcaaagtctccaccagtggccgttcgagatatgaagcctgccatgatacttgataggatgccttattggcaaagacttttggaacgttttctagccagtcgtccaacgggtgctgcaaagaacaacagattggttcaggttgcactttacttggttgtgaaggaaagttttcagctttacaaagacattaatgatggtttggcaattttgcttgatgggttctttgacatggaataccaggactgtgtcacttcattcgacatttattcaagagctgccaagcagattgatgaacttgctgccttttacaacttgtgcaaaaacattggagtttgtaggacatcagagtaccctgatgtccagaaggtttcagagaaactgcttgagactttggaagagtttttgcgggatcggtcggcatctaacaaaaacagacccaagagcccggagcccaagcctgcaaagaggcccgaaagtcctgaccaaaggtctgaagagccagttgatgatatgaacagcataaaggctcttccagcaccaggagatgatcttcctaaaaaagaaattgaagagcccaaattaccaaaggctcaaaatgagaaggaagctgatttgctagatctgagtcaagccacgatttcttctgaagagcaggagaacaaatttgcattggcacttttcactggtgggccttcgtccacatctggtgccacaaagaattgggagacattttcaacttcagaggggcctgagtcatcatcgaatgggacaacttcagcatggcaaactccactggcagaaaatggcaaggaaggatgggaactggctttggttgaaagtgcaagtaatctttccaagcaagaaaataagatgcctggagcttttaatcccttagtgttggaaggtttgtacgaacaaactgcagctcgtcagcagttcaacccatatgctcagcctggaagtgccagcagtgttgctgctttaccacgtccaggagcaccttcatacttggcattacctgctccacccacacaacagggagcggctccagtttctgctccggcaggaggagatccatttgctgcttcattatatgttccacctccttcttatgtccagatggcagaaatgactaagaaacaacaacttttggtgcaggaacagcagctttggcagcaataccagaacaatggcatgcagtatcagaacaatgtcatgcagtacccatacaatggcatgccgtaccagaacaatggcatgccatactataataatggtacacagtatagatatggttga

>SEGI_30536_OG0010514
--------------------------------------------------------------------------------------------------------------------------------------------------------------------------------------------------------------------------------------------------------------------------------atgacctcgttcacagatttttctacagagaaccaaaaaagttctattcaggatattcccaccattgatttttctgcagagaaccaattaaattcaattcagaagatacccacctttgatcagaatatacccgctattgatgtttctgccgagaaccgaaaaagttctatccagaatataacagccattgatttttctgcagacaaggaggaggattcatggaatgatcccgtgatgcagagattgagcgaagctttgcgaattcagcactacgcattgcaggacgtttattctgagctggaagcagagagaagtgcttctgctgcttcgattgacgatgccctgctcatgatttctcgtttgcaggatgagaaggccaggctggcaatagaagcagctcaatttaaaagggaggttcaggagaaaatcaggcatgcccagaccactctgagcttttatgaggatgtgctgttcagaaaagatgaggagatcaaggctctccagtgtgagattgaggccttcaagcacaggttcttgagttatggtatccacgatgctattgggttcaggttaagtgataaagatggatatgtaggtatgcctgaaaattcccttccagagaggaactctattggtgaccaatatgggttaggtggttttctggcacgtagttttagcgctgattgtgatagttgcagtgagcttaagcctgaagattctgcctccaaggggataggaagggcaagaacaacgaggttttctgaagctgtaaaagacaatcatggtgatcaaggtggagaggatgaaaggaaacaggtcaatacgattgaaagggcaaggcattctcctgaagatcctttttcagggaataatcgtatgctctgggaacagatagaaggattgcagaagaatttgcatatgttatctgagaagaaaatagtgaatcctaatttaaaggatgaatggagatccacctgtgatgaacttcaagatgcgttagcatcatatacgactagcttgaggcaaggtttaaaatcccattggaggggttcagtccccaacatgcatgaagcagaggcaaaagcaaacatagaccaaactgatggcccagtagatgtacatatggataccacacaagcgggtgatcgacaacacaaatccaagtcattcatccagacacgtgaggagggatttacccaagtatctcttatcgaaaatagcgctttggagctaatgcaaactaagattggagatcttagtttaaggatacgtgccttggaagatgatgaagagtctgtaaaacaattaatgaactctttgaaaagacaacaatatattgtcaaacatttcaagcatattgtccaaggttttcataagtcagaagaatcccctaagaaccaaataaatgtgaagatggtttctttacaaagatttgtatcaattgcctcacttataaagtatttcctttctcagttacctcttgttcctttggccttcccatctccacctt---atggtgctatgaagtattggatcttaagtg--------ttgtttcattaaaatatgcgggttactctatctatggcaccagacaaaaaatcagtcagatctgtaaaagtgcatatggttcattattcattaaaggtggtgagttgatgttatgctggaaactgccatgtggcaactga
>SESE_091362_OG0010514
atgc----------------------------------------------------------------------------------------------------------------------------------------------agcattg-------------------------------------------cagcgatgaaattggtttaccgaagatgaccatcagagatcttggcgagaaagacaaaaaactttcaaatcagaagatgacctcgttcacagatttttctacagagaaccaaaaaagttctattcaggatattcccaccattgatttctctgcagagaaccaaataaattcaattcagaagatacccacatttgatcagaatatacccgctattgatgtttctgccgagaaccggaaaatttctatccagaatataacagccatcgatttttctgcagaaaaggaggaggattcatggaatgaccccgtgatgcagagattgagcgaaacattgcgaattcagcactatgcattgtgggatgtttattctgagctggaaacagagagaagtgcttctgctgcttcgattgacgatgccctgctcatgatttctcgtttgcaggatgagaaggccaggttggcaatggaagcagctcaatttaaaagggaggctcaggagaaaatcaggcatgcccagaccactctgagcttttatgaggatgtgctgttcagaaaagatgaggagatcaaggctctccagtgtgagattgaggccttcagacacaggttcttgagttatggtatacacgatgatattgggttcaggttaagtgataaagatggatatgtaggtatgcctgaaaattcccttccagagaggacctctattggtgaccaatatgggttaggtggttttctggcacgtagttttagcgctgattgtgatagttgcagcgagcttaagcctgaagagtctgcctccaagggaataggaagggcaagaacaacgaggttttctgaagctgtaaaaaacaaccatgatgatcaaggtggagaggaagaaaggaaacaggtcaatacgattgaaagggcaaagcattttcctgaagatcctttttcagggaataattgtatgctctgggaacagatagaaggattgcagaagaatttgcatatgttatcggagaagaaaacagtggatcctaatttaaaggatgaatggagatccacctgtgatgaacttcaagatgcgttagcatcatacacaactagcttgaggcaaggtttaaaatcccattggaggggttcagtccccggggtgcatgaagcagaggcaaaagcaaacatagaccaaactgatggcccagtagatgtacatatggataccacacaagtgggtgatcaacaacataaatccaagtcattcatccagacacgtgaggagggatttacccaagtatctcttatggaaaatagtgctttggagctaatgcaaactaagattgaagatcttagtttaaggatacgtgccttggaagatgatgaagagtctgtaaaacaagtaatggactctttgaaaagacagcaatatattgtcaaacatttcaagcagattgtccaaggttttcataagtcagaagaaccccctaagagccaaataaatgtgaagatggtttctttacaaagatttgtaacaattgcctcacttataaagtatttcctttctcagttacctgtgggtgtccggggtatattatcttttcttctgttcagaagttacaagcatatgcaaagaaga--------------------------------------------------------------------------------------------------------------------------------------------------taa
>SESE_120211_OG0010514
at-------------------------------------------------------------------------------------------------------------------------------------------------gcattg-------------------------------------------cagcgatgaaattggtttaacgaagatgaccatcagtgatcttggcgagaaagacaaaaaactttcaaatcagaagatgacctcgttcacagatttttctacagagaaccaaaaatgttctattcaggatattcccaccattcatttctctgcagagaaccaaataaattcaattcagaagatacccacctttgatcagaatatacccgctattgatgtttctgccgagaaccggaaaatttctatccagaatataacagccatcgatttttctgcagaaaaggaggaggattcatggaatgaccccgtgatgcagagattgagcgaaacattgcgaattcagcactatgcattgtgggacgtttattctgagctggaagcagagagaagtgcttctgctgcttcgattgacgatgccctgctcatgatttctcgtttgcaggatgagaaggccaggttggcaatggaagcagctcaatttaaaagggaggctcaggagaaaatcaggcatgcccagaccactctgagcttttatgaggatgtgctgttcagaaaagatgaggagatcaaggctctccagtgtgagattgaggccttcagacacaggttcttgagttatggtatccacgatgatattgggttcaggttaagtgataaagatggatatgtaggtatgtctgaaaattcccttccagagaggaactctattggtgatcaatatgggttagatggttttctggcacgtagttttagcgctgattgtgatagttgcagcgagcttaagcctgaagagtctgcctccaaggaaataggaagggcaagaacaacgaggttttctgaagctgtaaaaaacaaccatgatgatcaaggtggagaggaagaaaggaaacaggtcaatacgattgaaagggcaaagcattttcctgaagatcctttttcagggaataatcgtatgctctgggaacggatagaaggattgcagaagaatttgcatatgttatcggagaagaaaacagtgaatcctaatttaaaggatgaatggagatccacctgtgatgaacttcaagatgcgttagcatcatacacaactagcttgaggcaaggttcaaaatcccattggaggggttcagtccccaaggtacatgaagcagaggcaaaagcaaacatagaccaaactgatggcccagtagatgtacatatggataccacgcaagtgggtgatcaacaacacaaatccaagtcattcatccagacacgtgaggagggatttacccaagtatctcttatggaaaatagtgctttggagttaatgcaaactaagattgaagatcttagtttaaggatacatgccctggaagatgatgaagagtctgtaaaacaggtaatggactctttgaaaagacagcaatatattgtcaaacatttcaagcagattgtccaaggttttcataagtcagaagaacctcctaagagccaaataaatgtgaagatggtttctttacaaagatttgtaacaattgcctcacttataaagtatttcctttctcagttacctgtgggtgtacggggtatattatcttttcttctgttcagaagttacaagtatatgcaaagaaga--------------------------------------------------------------------------------------------------------------------------------------------------taa
>Tyu0218050.1_OG0010514
atgctccgtttagggagggctttaaagaaaaaaccaatttcaacaaatcccactacccatagttatgaaaaatctgaggcaactatagatgatcaacacaccaccaattttgtggcagatgctcaaggaggggttggattgtatatgacattggtctttgcacttttgggtatcaccattgttggagcctccttgttgggggtgaattcatctcattctcagtggataacatacataattgcagagaaaa-----------ttgatattcagaagatgcccaccattgattattcaacagagggccgagaaaattctattcagaagatgtccactattgattatttaaccgaggaccgagaaaattctattctaaagatgcccac---------------------gattgattttcctacagctaaccaaaataattgtattcagaacatacccagtagtgatttttctgcagatagtaaggaggacttgtggaatgaccctgttgtgcatggattgagtgaagcattgcgtgttcagcaccatgcattgctggacatgtattctgagctggaagcagagagaagtgcttctgcctcttcaatcgacgatgccctgctcatgatttctcgtttgcaggacgagaaggccaggttggcaatggaagccgctcaatttaagagggaggcacaagagaaaatcagacatgcccaggcgacggtgagcttttacgaggaagttatgttcagaaaagacgaggaggtcaaggctctcctgtgtgagattgaagcctttaagcacaggtttttgagttaccgtatccatgatgaacttggatttggatcttgcgatgcagagggctatgtgggtatgcctgaaaattctcttgtagggaggaatgctagtgctaaccatgatgggtctgctgggtttgcgacccggag---------tagttgtgagaggtgcagtgagcttaagcttgaagattctgcttccaaggaaatggaaagggcaaggataacggggttctctgaagctgtagatagtagctatggtgatcaagttgaagagggtgatagcaaacatgttaatacaattaaaagggcaagacattatcctgaag---ttttctccgggcatattattttgctctgggaacggatagaaggattacagaagagattgcatctactatcagagaagaaggctgtaaactgtaaatttaaggatgaatggggatccacctacgaagaacttgaaaatgcgttagcattgtatataactagcttgagacagggtttaaaatcccattggaggggtttggtccctgaagtacatgaggcagaggtaacagcaaataaagatcaaactgatggaccggtagatgtatacattgataccactcaaatgggtgatcgaaaacagaaatccgattcattcatccagacacatgaggagggatttactcaagta---------------------ttggagcaaatggaaaacaagattaaagatctctgtctaaggatacataccttggaagatgatggcaattctgtaaaacaggcaatggactctttgaaaagacagcaatattctatcaaatatttcaagcagattgtccaaggtattcataagtcagaagaaccacccaagggccaaataaatgtgaggattctatctccacaaagagtagtatcaatcgcctcacttataaagtacttcctttcccagttacctgtgggggtacggggtacttctcaattcatggcaaatggtgataataagctaagaccattaactgaacaggacaatttgggttggaacaggcatgcttct------------------aaagcatctgtacaatttaca-----------------------------------------------------------------------tga
>Mgl0032980.1_OG0010514
atgc----------------------------------------------------------------------------------------------------------------------------------------------agcattg-------------------------------------------cagcgatgaaattggtttaccgaagatgaccatcagaaatcttggtgagaaagacaaaagactttcaaatctgaaaatgacctcgttcacagatttttctacagagagccaaaatagttctattcaggatattctcacctttgatttttctgcagagaaccaaataaattcaattcagaagatacccacctttgatc------------------------------agaaccggcaaagttctatccagaatataccagacattgttttttctgcagacgaggaggaggattcatggaatgaccccttgatgcagagattgagcgaaacattgcgaattcagcactatgcattgcgggacgtttattctgagctggaagcagagagaagtgcttctgctgcttcgattgacgatgccgtgctcatgatttctcgtttgcaggatgagaaggccaggttggcaatggaagcagctcaatttaaaagggaggctcaggagaaaatcaggcatgcccagaccactctgagctattatgaggatgtgctgttcagaaaagatgaggagatcaaggctctccagtgtgagattgaggccttcagacacaggttcgtgagttatggtatccatgatgatattgggttcaggttaagtgataaagatggatatgtggatatgtctgaaaattcccttgcagaaaggaattctattggtaaccaatatgggttaggtggttttctggcacgtagttttagcgctgattgtgagagttgcagtgagcttaagcctgaagattctgcctccaaggaaataggaaggacaagaacaacgaggttttctgaagctgtaaaagacaaccatggtgatcaaggtggagaggatgaaaggaaacaggtcaatacgatagaaagggcaaggcattttcctgaagatcctttttcagggaataatcgtatgctctgggaacggatagaaggattgcagaagaatttgcatacgttatcggagaagaaattagtgaatcctaatttaaaggatgaatggagatccacctgtgatgaacttcaagatgcgttagcatcatatacaagtagcttgaggcaaggtttaaaatcccattggaggggttcagtccctgatgtccatgaagcggaggcaaaagcaaacatagaccaaactgatggcccagtagatgtacatatggataccacgcaagtgggtgatcaacaacacaaatccaagtcattcatccagacacgcgaggaggggtttacccaagtatctcttatggaaaatagcactttggagctaatgcaaactaagattgaagatcttagtttaaggatgcatgccttggaagatgatgaagagtctgtaaaacaagtaatgaactctttgaaaagacagcaatatattgtcaaacatttcaagcagattgtccaaggctttcacaagtc---agaaccccctaaaagccaaataaatgtgaagatggtttctttacaaagatttgtatcaattgcctcacttataaagtatttcctttctcagttacctgtgggtgtacggtgtatattatcttttcttctattcagaagttacaagcatgtacaaagaaga--------------------------------------------------------------------------------------------------------------------------------------------------taa

>SEGI_03246_OG0010515
at--------------------------------------------------------------------------------------------------------------------------------------------------------------------------------------------gcaaattgttgtgc----------------------------------------------------------------------------------------------------------------------------------------------------------------------------------------------------------------------------------------------------agattgggcaaggaacttacagtaatgtgtataaagctcgtgatcttgatactggtaagattgttgccctgaagaaggtacgatttgataatttggagcctgaaagtgttcggtttatggcacgagaaattcaagtgttacgcagacttgatcatccaaatgttgtgaaattggagggtctggttacttctggtgtatcctgcagcctgtatcttgtttttgagtatatggagcatgatcttgctggacttgctgcatgccctgggatcaagttcactgaatcacag----gttaaatgttacatgcaacaattactttgggggcttgatcattgtcacagtcgtggtgtactccatcgtgacatcaagggttcaaatctgttagttgacaatggaggaattctaaagatagctgactttggtctagcaactttctttcatcctgaccagaggcaggccctgacaagccgtgttgtaacactttggtatcggcctccagaactcttgcttggtgctacagactatggagttgctgttgacctatggagtacaggttgcattcttgcagaattgctttctggcaagcccatcatgcctggcagaacagaggtggagcagttgcataaaatatttaagctatgtggctcaccatctgaagagtactggagaaagtctaaattaccgcatgcaaccatattcaaaccacaacacccctacaaatgttgcattgcagaggctttcaaagattttcctccatcagcgttggtcttgttagagaccctccttgctatagaacctgcagatcgtggacgggcagatgtagctcttcagagtgagttcttcacgacaaagccacttccttgtgatccatcaagcttgcctaagtaccccccaagcaaagagttcgatgcaaaaatacgtgctgaagaagccagacggcaaagagccgcaggggggagaggtcatggacctgaggcagcaagaagagtgtctaaactacctagagcaggtccaacacctgatggcgcttctgaatcaatggcacctacacagaagcagcgcccaagttctcatagaacttctaatattaggaacgagaactcaaacccacagccacatgaattactaattgatcctcaaaggtctgtgcaacattcttatgaaacgacagctagtgcgtctcatgtgatgcctatgattgcacgctctggacctctgtcatatgcctatgggagtggctcaactgcaacatttgggaagatgtataaagaagacagtatagataaacatcctggtcaaacatcagttcaatcatcgaagttaccaatatgttctgaatcaaaaacccaaggaatctatgggcaacaacctgtgggtgatttgtcaaaggctgcaaaattggcagcaggtagaaaatacgatgttacagagacatataaagatcaatgtagtcttttacaacagaatcttggcgatactattggcggcttacagaatggcaagcatgaaggttcaagggttccagacttctcaacaaaacaaaacatggttcaacagcagagacatgagtcattaaaacgtttagatagttttcaactgcaggatatgtctgggttatatcctcaaaggggtgaaagagttgctagtagagaacctttcatgggttatggtcatcaagaggacagaattctttactctggacctctgttgcctccatctgccaatattgatgacattttaaaaaagcatgagcggaatatccaacgagctgtacgcagagcacgccagggtaaaggtgaaacaacaaaaactgattcatctttttctgggagaaaagcatttgaacagaaaagtttggtttctaatccaaaagggtataaaggatcttcagatttgaaaggtgaattgacaacatcgttaatcaacacaagacaaaacatgaggtcagatttaactaaggaacttgccaatgaggacgaatga
>SESE_077047_OG0010515
atggggtgcgtctgcacaaagcaggcatacgttttggactacactgaagattcccccaagtgcaagggttcgagtcgcagttccaccagatggctcgtaaaagaagacgaagaaagcacaggcatcaacggaagcaa---------tgctgcttccgtggaggcccgtaaattgacggggaagagtcccggcggatcgtttggcgaggagaagagcaagattgcgcggcggaggaagaagaagaagaaggatgaggacggtaatttgcctgatcttcttcttgccgagtcggatttgatgatcagcacctttttggctggcaatttgccgaatcatacggaggccgaacaggtggctgccggatggccagcttggctcacagctgtcgcaggggaagccatcaagggctggatcccgcgcaaggccgattcttttgaaaagctctataagattgggcaaggaacttacagtaatgtgtataaagctcgtgatcttgatactggtaagattgttgccctgaagaaggtgcgatttgataatttggagcctgaaagtgttcggtttatggcacgagaaattcaagtgttacgcagacttgatcatccaaatgttgtgaaattggagggtctggttacttctggggtatcctgcagcctgtatcttgtttttgagtacatggagcatgatcttgctggacttgctgcatgccctgggatcaagttcactgaaccacag----gttaaatgttacatgcaacaattactttgggggcttgatcattgtcacagtcgtggtgtactccatcgtgacatcaagggttcaaatctattagttgacaatggaggaattctaaagatagctgactttggcctagcgactttctttcatcctgaccagaggcaggccctgacaagccgtgttgtaacactttggtatcggcctccagaactcttgcttggtgctacagactatggagttgctgttgacctatggagtacaggttgcattcttgcagaattgctttctggcaagcccatcatgcctggcagaacagaggtggagcagttgcataaaatatttaagctatgtggctcaccatctgaagagtactggagaaagtctaaattaccgcatgcaaccatattcaaaccacaacacccctacaaatgttgcattgcagaggctttcaaagattttcctccatcagcgttggtcttgttagaaaccctccttgctatagaacctgcagatcgtggacgggcagatggagctcttcagagtgagttcttcacgacaaagccacttccttgtgatccatcaagcttgcctaagtaccccccgagcaaagagtttgatgcaaaaatacgtgctgaagaagccagacggcaaagagccgcaggggggagaggtcatggacctgaggcagcaagaagagtgtctaaactacctagagcaggtccaacacctgatggcgcttctgaatcaatggcacctgcacagaagcagcgcccaagttctcatagaacttctaatattaggaatgagaactcaaactcacagccacatgaattattaattgatcctcaaaggtctgtgcaacattcttatgaaatgacagctagtgcttctcatgtgatgcctgtgattgcacgctctggacctctgtcatatgcctatgggagtggctcaactgcaacatttgggaagatgtataaagaagacagtatagataaacatcctggtcaaacatctgttcaatcatcgaagttagcaatatgttctgaatcaaaaacccaaggaatctatgggcaacaacctgtgggtgatttgtcaaaggatgcaagattggcagcaggtagaaaatatgatgttacagagacatataaagatcaatgtagtcttttacaacagaatcttggtgatactattggcggcttacaaaatggcaagcatgaaggttcaagggttccagacttctcaacaaaacaaaacatggttcaacagcagagacatgaatcgttaaaacgtttagatagttttcaactgcaggatatgtctggattatatcctcaaaggggtgaaagagttgctagtagagaacctttcatgggatatggtcatcaagaggacagaattctttactctggacctctgttgcctccatctgccaatattgatgacattttaaaaaagcatgagcggaatatccaacgagctgtacgcagagcacgccagggtaa------------------------------------------------------------------------------------------------agattctaagggtgaattgacaacatcgttaatcaacacaagacaaaacatgaggtcagatttaactaaggaacttgcaaatgaggacgaatga
>SESE_118540_OG0010515
atggggtgcgtctgcacaaagcaggcatacgttttggactacactgaagattcccccaagtgcaagggttcgagtcgcagctccaccagatggctcgtaaaagaagacgaagaaagcacaggcatcaacggaagcaa---------tgctgcttccgtggaggcccgtaaattgacggggaagagtcccggcggatcgtttggcgaggagaagagcaagattgcgcggcggaggaagaagaagaagaaggatgaggacggtaatttgcctgatcttcttcttgccgagtcggatttgatgatcagcacctttttggctggcaatttgccgaatcatacggaggccgaacaggtggcggccggatggccagcctggctcacagctgtcgcaggggaagccatcaagggctggatcccgcgcaaggccgattcttttgaaaagctctataagattgggcaaggaacttacagtaatgtgtataaagctcgtgatcttgatactggtaagattgttgccctgaagaaggtgcgatttgataatttggagcctgaaagtgttcggtttatggcacgagaaattcaagtgttacgcagacttgatcatccaaatgttgtgaaattggaaggtctggttacttctggggtatcctgcagcctgtatcttgtttttgagtacatggagcatgatcttgctggacttgctgcatgccctgggatcaagttcactgaaccacag----gttaaatgttacatgcaacaattactttgggggcttgatcattgtcacagtcgtggtgtactccatcgtgacatcaagggttcaaatctcttagttgacaatggaggaattctaaagatagctgactttggtctagcgactttctttcatcctgaccagaggcaggccctgacaagccgtgttgtaacactttggtatcggcctccagaactcttgcttggtgctacagactatggagttgctgttgacctatggagtacaggttgtattcttgcagaattgctttctggcaagcccatcatgcctggcagaacagaggtggagcagttgcataaaatatttaagctatgtggctcaccatctgaagagtactggagaaagtctaaattaccacatgcaaccatattcaaaccacaacacccctacaaatgttgcattgcagaggctttcaaagattttcctccatcagcgttggtcttgttagaaaccctccttgctatagaacctgcagatcgtggacgggcagatggagctcttcagagtgagttcttcacgacaaagccacttccttgtgatccatcaagcttgcctaagtaccccccgagcaaagagtttgatgcaaaaatacgtgctgaagaagccagacggcaaagagccgcaggggggagaggtcatggacctgaggcagcaagaagagtgtctaaactacctagagcaggtccaacacctgatggcgcttctgaatcaatggcacctgcacagaagcagcgcccaagttctcatagaacttctaatattaggaatgagaactcaaactcacagccacatgaattattaattgatcctcaaaggtctgtgcaacattcttatgaaacgacagctagtgcttctcatgtgatgcctgtgattgcacgctctggacctctgtcatatgcctatgggagtggctcaactgcaacatttgggaagatgtataaagaagacagtatagataaacatcctggtcaaacatctgttcaatcatcgaagttaccaatatgttctgaatcaaaaacccaaggaatctatgggcaacaacctgtgggtgatttgtcaaaggctgcaagattggcaccaggtagaaaatatgatgttacagagacatataaagatcaatgtagtcttttacaacagaatcttggtgatactattggcagcttacagaatggcaagcatgaaggttcaagggttccagacttctcaacaaaacaaaacatggttcaacagcagagacatgaatcattaaaacgtttagatagttttcaactgcaggatatgtctggattatatcctcaaaggggtgaaagagttgctagtagagaacctttcatgggatatggtcatcaagaggacagaattctttactctggacctctgttgcctccatctgccaatattgatgacattttaaaaaagcatgagcggaatatccaacgagctgtacgcagagcacgccagggtaa------------------------------------------------------------------------------------------------agattctaagggtgaattgacaacatcgttaatcaacacaagacaaaacatgaggtcagatttaactaaggaacttgcaaatgaggacgaatga
>Tyu0254140.1_OG0010515
atggggtgcatacgctcaaagcaggcatacgttctggactatactgaagagtcgccgaagggcaagggttcgaatcgcagctcctcaagatggctcgcaaaagaagaagaagaaaacgcacgagttaaccgcagcaacaatgctggtgctgctttaacggagccccgtaaattgacgggaaaaagtcccggcggatcgtttggcgaagacaagagtaggattgcgaggaggaggaagaaaaagaagaaggatgaaaa---tattttgcccga---tcttcttgtcgagtcggatttgatgatcagcagcttcttgatgagcaatctgccaaatcatacggaggccgagcaggtggcggcgggatggccggcctggctgacagctgttgcaggcgaggccatcaagggctggatccctcgcaaggcggattcttttgagaagctgtataagattgggcaaggaacttatagtaacgtgtataaagctcgcgatcttgattccggtaagattgttgcccttaagaaggtacgatttgacaatttggagcctgaaagtgtccggttcatggctcgagaaattcaagtgctacgcagacttgatcatccaaatattgtgaaattggagggcctggttacttcagggatatcctgcagtctgtatcttgttcttgagtacatggagcatgaccttgctggacttgcagcatgtcctgggatcaagttcactgaagcacag----gttaaatgttatatgcaacaattactttgcgggcttgatcactgtcacagtcgtggtgtgctccatcgtgatatcaagggttcaaatctcttagttgacaatgatggaatcttaaagatagctgactttggtctagcaactttctttcatcgtgagcagagacaggccctgacaagtcgcgttgtaacactttggtaccggccgccagaactcttgctgggggctacaaactatggagttggtgtggacctatggagtacgggttgcatacttgcagaactgctttctggcaagcctatcatgcctggcagaacagaggtggagcaattgcacaaaatatttaagctatgtggatcaccatctgaagagttctggaggaggtccaagttaccacatgcaaccattttcaaacctcaacacccctacaaatgttgcattgcagatactctcaaagacttccctccgtcagctttggccttgttggaaactctactggctatagaacctgctgatcgtggagtggcaaatggagctcttaagagtgagttctttactacaaagccacttccttgtgacccatcaagcttgcctaagtaccctccaagcaaagagttcgatgcaaaaatacgtgctgaagaagctagacggcaaagagctgc--tggggaggggccatggacctga-------------------------------------------------------------------------------------------------------------------------------------------------------------------------------------------------------------------------------------------------------------------------------------------------------------------------------------------------------------------------------------------------------------------------------------------------------------------------------------------------------------------------------------------------------------------------------------------------------------------------------------------------------------------------------------------------------------------------------------------------------------------------------------------------------------------------------------------------------------------------------------------------------------------------------------------------------------------------------------------------------------------------------------------------
>Mgl0033220.1_OG0010515
----------------------------------------------------------------------------------------------------------------------------------------------------------------------------------------------------------------------------------------------------------------------------------------------------------------------------------------------------------------------------------------------------------------------------------------------------------------------------------------------------------------------------------------------------------------------------------------------------------------------------------------------------------------------------------------------------------atgatcttgctggacttgctgcatgccctgggatcaagttcactgaaccacaggtttgttaaatgctacatgcaacaattactttggggccttgatcattgtcacagtcgtggtgtactccatcgtgacatcaagggttcaaatctcttagttgacaatggaggaattctaaagatagctgactttggtctagcaactttctttcatcctgaccagaggcaggccttgacaagccgtgttgtaacactttggtatcggcctccagaactcttgcttggtgctacagactatggggttgctgttgacctatggagtacaggttgcattcttgcagaattgctttctggcaagcccatcatgcctggcagaacagaggtggagcagttgcataaaatatttaagctatgtggttcaccatctgaagagtactggagaaagtctaaattaccgcatgcaaccatattcaaaccacaacacccctacaaatgttgcattgcagaggctttcaaagattttcctccttcagcattggtcttgttagaaaccctccttgctatagaacctgcagatcgtggacaggcagatggagctcttcagagtgggttcttcactacaaagccacttccttgtgatccatcaagcttgcccaagtaccccccaagcaaagagtttgatgcaaaaatacgtgctgaagaagccagacggcaaagagctgcaggggggagaggtcatggacctgatgcagcgagaagagtgtctaaactacctagagcaggtccaacacctgatggcgctgctgaatcaatggcacctgcactgaagcagcgcccaagttctcatagaacttctaatattaggaatgagaactcaaacccacagccacatgaattattaaatgatcctcaaaggtctgtgcaacactcttatgaaacgacagctagtgcttctcatgtgaagcctgtgattgcacgctctggacctctgtcatatgcctatgggagtggttcaactgcaacatttgggaagatgtataaagaagacagtatagataagcatcctggtcaaacatcagctcaatcattgaagttaccaatatgttctgaatcaaaaacccaaggagtctatggacaacaacctgtgggtgatttgtcaaaggctgcaaaattggcagcaggtagaaaatatgatgttacagagacatataaagaccaatgtagtcttttacaacagaatcttggtgatactattggcggcttacagaatggcaagcatgaaggttcaagcgttccagacttctcaacaaaacaaagcatggttcaacagcagagacatgagtcattaaaacgtttagatagttttcaactgcaggatatgtctggattatatcctcaaaggggtgaaagagttgctagtagagaacctttcatgggatatgctcatcaagaggatagaattctttactctggacctctgttgcctccatctgccaatattgatgacattttaaaaaagcatgagcggaatatccaacgagctgtacgcagagcacgccaggggaaaggcgaaacaacaaaaactgattcatctttttctgggaggaaagcatctgaacagaaaagtttggtttctaatccaaaagggtataaaggatcctcagatattaaaggtgaattgacaacatcgttaatcaacactagagaaaacatgaggtcagatttaactaaggaacttgcaaatgaggacgaatga

>SEGI_28024_OG0010519
------------------------------------------------------atggggcaaatgtgggctgggttttacattttatgctgttgtttcatggcggctttgtccaattcccctgtttcttgtgattcaccaaggaggtcggggcctcctgaggatggaatctcgagacagaattttgttagaggttccacaaatgttgagacagaaaaacttattagggccgcagaaacttcactgagggtcgggaaaggaattgggtctgtcacgaaatccaacgttagatcgggaattcggtctgacgacccaataggattgggcgatagggaagtaggccttgttcaggcgaggctactgggagaaaacgtgactagaactgagagcagggatggttctgtcaatgcagcaaggaggagaaaaagggctggcattgataggatagataagacatatgttaaacagagttctcagaagggtaaggtagttcagagttataataataaaaaagatataaaagggagaagatcaaatagagctcaagatctgctcaagagccaggaagaacaatctaaagtcagtcaagctcaagtggggctcaacatggaaaagcaa------------------------gaaaatagaatgaatcctagtgaggctaaagaagaatccaagggagatgaaataaagactagagtcaaggccaaaaggcctgtagcgaagtcaatacgcaaaagtgagagtagagaagaagaagaaaattcaaattctgcatttgagctgactaaagaagaaaagcaaaataatggcggagatagtgaagaagggtatcaaagaaaaggattacaaaatggggttaagggaaaaagggcagcatccaaacctattaacaaatttgtgagggaagaggaaggagaaggtccaaaagctgcgatccaagagaacaaagagaaaaacattggcggagatggtggggaagaatatgatagtaaaggattgcagaatggagtcaagggcaaagggttggtatccaagttgagtcccaaagatgtgaaggaagaggaagaaaaccaaattgcttcagttcaagagaatgcagagagaaatagtggtggagatagtgaagaggaattgaaaagaaaagtgccacagcatgaagttacaggcaaaaggcctgtatccaatttgattcacaaagatgagacggaagagcaggatgaaaacatagagactacaattcaagaggataaagaaaaaattagtgttagagatagtgaagaaggctatacgaggaaaggatcacagaacaacatcaaaggaaaaaggccagtatccaagtcaattcacaaagatgagaagaatgaggaagaagaagatccaaatgctttaaatcaagag---------aaaaccaacggtggagatagtgaagaagaaaacaagcaaaaagggttggagaatgagaggaaggggaaaaggcgggtatcaaaatctactcacaaagaagaggaagaaggaaatctagatggtctgatgccaaagagtaaagagaaagatgatactttggatagtgtggacaatgaaaaggatccaaatgcttcaagtcaagagaaaaccagtggcgaagacagtgaagacgaaaacaagaaaagagggctggagaatgacgggaaggggaaaaggcaggtatcaaaatccactcacaaagaggagaaagaaggaaatctagatgctctgatgctagagagtaaagagaaagagaatacaacagatattgtggataacgaagaagattccaagagaattgagttgcaagctcgactcaaacatgatgattcagagttgtttatggctggtaaaaacgagaaaaatgtaaatgatgatggtttggaactggcagaggagattctaagtccggaggataaatcagctcttgagaatttagccaaaatcaaggaatatgaaaattccagagaagaaatgagtagaaaaaaccaagacactaaagctgatcaactgatattggatcaaactgtttcaaataagcagaccaagagagacaacaggagaggcaaaggaatgtcaacccaagtccccgaggtggtcagtgaaactgcagacgaatccgaaataggagaagtcaaggaggatgacattaaggtgagaaccacttccaaattcccacaggcagaagaggacagtgcagatgaatcttctaaggagaataatacaaatggatctgcagacaatgatatggaggaggataatgtatctgaaaagatggtaaccaaaaagcagctggattccgccttaccaaatccagaagaggagaatgtagatgaaactgaagacaatgatgtggaggagggaaatgcatccaaaagagtcccaacgaaaaagcaatccaaatcatatttctcaaatatagaagaggagaatacagatgaagctgaagacaatgatgtagaggga---aatgcatccaaaagagttccaaccaaaaagcaatt------caaatccagcttctcaaatcaagaagagaagaatgcagatgaatctgaagacaatgatgtgaaggagggcattgcagccaggagagtcccacccaaaaagcaatccaaattgaatttctcaaattcagaagcggagaatgtagatgaatcagcagatgataatgccaaggtggaaaatgagtct--gaaactgttcctatcaataaacagtcaagattcaatttctcaaatccggaagatgaatttgaggtcagtgaggtcaacgaggatgatgaaatcaaaacactgccaaccaacaagcaatcaaaatccaaattcacaaatccacatgaggataatacagatgaagatgtagggaatgatatcaaggaggatgatgaatctgaagcagtcccaaagcacaggcaatcgaagtctgatttctcactccaagaagaggataatgcaggtgaatctgtaaatgatgatgctcagtcagaagcagagtcagaaacaatcctagacgacaagcacgcaaactctgtagattcagaagaatcatctgccaattctacaggcccagttgaagtaaatgaagaagcatacagtgatttcattcaagaaattcaagatttgccctcaaaatttcaggatactgcaggaaaggtggctgataagctgatgccagaaattcacaagttctccaacaaatcaaagcaatacttcaaccgtgctaatgaaggaatcacagaaggcttccggcccctgattggaaacaaatatgctcccttttttgcctctatgatatcctacatctttgtcctgcttcccctgattgtggtcatagtcctatttgatcaaattagaacttactttcctcttcaaaaggccatcctctatgctaatatctatctagctgcatactttgctacactattacttgcttccttcttaattggcatggagcctatggtattcttcttcagaaattcattgactggatacatatatctacagctgttggaagccttgggatacatattatatctgattttgcagttggtgaacttgatcattagcttctccaaaggacccctttcagccaagcttgcagcatttctgcaatgtggagtgtccatcttcattgggttgcattactacattactattttccacagggccatggctcagaaagcacctcatacaagctggatggtttatggagcatatacaattgtattttttgttctctgcctcttttcaaacatcaagtatggaaagaaggagtacatccaggagaaatatggcaatactacgagcaagaaaaactga
>SESE_053800_OG0010519
---------------------------------------------------------------------------------------------------atggtggcgttgtccaattcccctgtttcttgtgattcaccaaggaggtcggggcctcctgaggatggaatcttgagacagaattttgttagaggttccacaaatgttgagacagaaaaacttattagggctgcagaaacttcactgagggtcgggaaaggaattgggtctgtcacgaaatccaatgttagatcggtaattcggtccgacaacccaatagaattgggcgatagggaagtaggccttggtcaggggaggctactaggagaaaacgcgactagaactgagagcagggatggttctgtcaatgcagcaaggaggagaaaaagggtgggcattgataggatagataagacatatgttaaacagagttctcagaagggtaagggagttcagaattataataataaaaaagaaataaaagggagaagatcaaatagagctcaagatctgctcaagagccaggaagaacaatctaaagtcagtcaagctcaagtggggctcaacatggaaaagcaagaaaatcaaatttctgcaatgccagaaaatagaatgaatcctagtgaggctggtgaagaatccaagggagatgaactaaagactagagtcaaggtcaaaaggcctgtagcaaagtcaatacgcaaaagtgagagtaaagaagaagaagaaaattcaaattatgcatttgagctgactaaagaagaaaaacaaaataatggtggaggtagtgaagaagagtaccaaagaaaaggattacagaatggggttaagggaaaaagggcagcatccaagcctattaataaatttgtgagggaagaggaaggagaaggtcgaaaagctgcaatccaagagaacacagagaaaaacatcgtcggagatggtggggaagaatatgatagtaaaggattgcagaatggagtcaagggcaaggggttggtatccaagttgagtcccaaagatgtgaaggaagaggaagaaaaccaaattgctgcagttcaagagaatgcagagagaaatagtggtggagatagtgaagaggaattgaaaagaaaagggctacagcatgaagttaaaggcaaaaggcctgtatccaatttgattcacaaagatgagacggaaaagcaggatgaaaacatagaggctgcaattcaagaggataaagaaaaaaatagtgttagagatagtgaagaaggctataagaggaaaggaccacagaacaacatcaaaggaaaaaggccagtatccaagtcaattcacaaagatgagaagaatgaggaagaagaagatccaaatgctttaaatcaaaag---------aaaaccaacggcggagatagcgaagaagaaaacaagcaaaaagggttggagaatgagaggaaggggaaaaggtgggtatcaaaatctactcacaaagatgagaaagaaggaaatctagatgctctgatgccaaagagtaaagagaaagacgatactttggatattgtggacaatgaaaaggatccagatgcttcaagtcaagagaaaaccagcagcgaagacagtgaagaagaaaacaagaaaagagggctggagaatgacgggaaggggaaaaggcaggtatcaaaatccgctcacaaagaggagaaagaaggaaatctagacgctctgatgccagagagtaaagagaaagaggatacaacagatattgtggataatgaagaagattccaagagaactgagtttcaagctcgactcaaagatgatgattcagcgttgtttatggctggtaaaaacgagaaaaatgtaaatgatgatggtttggaactggcagaggagattctgagtccggaggatgaatcagctcttgagaatttagccaaaatcaaggaatatgaaaattccagagaagaaatgagtagaaagaaccaagaccctaaagctgatcaactaatatcggatcaaactgtttcaaataagcagaccaagagagacaacaggggaggcaaaggaatgtcaacccaagtccccaaggtggtcagtgcaactgcagaggaatccgaaaaaggagaagtcaagaaggatgacattaagttgagaaccacttccaaaatcccacagacagaagaggacagtgcagatgaatcttctaaggagaataatacaaatggatctgcagacaatgatatggaggaggataatgtatctgaaacaatggtagccaaaaagcagttggattccgctttaccaaatccagaagaggagaatgtagatgaaactgaagacaatgatgtggaggagggaaatgcatccaaaagagtcccaactagaaagcaatccaaatcaaatttctcaaatttagaagaggagaatgcagatgaagctgaagacaatgttttggaggga---aatgcatccaaaagagttccaaccaaaaagcaatt------caaatccagttcctcaaatcaagaagagaagaatgcagatgaatctgaagacaatgatgtgaaggagggcattgcagccaggagagtcccacccaaaaagcaatccaaattgaatttctcaaattcagaagaggagaatgtagatgaaacagcagatgataatgccaaggtggaaaatgagtct--gaaactgttcctatcaataaacaaccaagattcaatttctcaaatccggaagatgaatttgaggtcagtgaggtcaacgaggatgatgaaatcaaaacactgccaaccaacaagcaatcaaaatccaaattcgcaaatccacatgaggataatgcagatgaagatttagggaatgatatcaaggaggatgatgaatctgaagcagtcccaaagcacaggcaatcgaagtctgatttctcactgcaagaagaggataatgcaggtgaatctgtaaatgatgatgctcagtcggaagcagagtcagaaacaatcctagacgacaagcaaacaaactctgtagaatcagaagaatcatctgccaattctacagacccagttgaagtaaatgaagaagcatacagtgatttcattcaagaaattcaagatttgccctcaaaatttcaggatactgcaggaaaggtggctgataagctgatgccagaaattcagaagttttccaacaaatcaaagcaatacttcaaccgtgctaatgaaggaatcacagaaggcttccggcccctgattggaaacaaatatgctcccttttttgcctctatgatatcctacgtctttgtcctgcttcccctgattgtggtcatagttctatttgatcaaattagaacttactttcctcttcaaaaggccatcctctatgctaatatctatctagctgcatactttgctacactattacttgcttccttcttaattggcatggagcctatggtattcttcttcagaaattcattgactggatacatatatctacagctgttggaagccttgggatacatattatatctgattttgcagttggtgaacttgatcattagcttctccaaaggacccctttcagccaagcttgcagcatttctgcaatgtggagtgtccatcttcattgggttgcattactacattactattttccacagggccatggctcagaaagcacctcatacaagctggatggtttatggagcatatacaattgtattttttgttctctgcctgttttcaaacatcaagtatggaaagaaggagtacatccaggagcaatatggcaatacttcgagcaagaaaaactga
>SESE_047843_OG0010519
---------------------------------------------------------------------------------------------------atggtggcgttgtccaattcccctgtttcttgtgattcaccaaggaggtcggggcctcctgaggatggaatcttgagacacaattttgttagaggttccacaaatgttgagacagaaaaacttattagggctgcagaaacttcactgagggtcgggaaaggaattgggtctgtcacgaaatccaatgttagatcggtaattcggtctgacaacccaatagaattgggcgatagggaagtaggccttggtcaggggaggctactaggagaaaacgtgactagaactgagagcagggatggttctgtcaatgcagcaaggaggagaaaaagggtgggcattgataggatagataagacatatgttaaacagagttctcagaagggtaagggagttcagaattataataataaaaaagaaataaaagggagaagatcaaatagagctcaagatctgctcaagagccaggaagaacaatctaaagtcagtcaagctcaagtggggctcaacatggaaaagcaagaaaatcaaatttctgcaatgccagaaaatagaatgaatcctagtgaggctggagaagaatccaagggagatgaactaaagactagagtcaaggtcaagaggcctgtagcaaagtcaatacgcaaaagtgagagtaaagaagaagaagaaaattcaaattctgcatttgagctgactaaagaagaaaaacaaaataatggcggagatagtgaagaagagtatcaaagaaaaggattacagaatggggttaagggaaaaagggcagcatccaagcctattaataaatttgtgagggaagaggaaggagaaggtccaaaagctgcaatccaagagaacacagagaaaaacattgtcggagatggtgaggaagaatatgatagtaaaggattgcagaatggagtcaagggcaaggggttggtatccaagttgagtcccaaagatgtgaaggaagaggaagaaaaccaaattgctgcagttcaagagaatgcagagagaaatagtggtggagatagtgaaaaggaattgaaaagaaaagggctacagcataaagttaaaggcaaaaggcctgtatccaatttgattcacaaagatgagacggaagagcaggatgaaaacatagaggctgcaattcaagaggataaagaaaaaaatagtgttagagatagtgaagaaggctataagaggaaaggaccacagaacaacatcaaaggaaaaaggccagtatccaagtcaattcacaaagatgagaagaatgaggaagaagaagatccaaatgctttaaatcaagag---------aaaaccaacggcggagatagtgaagaagaaaacaagcaaaaagggttggagaatgagaggaaggggaaaaggtgggtatcaaaatctactcacaaagatgagaaagaaggaaatctagatgctctgatgccaaagagtaaagagaaagacgatactttggatattgtggacaatgaaaaggatccagatgcttcaagtcaagagaaaaccagcagcgaagacagtgaagaagaaaacaagaaaagagggctggagaatgacgggaaggggaaaaggcaggtatcaaaatccactcacaaagaggagaaagaaggaaatctagatactctgatgccagagagtaaagagaaagaggatacaacagatattgtggataatgaagaagattccaagagaactgagttgcaagctcgactcaaaaatgatgattcagcgttgtttatggctagtaaaaacgagaaaaatgtaaatgatgatggtttggaactggcagaggagattctgagtccggaggataaatcagctcttgagaatttagccaaaatcaaggaatatgaacattccagagaagaaatgagtagaaagaaccaagaccctaaagctgatcaactaatatcggatcaaactgtttcaaataagcagaccaagagagacaacaggggaggcaaaggaatgtcaacccaagtccccgaggtggtcagtgcaactgcagaggaatccgaaaaaggagaagtcaagaaggatgacattaagttgagaaccacttccaaaatcccacagacagaagaggacagtgcagatgaatcttctaaggagaataatacaaatggatctgcagacaatgatatggaggaggataatgtatctgaaacaatggtaaccaaaaagcagttggattccgctttaccaaatccagaagaggagaatgtagatgaaactgaagacaatgatgtgggggagggaaatgcatccaaaagagtcccaactagaaagcaatccaaatcaaatttctcaaatttagaagaggagaatgcagatgaagctgaagacaatgttttggaggga---aatgcatccaaaagagttccaaccaaaaagcaatt------caaatccagttcctcaaatcaagaagagaagaatgcagatgaatctgaagacaatgatgtgaaggagggcattgcagccaggagagtcccacccaaaaagcaatccaaattgaatttctcaaattcagaagaggagaatgtagatgaaacagcagatgataatgccaaggtggaaaatgagtct--gaaactgttcctatcaataaacaaccaagattcaatttctcaaatccggaagatgaatttgaggtcagtgaggtcaacgaggatgatgaaatcaaaacactgccaaccaacaagcaatcaaaatccaaattcgcaaatccacatgaggataatgcagatgaagatgtagggaatgatatcaaggaggatgatgaatctgaagcagtccctaagcacaggcaatcgaagtctgatttctcactgcaagaagaggataatgcaggtgaatctgtaaatgatgatgctcagtcggaagcagagtcagaaacaatcctagacgacaagcaaacaaactctgtagaatcagaagaatcatctgccaattctacagatccagttgaagtaaatgaagaagcatacagtgatttcattcaagaaattcaagatttgccctcaaaatttcaggatactgcaggaaaggtggctgataagctgatgccagaaattcagaagttctccaacaaatcaaagcaatacttcaaccgtgctaatgaaggaatcacagaaggcttccggcccctgattggaaacaaatatgctcccttttttgcctctatgatatcctacgtctttgtcctgcttcccctgattgtggtcatagtcctatttgatcaaattagaacttactttcctcttcaaaaggccatcctctatgctaatatctatctagctgcatactttgctacactgttacttgcttccttcttaattggcatggagcctatggtattcttcttcagaaattcattgactggatacatatatctacagctgttggaagccttgggatacatattatatctgattttgcagttggtgaacttgatcattagcttctccaaaggacccctttcagtcaagcttgcagcatttctgcaatgtggagtgtccatcttcattgggttgcattattacattactattttccacagggccatggctcagaaagcacctcatacaagctggatggtttatggagcatatacaattgtattttttgttctctgcctgttttcaaacatcaagtatggaaagaaggagtacctccaggagcaatatggcaatacttcgagcaagaaaaactga
>Tyu0260530.1_OG0010519
atgactaagccacagctgagggcaacgattccagaactgggcatacaggtcataatggggcaaatgtgggttgggttttacattttatgcttttctttcat---ggtgttgtctgattcccctacttattgtgattttctgaggaggttggggtctcctgagggtggaatcttgactaatacttttgtaaagggttccggggatgttgagacggaaaagttactgagggctgcaaaaacttcattgagg------------attgggtctgtcaaggaatccaatattagattgggaattcagtctgccaagatggtgggcttggattatagggagctaggccttgttcatgggaggtttctaggagaaaatgtggctagaattgagactgggggtgatcctgtcaatgcaccgagaaagaggaaaaggacgggcattgatagaagagagaggacatatgttaaacagagttttcaaaagggtaagggggttcagaattataacacccaaaaagaaaagcaagggagaaaatcagttggagctaaagatgtgttcaaggaccaggaagaacattctaaagttagtcgagctcaatcgggtatcaacgggagaaaacaagaaaatccaaatgctgaaatgccagagaacagagtgaatccaagtgagactgaaggagaatccaagggaaatgaactaagatctagagtcagggtcaaaaggcctgtagcaaagtcgatgagcaaaaatgagagtaaagaggaagaagaaaacccaaattctgcaattgaagtgaataaagaga------caaacggtgctggagatgataaagaagaatatgagccaaaaggattgcagaatggggttaagggaaaaggggcagtatccaagtcaattcacaaagttgtgaaggaagaggaagaagcaggcccaaatgctgtaattcaagaggataaagagaaaaacagcggcagagatagtggagaagaatatgggagaaagggattgcaggatggaattaagggcaatgggttgatatccaagttgattcccaaagctgagaaggaagaggaagaaaacccgactgctgcaattcaagaggatacagagaaaaacaatggtggggatagtgaagaagaatacaaaggggaaggattgcagaatgaaatcaagggcaaaagacccatctcaaggtcaactcgcaaagatgagagggaagaggatgatgga------------------------------------------------------------------------------------------gttgagggtaaacggtcagtacccaagttgattcccaaagttgaaaag---gaagaggaagaagacccaactcctgcaattcaagagaataaagaaaaaaatagtggtaaagaaagtgaagaatactacaagaggaaagggcggcagaataacatcaaggggaaaa------------------------------------------------------------------------------------------------------------------------------------------------------------------------------------tgccaaaggaagtgaaagggaaaaggaaagtatcga---ctaacaaagaggagaaaggaggagaaaattcaattgctctgataccaaacagtattgagaaagaggatagtcaagatacggtggatagtgaagtgaattccaaaagaaatgaattgaaagctcaagtcaaggaagagaattcagcgttgcagttgggtgataaatatgagaaaaatgtaaatgatgatggtttggaactagcagaggaaattctgagtccagatgatcaatcagctcctgatattttggtcaatatccaggaagataaacattccaaaaaagaaacggggacagaaacccaagaccttaaggctgatcaagtgaaattggatccaactgtttcagataagcagaccacgcaggacaagaggagaggcaagggtatgtcaacccaaatgcctgaggtgattag------tgcagaggaattcacagaaagagaaatcaaggaagatgacgttgagtctagtgcaacctccaaatttcaaaagacagaagaggacattgcagatga---------------------------atctgcaaactccggtgccaaggatgataatcaatacaaaacagatcaaatttacaagcaatcaaaatcaaatataagaaattgggaaggggagaatgcaggcgaatctgcagtcaatggtatggaggaggacaacgaatctgaaacagtcccaactgacaagcaattgaaatccagattcccaaatcca------gagaatgcagatgaatctgaagacaatgatgtggaggagggcaatgcctccaaaagagcaccaactaaaaagcaattcaaatccaaatccaaattctcaagttcaggagaggagaatgcagatgaatctgaagacaatgatgtggaggagggcaatgcatccaaaagagtaccaactaaaaagcaatccaaatccaaattctcaagttcagaagaggagaatgcagatgaatctacagacaatgatgtggaggaaggaaatgcatccaaaaaaaagtaccaactaaaaagcaatccaaatccaaattctcaagttcagatgaggagaatgcagatgaatctacagacaatgatgtcaag----------ttccaaccaacaagaaatcaaaatccaatttccaaaatccaga----------------------ggagggaatgttatcacagaggatgatgaatcagaagcaatcccaaagcacaggaaatcgaattccgagcttccactgcaagaagaagataaattagatgaatctgcaaatgatagtgctatgttggaagcagaatcagaaacactcctaggtgacaagaaatcaagttctgtagacacagaagaatcatctgccaattctgcagacccaccggaagtaagtgaagaagaatacagtgacttcattcaagaaattcaagatttgccctcaaaatttcaggatactgcaggaaaggtggctgacaagctgatgccagagattcagaagttctccaataaatcaaaagtatacttcaaccgtgccaatgaagaaatcacagaaggcttccggcccctaattgggaacaaatatgct-ccatttttgcctccgttatatcctacatctttgtcctgcttcccctcattgtgg--------------------------------------------------------------------------------------------------------------------------------------------------aattcattgacagggtacatatatctacaacttttggaaggcttgggatacatattatatctgttattgcaattcttgaacttggtaataagcttttctaagggacccatttcagccaagcttgcagcattactgcaatgtggagtttccatcttccttggcttgcattactatgttactgttttccacagagcaatggctcagaaagcacctcattctagctggaagatttatgcaggatatacaacagtatattttgttctctgtctattttcaaagaccaagtatggcaagaaggattacatccaagtgcagtatgacagtggtaccagcaagaaaaactga
>Mgl0117470.1_OG0010519
---------------------------------------------------------------atgtgggtcgtgttttacattttatgctgttgtttcatggcggtgttttccaattcccctgtttcttgtgattcaccaaggaggttggggcctcctgaggatggaatcttgagacagaattttgttagaggttccacaaattttgagacagaaaaacttagtagggctgcagaaacttcactgagggtcgggaaaggaattgggtctgtcacgaaatccaacgctagatcaggatttcggtctgacgacccaataggattgagcgatagggaagtaggccttgttcaggggaggctactaggagaaaacgttactagaactgagagcagggatggttctgtcaatgcagcaaggaggagaaaaagggtgggcattgataggacagataagacatatgttaaacagagttctcagaagggtaagggagttcagaattataataataaaaaagaaataaaagggagaagatcaaatagagatcaagatctgctcaagagccaggaagaacaatctaaagtcagtcaagctcaagtgggcctcaacggggaaaagcaagaaaatcaaatttctgcaatgcctgaaaatagaatgaatcctagtgaggctgaagaagaatccaagggagatgaacttaagactagagtcaaggtcaaaaggcctgtagcaaaaccaatacgcaaaagtgagagtaaagaggaagaagaaaattcaaattctgcgtttgagctgactaaagaggaaaatcaaaataatggcggagatagtgaagaagagtatcaacgaaaaggattacaaaatggggttaagggaaaaagggcagcatccaaacctattaacaaatttgtgagggaagaggaagaagaaggtccaaaagctgcaatccaagagaacaaagagaaaaacattggcggagatggtggggaagaatatgatagaaaaggattgcagaatggagtcaagggcaaagggttcatatccaagatgagtcccaaagatgtgaaggaagaggaagaaaaccaaattgctgcagttcaagagaatgcagagagaaatagtggtggagatagtgaagaggaattgaaaagaaaagggtcacagcatgaagttacaggcaaaaggcccgtatccaatttgattcacaaagatgagacggaagagcaggatgaaaatgtagaggctgcaattcaagaggataaagaaaaaaatagtgttagagatagtgaagaaggctataagaggaaaggatcacagaacaacatcaaaggaaaaaggccagtatccaagtcaatttacaaagatgagaagaatgaggcagcagaagagccaaatgctttaaatcaagag---------aaaaccaacggtggagataatgaagaagaaaacaagcaaaaagggttggagaatgagaggaaggggaaaaggtgggtatcaaaatctactcacaaagatgagaaagaaggaaatctagatgctctgatgccaaagagtaaagagaaagatgatagtttggatattgtggacaatgaaaaggatccaaatgattcaagtcaagagaaaaccagcggcgaagacagtgaagaagaaaacaagaaaagagggctggagaatgacgggaaggggaaaaggcaggtatcaaaatccactcacaaagaggagaaagaaggaaatctagatgctctaatgctagagagtaaagagaaagaggatacaacagatattgtggataacgaagaagattccaagagaactgagttgcaagctcgactcaaagatgatgattcagagttgttaatggctggtaaaaacgagaaaaatgtaaatgatgatggtttggaactggcagaggagattctgagtccggaggataaatcagctctggagaatttagccaaaatcaaggaatatgaaaattccagagaagaaatgagtagaaaaaaccaagacactaaagctgatcaactgatattggatcaaactgtttcaaataagcagaccaagagagacaacaggagaggcaaaggaatgtcaacccaagtctccgaggtggtcagtgcaactgcagacaaatccgaaaaaggagaagtcaagaag---gacagtaagttgagaaccacttccaaaatcccacagacagaagaggacagtgcagatgaatcttctaaggagaataatacaaatggatctgcagacaatgatatggaggaggataatgtatctgaaacaatggtaaccaaacagcacttggattccgctttaccaaatccagaagaggagaatgtagatgaaactgaagacaatgatgtggaggagggaaatgcatccaaaagagtcccaactaaaaagcaatccaaatcaaatttctcaaatttagaagaggagaatgcagatgaagctgaagacaatgatgtggaggga---aatgcatccaaaagagttccaaccaaaaagcaatt------caaatccagtttctcaaatcaagaagagaagaatgcagatgaatctgaagacaatgatgtgaaggagggcattgcagccaggagagtcccacccaaaaagaaatccaaattgaatttctcaaattcagaagaggagaatgtacatgaatcagaagatgataatgccaaggtggaaaatgaatct--gaaactgttcctatcaataaacaaacaagattcaatttctcaaatcc---agatgaatttgaggtcagtgaggtcaacgaggatgatgaaatcaaaacactgccaaccaacaagcaatcaaaatccaaattcgcaaatgcacatgaggataatacagatgaagatgtagggaatgatatcaaggaggatgatgaatctgaagcagttgcaaagcacaggcaatcaaagtctgatttctcactgcaagaagaggataatgcaggtgaatctgtaaatgatgatgctcagtcggaaacagagtcagaaacaatcctagacgacaagcactcaaactctgtagattcagaagaatcatctgccaattctacagacccagttgaagtaaatgaagaagcatacagtgatttcattcaagaaatccaagatttgccctcaaaatttcaggatactgcaggaaaggtggctgataagctgatgccagaaattcagaagttctccaacaaatcaaagcactacttcaaccgtgctaatgaaggaatcacagaaggcttccggcccctgattggaaacaaatatgctcccttttttgcctctatgatatcctacgtctttgtcctgcttcccctgattgtggtcatagttctatttgatcaaattagaacttactttcctcttcaaaaggccatcctctatgctaatatctatctagctgcatactttgctacactactacttgcttccttcttaattggcatggagcctatggtattcttctttagaaattcattgactggatacatatatctacagctgttggaagccttgggatacatagtatatctgattttgcagttgttgaacttgatcattagcttttccaaaggatcccttttagccaagcttgcagcatttctgcaatgtggagtgtccatcttcattgggttgcattactatattactattttccacagggccatggctcagaaagcccctcatacaagctggatggtttatggagcatatacaattgtattttttgttctctgcctgttttcaaacatcaagtatggaaagaaggagtacatccaggagcaatatggcaatcctagcagcaagaaaaactga

>SEGI_08968_OG0010531
atgccttggtggaacaaatcttcaaagaacaagggacggactagtctaccggatctttttcggaacataggcggcttaggatctccgtctccttcgccgacgaaattcaggcgaaattctaacgacgatttagcgcggcgaagtattgatttcgtgctaggggattcgccctcgccgtctccgtctccgtcggctcaagcgcacaggaggtctgtggatcaattcgctgcgcagccgctccctcggccgcaaactccgactgaaacaacagcgtgtagttctccgtcaagtc------atgttaatggcaactgtaaagggagtaatagtccatataacgatctgttcgct---ttgcccctgccttccccgaatcgaattttgagcaaagatgagggtgaggaatttttagggtatggagttaattctctttcaagtgatagttctgtggaaagtgtcgaggccgttacttctagggtttcgaggcaatacaataatggagatttatacaagggacactcttctaacggggatagacattgcaattctgctggcaattgtgcttccaatttcgactacgttggtcgcaatatgccaaagcttgatttaaaacaacaatcagcccatagttttcaagacaataaagtttctggaagccagcctattaaaatatccaagaaagagcagagagataggagtaaaagttttattttggaagctaaaagtgctcctaccacaggtttttcgagtcctatcctcagtcctcggaggttgagcaatgctgaatttccctttgtggacaatgctgaggctactttgggacttgaacttgttacatcaacatctaatccattgccgttcttgaattcaacagctgaatttccatcacaattttcattaaacaaaggcaacattagtccagaaaggtttccacaattaagccctaaagctagaagcccaggcccaaggtcaagaatacatagtggagctgtatctccattacatccaaaacttgctccagatttttcagcagggtggcataatgagaattctgttgtttctgtccatcctctgccccttccacctggaaggcctatttcatttggagctagtcctttgtctccaaattctccctcaacaggggccctgcggagtccaggaagactagagacatctgtcactccagggcaatggcagaaaggaaagcgtcttggcagtggcacctttggtaccgtttatgaaggattcaacagggaaactggagatatgtgcgccatcaaagaagttcctcttatccctgatgattcccaatcttctgagagcatcaaacagcttggacagg-------------------------------------------------------------------------------------------------------------------------------------------------------------------------------------------------------------------------------------------------------------------------------------------------------------------------------------------------------------------------------------------------------------------------------------------------------------------------------------------------------------------------------------------------------------------------------------------------------------------------------------------------------------------------------------------------------------------------------------------------------------------------------------------------------------------------------------------------------------------------------------------------tttgtttccct--------------------------------------------------------------------------------------------------------------------------------------------------------------------------------------------------------------------------------------------------------------------------------------------------------------------------------------------------------------------------------------tag
>SESE_097392_OG0010531
atgccttggtggaacaaatcttcaaagaacaagggacggaatagtctaccggatctttttcggaacataggcggcttaggatctccgtctccttcgc---cgaaattgaggcgaaattctaacgacgattttgcgcggcgaagtattgatttcgtgctgggggattcgccctcgacgtctccgtctccgtcggctcaagcgcaaacaaggtctgtggatcaattggctgcaaagccgctccctcggccgcaaactccgactgaaacaacagcgtgtagttctccctcaaatc------atgttaatggcaactgtaaagggagtaatagtccatattatgatctgttccct---ttgcccctgccttccccgaatcgaattttgagcaaagatgagggtgaggaatttgtagggtatggagttaattctctttcaagtgatagttctgtggaaagtgtcgaggccgttacttccagggtttcgaggcaatacaataatggagatttatggaagggacagtcttctaacggggatagacattgcaattctgctggcaattgtgtttccaattttgacaacgttggtcagaatatgccaaagcttgatttgaaacaacagtcagcccatatttctcaagacaataaagtttctggaagccagcctattaaaatatccaagaaagagcagagagataggaataaaagttttattttagaagctaaaagtgctcccgccacaggtttttcgagtcctatcctcagtccacggaggttgagcaatgctgaatttccctttgtggacaatgctgaggctactttgggacatgaacttcttacattaacatccaatccattgctgggcttgaattcaacagctgaatttccatcacaattttcatcaaacaaaggcaatattagtccagaaaggtttccacaattaagccctaaagctagaagcccaggcccaaggtcaagaatacatagtggagctgtatctccattacatccaaaacttgcttcagatttttcagcagggtggcataatgagaattctgttgttcctgtccatcctctgccccttccacctggaaggcctatctcatttggagctagtcctttgtctccaaattctccctcaacaggggccctgcggagtccaggaagactagatacatctgtcactccagggcaatggcaaaaaggaaagcgtcttggcagtggcacctttggtaccgtttatgaaggatttaacagggaaactggagatatgtgcgccatcaaagaagttcctcttatccctgatgattcccaatcttctgagagcatcaaacagcttggacaggaaattaatcttctcagccagttgaagcatcataatattgttcaatactacggaagtgaaacttt------ggaagatagattgtacatatacctggagttagtgcctggaggttccatttacaaaatacttcgtgaatatggaccactgcaagagcctgtaataagaatctacacccgtcaaattctttccggactggcatatctgcacggcacaaatacggttcacaggtcaata----------------tttttcttatctccttatgtatttggctta-----tttgatttcgccacaaaggaatgtatttggtggctgtctttttttaataaatgcagcatatat--------------------------------------------------------------------------------------------------------------------------------------------------------------------------------------------------------------------------------------------------------------------------------------------------------------------------------------------------------------------------------------------------------------------------------------------------------------------------------------------------------------------------------------------------------------------------------------------------------------------------------------------------attacc----------------------------------------------------------------------------------------------------------------------------------------------------------------------------------------------------------------------------------------------------------------------------tga
>SESE_001007_OG0010531
atgccttggtggaacaaatcttcaaagaacaagggacggaatagtctaccggatctttttcggaacataggcggcttaggatctccgtctccttcgc---cgaaattgaggcgaaattctaacgacgattttgcgcggcgaagtattgatttcgtgctgggggattcgccctcgacgtctccgtctccgtcggctcaagcgcaaacaaggtctgtggatcaattggctgcaaagccgctccctcggccgcaaactccgactgaaacaacagcgtgtagttctccctcaaatc------atgttaatggcaactgtaaagggagtaatagtccatattatgatctgttccct---ttgcccctgccttccccgaatcgaattttgagcaaagatgagggtgaggaatttgtagggtatggagttaattctctttcaagtgatagttctgtggaaagtgtcgaggccgttacttccagggtttcgaggcaatacaataatggagatttatggaagggacagtcttctaacggggatagacattgcaattctgctggcaattgtgtttccaattttgacaacgttggtcagaatatgccaaagcttgatttgaaacaacagtcagcccatatttctcaagacaataaagtttctggaagccagcctattaaaatatccaagaaagagcagagagataggaataaaagttttattttagaagctaaaagtgctcccgccacaggtttttcgagtcctatcctcagtccacggaggttgagcaatgctgaatttccctttgtggacaatgctgaggctactttgggacatgaacttcttacattaacatccaatccattgctgggcttgaattcaacagctgaatttccatcacaattttcatcaaacaaaggcaatattagtccagaaaggtttccacaattaagccctaaagctagaagcccaggcccaaggtcaagaatacatagtggagctgtatctccattacatccaaaacttgcttcagatttttcagcagggtggcataatgagaattctgttgttcctgtccatcctctgccccttccacctggaaggcctatctcatttggagctagtcctttgtctccaaattctccctcaacaggggccctgcggagtccaggaagactagatacatctgtcactccagggcaatggcaaaaaggaaagcgtcttggcagtggcacctttggtaccgtttatgaaggatttaacagggaaactggagatatgtgcgccatcaaagaagttcctcttatccctgatgattcccaatcttctgagagcatcaaacagcttggacaggaaattaatcttctcagccagttgaagcatcataatattgttcaatactacggaagtgaaacttt------ggaagatagattgtacatatacctggagttagtgcctggaggttccatttacaaaatacttcgtgaatatggaccactgcaagagcctgtaataagaatctacacccgtcaaattctttccggactggcatatctgcacggcacaaatacggttcacagggatataaagggtgcaaatctacttgtggatacttctggaagagtcaagcttgcagactttggtatggccaagcatataagtggcccttcatgcccccgctcgtttaaaggaagtccttattggatggcacctgagattatgacacagggtagcccaggccatgatcttgctgttgacatatggagcttaagatgtactattatagaaatggctacgggtagacctccatggagtgaatatgagggggcggcagcaatgtttaaggttttcaagaatgaagtcccaccaataccagatagtttgtcgcctgagggaagggattttgtcaaatgctgcttgaggcggaatcctgcagaaagatctacagcatttcaactacttgatcatttgtttgtgagagatacttcacatcacgagtgttctgatcttctaacatctgcaacagatgctattaagtctctgggtacaaaagagaaaattatttattccagtgctgcagtgacatcatcaggaatacattcaggaaatggaaagcaacaacaattacctagtggtagtgctcagtcacaaatggggacacttgttccctcttcaaatgctccattatcaccatgttctactcttgagtcacatagcttgtttccttcacgatcaaccactacattaccaacagttccattatcaggaaatgtatcaagtcgatatgttacatgtggtgtgaatgaggttcatttgaacttatcagtattacccaatacaaggaacgggagtgtgggaatttctcaaatggttgatcgttcagaagcttgcagtaatgtcaacctctattctcctatggtccatagaacagaagtcagtccaatgaggaggaattgcagaagcgatgatataacatcaaaaaatttgggtagcctgtcacaggactcagacaataatagacggcattatcttcaaagaatggcacctgaaattccatctcagcagccttccaagagggcatcatatccaaatccttattcgtag
>Tyu0053580.1_OG0010531
atgccgtggtggaacaaatcttcaaagaacaagggacggaatagtctgccggacatttttttccgtcacttgggatcgtcttccccgtcttcatcgccgagaaatttgcggcggaattctaacgacgaatttgggcgccaaagcattgatcaaggtttgggggattcgc------cgtctccgtctccgtcggcacttgcgcccaggaggtccgtggatcaagttgcgccgcagccgcttcccctgccgcaaacccctactgaagcgacaacgtgtaattctccgtcgaattacgggaatgggaatggaaacggaaaagggagtactaatccgtattacgattcctcgcctatgctgcccctgccttccccgaagaaaattttaagcaaagacgatggcgaagaacctctagggtatggcggcgattctgtttccagtgatggatctctggaaagtgtcgagggtgtgactctaggtggtttg---------------------------------------------------------------------tgtatcagcgcatcctattttgacaacaatggttctaagacgccaaagcattattcaaaacaacggccaggccatattctccaaggcaataaactttctggaagccatcctatcaaaatatccaagaaagatcagagaggtgggaataatgggtttattttggaagctaaaagtgctcctaccacgggtttttcaagtcctatactcagtccaagaaggttgagcaatgctgaatttccctttatgaa------tgagactgctctggaacatgagcttgttatgtctccatctaatcagttgctgggatggaattcaatggctgaatttctgccacagtttccattaagcaaaggtaggattagcccagaaagggctctgcaacttagtcctagaactaaaagccctggtccaagatcaagaatacatagcggagctgtatctccattacattcaaagtttgcttcagacttttcagcagggcggcatgatgagaattccattgtttctgtacatcctctgccccttccacc------------------tggagctactcctttgtcaccgaattctccctcagcaggggcccagcggagtccaggaagactagagacatctgtcactccagggccatggcaaaaaggaaagcgtcttggcagtggtacctttggtactgtttatgaaggcttcaacaggttggccaga---atatttattgaaaaacaatttattagaaatctctttgctgtctgcttt---------------------------------------------------------------------------------------------------------------------------------------------------------------------------------------------------gtctac---------------------------------------------------------------------------------------------------------------------------------------------------------------------------------------------------------------------------------------------------------------------------------------------------------------------------------------------------------------------------------------------------------------------------------------------------------------------------------------------------------------------------------------------------------------------------------------------------------------------------------------------------------------------------------------------------------------------------------------------------------------------------------------------------------------------------------------------------------------------------------------------------------------------------------------------------------------------------------------------------------------------------------------------------------------------------------------------------------------------tag
>Mgl0099460.1_OG0010531
atgccttggtggaacaaatcttcaaagaacaagggacggactagtctaccggatctttttcggaacataggcggcttaggatctccgtctccttcgccgacgaaattgaggcgaaattctaacgacgatttagcgcggcgaagtattgatttcgtgtttgtggattcgccctcgccgtctccgtctccgtcggctcaagcgcacaggaggtctgtagatcaattcgctgcacagccgctccctcggccgcaaactccgactgaaacaaccgcgtgtagttctccgtcaaatc------atgttaatggcaactgtaaagggagtaatagtccatattacgaactgttccct---ttgcccctgccttccccgaatcaaattttgagcaaagatgagggtgaggaatttttagggtatgcagttaattctctttcaagtgatagttctgtggaaagtgtcgaggccattgctcctagggtttcgaggcaatacaataatggagatttatgcaagagacactcttctaacggggatagacattgcaattctgctggcaattgtgcttccaatttcgacaacgttggtcgcaatacgccaaagcttgatttaaaacaacagtcagcccatatttttcaagacaataaagtttctggaagccagcctattaaaatatccaaggaagagcagagagataggaataaaagttttattttggaagctaaaagtgctcctaccacaggtttttcgagtcctatcctcagtccacggaggttgagcaatgctgaatttccctttgtggacaatgctgaggctactttgggacatgaacttgttacatcaacatctaatccattgctgggcttgaattcaacagctgaatttccattacaattttcatcaaacaaaggcaagattagtccagaaaggtttccacaattaagccctaaatctaggagcccaggcccaaggtcaagaatacatagtggagctgtatctccgttacatccaaaacttgcttcagatttttcagcagggtggcataatgagaattctgttgtttctgtccatcctctgccccttccacctggaaggcctatctcgtttggagctagtcctttgtctccaaattctccctcaacaggggccctgcgcagtccaggaagactagagacatctgtcactccagggcaatggcaaaaaggaaagcgtcttggcagtggcacctttggtaccgtttatgaaggattcaacagggaaactggagatatgtgcgccatcaaagaagttcctcttatccctgatgatacccaatcttctgagagtatcaaacagcttggacaggaaattaatcttctcagccagttgaagcatcataatattgttcaatactacggaagtgaaactttgcagtcggaagatagattgtacatatacctggagttagtgcctggaggttccatttacaaaatacttcgtgaatatggaccactgcaagagcccgtcataagaatctacacccgtcaaattctttccggactggcatatctgcacagtacaaatacggttcacagggatataaagggtgcaaatctacttgtggatacttctggaagagtcaagcttgcagattttggtatggccaagcatataagtggtccttcatgcccccaatcgtttaaaggaagtccttattggatggcacctgagattatgacacagggtagcccaggccatgatcttgctgttgacatatggagcttaggatgtactattatagaaatggctacgggcagacctccatggagtgaatatgagggggcagcagcaatgtttaaggttttcaagaatgaagtcccaccaataccagatagtttgtcacccgaaggaagggattttgtcagatgctgcttgagacggaatcctgcagaaagatatacagcatttcaactacttgatcatttgtttgtgagagacacttcacatcatgagtgtcctgatcttctaacatctgcaacagctgctattaagtctctgggc------------------------------------acatcaccaggaatacattcaggaaatggaaagcaacaacaattacctagtggtagtgctcagtcacaaacggggacacttgttccctcttcaaatgctccattatcaccctgttctactcttgagtcacatagctcgtttccttcacgatcaagcactacattaccgacagtcccattatcaggaaatgtatcaagtcgatatgttacatgtggtgtgaatgaggttcatttgaacttatcagtattacccaatacaaggaatgggagtgtgggaatttctcaaatggttgatcgttcagaagcttgcagcaatgccaacctgtattctcccatgttccatagaacagaagtcagtccaatgaggaggaattgcagaagcgatgatataacatcaaaaaatttgggtagcccctcacaggactcagacaataatagacggcattatcttcaaagaatggcacctgaaattccatctcagcagccttccaagagagcatcatatccaaatccttattcatag

>SEGI_03509_OG0010532
atggcaatgccgttaaggggtggtgtgtcagggctttcaatgcctttgaaaagagaatcgttgctttgcatgatctccccagctagtcaaaagagtaaacatggaaggagtcgcaagggttcgtcagtgcgagcagctgctaacctgagcattacattggatgttaaaactcgcagaccggaggttgttagcgccatagaagaatctttgtccaattgtttgtccgaaacttttctggataaaactgttccaggtgtagatacaaaaatcagaggcaaggtaagagatatttacagtgctggagattatttgattttggtcacaactgatcgtcagagtgcgtttgacaggattctcgcttctgtcccattcaagggacaggttttgaaccagacaagcctatggtggttcaataatacgaaagagattgtaccaaatgctgttgtatcagcacctgatcttaacgtaacaattgccaagaaatgcaaagttttccccgttgagtttgta------------------------------------------------------------------gttagaggatttgtgaccggaaccactagtacctcactgtggactgtttatagcaagggtgtgaggaactattgtggaaatgtgctccctgatggtttagttaagaatcaacgacttgagaaaaatattttaactccaacaacaaaggcagaagatcatgatgttccaatatctcttgaagagatagttgaacaagggctaatgacaagggatgaactgaatgaagtatgtgcaaaggccttggcactctttgaacatggacagagtgtggcatccgagcatggccttttactagtggacacaaagtatgagtttggcaaggcagctgatggttcaattcttctaattgatgaggtacacactccagattcaagtaggtattggattgctgcttcatatgaggatcatataaagaaaggattagaacctgaaaatatagacaaggagtttttgcgctta--tggttcagtaaaaattctgatccctacaaagatgaggttt-------------------------------------------tgccagatgctccacgggaacttgtttctgag------------cttgcatggcgctatattttcctatatgaaacaataacaggcttgaagtttgacctgccagaaataaagcatgagtcaatacatgatcggatcacgaggaatgttacacaggcaatgttatccct---------ttga
>SESE_070733_OG0010532
---------------------------------------atgcctttgaaaagagaatcgttgctttgcaaaatctccccagctagtcaaaagagtttacatggaaggagtcgcaagggtttgtcagtgcgagcagctgccaacctgagcattacattagatgttaaaactcgcagaccggaggttgttagcgccatagaagaatctttgtccaactgtttgtccgaaacttttctggacaaaactgttccaggcgtagattcaaaaatcagaggcaaggtaagagatatttacagtgctggagattatttgatcttggtcacaactgatcgtcagagtgcatttgacaggattctcgcttctgtcccattcaagggacaggt----------------------------------------------------------------------------------------------------------------------------------------------------------------------------------------------------------------------------------------------------------------------------------------------------------------------------------------------------------------------------------------------------------------------aagctaa--------------------------------------------------------------------------------------------------------------------------------------------------------------------------------------------------------------------------------------------------------------------------------------------------------------------------------------------------------------------------------------------------------------------------------------------------------------------------------------------------------------------------
>SESE_082269_OG0010532
------atgtcgttaaggggtggtgtctcagagctttcaatgcctttgaaaagagaatcgttgctttgcaaaatctccccagctagtcaaaagagtttacatggaaggagtcgcaagggtttgtcagtgcgagcagctgccaacctgagcattacattagatgttaaaactcgcagaccggaggttgttagcgccatagaagaatctttgtccaactgtttgtccgaaacttttctggacaaaactgttccaggcgtagattcaaaaatcagaggcaaggtaagagatatttacagtgctggagattatttgatcttggtcacaactgatcgtcagagtgcatttgacaggattctcgcttctgtcccattcaagggacaggt----------------------------------------------------------------------------------------------------------------------------------------------------------------------------------------------------------------------------------------------------------------------------------------------------------------------------------------------------------------------------------------------------------------------aagctaa--------------------------------------------------------------------------------------------------------------------------------------------------------------------------------------------------------------------------------------------------------------------------------------------------------------------------------------------------------------------------------------------------------------------------------------------------------------------------------------------------------------------------
>Tyu0053530.1_OG0010532
---------------------------------------------------------------------------------------------------------------------------------------------------------------------------------------------------------------------------------------------------------------------------------------------------------------------------------------------------------------------------------------------------------------------------------------------------------------------------------------------------------------------------------------------------------------------------------------------------------------------------------------------------------------------------------------------------------------------------------------------------------------------------------------------------------atgacaagggatgaacttaatgaagtatgcatgaaggccttggcactctttgaacatgggcagaatgtggcatccaagcacggtcttttattagtggacacaaagtacgaatttggcaaggcagccaatggctcaattcttctacttgatgaggttcatactccagattcaagcaggtattggatagctgcttcgtatga-gatcgctttaagaaaggactag--------------------------------------------------------------------------------------------------------------------------------------------------------------------------------------------------------------------------------------------------------------------------------------------------------------
>Mgl0099400.1_OG0010532
atggcaatgccgttaaggggtggtgtgtcagagctttcaatgcctttgaaaagagaatcgttgctttgcaaaatctccccagctagtcaaaagagtttacatggaaggagtcgcaagggttcgtcagtgcgagcagctgccaacctgagcattactttagatgttaaaactcgcagaccagaggttgttagcgccatagaagaatccttgtccaactgtttgtccgaaacttttctggacaaaactgttccaggtgtagattcaaaaatcagaggcaaggtaagagatgtttacagtgctggagattatttgatcttggtcacaactgatcgtcagagtgcatttgacaggattctcgcttctgtcccattcaagggacaggttttgaaccagacaagcctatggtggttcaataatacgaaggagattgtaccaaatgctgttgtatcagcacctgatcttaacgtaacaattgccaagaaatgcaaagtcttccctgttgagtttgtaggttttacaggagtgttggcaataccggacttatccaaaccatttgaggtggagtgtgacgcttcggttagaggatttgtgactggaaccactagtacctcactgtggactgtttatagcaagggtgtgaggaactattgtggaaatgtgctccctgatggtttagttaagaatcaacgacttgagaaaaatattttaactccaacaacaaaggcagaagatcacgatgttccaatatctcttgaagagatagctgaacaaggactaatgacaaggaatgaactgaatgaagtatgtgcaaaggccttggcactctttgaacatgggcagagtgtggcatctgagcatggccttttactagtggacacaaagtatgagtttggcaaggcagctgatggttcaattcttctaattgatgaggtacacactccagattcaagtaggtattggattgctgcttcatatgaggattgcataaagaaaggagtagaacctgaaaatatagacaaggtatactctatcccaattccctttgacatgatcatattttctacgaaagaagattttaaatgctattgtggacgatggaggttgcagctgattccattagtgcgaaaggtattaggagaagtcgcagctgaggaagtatgtttatatgcatgggatattcttctattatatgagaatgttgtatctaccaagtttagtgtaccagatcctgaaaataatcc---tcatgattcaagtgttggaaatatgaaatatggtttgaggtctttggtgctattatga

>SEGI_21112_OG0010533
----------------------------------------------------------------------------------------------------------------------------------------------------------------------------------------------------------------------------------------------------------------------------------------------------------------------------------------------------------------------------------------------------------------------------------------------------------------------------------------------------------------------------------------------------------------------------------------------------------------------------------------------------atggatttggacccc-----------------------------------------------------------------------------------------------aaatttatctggga-------------------------------------------------------------------------------------------------------------------------------------------------------------------------------------------------------------------------------------------------------------------------------------------------------------------------------------------------------------------------------------------------------------------------------------------------------------------------------------------------------------------------------------------------------------------------------------------------------------------------------------------------------------------------------------acatccatggatgtacggtgtacctacctggctgaattttgg-gcacaaattcagcaccctgcctgtacccacagtgaatcagtcagggaacaaactggacccagatctctgtattagtaggcttgaagaattgggaacgaaaat------------------------------------------------------------------------------------------------------------------------------------------------------------------------tcttcatgggattatttcaatgcaaaatgtctttc------------------------------------------------gaacccatgcaattcgcaggcagtttaagaagcttagaagttctgccattttcttgcaag---------------------------------------cattggtgaggtcaaggacggcgagaaaagaatacctagcattgaaagagagacatcaagcagctattaccattcagaaggaattgaggtgtagaattgctagaaaaagttatgcaagaactttagaaatggtgatcctagtccag------------------------------------------gcagttactcgaggatggcttgctagaaggcatactcacatatttcggcagcagttgcagactgggaatttagctgggaatattcttgcagagaaaaatgttagggatctaaatccaggcagaagaaatgaggcacatcctgaacataagcagttatctgaagatgcgtttcaacaagcaagtacattaaagtttcaaccttcattccctgcagactttcaaaaccgtctgttagctgtagatgcagcactcagagaaaaggaagatgaaaatgctgtgctgcgccagagattacaacaatatgaaaccagatgggtagagtacgaagctaagatgtcatccatggaggacatgtggcaaaaacaaatgtcatcattacaaatgagccttgctgctgcaaccaagaaaaatttggcagctgatgaactattgattcaacaaatgaagtatgatgaatctactcttcgagcaagtgaccagcgagcttctgttaccaggcataatctgcaccatgacaatggtgagtttgatttggaagatgctgcctcaatgggagcaaagacttccaagtctaatattaattcaggcaaagtttctcggcattctgatagtggacagaataaggaatatgatgcagggaagtctgcagttagccacctaatgaaagagtttgaacaaagaaaacatgtttttaatgatgatgccaactttttgctggaggttaagtcaggtcagacagaagcagacattaatcccaatgaagaacttcagaaactgaagagtagatataaactatggaaaaaagccttcaaagttcgattacgtgagaccaagacagcactgctaaaactaggaaacacagaaccatctgaaaagacaaggagaaaatggtggggaaaaagaatcagttag
>SESE_016489_OG0010533
tctggcaagatttctggtgcaaatattcaaacatatatgcttgaaaagtcaagaattgtgcaacaggctcagggggaacgatcatatcatatcttttatcagctttgtgcaggggcttcttatgctttgagagaaaagttgaatttgaagccagccagtgaatactactatttgaaccagagcagctgtctaacaattgatgaagtagatgatgctgagaggttccaacttgtactggaggccttaaatgtgcttgaaatcagtccagatgatcaggaaaatatatttcgaatacttgctgcagtgttatggcttggtaacattacactttctgttgttgatggtgaatgccatgtgagagttgataatgatgaagcaataagaaatgcttcgaagcttctgggttgcagtatcatggagcttatgacagtattatcaacacacaaggtttatgctggcaaggaatatgtggtgcaaaagatttaccaatcacaggctgcaaatatgagagatactttggcaaagacaatttatgcaaatttattcgactggcttattgactgtatgaataagtcgctaactgcacatgaaaagagcaaaggcagatccctaaatattattgatatatatggatttgagtcttttaatagcaatagttttgaacaactttgcataaactatgcaaatgagagactccagcaacactttattcgtcataattttaaacttttacaagaggattatattttggaaggcatcgattggaccagatttgagtttgaggacaatcaagagtgtttagatctcattgagaagaattccatgggtttaatttcgttgatggatgaagagtctgtatcttcagaagggactgatttaactctagtcaataaactaaagcaacacttaagtggaaaattctgctttaaagaagacaaagggagagtattttctgtttgccattgtgctggtgaggttgtatatgatgctactggattcttggagaaaaatagagatttggtgcattctgatttgttacaactactatcttcaagcaattgtcggttgctccaattgtttgctctcaatatatgcaaagaagctcagaggtacaggaatcctctagggaaattaaatggggcagaatgcaagagaccttgcattgctactaagtttaaggggcaactattcaagttattgcattctgtggaaaacacatctcagcatttcatttgctgtattaagccaaacaggctgcagctacctggagtgtttgaggaaggttttgtcttgcagcagttgcgctgttatggagtgtttgatgttgttcggatgtctaaagttccttatcacatacgaatgacacatgaactgtttgctaaaagatacaaattctttctgccacaaaacattacaactgctgacacactgagtgtgtgtattgcaatacttcaacgtaccaatattccacatgagatgtatc--gagttggtttcacaaagttgtttttgcatgcaggac---agattagtaggcttgaagaattgagaacgaaaat------------------------------------------------------------------------------------------------------------------------------------------------------------------------tcttcgtgggattatttcaatgcagaatgtctttc------------------------------------------------gaacccatgcaattcacaggcagtttaagaagcttagaagttctgccattttcttgcaag---------------------------------------cattggtgaggtcgaggatggcgaaaaaagaatacctagtattgaaagagagacatcaagcagctattaccattcagaaggaattgaggtgtagaattgctagaaaaagttatgcaagaactttagaaatggtgatcctagtccag---------------------------------------------------------------------------------------------------------------------------------gcagagaaatacgatagggatctaaatccaggtagaagaaatgaggcacatcctgaacataagcagttatctgaagatgtgtttcaacaagcaagtacattaaagtttcaaccttcatttcctgcagactttcaaaaccgtttgttagctgtagatgcagcactcagagaaaaggaagatgaaaatgctgtgctgcgccagaaattacaacaatatgaaactagatgggtagagtatgaagctaagatgtcatccatggaggacatgtggcaaaaacaaatgtcatcattacaaatgagccttgctgctgcaaccaagaaaagtctggcagctgatgaactattgattcaacaaatgaagtatgatgaatctactcttcgagcaagtgaccagcgagcatctgttaccaggcataatctgccccatgacaatggtgagtttgatttggaagatgctgcctcaatgggagcaaagacttccaagtctaatattaattcaggcaaagtttctcgtcattctgatagtggacagaataaggaatatgatgcagggaagtctgcagttagccacctaatgaaagagtttgaacaaagaaaacatgtttttaatgatgatgccaactttttgttggaggttaagtcaggtcagacagaagcagacattaatcccaatgaagaacttcagaaactgaagagtagatttaaaatatggaaaaaagccttcaaagttcaattacgtgagaccaagacagcactgctaaaactaggaaacactgaaccatctgaaaagacaaggagaaaatggtggggaaaaagaatcagttag
>SESE_065614_OG0010533
------------------------------------------------------------------------------------------------------------------------------------------------------------------------------------------------------------------------------------------------------------------------------------------------------------------------------------------------------------------------------------------------------------------------------------------------------------------------------------------------------------------------------------atggcaaaggcacatcattcttctt-----------cttgtt--------------atttccgtcttgattttaaagaggcagcaacatcttcacag---------------attgggtttaggcctacagtcagatttggcattagggcctttgca-----catgcagtcaaagagtccaagctgcaatgctgccaagttggaataaatact---------gattatattttggaaggcatcgattggaccagatttgagtttgaggacaatcaagagtgtttagatctcattgagaagaattctgtgggtttaatttcgttgatggatgaagagtctgtatcttcagaagggactgatttaactctaatcaataaactaaagcaacacttaggtggaaaattctgctttaaagaagacaaagggagagtattttctgtttgccattgtgctggtgaggttgtatatgatgctactggattcttggagaaaaatagagatttggtgcattctgatttgttacaactactatcttcaagcaattgtcagttgctccaattgtttgctctcaatatatgcaaagaagctcagaggtacaggaatcctctagggaaattaaatggggcagaatgcaagagaccttgcattgctactaagtttaaggggcaactattcaagttattgcattctgtggaaaacacatctcagcatttcatttgctgtattaagccaaacaggctgcagctacctggagtgtttgaggaaggttttgtcttgcagcagttgcgctgctatggagtgtttgatgttgttcggatgtctaaagttccttatcacatacgaatgacacatgaactgtttgctaaaagatacaaattccttctgccacaaaacattacaactgctgatgcactgagtgtgtgtattgcaatacttcaacgttccaatattccacatgagatgtatc--gagttggtttcacaaagttgtttttgcatgcaggac---agattagtaggcttgaagaattgagaacgaaaat------------------------------------------------------------------------------------------------------------------------------------------------------------------------tcttcgtgggattatttcaatgcagaatgtctttc------------------------------------------------gaacccatgcaattcgcaggcagtttaagaagcttagaagttctgccattttcttgcaag---------------------------------------cattggtgaggtcgaggatggcgagaaaagaatacctagtattgaaagagagacatcaagcagctattaccattcagaaggaattgaggtgtagaattgctagaaaaagctatgcaagaactttagaaatggtgatcctagtccag------------------------------------------gcagttactcgaggatggcttactagacggcatactcacatatttcggcagcagttgcagactgagaatttatgtgggaatattcttgcagagaaatacgatagggatctaaatccaggtagaagaaatgaggcacatcctgaacataagcagttatctgaagatgtgtttcaacaagcgagtacattaaagtttcatccttcatttcctgcagactttcaaaaccgtttgttagctgtagatgcagcactcagagaaaaggaagatgaaaatgctgtgctgcgccagaaattacaacaatatgaaaccagatgggtagagtatgaagctaagatgtcatccatggaggacatgtggcaaaaacaaatgtcatcattacaaatgagccttgctgctgcaaccaagaaaaatctggcagctgatgaactattgattcaacaaatgaagtatgatgaatctactcttcgagcaagtgaccagcgagcatctgttactaggcataatctgccccatgacaatggtgagtttgatttggaagatgctgcctcaatgggagcaaagacttccaagtctaatattaattcaggcaaagtttctcgtcattctgatagtggacagaataaggaatatgatgcagggaagtctgcagttagccacctaatgaaagagtttgaacaaagaaaacatgtttttaatgatgatgccaactttttgctggaggttaagtcaggtcagacagaagcagacattaatcccaatgaagaacttcagaaactgaagagtagatttaaaatatggaaaaaagccttcaaagttcgattacgtgagaccaagacagcactgctaaaactaggaaacactgaaccatctgaaaagacaaggagaaaatggtggggaaaaagaatcagttag
>Tyu0073610.1_OG0010533
------------------------------------------------------------------------------------------------------------------------------------------------------------------------------------------------------------------------------------------------------------------------------------------------------------------------------------------------------------------------------------------------------------------------------------------------------------------------------------------------------------------------------------------------------------------------------------------------------------------------------------------------------------------------------------------------------------------------------------------------------------------------------------------------------------------------------------------atgcagaatcctgtgggtctgctttcgttgctggatgaggagtctgtatcttcagatgggaccgatttctctctagtcaataaacttaagaaacacttaaggggaaaatcctgcttccaagcaaatcaa-ggagtgtattttctgttcaccattgtgccggcg--------------------------------------agagattcagtaaattctgatctgctccaactattatcttcaagcaattgtgggttgctgcaattgtttgcattcaatataaataaagaagttcagacagtcaggaggactctacggagagtgaatgggacagagtgcaagaggctaagtattgccactaagttaaaggggcaattattcaagttattgctgtttgtggaaaacacatcgcagcacttcatttgctgcatcaagccaaacaggctactgctacctggagtctatgaacaaggccttgtcttgcagcagttgcgatgctatggagtgtttgatgttgctaggatgtctagatttggttatcccactcgaatgactcatgagcattttgctaaaagatatggattcattctgtcacaaaatattgcaactattgatgcactgagcgcgtgtgttgcaatacttcaccgtttcagtattccacatgagatgtatc--gagttggtttcacaaagttgtttttgcatgcaggac---aggtttataagtgcaccgaattgaagactggcacagttcttgctgtgatcccagtcttgctttgcagaggctacaccctcaatttgttccaggatagagtctcctctatgtttcctgttataaaaagagagggtaaagagagactcgcttttcttataataggccgccgtcacagttttatatgccttttcatcttcatctatctctatgatcttatccagatagatgatacttttttctatggtgatgatagtcttatcaaggacagggttctagacaccatgaatgcctatgctgttgttgaggattttcatgctctcattagctcgacagatatggctcaggatgactgggtagccatatctaggtgtatcagatacgcaccagtggtgaggtcaaggatagtgagaaaggaatacctagtattgaaggtgagacaccaagcagctgtcactattcagaaagaattaaggtgtatacttggcagaagaaaatacattagaactctggaaatggtgattctagtccaggcagatttctatactcgtgatattgagagtgagtggtcttttgcagttgttcgtggatggcttgttagaagacacatggacatgattcagcagcagttgcagacagaaactttagttgggaatatgcttgacaagaaatccattggagatctcaatcctggcagcggaaatgagatacatgctgaacataagcagtcttctgaagatgcatttcaacatgcaagtacattcaagtttcaaccattattttctgcagactttcaaaaccgtttatcagctacagatgcagcgcttaaagaaaaggaagatgaaaatgctgtgctgcgccagagattacaacaatatgaaaccagatggatagaatatgaatctaagatgttgtccatggaggaaatgtggcagaaacagatatcatcattacagacgagccttgctgttgcaaccaggaaaaatgtggaagctaatgaactaatgattcaacaaagaaattctgatgaatctgcccttctagcaagtgaccagcgggcatctgtttctaggaataatctgccgcgtggcaatggcgagtttgattgggaagctgctaactcaatgggaacaaagacccctaagtctaattttacaccagggaaagtttccaggcattctgatagtggacagactaaggaatacgacgcagggaggtccacagttagccacctaatgaaagaatttgaacaaagaaaacacgtttttaatgatgatgcaaactttttggtggaggttaagtcaggtcagacagaagcaagccttaatgtcgatgaagaacttcggaaactgaaaaatagatttgaaacatggaaaaaatcctttaaagctagactacgtgagaccaagacaactctgcagaaacatggaaatacagaaccgtctgaaaaagcgaagaggaaatggtggggaaaaagaatcaattag
>Mgl0099210.1_OG0010533
------------------------------------------------------------------------------------------------------------------------------------------------------------------------------------------------------------------------------------------------------------------------------------------------------------------------------------------------------------------------------------------------------------------------------atggagcttatgactgtattatcaacacacaaggtttattctggcaaggaatatgtggtgcaaaagattacccaatcacaggctgcaaacatgagagatactttggcaaaggcaatttatgcaagtttattcgactggcttattgactgtatgaataagtcactaactgaacatgaaaagagcaaaggcagatccataaatattattgatatttatggatttgagtcttttaatagcaatagttttgaacaactttgcataaactatgcaaatgagagactccagcaacactttattcgtcataattttaaacttttacaagaggattatattttggaaggcatcgattggactagatttgagtttgaggacaatcaagagtgtttagatctcattgagaagaatcctgtgggtttaatttcattgatggatgaagagtctgtatcttcagaagggactgatttaactctagtcaataaactaaagcaacacttaggtggaaaattctgcttcaaagaagacaaaaggagagtattttctgttcgccattgtgctggtgaggttgtatatgatgctactggattcttggagaaaaatagagatttggtgcattctgatttgttacaactactatcttcaagcaattgtcgtttgctccaattgtttgctctcaatatatgcaaagaagctcagaggtacaggaatcctctagggaaattgaatggggcagaattcaagagaccttgtattgctactaagtttaaggggcaactattcaagttattgcattctgtggaaaacacatctcagcatttcatttgctgtattaagccaaacaggctgcagctacctggagtgtttgagcaaggttttgtcttgcagcagttgcgttgttatggagtgtttgatgttgttcggatgtctaaagttccttatcacatacgaatgacacatgagctgtttgctaaaagatacaaattccttctgccacaaaacattacaactactgatgcactgagtgtgtgtattacaatacttcaacattccaatattccacatgagatgtatc--gagttggtttcacaaagttgtttttgcatgcaggac---agattagtaggcttgaagaatcgagaacaaaaat------------------------------------------------------------------------------------------------------------------------------------------------------------------------tctgcgtgggattatttcaatgcagaatgtctttc------------------------------------------------gaacccatgcaattcgcaggcagtttaagaagcttagaagttctgccattttcttgcaag---------------------------------------cattggtgaggtcaaggatggcgagaaaagaatacctagtattgaaagagagacatcaagcagctattaccattcagaaggaattgaggtgtagaattgctagaaaaagttatgcaagaacattagaaatggtgatcatagtccag------------------------------------------gcagttactcgaggatggcttgctagaaggcatactcacatatttcggcagcagttgcagactgaaaatttagctgggaatattcttgcagagaactacgctagggatctaaatccaggcagaagaaatgaggcacatcctgagcataagcggttatctgaagatgcgtttcaacaagcaagtacattaaagtttcaaccttcatttcctgcagactttcaaaaccgtttgttagctgtagatgcagcactcagagaaaaggaagatgaaaatgctgtgctgcgccagagattacaacaatatgaaaccagatggatagagtatgaagctaagatgtcatccatggaggacatgtggcaaaaacaaatgtcatcattacaaatgagcctcgctgctgcaaccaagaaaaatttggcagctgatgaactattgattcaacaaatgaagtatgatgaatctacttttcgagcaagtgaccagcgagcatctgttaccaggcataatctgccccatgacaatggtgagtttgatttggaagatgctgccccaatgggagcaaagacttccaagtctaatattaattcaggcaaagtttctcgtcattcggatagtggacagaataaggaatatgatgcagggaagtctgcagttagccacctaatgaaagagtttgaacaaagaaaacatgtttttaacgatgatgccaactttttgctggaggttaagtcaggtcagacagaagcagacattaatcccaatgaagaacttcagaaactgaagagtagatttaaaatatggaaaaaagccttcaaagttcgattacgtgagaccaagacagcaatgctaaaactaggaaacacagagccatctgaaaagacaaggagaaaatggtggggaaaaagaatgagttag

>SEGI_31062_OG0010534
atgaagtttggaagcggggaaaagttgaaggtgttggaggagtttctgcagaaggcaggaggcttcggtattatcgatggaggacttgccacgcagctggagagtcatggcgcagatctcaatgatccactctggagcgccaagtgcctcattaccactcctcatctcatccgccaggttcatgaagaatatcttgaagctggtgctcagatcataataacagcatcatatcaggcaaccattcaaggttttgaatcaaaagggttgtctaccattgagggagaagctctattgtgtaggagcgttgagattgcttgcgaagcacgtgacaatttttggaaaaaatgtgcagagatttcagatggtagtgttgagtatgctgaaattccaaattatcatcctgtactggtggcagcttctgtgggaagttatggagcatatttggcagatggctctgaatacagtggagattatggacctggtatgacccttcagaatttaaaagatttccatcgaagacgagtgcaagttcttgcagattcaggagctgatttactagcttttgaaacaataccaaacaagttagaggctcaggcttatgttgaattgcttgaagaagatgatattcaagtgccagcttggtttactttcaactccaaagatggtgtgaatgtagtgagtggtgactcagtgacagaatgtgcttccattgccgatatgtgtaaaaaggtggttgcagttggtatcaattgtactgcacctcgttttattcatggactgatcgtttccattcagaaggttactgagaaaccaatactcatttacccaaatagtggagaaacatatgatgctgaccgcaaggagtgggtggtatccactggggtttctgatgttgattttgtttcatatgtacggaagtggcaagaacttggagcttcccttatag--------------acaaccatgtaaaccatgcaagcatcttcaggaa-aattaacaaaatatcttttgtaaatttctcagtaggtgcaatgggcatctttcatgatgcctatcatcagttaaaatttagtgctaaggttgcttgtcatgaattgcaaatagtaggctaa
>SESE_009956_OG0010534
atgaagtttggaagcggggaaaagttgaaggtgttggaggagtttctggagaaggcaggaggcttcggtattatcgatggaggacttgccacgcagctggagagtcatggcgcagatctcaatgatccactctggagcgctaagtgcctccttaccactcctcatctcattcgggaggttcatgaagaatatctcgaagctggtgctcagatcataataacagcatcatatcaggcaaccattcaaggttttgaatcaaaaaggttgtctaccattgagggagaagctctattgcgtaggagcgttgagattgcttgtgaagcacgtgacaaattttggaaaaaatgtgcagagatttcagatggtagtgttgagtatgctgaaattccaaattatcatcctgtactggtggcagcttctgtgggaagttatggagcatatttggcagatggctctgaatacagtggagattatggacctggtatgacccttcagaatttaaaagatttccaccgaagacgagtgcaagttcttgcagattcagaagctgatttactagcttttgaaacaataccaaacaagttagaggctcaggcttatgttgaattgcttgaagaagatgatatccaagtgccagcttggtttactttcaactccaaagatggtgtgaatgtagtgagtggtgactcagtgacagaatgtgcttccattgctgatatgtgtaaaaaggtggttgcagttggtatcaattgtactgcacctcgttttattcatggattgatagtttccattcagaaggttactgagaaaccaatactcatttacccaaatagtggagaaacatatgatgctgaccgcaaggagtgggtggtatccactggggtttctgatgttgattttgtttcatatgtacggaagtggcaagaacttggagcttcccttataggtggttgttgtagaacaacccctgataccatcaaagcaatttcaaggactctgaatagaagaccttcatttacacccactgagaatgca------------------------------------------------------------------------------taa
>SESE_116344_OG0010534
atgaagtttggaagtggagaaaagttgaaggtgttggaggagtttctgcagacagcaggaggctttggtattatcgatggaggacttgccacgcagctggagagtcatggcgcagatctcaatgatccactctggagcgctaagtgcctcattaccactcctcatctcattcgggaggttcatgaagaatatcttgaagctggtgctcagatcataataacagcatcatatcaggcaaccattcaaggttttgaatcaaaagggttgtctaccattgagggagaagctctattgcgtaggagtgttgagattgcttgcgaagcacgtgataacttttggaaaaaatgtgcagagatttcagatggtagtgttgagtatgctgaaattccaaattatcatcctgtattggtggcagcttctgtgggaagttatggagcatatttggcagatggctctgaatacagtggagattatggacctggtatgacccttcagaatttaaaagatttccatcgaagacgagtgcaagttcttgcagattcaggagctgatttactagcttttgaaacaataccaaacaaattagaggctcaggcttatgttgatttgcttgaagaagatgatatccaagtgccagcttggtttactttcaactccaaagatggtgtgaatgtagtgagtggtgactcagtgacagaatgtgcttccattgctgatatgtgtaaaaaggtggttgcagttggtatcaattgtactgcacctcgttttattcatggattgatcgtttccattcagaaggttactgagaaaccaatactcatttacccaaatagtggagaaacatatgatgctgaccgcaaggagtgggtggtatccactggggtttctgatgttgattttgtttcatatgtacggaagtggcaagaacttggagcttcccttataggtggttgttgtagaacaacccctgataccatcaaagcaatttcaaggactatgaatagaagaccttcatttacacccactgagaatgca------------------------------------------------------------------------------taa
>Tyu0266900.1_OG0010534
atgaagttcggaagcggggaaagatcgaaggtgctggaggagtttttgcagcaggtgggaggctttggaattatcgacgggggtctcgccacgcagttagagagccatggcgcaaatctcaatgatcctctctggagtgctacctgcctcattactactcctcatctcattcgccaggttcatgaagaatatcttgaagctggtgccgaagtcttaataacaacatcgtaccaggaaacaattcaaggttttgaatcaaaagggttgtctacaattgagggagaagctctattgcgtaggagcgttgagattgcttgcgaagcacgtgataatttttggaaaaaatatgcagagatttcagatggtagtgttgaggatgctcagattccaaatcgtcgacctgtactagtggcagcttctgtgggaagttatggtgcatatttagcagatggttctgaatacagtggagattatggacctgatactacgcttcagactttaaaagatttccatcgaagacgagttcaagttcttgcagattcaggagctgatttgttagcttttgaaacaataccaaacaagctagaggctcaggcttatgctgaattgcttgaagaagacgatatccaagtaccagcttggttttctttcaactccaaagatggtgtgaacgtagtgagtggtgactcaatgacggaatgcgcttcattagttgatttgtgtaaaaaggtggttgctattggtatcaattgtaccccacctcgttttattcatggattgatcatttccattcagaaggttaccaagaaaccaatactcgtatatccaaatagtggagaaacatatgatgctgtccgcaaggagtgggtggcatccactgaggtttctgatgctgattttgtttcttatgtacggaagtggcaagaacttggagcctcgcttataggtggttgttgtagaaccacccctggtactatcaaagcaatttcaaggattatgaacaaaagatatc---ttacaaccattgaggaagtc------------------------------------------------------------------------------taa
>Mgl0099060.1_OG0010534
atgaagtttggaagcggggaaaagttgaaggtgttggaggagtttctgcagaaggcaggaggctttggtattatcgatggaggacttgccacgcagctggagagtcatggcgcagatctcaatgatccactctggagcgctaagtgcctcattactactccccatctcattcgccaggttcatgaagaatatcttgaagctggtgctcagatcataataacagcatcatatcaggcaaccattcaaggttttgaatcaaaagggttgtctaccattgagggagaagatctattgcgtaggagtggtgagattgcttgtgaagcacgtgacaacttttggaaaaaatgtgcagagatttcaattggtactgttgagtatgctgaaattccaaattataatcctgtactggtggcagcttctgtgggaagttacggagcatatttggcagatggctctgaatacagtggagattatggacctggtatgacccttcagaatttaaaagatttccatcgaagacgagtgcaagttcttgcagattcaggagctgatttactagcttttgaaacaataccaaacaagctagaggctcaggcttatgttgaattgcttgaagaagatgatatccaagtgccagcttggtttactttcaactccaaagatggtgtaaatgtagtgagtggtgactcagtgacagaatgtgcttccattgctgatatgtgtaaaaaggtggttgcagttggtatcaattgtactgcacctcgttttattcatggattgattgtttccattcagaaggttactgagaaaccaatactcatttacccaaatagtggagaaacatatgatgctgaccgcaaggagtgggtggcatccactggggtttctgatgttgattttgtttcatatgtacggaagtggcaagaacttggagcttcccttataggtggttgttgtagaacaacccctgataccatcaaagcaatttcaaggactatgaatacaagaccgtcatttacacccactgagaatgta------------------------------------------------------------------------------taa

>SEGI_27286_OG0010536
---------------------------atggatcctatctcttccctatccagtgacgattcttcaagttcagattcagaggaggatgaacaaacattaaagaagcacactactaaaaaaacaagcaaccaatcagctcaaggtggagatt---gtactgctggaaaacttgaagtagagagaagaaaacctatcatagactacgaggctttaagtaggcatggatacagtggtggtccttcagttcttaaagttcctcctccgaggccaaatgaacctgtggaacaagattggtcttggtctggaggaaaacgaaagcttgacaatgaaaagccccaagaagaggaatcatatgaagagcgggagcgaacaaggcgtgctgttacggaaggtgcggcattgggagacgtctggaagtctcctgcat-------tttgggggacc--cctggaagtctcggggacgtccagaagtcccctcaaaagggaaacgtcttggaggcggcggagaaacagggggacggcggggggacgtttc--------------------------------------------------------------cctga-------
>SESE_013706_OG0010536
atgagagaagcgcgcccgtggaatgctatggatcctatctcttccctatccagtgacgattcgtcaagttcagattcagaggaggatgaacaaacattaaagaagcaaactactaaaaaatcaagcaaccaatcagctcaaggtggagata---gtactgctggaaaacttgaagtagagagaagaaaacctatcatagactatgaggctttaagtaggcatggatacagtggtgggccttcagttcttaaagtgcctcctccgaggccaaatgaacctgtggaacaagattggtcttggtctggaggaaaacgaaagcttgacagtgaaaagtcccaagaagaggaatcatatgaagaccgggagcgaacaaggcatgctgttacggaaggtgcggcattgtctgctgctcaaggagtagatgaatacaattacttgaagaaacagaaaagagagcttgcaaatgagcataaatctcttt---------ctttctcacagaaagagaaaagaaaaagggaccttgggcaggcaagtcgaggaaagaactatgtagaagaagagaagaggcttttgagagatcagggggtctattctggttttgataaatag
>SESE_009177_OG0010536
atgagagaagcgcgcccgtggaatgctatggatcctatctcttccctatccagtgacgattcgtcaagttcagattcagaggaggatgaacaaacattaaagaagcaaactactaaaaaatcaagcaaccaatcagctcaaggtggagata---gtactgctggaaaacttgaagtagagagaagaaaacctatcatagactatgaggctttaagtaggcatggatacagtggtgggccttcagttcttaaagtgcctcctccgaggccaaatgaacctgtggaacaagattggtcttggtctggaggaaaacggaagcttgacaatgaaaagtcccaagaagaggaatcatatgaagaccgggagcgaacaaggcgtgctgttacggaaggtgcagcattgtctgctgctcaaggagtagatgaatacaattacttgaagaaacagaaaagagagcttgcaaatgagcataaatctcttt---------ctttctcacagaaagagaaaagaaaaagggaccttgggcaggcgagtcgaggaaagaactatgtagaagaagagaagaggcttttgagagatcagggggtctattctggttttgataaatag
>Tyu0153260.1_OG0010536
atgaaggaagcgcgaccgtggactgctatggaccctctctcttccctttccagtgacgattcttcaacttcagattcagatgaggacgaacaatcacaagggaagctcaataataaaaaaacaagtaatcaatcagcccaagatggagattctgctgctgctggaaaacttgaagtagacagaagaaaacccatcatagactatgaagctttaagtaggcatggatacaacggtggaccttcagttctcagggttcctcctccaaggccaaatgattctgtagaacaagattggtcttggtctggaggaaaacgaaagcttgaaaacgaaaatacccaggaagcggaatcctatgaagagcgggagaaaaccaggcgtgctgttacagagggtgcaacattgtctgctgctcaaggagttgctgaacgtgattatatgaagagacagagaagagagcttgcgaatgaacataaatctctct---------tttctc--gcgaaagagaagaggaaaagggaccttggacaggcaagtcgaggaaagaactatgtagaagaagagaagaggcttttgagagaacaaggtgtctattcttgttttga-------
>Mgl0098890.1_OG0010536
atgagggaagcgcgaccgtggaatgctatggatcctatctcttccctatccagtgacgattcttcaatttcagattcagaggaggatgaacaaacattaaagaagcacactactaaaaaaacaagcaaccaatcagctcaaggcggagatt---gtactgctggaaaacttgaagtagagaaaagaaaacctatcatagactatgaggctttaagtaggcatggatacagtggtgggccttcagttcttaaagttcctcctccgaggccaagtgaacctgtggaacaagattggtcttggtctggaggaaaacgaaagcttgacaatgaaaaaacccaagaagaagaatcatatgaagagcgggagcaaacaaggcgtgctgttacggaaggtgcggcattgtctgctgctcaaggagtagatgaatacaattatttgaagaaacagaaaagagagcttgcaaatgagcataaatctcttt---------ctttctcacagaaagagaaaagaaaaagggaccttgggcaggcgagtcgaggaaaaaactatgtagaagaagagaagaggcttttgagagatcagggggtctattctggttttgataaatag

>SEGI_18429_OG0010540
atggattcgggctattttcaggggagcgagggtgagttcaacattaaagaagaaattcaagcgatggaggcgaggagccctcctcagcccattgagggtttgcagagtacgaggccgccgccatttctaactaagacatacgacatggtggaagatcctcagaccaatgctgtggtgtcctggagcgctgcaaacaatagcttcgtagtttggaattcgcatcagttttccatggaattgcttcctaagtacttcaagcacaacaatttctccagctttgttcggcaactcaatacgtatgggtttaggaaagtggatccggatagatgggaatttgcaaacgaagggtttctgagaggacagaagcacttgctgaagcacattcagaggcgcaggcctccgtctcaggggcagcaacagcagcagcagggtctgggagcttgcgttgaagtggggcagtttggaatggaaggagaaattgagcggctgagaagagataagaatgttttaatgatggaagtggttaggctgagacaacagcaacagaccaccagaaaccagatgcaggtcatgggccagcgcatccagtccactgagcatcgccagcagcagatgatgacgtttctcgccagggccatgcggaatccaacttttctttctcagctcgcacagaaaaaccaggtcaccaaacaactcgacggcgccaagaaaaggcggaggctgcccgggggaggcggaagtgaaggcgaagcggaggaatgtcagtcgccgtctcagtcatcatcttcgcaagtccagattgtgaaataccaatccaattactccaccccagccctgtcggacccctcca---cgacaagtcctctggaggctttcttctctaccctggctcacacggaggatcctccccaccctgcaaacgagttactccaccagggggcttccacacaagatgaagggttattatctcctactgtatttgatcccttgcaggggttcgaacccgagcca------gtcttcgacgcttcgggtgccctgggcatgggcactggtgacgcctgcacctccgtgggcaatacaaacgacgacccttcggccaccgcagatttggatttcaaaagcgcagatgggttttgggaagagttgttgggtgaagagttcgattctcaggaggattctgaaattgaagtggaacccaattttcccccatcctaa
>SESE_119385_OG0010540
atggattcgggctatttacaggggagcgagggtgagttcaacattaaagaagaaattcaagcgatggaggcgaggagtcctcctcagcccattgagggtttgcagagtaccaggccgccgccttttctaaccaagacatacgacatggtggaagatcctcagacaaatgctgtggtgtcctggagcgctgcaaacaatagcttcgtagtttggaattcgcatcaattttccatggaactgcttcctaagtacttcaagcacaataatttttctagctttgttcggcaactcaatacgtatgggtttaggaaagtggatccggataaatgggaatttgcaaacgaagggtttctgagaggacagaagcacttgctgaagcaaattcagaggcgcaggcctccatctcaggggcagcaacagcagcagcagggcctcggagcttgcgttgaagtgggtcagtttggaatggaaggagaaattgagcggctgagaagagataagaatgttttaatgatggaagtggttaggctgagacaccagcaacaggccacaagaaaccagatgcaggtcatgggccagcgcatccaggccactgagcatcgccagcagcagatgatgacgtttctcgccagggccatgcggaatccgacttttctttctcagctcgcacagaaaaaccaggtcaccaaacaactcgacggcgccaagaaaaggcggaggctgcccgggggagccggaagcggaggcgaagcggaggaatgccagtcgccgtcccagtcatcttcttcgcaagtccagattgtgaaatacgaatccaagtactccacgccagccctgtcggacccctcca---cgacgagtcctctggaggctttcttctctaccctggctcacgcggaggatcctccccaccctgcaaacgaattactccaccagaggggttccacacaagaagaagggttactatctcctaccgaatttgatcccttgcaggggttcgaacccgaacca------gtcttcgatgcttcaggtgccctgggcatgggcactggtgacgcctgcacctctgcgggcaattcaaacgacgacccttcggccaccgcagatttggatttcaaaagcgcagatgggttttgggaagagttgctggctgaagagttcgattctcaggaggattctgagattgaagtggaacccaattttcccccatcctaa
>SESE_094345_OG0010540
atggattcgggctatttacaggggagcgagggtgagttcaacattaaagaagaaattcaagcgatggaggcgaggagtcctcctcagcccattgagggtttgcagagtaccaggccgccgccttttctaaccaagacatacgacatggtggaagatcctcagacaaatgctgtggtgtcctggagcgctgcaaacaatagcttcgtagtttggaagtcgcatcaattttccatggaactgcttcctaagtacttcaagcacaataatttttccagctttgttcggcaactcaatacgtatgggtttaggaaagtggatccggataaatgggaatttgcaaacgaagggtttctgagaggacagaagcacttgctgaagcaaattcagaggcgcaggcctccatctcaggggcagcaacagcagcagcagggcctcggagcttgcgttgaagtgggtcagtttggaatggaaggagaaattgagcggctgagaagagataagaatgttttaatgatggaagtggttaggctgagacaccagcaacaggccaccagaagccagatgcaggtcatgggccagcgcatccaggccactgagcatcgccagcagcagatgatgacgtttctcgccagggccatgcggaatccgacttttctttctcagctcgcacagaaaaaccacgtcaccaaacaactcgacggcgccaagaaaaggcggaggctgcccgggggagccggaagcggaggcgaagcggaggaatgccagtcgccgtcccagtcatcttcttcggaagtccagattgtgaaatacgaatccaattactccaccccagccctgtcggacccctcca---cgacgagtcctctggaggctttcttctctacactggctcacgcggaggatcatccccaccctgcaaacgaattactccaccagaggggttccacacaagaagaagggttactatctcctaccgaatttgatcacttgcaggggttcgaacccgagcca------gtcttcgatgcttcaggtgccctgggcatgggcactggtgacgcctgcacctctgcgggcaatacaaacgacaacccttcggccaccgcagatttggatttcaaaagcgcagatgggttttgggaagagttgttggctgaagagttcgattctcaggaggattctgagattgaagtggaacccaattttcccccatcctaa
>Tyu0208180.1_OG0010540
---------------------------------------------------------------------------------------------------------------------------------------------------------------------------------------------------------------------------------------------------------------------------------------------------------------------------------------------------------------------------------------------------------------------------------------------------------------------------------atggagggagaaatggagcggctgaaaagggataagagcgttttaatgctggaagtggtgaggctgagacaccagcagcaggccaccagaaaccagatgcaggcaatgggccagcggattcacgccaccgagcaccgtcagcagcagatgatgacgtttcttgccagggcgatgcgaaatcctacgtttctttcccagctggcacagaagaaccaggtcaccaaacagctggacggtgcgaaaaagaggaggagactgccccagggag------agggaggcgaaccagaggaatg------------ccagtcatcgtcctcgcaggtccaaatagtgaaataccatcctaattactccacctcagcgccttcggacccctccacgtcgacgaccccgttggaggccttcttatctactctgggccacgtgga-------tcctcaacaggaggaggcctttcactccagagagg--------aggaggaagggttactaccccctgttgaatttgatcaattacaggggttcgaacccgagccggtctctgtcttcgacagttcagttccact------------tggcgaggcctccacgtcggcggccattacaaccgagcacccggctgctagcggggatttggatttaaaaaccgcggatgtattctggaaggagttgttaggtgaagagttcgattcccaggaggattcggagatcgaagtggaacctaattcct---------ag
>Mgl0142520.1_OG0010540
atggattcaagttgttttcaggggagcgagggtgagttcaacattaaagaagaaattcaagcgatggaggcgaggagtccccctcagcccattgagggtttacagagtacgaggcctccgccatttctaaccaagacatacgacatggtggaagatcctcagacaaatgctgtggtgtcctggagcgttgcaaacaatagcttcgtagtttggaattcgcatcaattttccatggaattgcttcctaagtacttcaagcacaacaatttctccagctttgttcggcaactcaatacgtatgggtttaggaaagtggatccggatagatgggaatttgcaaacgaagggtttctgagagggcagaagcacttgctgaagcacattcagaggcgcaggcctccgtctcaggggcagcaacagcagcagcagggcctgggagcttgcgttgaagtggggcagtttggaatggaaggagaaattgagcggctgagaagagataagaatgttttaatgatggaagtggtgaggctgagacagcagcaacaggccaccagaaaccagatgcaggtcatgggccagcgcatccaggccactgagcaccgtcagcagcagatgatgacgtttctagccagggccatgcggaatccaacttttctttctcagcttgcacagaaaaaccaggtcaccaaacaactcgacggagccaagaaaaggcggaggctgcccgggggaggcggaagcggaggcgaagcggaggaatgccagtcgccgtcccagtcatcatcttcgcaagtccagattgtgaaataccaatccaattactcaaccccagccctgtcggacccttcca---caacgagtcctctggaagctttcttctctaccctggctcacgcggaggatcctccccaacctgcaaacgagttactccaccagaggggttccacacaagatgaagggttattatctcctgctgaatttgatcccttgcaggggtttgaacccgagcca------gtcttcgatgcttcgggtgccctgggcatgggcactagtgacgcctgcacctccgcgggcaatacaaacgacgacccttcggccaccgcagatttggatttcaaaagcgcggatgggttttgggaagagttgttgggtgaagagttcgattctcaggaggattctgagattgaagtggaacccaattttcccccatcctaa

>SEGI_36557_OG0010544
---------atgtacaggagcagtggtgtcacggcgagcactttgggcggcgctccgtctgccgacggcgacgattatgtggtaaagctcgaacaggttccgcggtggagcgatgctgagcaacggtcgtcggttgacggatcct---ccgatgacgccggtttgttctctgtgctatctttttccgaccccttgacatccgtttctccgtcggaaaatggctccgacggcgccagttccaggtttccggtcgatccgaatatcaattcgaaggtttatctgtggcgaggtcacccctggaatattgaggtcgatgccgtcgttaattctaccaatgagaatttggatgagatgcacagcagccctggtttgcatgaagctgctggtcctggacttgctgaagagtgcgcaactctaggaggatgtcgtaccgggcttgccaaagtcagtaatgcatatgacctaccagctaggagagtgatacacacagttggtccaaaatatgctgtaaaatatcatactgctgcagaaaatgcgttaagtcattgctacagatcttgccttgagcttttgattgagcatgggcttcaaagtattgcgatgggctgcatttatactgaagctaagaactatccacgagagccggctgcacatgtagctataagaactgtccgacgatttctagagaaacacaaggatagaatcactgctgttgttttctgcactacgacagcatctgatacagaaatatacaaaagattgcttccactctactttcctagggacaaacatgaggaagaaattgcaatatcaaagcttcctgcagatgttggagatgaaaatggagagacaactagtgatgagcgcaaaatcagaatcacagctttacctgcaacttcgattgccttaccccagcctattcaaacatccgaggatgtttctgctagcaatcttggtcttactgtgagaaggaaaagttcttatgtt---------------gattcattgcttgacccatcctttatgtctctgaccaaagaccctgatcaaagacgtaaagagcagtgggagaaggttgcacaggcacaagctagttggagttgtgcaaaattgcttgggctaggtgatcttgggggccctccattgtcagctgcagaggagtattcacttcatgccagatatcttgccagggccaatactttgaatttagcggaaattgcagaaatgaagataatttatcgtggtggtgttgataatgaggggcggccggttatggttgtagttggtgcccattttttgcttcgctgccttgatcttgatcgttttgttctttatttaataaaggaatttgaacctctaatacagaaaccttatacaattgtgtattttcactcagcggcagctttgcaattgcagcctgatttaggatggatgaaacgtttagagcaaatacttggtcggaagcacaagcgtaatttgcatgctatttattgtctccatccaacccttgggttgaaagctacaattttggccttgcaactgcttgtggacggagaggtctggcgaaaggtggtgtatgtagaaaggcttttacaattatttagatatgtgccaagagagcagctgaccattccagattttgtatttcagcatgatcttgaagtgaatggaggaaagggccttcgtgttgacccaaggacaaagtttataaccaatagaactactccatcatag
>SESE_006588_OG0010544
---------------------------------------------------------------------------------------------------------------------------------------------------------------------------------------------------------------------------------------------------------------------------------------------------------------------------------------------------------------atgcacagcagccctggtttgcatgaagctgctggtcctggacttgctgaagagtgcacaactctaggaggatgtcgtaccgggcttgccaaagtcagtaatgcatatgacctaccagctaggagagtgatacacacagttggtccaaaatatgctgtaaaatatcatactgctgcagaaaatgcgttaagtcattgctacagatcttgccttgagcttttgattgagcatgggcttcaaagtattgcgatgggctgcatttatactgaagctaagaactatccacgagagccggctgcacatgtagctataagaactgtccgacgatttctagagaaacacaaggatagaattactgctgttgttttctgtactgcgacagcatctgatacagaaatatacaaaagattgcttccactctactttcctagggacaaacatgaggaagaaattgcaatatcaaagcttcctgcagatgttggagatgaaaatggagagacaactagtgatgagcgcaaaatcagaatcacagctttacctgcaacttcgattgccttaccccagcctcttcaaacatctgaggatgattctgctagcaatcttggtcttactgtgagaaggaaaagttcttatgtc---------------gattcattacttgacccatcctttatgtctctgaccaaagaccctgatcaaagacgtaaagagcagtgggagaaggttgcacaggcacaagctagttggagttgtgcaaaattgcttgggctaggtgatcttgggggccctccattgtcagctgcagaggagtattcccttcatgccagatatcttgccagggccaatactttgaatttagcggaaattgcagaaatgaagataatttatcgtggtggtgttgataatgaggggcggccggttatggttgtagttggtgcccattttttgctacgctgtcttgatcttgatcggtttgttctttatgtaataaaggaatttgaacctctaatacagaaaccttatacaattgtgtattttcactcagcggcagctttgcaattgcagcctgatttaggatggatgaaacgtttagagcaaatacttggtcggaagcacaagcgtaatttgcatgctatttattgtctccatccaacccttgggttgaaagctacaattttggccttgcaactgcttgtggacggagaggtctggcgaaaggtggtgtatgtagaaaggcttttacaattatttagatatgtgccaagagagcagctgaccattccagattttgtatttcagcatgatcttgaagtgaatggaggaaagggccttcttgttgacccaaggacaaagtttataaccaatagaactactccatcatag
>SESE_120921_OG0010544
---------------------------------------------------------------------------------------------------------------------------------------------------------------------------------------------------------------------------------------------------------------------------------------------------------------------------------------------------------------atgcacagcagccctggtttgcatgaagctgctggtcctggacttgctgaagagtgcacaactctaggaggatgtcgtaccgggcttgccaaagtcagtaatgcatatgacctaccagctaggagagtgatacacacagttggtccaaaatatgctgtaaaatatcatactgctgcagaaaatgcgttaagtcattgctacagatcttgccttgagcttttgattgagcatgggcttcaaagtattgcgatgggctgcatttatactgaagctaagaactatccacgagagccggctgcacatgtagctataagaactgtccgacgatttctagagaaacacaaggatagaattactgctgttgttttctgtactgcgacagcatctgatacagaaatatacaaaagattgcttccactctactttcctagggacaaacatgaggaagaaattgcaatatcaaagcttcctgcagatgttggagatgaaaatggagagacaactagtgatgagcgcaaaatcagaatcacagctttacctgcaacttcgattgccttaccccagcctcttcaaacatctgaggatgattctgctagcaatcttggtcttactgtgagaaggttagtatatagttctttgagaacaaaattatgtttttttcctcaacattcagatacattttctgctgcagatgctaattgtatgcaaag---------------------------------------------------------------------------------------------------------------------------------------------------------------catcaaagtcaaagtgatt---------------------------------------------------------------------------------------------------------------------------------------------------------------------------------------------------------------------------------------------------------------------------------------------------------------------------------------------------------------------------------------------------------------------------------------------------------------------------------------------------------------taa
>Tyu0063460.1_OG0010544
atggagaaaatgtacaggagcagcgacgtcacggcgagtaccgtgggaggctcgccgaccgcagacggcgacgattatgtggtaacgctcgagcaggttccgcggtggagcgacgctgatcaacggtcgtttgttgacgattcctctgatgatggtggcggtccgttttctgcactgtctttttccgacccgttgacgtccgtttccccctccgaaaatggctctaatggccccaggtcaaggtttcccgtcgatcccgacatcaatttgaaggtttatctatggcgaggtcatccctggaatcttgaagtcgatgccgtggttaattctacgaatgagaacttggatgagatgcatagcggccctgggttgcatgaagctgctggtcctggacttgctgaagagtgtgcaacactgggaggttgtcgtactgggttggccaaagtcactaatgcatatgatctaccagctaggagagtgatacacacagttggtccaaaatatgctgtaaaatatcatactgctgcagaaaatgcattgagtcattgttacagatcttgcctcgagcttttgattgagcatgggcttcaaagtattgcaatgggctgcatttacactgaagccaagaactatccacgtgaaccggctgcccacgtagctataagaactgtccgacgatttctagagaaacataaggatagaatcactgccgtggttttctgcaccactactgcgtccgatacagagatatacaaaaaattgcttccacactacttccctagggataaacacgaagaggaaattgcaatatcaaagcttcctgcggatgttggagatgaaaatggagagacgactagtgatgagcgcaaaatcagaattactgctttacctgcaacttcagttgcctcgccccagcctctattagcatctgaagacgtttctggtagcaatcttactcttaccgtgagaaggaagaattcttatgtt---------------gattcattgattgatccgtcctttatgtctctgacaaaagaccccgatcaaagacgtaaagagcagtgggagaaggctgcacaggcacaagctggttggagttgtgcaaaatggctcgggttaggtgatcttgggg--tccccattgtcagctgcagaggagtattcacttcatgctag----------------------------------------------------------------------------------------------------------------------------------------------------------------------------------------------------------------------------------------------------------------------------------------------------------------------------------------------------------------------------------------------------------------------------------------------------------------------------------------------------------------------------------------------------------------------------
>Mgl0311470.1_OG0010544
---------atgtacaggagcagtggtgtcacggcgagcactttgggcggctctccttctgccgacggcgacgattatgtggtaaagctcgaacaggttccgcggtggagcgatgctgatcaacggtcgtcggttgacggatcct---gcgatgacgcctgtttgttctctgtgctatctttttccgaccccttgacgtccgtttctccgtcggaaaatggctccgacggcgccagttccaggtttccggtcgatccgaatattaattcgaaggtttatttgtggcgaggtcacccctggaatattgaggtcgatgctgtcgttaattctaccaatgagaatttggatgagatgcacagcagccctggtttgcatgaagctgctggtcctggacttgctgaagagtgcgcaactctaggaggatgtcgtactggacttgccaaagtcagtaatgcatatgacctacccgctaggagagtgatacacacagttggtccaaaatatgctgtaaaatatcatactgctgcagaaaatgcgttaagtcattgctacagatcttgccttgagcttttgattgagcatgggcttcaaagtattgcaatgggctgcatttatactgaagctaagaactatccacgagagcctgctgcacatgtagctataagaactgtccgacgatttctagagaaacacaaggacagaatcactgctgttgttttctgcactacgacagcatctgatacagaaatatacaaaagattgctcccactttactttcctagggacaaacatgaggaagaaattgcaatatcaaagcttcctgcagatgttggagatgaaaatggagagacaactagtgatgagcgcaaaatcagaatcacagctttacctgcaacttcgattgccttaccccagcctcttcaaacatctgaggatatttctgctagcaatctttctcttactgtgagaaggaaaagttctcatgtt---------------gattcattgcttgacccatcctttatgtctctgaccaaagaccctgatcaaagacgtaaagagcagtgggagaaggttgcacaggcacaagctagctggagttgtgcaaaattgcttgggctaggtgatcttgggggccctccattgtcagctgcagaggagtattcacttcatgccagataccttgccagggccaatactttgaatttagcggaaattgcagaaatgaagataatttatcgtggtggtgttgataatgaggggcggccagttgtggttgtagttggtgcccattttttactacgctgccttgatcttgatcggtttgttctttatgtaataaaggaatttgaacctctaatacagaaaccttacacaattgtgtattttcactcagcggcagctttgcaattgcagcctgatttaggatggatgaaacgtttagagcaaatacttggtcggaagcacaagcgtaatttacatgctatttattgtctccatccaacccttgggttgaaagctacaattttggccttgcaactgcttgtggacggagaggtctggcgaaaggtggtgtatgtagaaaggcttttacaattatttagatatgtgccaagagagcagctgaccattccagattttgtatttcagcatgatcttgaagtgaatggaggaaagggccttcttgttgacccaaggacaaagtttataaccaatagaactactccatcatag

>SEGI_06084_OG0010548
atgtggaaaatgaaggatgaaccacttcaactccagatcccaggtcattgttcaaagagggagcagtggttaaagttggcagagtatggtgaaagtgttggtctacaattatccttgcatcaaaagatcgatctgttaatgtctgatacaactgtcagagttaatggaattatgggaggtgctacctcgaacagccccaatt---tgtgtaattttgcagagtgcttactaagaaaggagttcagagcatttttgaacagctgcgccactcgtcatcaaacttatcttcttccactgagccacacacagagaggggaaaagatggcggagc---------aacaacctcaaatgtttcaactgaaaaagggcgatctgcatttgacagtcaccaatttgggctgcacaatcacctctttacaagttccagatgcacaaggtaatttggcagatgttgtgctgggttttgacacactcactccttacatggacggcacatcgaaatactttggttgcatagttgggagggtagccaatcgcatcaaggatggaggtttcaccctgaatggagagcattacagcttaccagtcaacaatggacctaatacactacatggtggggaaaagggttttgacaaggttgtatggaaagtggaggagcagaaggatggagaaactccatctatcaaatttagttaccatagtcacgatggagaacaaggctttcctggtgatcttgatgtgactgcatcctacactctgaatgggaaaatggaattgcgacttgatatggaagccataccaagaaataaaccaactccagtgagtttagctcagcacacatattggaatttggcaggtcacaacagtggagatatacttggtcattcagtacaactttggggttcacatgtaactccagtggatgacaagttgatccccactggagagcttcttcctgtggaaggaacaccctttgattttagaattgcgaagattattggaagcacaatcgatcaagttcctggaggatatgaccataattatgttcttgattgtggtgaaacaaatgatggtctgaagcatgctgtcaaagttaaggatccttccagttcacgggttcttgatttgtggaccaatgcacctggtatgcagttctacacagggaactttgtcaacggtattactggtaagggaggtgctgtttacaataagcatgcaggattgtgcttggaaactcaaggattccctaatgcagtcaatcaactgaatttcccatcaattattgtctctccgggggaagtttacaagcatactatggtatataagttctctgttgataactag
>SESE_029374_OG0010548
atg----------------------------------------------------------atcaatgccagaggttggca---------------------------------------------------------------agagcagtccctggaatccgtagaatcgataaataagctacctcgagcagccccaatc---tgtgtagtttt-----------------------------------------------------------------------------------------gcagacaggggaaaagatggcggagc---------aacaacctcaaatgtttcatctgaaaaagggcgatctgcatttgacagtcaccaatttgggctgcacaatcacctctttacaagttccagatgcacaaggtaatttggcagatgttgtgctgggttttgacacactcactccttacatggacggcacatcaaaatactttggctgcattgttggaagggtagccaatcgcatcaaggatggaggtttcaccctgaatggagagcattacagcttaccaatcaacaatggacctaatacattacatggtggggaaaggggttttgacaaggttgtatggaaagtggaggatcagaaggatggagaaaccccatctatcaaatttagttaccatagtcacgatggagaacaaggcttccctggtgatcttgatgtgactgcatcctacactctgaatgggaaaatggaattgcgacttgatatggaagccataccgagaaataaaccaacgccagtgagtttagctcagcacacatactggaatttggcaggtcacaacagtggagatatacttggtcattcagtacaactttggggttcacatgtaactccagtggatgacaagttgatccccactggagagcttcttcctgtggaaggaacaccctttgattttagaattgtgaagattattggaagcacaatcgatcaagttcctggaggatatgaccataattatgttcttgattgtggtgaaaccaatgatggtctgaagcatgctgtcaaagttaaggatccttccagttctcgggttcttgatttgtggaccaatgcacctggtatgcagttctacacagggaactttgtcaatggtattactggtaagggaggtgctgtttacaataagcatgcaggattgtgcttggaaactcaaggattccctaatgctgtcaaccaactgaatttcccatcaattattgtctctccgggggaagtttacaagcattctatggtatataagttctctgtggataactag
>SESE_019474_OG0010548
------------------------------------------------------------------------------------------------------------------------------------------------------------------------------------------------------------------------------------------------------------------------------------------------------------------------ggggaaaagatggcggagc---------aacaacctcaaatgtttcaactgaaaaagggagatctgcatttgacagtcaccaatttgggctgcacaatcacctctttacaagttccagatgcacaaggtaatttggcagatgttgtgctgggttttgacacactcactccttacatggacggcacatcaaaatactttggctgcatcgttggaagggtagccaatcgcatcaaggatggaggtttcaccctgaatggagagcattacagcttaccaatcaacaatggacctaatacattacatggtggggaaaagggttttgacaaggttgtatggaaagtggaggagcagaaggatggagaaaccccatctatcaaatttagttaccatagtcatgatggagaacaaggcttccctggtgatcttgatgtgactgcatcctacactctgaatgggaaaatggaattgcgacttgatatggaagccataccgagaaataaaccaacgccagtgagtttagctcagcacacatactggaatttggcaggtcacaacagtggaggtatacttggtcattcagtacaactttggggttcacatgtaactccagtggatgacaagttgatccccactggagagcttcttcctgtggaaggaacaccctttgattttagaattgcgaagattattggaagcacaatcgatcaagttcctggaggatatgaccataattatgttcttgattgtggtgaaaccaatgatggtctgaagcatgctgtgaaagttaaggatccttccagttctcgggttcttgatttgtggaccaatgcacctggtatgcagttctacacagggaactttgtcaatggtattactggtaagggaggtgctgtttacaataagcatgcaggattgtgcttggaaactcaaggattccctaatgctgtcaaccaactgaatttcccatcaattattgtctctccgggggaagtttacaagcattctatggtatataagttctctgtggataactag
>Tyu0006080.1_OG0010548
---------------------------------------------------------------------------------------------------------------------------------------------------------------------------------------------------------------------------------------------------------------------------------------------------------------------------------atgacagagcaacaccatgaacaagctcaattgtttcaactgaaaaagggtaatctatatctcaagctcaccaattttggctgcaccatcatctccttactagttccagattcacaaggtaatctggcagatgttgtgctgggttttgacacactcactccttacatggatggcattgca------------------------------------------------------------------------------------------------------------------cgtgggaaaaagggttttgataaggttgtatggaaagtggaggagcagaaggatggagaaaatccatctataaaattcagttaccatagtcatgatggagagcaaggctttccaggtgatcttgatgtgactgcaacctacactctgagtggcaacatggaattgcgacttgatatggaagccatac------------------------------------------------------caagccacaacagtggaaatatacttggtcattcagtacaactttggggttcacatgtaactccagtggatgacaagttgatccccacaggagagcttctacctgtagaaggaacaccctttgattttagaaatgagaagattattggaagcataattgatcaagtttctggaggatatgaccacaactatgtgcttgattgtggcgcatcaaaggatgatctcaagcttgccatcaaagttaaggatccttccagttcacgggttcttgatttgtggaccaatgcaccaggtatgcagttctacacggggaattttgtcaacggtgttattggtaagggaggtgctgtttacaataagcatgcaggattgtgcttggaagctcagggattccctaatgctgtcaatcaaccgaacttcccatctattattgtctttcctggggaggtttacaagcattctatggtgtataagttttctttggatacctag
>Mgl0223200.1_OG0010548
atgcgtttaa-----------------------------------------------------------------------------------------------------------------------------------------------------------------------------aactcaagcaaatcttattctgtgcaagaattttcagagtgcttactaagaaaggagttcagagcatttttaaacagctgagccactcgttatcaacgttat-ttcttccaccgagccacacacagagagcggataagatggcggagc---------aacaacctcaaatgtttcaactgaaaaagggcgatctgcatttgacagtcaccaatttgggctgcacaatcacctctttacaagttccagatgcagaaggtaatttggcagatgttgtgctgggttttgacacactcactccttacatggacggcacatcaaaatactttggctgcatcgttgggagggtagccaatcgcatcaaggatggaggtttcaccctgaatggagagcattacagcttaccagtcaacaatggacctaatacactacatggtggggaaaagggttttgacaaggttgtatggaaagtggaggagcagaaggatggagaaaccccatctatcaaatttagctaccatagtcacgatggagagcaaggctttcctggtgatcttcatgtgactgcatcctacactctgaatgggaaaatggaattgcgacttgatatggaagccataccgagaaacaaaccaactccagtgagtttagctcagcacacatattggaatttggcaggtcacaacagtggagatatacttagtcattcagtacaactttggggttcacatgtaactccagtggacgacaagttgatccccactggagagcttcttcctgtggaaggaacaccctttgattttagaattgcgaagattattggaagcacaatcaatcaagttcctggaggatatgaccataattatgttcttgattgtggtgaaaccaatgatggtctgaagcatgctgttaaagttaaggatccttccagttcacgggttcttgatttgtggacgaatgcacctggtatgcagttctacacagggaactttgttaatggtattactggcaagggaggtgctgtttacaataagcatgcaggattgtgcttggaaactcaaggattccctaatgcggtcaaccaactgaatttcccatcaattattgtctctccgggggaagtttacaagcatactatggtatataagttccacgtggataactag

>SEGI_41403_OG0010549
atggg------------------tgag------------agaaggaataataaaggcctgtggacacctgaagaggatcttttactagtaaaatatatagaggcgcatggtgaaggtcactggcgaacattgccccagagagcaggtctgcaacggtgtgggaaaggttgcagactgaggtggatgaactacctgcgtcctaatgtgaaacgaggtaaaatttccttagaggaagaagacctcattatcagattgcataggctcatcggcaatagatggtctctgatagcaggaagagtgcccggtagaacagacactgaaatcaagaattactggaatactcatttgagaaagaaactgaattgcaatact------cgccatcacagcactgctgcttctcacgtgaaactcccgaagatcaaacctacgttgcagcccatcaaggcacaattggaatgtgataaaccagtgacttccctggtggataattcaagcttccagaacttatgtattagtgcaggagatccctctaacagcaattcttccaatgggaaccccagccagtgtaactatacagtggataatatagtccctcaacagcatccacaagaggtatatctcctaaacatgacccatttcaataccaggga---ttaccaagctgacactaaaaatcatata---acatgtgcatatgaatcgc---atccccatactgcaatagatacaaacatggcaagcttttcgcagttcccaattgcagaatacaatgaaaacaatcatgggaaccagttggatggtgtagctcctg---------------tgatgggagaagcagaagcttcagtgcaacaacaacacggttttctttatggtgaaaatgggtttatattccatcaaaagcaggatcaacactactcctcacgagcatctattg---------------atggttacacgtattttcaagagcttcctaaagtcaccttgtatgacgacctgctgtctacattattagatgaatctaccaatgaagttggtaatgatattcaagtgggctggaatgataattt--ttggccttaa----------------------------------------------------------------------------------------------------------------------------------------------------------------------------------------------------------------------------------------------------------------------------------
>SESE_041882_OG0010549
atggg------------------tgag------------agaaggaataataaaggcctgtggacacctgaagaggatcttttactagtaaaatacatacaggctcatggtgaaggtcactggcgaacattgccccagagggcaggtctgcaacgatgtgggaaaggttgcagactgaggtggatgaactacctgcgtcctaatgtgaaacgaggtaacatttccttagaggaagaagatctcattatcagattgcataagctcatcggcaatagatggtctctgatagcaggaagagtgcctggtagaacagacactgaaatcaagaattactggaacactcatttgagaaagaaactgaattgcaatacc------cgccatcacagcactgctgcttctcacgtggaactcccgaagatcaaacctaggttgcagcccatcaaagcacaattggaatgtgataaaccagtggcttccctggtggataattcaagctgccagaacttatgtattagtgcaggagatccctctaacagcaattcttccaatgggaaccccatccagtgtaactatacagtggataatgtagtccctcaacagcacccacaagaggtatatctcctgaacatgacccatttcaataccaggga---ttaccaagctgacactcgaaatcatata---gcatgtgcatatgaaactc---atccccatactgcaatgaatacaagcatggcaagcttttcgcagtacccaattgcagaatacaatgaaaacaatcatgggaaccacttggatggtgtagctcctg---------------tgatggaagaagcagaagcttcagtacaacgacaacaaggttttctttatggtgaaaatgggtttatattccatgaaaaggaggaccaacactactcctcacgagcatctgttg---------------atggttacaagtatttccaagagcttcctaaagtcaccttgtatgacgacctgctgtctacattattaggtgaatctaccaatgaagttggtaatgatattcaagtgggctggaatgataattt--ttggcccttaa----------------------------------------------------------------------------------------------------------------------------------------------------------------------------------------------------------------------------------------------------------------------agcagaattga
>SESE_031808_OG0010549
atggg------------------tgag------------agaaggaataataaaggcctgtggacacctgaagaggatcttttactagtaaaatacatacaggctcatggtgaaggtcactggcggacattgccccagagggcaggtctgcaacgatgtgggaaaggttgcagactgaggtggatgaactacctgcgtcctaatgtgaaacgaggtaacatttccttagaggaagaagatctcattatcagattgcataagctcatcggcaatagatggtctctgatagcaggaagagtgcctggtagaacagacactgaaatcaagaattactggaacactcatttgagaaagaaactgaattgcaatacc------cgccatcacagcactgctgcttctcacgtggaactcccgaagatcaaacctaggttgcagcccatcaatgcacaattggaatgtgataaaccagtggcttccctggtggataattcaagctgccagaacttatgtattagtgcaggagatccctctaacagcaattcttccaatgggaaccccatccagtgtaactatacagtggataatataggccctcaacagcacccacaagaggtacatttcctaaacatgacccatttcaataccaggga---ttaccaagctgacactagaaatcatata---gcatatgcatatgaaactc---atccccatactgcaatgaatacaagcatggcaagcttttcgcagtgcccaattgcagaatacaatgaaaacaatcatgggaaccacttggatggtgtagctcctg---------------tgatggaagaagcagaagcttcagtacaacgacaacaaggttttctttatggtgaaaatgggtttatattccatgaaaaggaggaccaacactactcctcacgagcatctgttg---------------atggttacaagtatttccaagagcttcctaaagtcaccttgtatgacgacctgctgtctacattattaggtgaatctaccaatgaagttggtaatgatattcaagtgggctggaatgataattt--ttggcccttaa----------------------------------------------------------------------------------------------------------------------------------------------------------------------------------------------------------------------------------------------------------------------agcagaattga
>Tyu0214700.1_OG0010549
atggggcgtgctccttaccatcatgagagtagcacagttacaaggcacaagaaaggtccgtggacacctgaagaggatcttttgctcatcaaatacatacagactcatggtgaaggacagtggagaactttacccctcagagcaggtcttcagcggtgtggaaaaggttgcagattgaggtggatgaactacctgcgccccaatgttaaacgaggcaacatttccttagaagaggaagacctcattaccagactgcataagctcctcggaaacagatggtctctgatagcaggaagagtgcccggtcgaacagataatgaaatcaagaatcactggaattctcatttgagcaagaaactccgtcgcaataccaatattccccattacaggacggcttcttctcgcttggagctcccgaataacag---------------------------------------------------------------------------------------------------------------------------------------cattccttgtaactatacaaaggattttgtggttacccaacagtattcacaccaggaaaatctcctaaacagcagtcattgcaatactgaggacagctaccaaggtgatgctgcaaataatataattacatgggcggatgaaacccatgatttccatcctgaaatagacacaagcatcacatgctcttcacaatgccagattgaatactgcaatgaagataatcaagctaaccagttgtatcatatgagtcatgaccacttgctgtcattatttggagcatcagaagcttcgctgca------------------------tcaaaatgggtatttattccatgcaagggcagatcaacagttcttgtcgtcagcatctgttggtggtaacactgaaaacggtttcaaggatttcgaagagtctcctcaactcactttgcacggcgagcttctggctaggttatttgacgaatctaccatagacgttggccatgatattcaaatgggttgcattgataatatatttggccattag---------------------------------------------------------------------------------------------------------------------------------------------------------------------------------------------------------------------------------------------------------------------------------
>Mgl0223230.1_OG0010549
atggg------------------tgag------------agaaggaataataaaggcctctggacacctgaagaggatcttttactagtaaaatacatacaggctcatggtgaaggtcactggcggacagtgcccgagag---------------------------------------------------------------------------------------------------------------------------------------------------agctggaagagtgcctggtagaacagacactgaaatcaagaattactggaacactcacttgagaaagaaactgaattgcaacacc------cgccatcacagcactgctgattctcacgtggaactcccgaagatcaaacctacattgcagcccatcaatgcacaattggaatgtgataaaccagtggcttccctagtggataattcaagctgccagaacatatgtattagtgcaggagatccctctaacatcagttcttccaatgggaaccccagccagtgtaactatatagtggataatatagtccctcaacatcatccacaagaggtatatctcctaaacatgacccatttcaataccagaga---ttaccaagctgacactaaaaatcctata---acatgtgcatatgaaactc---atccccatactgcaatggatacaagcatggcaagcttttcgcagttcccaattgcagaatacgatgaaaacaatcatgggaaccagctggatggtgtagctcctg---------------tgatgggggaaccagaagcttcagtgcaacgacaacaaggttttctttatggtgaaaatgggtttatattccatccaaggcaggatcaacactactcctcacgagcatccgttg---------------atggttacaagtatttccaagagcttcctgaagtcaccttgtatgacgacctgttgtctacactattagatgaatctatcaatgaagttggtaatgatattcaaccacgacattctcattcatcaacgcttcattacaaaacgcttctgtttgcaaaatatagttttaacattatcatggcttcgaatcgcgctccaaccttcgaccgcgccgattccttcgggcttaggtgggattacaggcaagacaattctcataacagtaagattgagcggatgaaatctacagcgattacaggctttgaaaaggctaaagttgtggctgcaattggtgctaacaagatcaaagacggctcctctgcgggccttcgttggattaagatgcagtaccaaaaaggagagaaaatataa

>SEGI_30213_OG0010551
atgcccgccagaaaggagatcaaaacatcgatggaaagcagcagtgcagaggactctgaatggtcgaaaatgcatgtgaggatttctggaatgaggtgtgcatttagcccagaggaggaaaattcaatcattgttgatgcgctctctcatgctagcggtggaagtcctccaaggagtttgcagaggccccgggattcgaaacaggacggagtttcatctcccagtcaggggaaggaggaggactgtcaggaagggcactttgagaattctgtagcaacattgtcaccgaccaacagtgcagagggtagccagtcatctggtatgaaaaggaaattcaatgaattaaacatggacagcggcggaggtcccagtgagc---gtgatggcaggacccctgattcccatagctctgattcagttgcaggagaatcatctcagaatacagaaacaaaagagaccaagtctgaggaatgcagccctccaagagaagctaccaagagaaaaagatacagaggtgtaagacagaggccatggggaaagtgggctgctgaaatcagggaccccagtaaggcaagcagagtgtggcttggcacttttgaaactgctgaagatgcagctaaagcttatgatgcagccgccattaggttcagaggagtgagagccaagctcaatttccctgatgaagcaattgctcgcaatcatgccctgcaagatttacatgaacaggccagagctgctgcatctgccaaccgatctcaaacagttctcaatgcaacacaactttcttacaaattccctttcctacaagctgggtccctgcctggtttagaatctgtgagacaacctgctccttactcgggtccccagttctacaatttcagttccaacagagacttgaacttccagtctcctcataataacactttctacaatcaatccagtaatatttcacgggccagtacatcccagcactctttgaacgcaagacctcctgcaatctctgtacctttgaatccattcagtcaaatagtctccaacactacatttcagaggcctgccagtgcatggagcaatgagccccctcagtcaatgatattagattttgcaaatcatgcaaaaatggagctgggtaatctaaataccatgaatgatctctctgctgccacttcctcagcattcatggatgtgctcacagacatctcacagggaacaagttctaatttttataatgaggaagagttgtgcgatccattacaacagtctgttacttcttccgattaccaaacaatgactattgatcagttcattcggcagcagcccaattggagcccaagtgctatcatgaacctctcagatccaggaattttcccttctcctacttcagatcaattttcttga
>SESE_038645_OG0010551
atgcccgccagaaaggagatcaaaacatccatggaaagcagcaatgcagaggactctgaatggtcgaaaatgcatgtgagaattgcaggaatgaggtgtgcatttagcccagaggaggaaaattcaatcattgttgatgcgctttctcatgctagcggtggaagtcctccaaggagtttgcagaggccccgggattcgaaacaggacggagtttcatcgcccagtcaggggaaggaggaggagtatcaagaagggcactgcgagaatgctgtagcaacattgtcaccgaccaacagtgcagagggtagccagtcatctggtatgaaaaggaaattcaatgaattaaacatggacagcagcggagctcccagtgagc---gtgatggcaggacccctgattcccatagctctgattcagttgcaggagaatcatctcagaatgtagaaaccaaggagaccaagtctgaggaatgcagtcctccaagagaagcaaccaagagaaaaagatacagaggtgtaagacagaggccatggggaaagtgggctgctgaaatcagggaccccaccaaggcaagcagagtgtggcttggcacttttgaaactgctgaagatgcagctaaagcttatgatgcagccgccattaggttcagaggagtgagagccaagctcaattttcctgatgaagcaattgctcgcaatcatgccctgcaagatttaaatgagt---taagagctgctgcatctgccaaccgatctcaaacagctctcaatgcaacacaattttcttacaaattccctttcctacaagctgggtctctgcctggtttagaatctgtgagacagcctgctccttactcgggtccccagttctacaatttcagttccaacagagacttgtacttccagaatcctcataataacactttctacaatcaatgcagtaatatttcacaggccagtacatcccaacactctttgacctcaagacctcctgcaatctctgtacctttgaatccattcagtcaactaatctccaacactacatttcagaggcctgccagtgcatggagcaatgagcccccccagtcaatgatattagattttggaaatcctgcaaaaatggagcttggtaatctaaataccatgaatgatctctctgctgccacttcctcggcattcatggatgtgctcacaggcatctcacagggaacaagttctaatttttataatgagaaagagttgtgcgatccattacaacagcctgttacttgttccgattaccaaacaatgtctattgatcagttcattcggcagcagcccaattggagcccaagtgctatcatgaacctctcagatccaggaattctcccttctcctacttcagatcaattttcttga
>SESE_092977_OG0010551
---------------------------------------------------------------------------------------------------------------------------------------------------------------------------------------------------------------------------------------------------------------------------------------------------------------------------------atgaagaggaaattcaatgaattaaacatggacagcagtggagctcccagtgagc---gtgatgggaggacccctgattcccatagctctgattcagttgcaggagaatcatctcagaatgtagaaaccaaggagaccaagtctgaggaatgcagccctccaagagaagcaacaaagaaaaaaagatacagaggtgtaagacagaggccatggggaaagtgggctgctgaaatcagggaccccaccaaggcaagcagagtgtggcttggcacttttgaaactgctgaagatgcagctaaagcttatgatgcagccgccattaggttcagaggagtgagagccaagctcaattttcctgatgaagcaattgctcgcaatcatgccctgcaagatttaaatgagt---taagagctgctgcatctgccaaccgatctcaaacagctctcaatacaacacagttttcttacaaattccctttcctacaagctgggtctctgcctggtttagaatctgtgagacaacctgctccttactcgggtccccagttctacaatttcagttccaacagagacttgtacttacagaatcctcataataacactttctacaatcaatgcagtaatatttcacaggccagtacatcccaacactctttgacctcaagacctcctgcaatctctgtacctttgaatccattcagtcaactagtctccaacactacatttcagaggcctgccagtgcatggagcaatgagccccccaagtcaatgatattagattttggaaatcctgcaaaaatggagcttggtaatctaaataccatgaatgatctctctgctgccacttcctcggcattcatggatgtgctcacaggcatctcacagggaacaagttctaatttttataatgagaaagagttgtgcgatccattacaacagcctgttacttgttccgattaccaaacaatgtctattgatcagttcattcggcagcagcccaattggagcccaagtgctatcatgaacctctcagatccaggaattctcccttctcctacttcagatcaattttcttga
>Tyu0214670.1_OG0010551
atgc-----------------------------------------------------------------------gtgaagatgg----------------------------------------------------------------------------------------------------------------------------------------tgatcacagaaattcatcacccaccgaggaggaacaatgtgagaatgccgtagcagctctgtcacccaacaacagtgcagagggcagccagacatctggtgggaagaggaaatttactgaagtaaacatggacaacagtggagctctcagcgaacagagtgagaagaggaccccagattctcatagctctgaatcagttgcaggggagtcctctcagaatgcagaaacaaaggaaacaaagtctgaagaatgcagtccaccaaaagaagccaccaaaagaaaacgattcaggggtgtaagacagaggccatggggaaaatgggccgctgaaatcagagacccgaaaagggcagctagagtgtggctcggcacttttgacactgcagaagaagcagccagagcatatgatgcagccgccattaaattcagaggg---------------------------------------------------------------------------------------------------------------------------------------------------------------------------------------------------------------------------------------------------------------------------------------------------------------------------------------------------------------------------------------------------------------------------------------------------------------------------------------------------------------------------------------------------------------------------------------------------------------------------------------------------------------------------------------------------------------------------------------------------------------------tga
>Mgl0245620.1_OG0010551
atgcccgccagaaaggagatcaaaacatccatggaaagcagcagtgcaggggactctgaatggtcgaaaatgaatgtgaggattgctggaatgaggtgtgcatttagcccagaggaggaaaattccatcattgttgatgcgctctctcatgctagcggaggaagtcctccaaggagtttgcttaggccccaggattcgaaactgggtggagtttcatcgcctagtcaagggaaggaggaggactgtcaagaagggcactgtgagaatgctgtagcaacattgtcaccgaccaacagtgcagagggtagccagtcatctggtataaagaggaaattcaatgaattaaacatggacagcagtggagctccaagtgagc---gtgatgggaggacccctgattcccatagctctgattcagttgcaggagaatcatctcagaatgtagaaaccaaggagaccaagtctgaggaatgcagccctccaagagaggcaaccaagaaaaaaagatacagaggtgtaagacagaggccatggggaaagtgggctgctgaaatcagggacccgactaaggcaagcagagtatggcttggcacttttgaaactgctgaagatgcagctaaagcttatgatgcagccgccattaagttcagaggagtgagagccaagctcaatttccctgatgaagcaattgctcgcaatcatgccctacaagatttacatgagt---tcagagctgctgcatctgccaacagatctcaaacatttttcaatacaacacaattttcttacaaattccctttcctacaagctgggtctctgcctggtttagaatctgtgagacaacctgctcctaacttaggtaccc---------------------------acttgtacttccagtcttctgataataacactttctacaatcaatgcagtaatttttcacgggccagtacatcccaacactctttgaactcaagacctcctgcaatctctgtaccattgaatccattcagtcaactggtctccaacactacatttcagaggcctagcagtgcatggagcaatgagcccccccagtcaatgatattagattttggaaatcatgcaaaaatggagcttggtaatctaaataccatgaatgatctctctgctgccacttcctcagcattcatggatgtgctcacaggtttctcacagggaacaagttctaatttttataatgagaaagagatgtgcgatccattacaacagtctgttactccttccgattaccaaacaatgtctattgatcagttcattcggcagcagcccaattggagcccaagtgctatcatgaacctctcagattcaggaattcacccttctcctacttcagatcaattttcttga

>SEGI_11594_OG0010555
atg-----------------------------------------------------------------------------ggtgatcatcgacaccccaccatag------------ctgaaattgtcacgattgacaatgagctagatgatc-----------------------------------gggatcagcctctgatg---ctacctctagacaacgtggg---------------------------tgtggcagtgggctacaggacctggtgg-----------------------------------------------------------------------------cagcaagatgatgcgtttcaggcggcacagacgaggattataaaacgtctcttcacgtgcgatggaataggtgaccacaaagcaaaagcgaagcccaaaatcatggactccttgtctgtggcaaagatgagctctccgcggaggttccagtccatggagtttcactacgacagcgagatccccagtaattctaccacgccctacgttagtgcgccttctagccctggaagagcagggacctatagtaatactaataataataacgctggagggttctattttagcgcacccactagcccgacgcgatccgccgccatcttgtcggagttcgccaagtctaccagagctgtggtgccttttatgtgggaggagaagcccgggatccccaagaagagcgaggagggcgttgaatttggtggcggtgaggcgagtattgggaatgcgactgattttgagtttagcgcacggttctctgtgcccgacggggggcctgattctgaggggctgttgtgcaccgctgacgagctgttctgcaacgggcagattaggcccctgcgtctgccgcctcggcttcagcagcccgcccggctgtctggcttcgatttcgacaacgcaggctcctttgcctcgttcaatgcttctaccccacactcgcctcgctccccgcggtcccctcgctcgcccatcaaagaggggcggagaatgctcaaggaggcgctttcgggccttaccaag------ggcggctgcgccaaagacaatgatttcgacccgtttgcggcagcgctgcaggaggcgaggaaggagcgctgcccttc------------ccggaggcgtaccagatcgctctctcccctcagagtttctcactgggaggagccccgaaagtccgacgcagaggagtttttctcgaccgagctgcagaagggcgt---------------------------------------------tctcgatgag---gaggtggaggtcaagagttcgattcctgccaagccacccaagggaaccaagcgttggagtctcaaggacttcttgttcagaagtgccagcgagggccgtgcgcagagcaaggacaagctctggggcctctctatccctcccgcaaaacagtcggagaagcataagagttcagggaaggctgttaagtccaatgacagcaagtcagcttctaagaccggcgataagagcaggcagcagcatgatgattcgaaaggctctcatggt-----aaatcatcggaggatttgaagaattatagtgcgaatccgcggtccggtagcttttctaagagcgggaggagggcgcccatatcgccacacgagcttcactatactgctaatagggcacagtctgaggagctccggaagcgtacgtttttgccctacaggcagggcctgcttgggtgtttgggattttc-------------------------------------------------------------------------------ttctaaagggtatactgccatgaatgggcttac-----------------------------------------------------------------------------------------------------------------------------------------------------------------------------------taggagcttgaatactgtttct----------tga
>SESE_074822_OG0010555
------------------------------------------------------------------------------------------------------------------------------------------------------------------------------------------------------------------------------------------------------------------------------------------------------------------------------------------------------------------------------------------------------------------------------------------------------------------------------atggactccttgtctgtggcaaagatgagctctccgcggaggttccagtctatggagtttcactacgacagtgagatccccagtaattctaccacgccctacgttagtgcgccctctagccctggaagagcaggggcctatagtaatacaaataataataacgctggagggttctattttagcgcccccactagcccgacgcgatccgccgccattttgtcggagttcgccaagtctaccagagctgtggtgccttttatgtgggaggagaagcccgggatccccaagaagagcgaggagagcgttgaatttggtggcggtgaggcgagtattgggaatgcgactgattttgagtttagcgcacggttctcgctgcccgacggggggcctgattctgaggggctgttgtgcactgccgacgagctgttctgtaacgggcagattaggcctttgcgtctgccgcctcggcttcagcagcccgcccggctgtctggcttcgatttcgacaacgcaggcttctttgcctcgttcaatgcttccaccccgcactcgcctcgctcaccgcggtcccctcgctcgcccatcaaagaggggcggaggatgctcaaggaggcgctttcgggccttaccaag------ggcggctgcgccaaagacaatgatttcgacccgtttgcggcggcgctgcaggaggcgaggaaggagcgctgcccttc------------tcggaggcgtaccagatcgctctctcccctcagagtttctcactgggaggagccccgtaagtccgacgcagaggagtttttctcgaccgagctgcagaagggcgt---------------------------------------------tctcgatgaggaggaggtggaggtcaagagttcgattcctgccaagccgcctaagggaaccaagcgttggagtctcaaggatttcttgttcagaagtgccagtgagggccgggcgcaaagcaaggacaagctctggggcctctctatccctcccgcaaagcagtcggagaagcataagagttcagggaaggctgttaaatacaatgacagcaagtcggcttctaag---ggcgataagagcaggcagcagcatgatgattcgaagggctctcatggtttcacctttcactccctctcttcatccttc------------------------------------------------------catctctaccaatacttccctttctttct-------------------ccctcttctctcttacctctatctcc-----------cctctctaggtctctgccaccctctctccctctctacatttccttccttccttatccccatctctatccctatctccctacatctctcttcttctctctccctttttaattgtttctctcccatctctatccattctctcaatcactacctctccctcccactctctctctctctcctcatctctaggtttctccctccttcccactttacctctctacctctctctccttgtctcattacccacccctctccccctctatctctctcacctctatatctcctcccatgtctctcactcctctctccccacgctgtaggtcttttagctctatatctctcccctctctag
>SESE_063254_OG0010555
------------------------------------------------------------------------------------------------------------------------------------------------------------------------------------------------------------------------------------------------------------------------------------------------------------------------------------------------------------------------------------------------------------------------------------------------------------------------------atggactccttgtctgtggcaaagatgagctctctgcggaggttccagtctatggagtttcactacgacagtgagatccccagtaattctaccacgccctacgttagtgcgccctctagccctggaagagcaggggcctatagtaatacaaataataataacgctggagggttctattttagcgcccctactagcccgacgcgatccgccgccattttgtcggagttcgccaagtctaccagagctgtggtgccttttatgtgggaggagaagcccgggatccccaagaagagcgaggagagcgttgaatttggtggcggtgaggcgagtattgggaatgcgactgattttgagtttagcgcacggttctcgctgcccgacggggggcctgattctgaggggctgttgtgcactgccgacgagctgttctgtaacgggcagattaggcctttgcgtctgccgcctcggcttcagcagcccgcccggctgtctggcttcgatttcgacaacgcaggctcctttgcctcgttcaatgcttccaccccgcactcgcctcgctcaccgcggtcccctcgctcgcccatcaaagaggggcggaggatgctcaaggaggcgctttcgggccttaccaag------ggcggctgcgccaaagacaatgatttcgacccgtttgcggcggcgctgcaggaggcgaggaaggagcgctgcccttc------------tcggaggcgtaccagatcgctctctcccctcagagtttctcactgggaggagccccgtaagtccgacgcagaggagtttttctcgaccgagctgcagaagggcgt---------------------------------------------tctcgatgaggaggaggtggaggtcaagagttcgattcctgccaagccgcctaagggaaccaagcgttggagtctcaaggatttcttgttcagaagtgccagtgagggccgggcgcaaagcaaggacaagctctggggcctctctatccctcccgcaaagcagtcggagaagcataagagttcagggaaggctgttaaatacaatgacagcaagtcggcttctaag---ggcgataagagcaggcagcagcatgatgattcgaagggctctcatggtttcacctttcactccctctcttcatccttc------------------------------------------------------catctctaccaatacttccctttctttct-------------------ccctcttctctcttacctctatctcc-----------cctctctaggtctctgccaccctctctccctctctacatttccttccttccttatccccatctctatccctatctccctacatctctcttcttctctctccctttttaattgtttctctcccatctctatccattctctcaatcactacctctccctcccactctctctctctctcctcatctctaggtttctccctccttcccactttacctctctacctctctctccttgtctcattacccacccctctccccctctatctctctcacctctatatctcctcccatgtctctcactcctctctccccatgctgtaggtcttttagctctatatctctcccctctctag
>Tyu0125370.1_OG0010555
------------------------------------------------------------------------------------------------------------------------------------------------------------------------------------------------------------------------------------------------------------------------------------------------------------------------------------------------------------------------------------------------------------------------------------------------------------------------------atggagtcgttctctgaagcgaagaggag------------------attcatggatttccactgcgacgccgagttccccagtaattccaccacgccatatgtcagcgcgccttccagcccaggaagaggaggag------------------gaggaggaggtggtgggttgtatttcagcgcgcccaccagcccgacgcgatccgccgccattttgtctgagtttgccgagtcgaggagggcggtagttcctttcatgtgggaggagaagcccgggatccccaagaagagcgaagagggcgctgaatt---tggcggcgaggcgagtatcgtgaatgcaacggatttcgaattcagcgcgcggttctctctggccgacggaggg-tggactgcgaggggctgctgtccactgccgacgagctcttctgcaatggccagattcggcctctgcgtctgccgcctcggcttcagcaaccagctcggcctccggggttggatgtcg--------------------------------------------------------ccgcgctcgcctcggtcgcccatcaaggaggggcggaggatgctcaaggaggcgctctcggggcttaccaaaggaggaggctgcgccgccagagacaatgattttgatccctttgtagctgcgttggagcagacaagaaaagagcggtgcccttctccttcctccaaccgtaggcgcgccagatcgctgtctccgctcagagtttcccactgggaggagccccgcaagtccgaggcggaggagtttttttccacagagctgcagaagggcgtcgcctacgacgagtttttttccaccgagctgcagaagggcgtcgcctacgacgaggaacctccggaggtcaagagctcgattccc-ccaagccctccaagggagccaaacgatggagcctcaaggatttcttgttcagaagcgccagcgagggccgggcgcagagcaaggacaggctctgggg-ctttctataccacctgccaagcagtcggagaaacacaagagttcagagtacctccattctgctattgcattaaggtaaggccaagggattactctggaacatatttagcaaatgtggtgcacttaaaacccatttcct-----cagacagagtgtcacctcactctttagaggg------------------------------------------------------gaccaattct--------------------------------------------------------------------------------------------------------------------------------------------------------------------------------------------------------------------------------------------------------------------------------------------------------------------------------------------------------------------------------------------------------------------------------taa
>Mgl0039340.1_OG0010555
atgatagaagtctgcaaatctgattgcatagaggttcagagaatagagaacctgagagaggatgagaatgaaaagtataaagtaaacatgagtgtttggtcaaagaaaatggaagaattcaagcatgcatcagagataatgagggagatattccaagaaacaagattaaagtatttgattgtagttatgaaatcaatttttgatgaaagaatggttagagaatatgaggcaagtaagtttgcaaagaggcggccatgtcaagttgaaaggcaagcactagtggatgagtttgagtttgttccaagggtcaagatgaaagaagaaagacaaagtgtgattttttttgcaatgaatgaagctaaggaacaagatgcatttcaggcggcagagacgaggattataaaacgtctcttcacgtgcgatggaataggtgacaccaaaacaaaagcgaagcccaaaatcatggactccttgtctgtggcaaagatgagctctccgcggaggttccagtccatggagtttcactacgacagtgagatccccagtaattctaccacgccctacgttagtgcgccctctagccctggaagagcagggacctatagtaatactaataataataacgccggagggttctattttagcgcaccgactagcccgacgcgatccgccgccattttgtcggagttcgccaagtctaccagagctgtggtgcctttcatgtgggaagagaagcccgggatccccaagaagagcgaggagggcgttgaatttggtggcggtgaggcgagtattgggaatgcgactgattttgagtttagcgcacggttctcgctgcccgacgggggacctgattctgaggggctgttgtgcaccgccgacgagctgttctgcaacgggcagattaggcctctgcgtctgccgcctcggcttcagcagcccgcccggctgtctggcttcgatttcgacaacgcaggctcctttgcctcgttcaatgcttccaccccgcactcgcctcgctccccgcggtcccctcgctcgcccatcaaagaggggcggaggatgctcaaggaggcgctttcgggccttaccaaggg---tggtggctgcgccaaagacaatgatttcgacccgtttgcggcggcgctgcaggaggcgaggaaggagcggtgcccttc------------ccggaggcgcaccagatcgctctctcccctcagagtgtctcactgggaggagccccgtaagtccgacgcagaggagtttttctcgaccgagctgcagaagggcgt---------------------------------------------tctcgatgaggaagaggtggaggtcaagagttcgattcctgccaagccgcccaagggaaccaagcgttggagtctcaaggatttcttgttcagaagtgccagtgagggtagggcgcagagcaaggacaagctctggggtctctctatccctcccgcaaagcagtcggagaagcataagagttcagggaaggctgttaagtccaatgatagcaagtcggcttctaagaccggcgataagagcaggcagcagcatgatgattcgaagggctctcatggt-----aagtcatcggaggacttgaagaattatagtgcgaatccgcggtccggtagcttttctaagagcgggaggagggcgcccatatcgccgcacgagcttcactatactgctaacagggcacagtctgaggagctccggaagcggacgtttttgccctacaggcagggcctgcttgggtgtttgggattttc-------------------------------------------------------------------------------ttctaaagggtatactgccatgaatgggctgac-----------------------------------------------------------------------------------------------------------------------------------------------------------------------------------gaggagcttgaatactgtttct----------tga

>SEGI_28475_OG0010556
atggaaatcaaaaggccaaccatacaaggccaagaagaagaagaggacgacgacagcgtatggctggacgaagccttcttcgtaaatcaaagctacgagacacgaacttttgcctatggctcacacgttctccggctcctgtgtttggagtccgcttccacggattatgatcttactggacagttagtgtggccaggagcagagctgctgaatcatcatcttgttcagaactcagattttcttactgggtgttcggtaattgaactgggttctggtgttggagtgacaggactgctttgtagcagattttgccgccaagttgttatgacagaccacaatgacattgttctaaaggtattgaaacaaaatattggactccaatcacctgcagaaacatcatcttgtgcagagataacatctgaaaagcttgaatggggaaactatgatcagcttttagagattttggagaaatttcctgaaggctttgatcttgttcttggagct------------gacataagctttcaacaagttagcattcctctactatttgacacggtggagcaacttcttcaatttggtcacaaacgttgcagcaagtttatgcttgcatatgtttctcgggct--------aagagcattgacactatggttgcagctgaagccaaaaaacatggccttaagatgcatgaaattcaaggatctcgagcaatggtggctggtggaagccttgaa------ggagtaatttttgaatttgttctgctttaa-------------------------------------------------
>SESE_007038_OG0010556
atggaaatcgaaagaccaaccgtacaaggccaagaagaagaagaggacgacgattgcgtatggctggacgaagccttcttcgtaaatcaaagctacgagacacgaacttttgcctatggctcccacgttcttcggctcctgtgcttggagtccgcttccacggattatgatcttactggacagttagtgtggccaggagcagagctgctgaatcatcatcttgctcagaactcagattttcttactgggtgttcagtaattgaactgggttctggtgttggagtaacaggactgctttgtagcagattttgccgccaagttgttatgacagaccacaatgacattgttctaaaggtaatgaaacaaaatattggactccaatcacccgcagaaacatcatcttgtgcagagataacatctgaaaagcttgaatggggaaactatgatcagcttttagagattttggagaaatttcctgaaggctttgatcttgttcttggggct------------gacatttgctttcaacaagttagcattcctctactatttgacactgtggagcaacttctacaatttggtcacaaacgttgcagcaagtttatacttgcatatgtttctcgggct--------aagagcattgacactatggttgcagctgaagccgaaaaacatggccttaagatgcatgaaattcaaggatctcgagcaatggtggctggtggaagtcttgaa------ggagtaatttttgaatttgttttgcattaa-------------------------------------------------
>SESE_024951_OG0010556
------------------------------------------------------------------------------------------------------------------------------------------------------------------------------------------------------------------------------------------------------------------------------------------------------------------------------------atgacagaccacaatgacattgttctaaaggtattgaaacaaaatattggactccaatcacccgcagaaacatcatcttgtgcagagataacatctgaaaagcttgaatggggaaactatgatcagcttttagagattttggagaaatttcctgaaggctttgatcttgttcttggggct------------gacataagctttcaacaagttagcattcctctactatttgacactgtggagcaacttctacaatttggtcacaaacgttgcagcaagtttatacttgcatatgtttctcgggct--------aagagcattgacactatggttgcagctgaagccgaaaaacatggccttaagatgcatgaaattcaaggatctcgagcaatggtggctggtggaagtcttgaa------ggagtaatttttgaatttgttttgcattaa-------------------------------------------------
>Tyu0268170.1_OG0010556
atggaaatcgaaagccaaaatatacaacacaggcaagacaacgacgacgatgactgcgtatgcctggacgaatccttctttgtcaatcaaagctacgagacgcaaacttttacctacggttcccacgtacttcggctcctctgtttggattccgcttccacggattatgatcttacaggacagttagtgtggccaggagcggagctgctgaataatcatctagcccagaactcagattttcttaccgcacgatctgtaattgaactgggttctggtgttggggtgacaggactactttgtagccaattttgtcgccaggttcttatgacggaccacaatgacatcgttctcaaggtattgagacaaaatattggactacaatcaccggcagaaacattatgttgtgcagacataacgtctgaaaagcttgaatggggaaactacaatcatcttttagagatattcgagaaatttcccg------------------------------------------------------aagctagcattcctcttttatttgacacagtggagcaacttctacgattcggtcataagcgttgctgcaagtttatgtttgcctatgtttctcgggct--------aagagcattgacactgtggttgcagctgaagccaataaacatggcctcgagatgcatgaaattccggaatctcgagcaagggttgctggtggaagccttgaa------ggagtaa-ttttgaatttgttttgcattaaaaaagagcaaccgacggattttgaggtgatggagttttcatgtaactag
>Mgl0039780.1_OG0010556
atggaaatcgaaagaccaaccatacaaggccaagaagaagaagaggacgacgactgcgtatggctggacgaagccttcttcgtaaatcaaagctacgagacacgaacttttgcctatggcgcccacgttcttcggctcctgtgtttggagtccgcttccacggattatgatcttactggacagttagtgtggccaggagcagagcttctgaatcatcatcttgctcagaactcagattttcttactgggtgttcggtaattgaactgggctctggtgttggagtgacaggactgctttgtagcagattttgccaccaagttgttatgacagaccacaatgacattataggaaaggtgttgaaacaaaatattggactccaatcacccacagaaacatcatcttgtgcagagataacatctgaaaagcttgaatggggagaccatgatcagcttttagagattttggagaaatttcctgaaggatttgatcttgtttggggtgttttgataattagaagcgcgaaatttgtacaattagcgattgcaaaattggccttggtggttgggaagttgaaaaggtgtattttgtggaagtgctat---ttcatgttagcttatttcttgcatacctatgtaaataggggccttttatttcgattggcgatcggccatgggaagagcattgaggagtgtgatgggctatcaattatcctcgattggaatttggaaagcgtcctagagccattgggattatttttgcggttggtaaccattgt---ccattattcccctagtttggcaacaaca------ttatccacttga

>SEGI_23565_OG0010557
atgaac---------------------------------------------------------------------------------------------------------------------------------------------------------------------------------------------------------------------------------------------------------------------------------------------------------------------------------------------------------------------------------------------------------------------------------------------gacggaggagattcctctgaactgcagaagagtaccttcgac----gtcttaggcttatgttgccctgctgaggcgtctttgatcgaaaaaactctcaatcctctggagggaatagaacgagtgtctgtaaatgttccttcaaaaacagcaacagttctgcacaacccatgcttgatatcttcagcaaagatagctaaggctttgaacagggaaaggctcgatgcaagcattcaagtgtctgggcaaataaaaagcggtagaaaatggcccagtccctacacactggcttccggtgttctgcttgtaatatctttcttccagtatttctacagccctttaaaatggtcggctctaggagccgtggctgttggccttccaccgattgtactgaagagcgttgcggctctccgtaattttgtattggatatcaatgtgcttatgcttattg---------------------------------------------------------------------------------------cagtggccggcgccatcgttttgggagaattatcggaagccggctctattgtttttacgttcaccctggcggagtggctagaatctagatctagtgataaggcgcgagcagccataggatctgttatgaatctggttccccaaacagccgttattgaagaaactggtcacaaagtctctgctcaggatgtggagataaacacttcgatcgctgtgagggaaggagagactatacccatagatgggactgtcatgtcaggaaggagctcggtagatgaaagcagtttaacaggggaatccttccctgtggagaaagaatctggggcaaatgtctgggccggtaccacgaatcttacaggctatctaagcgtaaaaactgtggcactagcatcagaatctgcagtgtcaagaatgataaaatttgtggaagaagcgcagaaccaacggtctcgtacagaccagttcgtacaacattttgcaaagtactatacaccagctgtggtgttggtagcagcaggaatatcagtagcagcactcattcatggccaaaatgaacaccattggttgtacttatccttagtgctcctggtaattgcctgtccctgcgcattagttatatcaactccagttgccacagcttgtggtttggcacaagctgccagaatgggcctcctaatcaaaggtggaaactatctagaagccttgggaaggctcgaagcaatagctttcgataaaactggaacattaacacaaggagaattcagagtggtagacatgcatgtcctagatgacagcttagacaaacataagatacttcactggatgtcaagtcttgaatccaagtcaagccatccaatgtcagctgctgttgtggcctattgtcgtgaacaaagaattgaaccatcagcagctgtcacagaatttcagtcgctcgaaggagaaggaatcttcggtataattgatgagcagaggattcatattggcaattctcgattatcccgtcggctgaaatggttccaagatgtatcaaattcatgggatacccgaggaccaactgtgggatatatgggtgtaaatgagagacttgttataatctttagtgttgctgataaagtccgcgttgaagcagctgaagctgtcaaagatctcaagaacctgggaatccaattgtctatgctcaccggggatagcactgctgcagctgaaatcattcagaaagagttgggtgacattacaatctattcacacctactcccagaagacaaggtaaagataattgaagagctgaaagagaaaggcattacagcaatggtgggagatgggattaacgatgcaccggctttggctgcagcagatgtggggatagctatgggcgtggcaggttctgctgttgccatggaaacatctgacatagctctcatgtccaatgacattagaaaaattgcccaagcggtgaaactgggacgaaagtcgttagaaaaaatatacctgaatgttgcaatctctataattacaaaggttgctatatttggtcttgctttcacaggacatgcttcgctctgggtagcagtgatcgcagacatgggaacttgcctggttgtaacattcaacagcatgcttctcttggctacgaacaaatgtgataataaaaacagcagagaccaaatttctgataacgattcgcctgcagcaaacacgtcgagtgcatgttgttgttgtaagatgcaaactcgtagtgaagatgaagatttaaacccgggagaaagacatgacattgttg-------------------------ttgaagttagatcaccattgctgcaacaaaatcgatgcaacg------------------------------aggaatg--------------------------------------------------------------------------------------------------------------------------------------------------------------------------------------------------------------------------------------------------------------------------------------------------------------------------------------------------------------------------------------------------------------------------------------------------------------------------------------------------------------------------------------------------------------------------------------ctaa
>SESE_092470_OG0010557
atgaag----------------------------------------------------------------------------------------------------------------------------------------------------------------------------------------------------------------------------------------------------------------------------------------------------------------------------------------------------------------------ctatctattgaagattgtccaaaatctccttctgagatggaggaaatgaccagagtgctttatgctagtgtagttggcagtttaatgtatacaatggtctatacaaggccagacattgcccaagcagtggg-agtacttagtcgtttta--tggtgaatcctagaaggacatattgggatgttgtaaaaagagtgtttagatatctgaagggcacttcagaatatgctttgtgttaccatggaaatttggttgaatcacggaggactctcagcatttgtggggaaaggctagatgcaagcattcaagtgtctgggcaaataaaaagtggtagaaaatggcccagtccctacacagtggcttctggtgttctgcttggaatatctttcttcgggtatttctacagccctttaaaatgggcggctttaggagccgtgattgttggccttccaccgattgtagtgaagagcgttgcggctctccgtaattttgtattggatatcaatgtgcttatgctaattg---------------------------------------------------------------------------------------cagtggccggcgccatcggtttgggggaattatcggaagccggttctattgtttttatgttcaccttggcggagtggctagaatctagatctagtgataaggcgcgagcagccataggatctgttatgaacctggttccccaaacagccgttattgaagaaactggtcagaaagtctctgttcaggatgtggagataaacactttgatcgctgtgagggaaggagagattatacccatagatgggacagtcatgtcaggaaggagctcggtagatgaaagcagtttaacaggggaatccctgcctgtggagaaagaatctggggcaaatgtctgggctggtaccacgaatcttacaggctatctaagcgtaagaactgtggcattagcatcagaatctgcagtgtcgagaatgataaaacttgtggaagaagcgcagaaccaacggtctcgtacagaccagttcgtacaacattttgcaaagtactatacaccagctgttgtgttggtagctgcaggaatatcagtagcagcactcattcaccgccaaaatgaacaccattggttgtacttatccttggtgctcctggtgactgcttgtccctgcgcattggtcatatcaactccagttgctacagcttgtggtttggcacaagctgccagaatgggccttctaatcaaagggggaaactatctagaagccttgggaaggctcgaagcaatagctttcgataaaactggaacattaacacaaggagaattcagagtggtagacatgcatgtcctagatgacagcatagataaacataagatacttcactggatgtcaagtcttgaatccaagtcaagccatccaatgtcagctgctgttgtagcatattgtcgtgaacaaagaatcgaaccatcagttgctgtcacagaatttcagtcgctcgaaggagaaggaatcttcggtataattgatgagcagaggattcatatcggcaatgctcgattatccagtcggctgaaatggttccaagatgtatcaaattcatgggatacccgaggaccaactgtgggatatatgggtgtaaatgagagacttgtagtaatctttagtgttgctgataaagtccgcgttgaagcagctgaagctgtcaaagatctcaagaaactaggaatccaattgtctatgctcaccggggatagcgctgctgcagctgaaatcattcagagagagctgggtgagattacagtttattcacacctactcccagaagacaaggtaaagataattgaagagctgaaagagaagggcattacagcaatggtgggcgatgggattaacgacgcaccggctttggctgcagcagatgtggggatagctatgggcgtggcaggttctgctgtcgccatggaaacatctgacatagctctcatgtccaatgacatcagaaaaattgcccaagcggtgaaactggggcgaaagtcgctacaaaaaatatacctgaatgttgcaatctctataattacaaaggctgctatatttggtcttgctttcacaggatatgcttcgctctgggtagcagtgatcgcagacatgggaacttgtctggttgtaatattcaacagcatgcttctcttgggtacgaataaacgtgataataaaaacagcagagaccaaatttctgataacgatttgcctgcagcaaacacgtcgagtgcatgttgttgttgtaagatgcaaagtcgcagtgaagatgaagatttaaacacgggagaaagacatgacattgttg-------------------------ttgaagtaagatcaccattgctgcaacaaaatcgatgcaacc------------------------------aggaatg--------------------------------------------------------------------------------------------------------------------------------------------------------------------------------------------------------------------------------------------------------------------------------------------------------------------------------------------------------------------------------------------------------------------------------------------------------------------------------------------------------------------------------------------------------------------------------------ctaa
>SESE_063122_OG0010557
atgaatgaagaaatggcgtcattagaaaagaatgacacttggagtttggtgcccttgcttgaaggcagaaaatttattggttgcaaatgggtatttaaaaagaaaatcggtttggatggcagtgtggaaaagtataaggcgaggttagttgcgaagggatattcccaagtagagggaattgattatggagaatttttttctcctatagctaagctgacctctatcagatttattttgtcacttacagtagcgtacgacttagagattgaacaaatggatgtgaagacaacatttcttcattttgactttgaaaaagaaatttatatgtcccagcctgagcactttgtggaaaaaggtaaagaaaatctggtttgcaagttgaaaaaaattt-tgtatggattaaaaatatctcctagaatgtggtaccagaa---gtttgacacatttgttttgtcattgggatttgtaagatcaaa----atctgatcattgtg-tgtacttcaaagttgaaaatgatc-atgttcttattatttctctctatgttgatgatatgttgttcataggcaatagtaagttaatgatttctaatctaaaatctcagttgtctgcaaagttcgaaatgaaagatcttggtgtagccagggaaaggctagatgcaagcattcaagtgtctgggcaaataaaaagtggtagaaaatggcccagtccctacacagtggcttccggtgttctgcttggaatatctttcttcgggtatttctacagccctttaaaatgggcggctttaggagccgtgattgttggccttccaccgattgtagtgaagagcgttgcggctctccgtaattttgtattggatatcaatgtgcttatgctaattg---------------------------------------------------------------------------------------cagtggccggcgccatcggtttgggggaattatcggaagccggttctattgtttttatgttcaccttggcggagtggctagaatctagatccagtgataaggcgcgagcagccataggatctgttatgaacctggttccccaaacagccgttattgaagaaactggtcagaaagtctctgttcaggatgtggagataaacactttgatcgctgtgagggaaggagagattatacccatagatgggacagtcatgtcaggaaggagctcggtagatgaaagcagtttaacaggggaatccctgcctgtggagaaagaatctggggcaaatgtctgggctggtaccacgaatcttacaggctatctaagcgtaagaactgtggcattagcatcagaatctgcagtgtcgagaatgataaaacttgtggaagaagcgcagaaccaacggtctcgtacagaccagttcgtacaacattttgcaaagtactatacaccagctgttgtgttggtagctgcaggaatatcagtagcagcactcattcaccgccaaaatgaacaccattggttgtacttatccctggtgctcctggtgactgcttgtccctgcgcattggtcatatcaactccagttgctacagcttgtggtttggcacaagctgccagaatgggcctcctaatcaaagggggaaactatctagaagccttgggaaggctcgaagcaatagctttcgataaaactggaacattaacacaaggagaattcagagtggtagacatgcatgtcctagatgacagcatagataaacataagatacttcactggatgtcaagtcttgaatccaagtcaagccatccaatgtcagctgctgttgtagcatattgtcgtgaacaaagaatcgaaccatcagttgctgtcacagaatttcagtcgctcgaaggagaaggaatcttcggtataattgatgagcagaggattcatattggcaatgctcgattatccagtcggctgaaatggttccaagatgtatcaaattcatgggatacccgaggaccaactgtgggatatatgggtgtaaatgagagacttgtagtaatctttagtgttgctgataaagtccgcgttgaagcagctgaagctgtcaaagatctcaagaaactaggaatccaattgtctatgctcaccggggatagcgctgctgcagctgaaatcattcagagagagctgggtgagattacagtttattcacacctactcccagaagacaaggtaaagataattgaagagctgaaagagaagggcattacagcaatggtgggcgatgggattaacgacgcaccggctttggctgcagcagatgtggggatagctatgggcgtggcaggttctgctgtcgccatggaaacatctgacatagctctcatgtccaatgacatcagaaaaattgcccaagcggtgaaactggggcgaaagtcgctacaaaaaatatacctgaatgttgcaatctctataattacaaaggctgctatatttggtcttgctttcacaggatatgcttcgctctgggtagcagtgatcgcagacatgggaacttgtctggttgtaatattcaacagcatgcttctcttgggtacgaacaaacgtgataataaaaacagcagagaccaaatttctgataacgatttgcctgcagcaaacacgtcgagtgcatgttgttgttgtaagatgcaaagtcgcagtgaagatgaagatttaaacacgggagaaagacatgacattgttg-------------------------ttgaagtaagatcaccattgctgcaacaaaatcgatgcaacc------------------------------aggaatg--------------------------------------------------------------------------------------------------------------------------------------------------------------------------------------------------------------------------------------------------------------------------------------------------------------------------------------------------------------------------------------------------------------------------------------------------------------------------------------------------------------------------------------------------------------------------------------ctaa
>Tyu0146970.1_OG0010557
atgaaa------------------------------------------------------------------------------------------------------------------------------------------------------------------------------------------------------------------------------------------------------------------------caaatagggttg---------------------------------------------------------------------------------------------------------------------------------------------------------gaaggagattattattccgctgagcaggagaccaggtttgat----gtattaggcatttgttgcggttcagaggcggctttgatcgagcgattgttgaaggctcttgaaggagttgagcgtgtttctgtcaatgttccttccaagacagttactgttgtacatcatccgctttccatatcttcctcacagatagctaaaactctgaatgaagcggggctaaatgcgagcattagggcacttggggagattaaaagtggtagaaaatggcccagtgcttacactttggtttctggtgttttgctttttattgcattcttcaagtatttgtacagtcctctacaatggctggctttaggggccgtggcagcagcccttccacgaatgatactcaagtgcctagcagctctccgcggctttgtgttggatatcaatgtgctcatgcttattg---------------------------------------------------------------------------------------cagtggcaggcgccatcggattgggcaactatttggaggcagggtccattgttttcctcttcagtttggcagaatggctagaatctaggtccagtgacaagat-----tagcaatagcatctgttataaacctggct-cccaaacagcagtcatcgaagaaagtggtttgagagtccctgttaaggatgtcgagataaacacattgatctctgtcaaggcaggtgagattatagccattgatggtattgttgtgtccggaagaagctctgtagatgaaagcagtttgaca-gggaatcccttcctgtggagaaagagt--------------------------gctcaatcaacaggttatttgagtgtcaagactgtggcattagcatcagattctgcagtatcaagaatgataaagctcgtggaagaagcacagaaccaacggtcccgcactgatcagttcatacaacactttgcaaagtactacacaccagctgtggtactggtagctgcaggaatatcagcggcagcttgcattaatggagaaaataaacaatattggctttatctagctttagtcctgctagtagtttcttgtccctgcgcattggtcatatccactccagttgctacaacttgtggtttggcacaagctgcaaaaatgggcctccttatcaaagggggaaactatttagaagcccttggaaggctcactgccatagcatttgataagactggaactctaacgcaaggagaattcagggtggtagacatacaagtggtggaagagaaaattgacacacaaaagatgcttctatggatgtcaagtcttgaatccaagtcaagccatccaatgtcagctgctcttgtagcatattgtcgtgcgcaaggagtggaaacatcagcagaagttgggaaatttcagacagtggaaggagaaggcatattgggtataattgatggccatgaaatgcatattggcaatgctcgtttagcaagccggctaggttggatccaagatgcatcgaacacatggaatttccaaggagcaactgtgggatatgtaggtgtagaccaaagacttgccatggtctttagtgttgctgatcaaattcggccagaagcagctcaagccgtgaaagatctcaagg---------------------------------------------------------------------tcggggagactacagtgcattcaaggttactaccagaagacaaagtgaggataattacagagttaaaacaatgtggtatgactgcaatggtgggagatgggattaacgatgcaccagctttagctgcagcagatattggaatagccatgggcgtggcaggttctgctgtggccatggaaacctcccatgtagctctcatgtcaaatgatctcagaaagattgctgcagcagtgaaattgggccgacagtcgttgagaaagatatatacaaatgttgcaatctctctgattacgaaggctgctataattgcccttgctttcgcaggttatgcttcgctctggattgcagtggtgggagacgtgggcacttctctggtggtaaccttgaacagtatgctgctcttacagagggaaaaac---------aaggtgtgagtgacccaatgctttacattggaatgct---------------------------ctttagcatgtttgcatggcatgttgaagatcactatttatacagcattaattatcaccactgtggtgcatccaagacatggtatggtgttcctggacatgcagcttctgattttgaaaatgtagtcgtggaacatgtctatggtgcggaaatggccatgcgtgaaggagtggatgcagcatttagtttgcttataggaaagacaacaatgtttccgccaaaaatactatctgatcatggagttcctgtttacaaggctgtacaagagcctggagagtttgtaatcacatttcctcaggcataccatgcaggctttagtcatggttttaattgtggcgaggcagtaaattttgcattggttgattggtttacatttggggcagcagcctgtaaacgctatgagaatctgaatagagtacaaattctgcctcatgaacaacttctatgtaaagaggcgatgcttcttgcaaacagtagattgtgttctggagatagatcccaacactccatgaagactgcatttgttcgccttataagacttcagcatcaattttgttggttactgaagaagcaagaagtgcatgtgtttaactccctggggtacgataataatgtcttatgcagtgtctgcaatcactggtgctacgttgcatttggcatatgccaatccaacatgcatactgtatgtttgaatcatggtatggctttcttttccttgttagttttgatcacttatccttag
>Mgl0039840.1_OG0010557
atgaac---------------------------------------------------------------------------------------------------------------------------------------------------------------------------------------------------------------------------------------------------------------------------------------------------------------------------------------------------------------------------------------------------------------------------------------------gacagaggagattcctctgaactgcagaagagtaccttcgac----gtcttaggcttatgttgccctactgaggtgtctttgattgaaaaaactctcaatcctctggagggagtagaacgagtgtctgtaaatgttccttcaaaagcagtaacagttctgcatgacccatgcttgatatcttcagcacagatagctaaggctttgaacagggaaaggctagatgcaagcattcaagtctctgggcaaataaaaagcggtagaaagtggcccagtccctacacactggcttccggtgttctgcttggaatatctttcttcgagtatttctacagccctttaaaatggtcggctctaggagccgtggctgtcggccttccaccgattatactgaagagcgttacggctctccgtaattttgtattggacatcaatgttcttatgtttattgcaggtcagtatatttccattttaggatatttgggtagtctcattaatttgaatcatggctgcaagtttatgctccatctctttgtaacagtggccggcgccatcggtttgggggaattatcggaagccggctctattgtttttatgttcactctggcggactggctagaatctagatccagtgataaggcgcgagcagccataggatctgttatgaacctggttccccaaacagccgttattgaagaaactggtcacaaagtctctgttcaggatgtggagataaacactttgatcgctgtgagagaaggagagattatacccatagatgggactgtcatttcaggaaggagctcggtagatgaaagcagtttaacaggggaatccctgcctgtggagaaagaatttggggcaaatgtctgggccggtaccacgaatcttacaggctatctgagcgtaaaaactgtggcactagcatcagaatccgcagtgtcgagaatgataaaacttgtcgaagaagcgcagaaccaacggtctcgtacagatcagttcgtacaacattttgcaaagtactacacaccagctgtggtgttggtagctgcaggaatatcggtagcagcagtcattcgtggccaaaatgaacaccattggatgtacctatccttagtgctcctggtcatttcttgtccctgcgcattggtcatatcaactccagttgccacagcttgtggtttggcacaagctgctagaatgggcctcctaatcaagggtggaaactatctagaagccttgggaaggctcgaagcaatagctttcgataaaactggaacactaacacaaggagaattcagagtggtagacatgcatgtcctagatgacagcatagacagacataagatgcttcactggatgtcaagtcttgaatccaagtcgagccatccaatgtcagctgctgttgtagcctattgtcgtgaacaaagaattgaaccatcagcagctgtcacagaatttcagtctctcgaaggagaaggaatcttcggtataattgatgagcagaggattcatattggcaatgctcgattatccaatcggctaaaatggttccaagatgtatcaaattcatgggatacccgaggaccaacggtgggatatatgggtgtaaatgagagacttgtaataatctttagtgttgctgataaagtccgcgttgaagcagctgaagctgtagaagatctgaagaacctaggaatccaattgtctatgctcaccggggatagcgctgctgcagctgaaatcattcagagagagctgggtgagattacaatctattcacacctactcccagaagacaaggtaaagataattgaagagttgaaggagaagggcattacagcaatggtcggagatggaattaacgacgcaccggctttggctgcagcagatgtggggatagctatgggcgtggcaggttctgctgtcgccatggaaacatctgacatagctctcatgtccaatgacataagaaaaattgcccaagcggtgaaactggggcgaaagtcgctagaaaaaatatacctgaatgttgcaatctctataattacaaaggttgctatatttgctcttgctttcacaggacatgcttcgctctgggtagcagtgatcgcagatatgggaacttgcctggttgtaacattcaacagcatgcttctcttgggtaagaagaaatgtgataataaaaacaatcgagaccaaatttctgataatgatttgcctgcagcaaatacgccgagtgcatgttgttgttgtaagatgcaaactcgtagtgaagatgaagatttaaactcgggagaaagatatgatattgttg-------------------------ttgacgttagatcaccattgctgcaacaaaatcgatgcaacg------------------------------aggaatg--------------------------------------------------------------------------------------------------------------------------------------------------------------------------------------------------------------------------------------------------------------------------------------------------------------------------------------------------------------------------------------------------------------------------------------------------------------------------------------------------------------------------------------------------------------------------------------ttaa

>SEGI_27244_OG0010560
------------------atgggagctttgaaaactaaagctgctcttgtgtggatggttttgatttccttctgcaatattaattccataccaatggtagctgcaagggttgtggtggtaggaggagatcaaaaatggcattttgggttcaattatactgactgggctctcaagtctgctccattttatgtcaatgatgttttggtgtttaaatatgcccgtcccaatggcagcatcttccatgacgttcacaggatgtaccaagtccagaaatttaaaaagtgtagtttccaaggagcacagcgtcttgctcatgaaaatagtggtgttgatgagggtttcaaatatgttctgaaggagaaaaagccatattattttgcttgtgggattcgtgatgggtttcactgtagtgttggcatgatgaagtttagtctccagcccatctga
>SESE_093994_OG0010560
------------------atgggagctttgaaaactaaagctgctcttgtgtggatgtttttaatttccttctgcaatattaattccataacaattgtagatgcaagagttgtggtggtaggaggagatcaaaaatggcattttgggttcaattatactgactgggctctcaaatctgctccattttatgtcaatgatgttttggtgtttcaatatgcccgtcccaatggcagcatcttccatgacgttcataggatttaccaagtccagaaatttaaaaagtgtagtttccaaggagcacagcgtcttgctcatgaaaatagtggtgttgatgagggtttcaaatatgtactgaaggagaaaaagccatattattttgcttgtgggattcatgatggggttcactgtagtgttggcatgatgaagtttagtctccagcccatctga
>SESE_002400_OG0010560
caagaagatttgaacaggatgggagctttgaaaactaaagctgctcttgtgtggatggttttaatttccttctgcaatattaattccataacaattgtagatgcaagagttgtggtggtaggaggagatcaaaaatggcattttgggttcaattatactgactgggctctcaaatctgctccattttatgtcaatgatgttttggtgtttcaatatgcccgtcccaatggcagcatcttccatgacgttcataggatttaccaagtccagaaatttaaaaagtgtagtttccaaggagcacagcgtcttgctcatgaaaatagtggtgttgatgagggtttcaaatatgtactgaaggagaaaaagccatattattttgcttgtgggattcatgatgggattcactgtagtgttggcatgatgaagtttagtctccagcccatctga
>Tyu0147820.1_OG0010560
---------atggacagaatgggaactctgaaaaaaaaagctgctcttgtgtggttggtaatgatttgtttctgcaacattaatttcataacaatggtgaatggaaggattgtggtggtaggaggaaatgagaaatggcactttggggtaaattacactgactgggctctcaaggcttctccatttcatgtccgtgatgttttggtgttcaaatatccccgtcccaatggcagcatattccatgacgtttacaggctctatgactaccaaaaatttcagcagtgtagtttcggaggagcaaagcgtcttgctcatgaaaatagtggcgttgatgaggggttttcgtatgcgttgaaggagaaaaggccacactactttgcttgtgggattcatgatggtattcactgcagtgttggcatgatgaagttctccgtccagcccatctga
>Mgl0189100.1_OG0010560
------------------atgggagctttgaaaactaaagctgctctagtgtggatggttttaatgtccttctgcaatattaattccataaatatggtagctgcaagggatgtggtggtaggaggagatcaaaaatggcattttgggttcaattatactgactgggctctcaaatctgctccattttatgtcaatgatgttttggtgtttaaatatgcccgtcccaatggcagcatcttccatgacgttcataggatttaccaagtccagaaatttaaaaagtgtagtttccaaggagcacagcgtcttgctcatgaaaatagtggtgttgatgagggtttcaaatatgtactgaaggagaaaaagccatattattttgcttgtgggattcatgatggggttcactgtagtgttggcctgatgaagtttagtctccagcccatctga

>SEGI_22642_OG0010561
atggccatggaagggaaaaacagaaaagttcagatatcgcaggaggcatttaatgctctggtccaagaaaacatcaatgacttcgaaatggagccccaggaagctctcgaggacgccattcagaccttgaaattgcagggagctgatctaaca-ggtattgtgacaagcattgcagggggggagaatataaatagtcatcctgtaattcagtctttaaatgaactgagagcagttaccaccaatttaggctttctaagcttgcaagaaatgccatctgcaacaccatcaattagtcagaagctaaacaaa---gtgaacaaaaattctatgcttgccaagatagcagaggcactagatgcactttgttcagtgtgttctagtggtggatctgacgatgccttcattgcagtaaaaaatggaggtatcgagcttgttacctcgatttgtgcaacacttaagtatggtggggaaggagcattattatcagctctaaagacattgtctttacttgtacaagatgcccaaagtacagagctgtttagacgaagtggtggacctaagattcttatggatatattagatgatcataatcaaaataataacatcatagaacatgcttgtgcaattgtggcagcagcagccaccggaaatgaggtccttaaggatgcatttatggaaatgaaaatagatggtttagtgttgagattattgaagagaaaggacaccaacaatatcaaaagtgtatatgatgttatacgagtgatggttacagctgatgatgatcgtgttgctgcttcacaagcttatacacatgcacgaagatttgcagacattggtatggctgaagtacttctagatgttgctcgacaagatgggcttgtttcctcttccttgacatctttttgtacaactcttagaagtgtggcagtgaatgatgaaatatgcaaatcaattgctgaaaatggtggtctggatgtggtttttcaatgtatagatgaaagcatacagcagaataacaaagtattagcaaagacagcttgctctctgctgacacagttagcaggtagcgatgcaaataaagatgctgttgttctcaaaggaggaattactaagataataggtctttcttccatctatattgaggagccttctgttctgcaagagattatggcaactatccgtgctgtatcattgcgttcccctgcaaatgcagccaaggcagttgaagcaggggcagttgatcttgcttctgaagctatggagaaacatccttcagcccatctgatgcagaaacaagcttgtttgatgattcgtaatcttgctgttcgaaatcctgaaaatagaccggtcatactggagaaaggtcttgaaaagctgataaggattgccaagacaaatcacgacagctgcaaagattctggtgcttctgctttaagagatcttgggttagatgactacaatgtctaa
>SESE_003252_OG0010561
atggccatggaagggaaaaacagaaaagttcagatatcgcaggaggcatttaatgctctggtccaagaaaacatcaatgacttcgaaatggagccccaggaagctctcgaggacgccattcagaccttgaaattgcagggagctgatctaaca-ggtattgtgacaagcattgcagggggggagaatataaatagtcatcctgtaattcagtctttaaatgaactgagagaaattaccaccaatttaggctttctaagcttgcaagaaatgccatctacaacaccatcaattagtcagaagctaaacaaa---gagaacaaaaattctatgcttgccaagatagcagaggcactagatgctctttgctcagtgtgttctagtggtggatctgacgatgccttcattgctgtaaaaaatggaggtatcgagcttgttacctcaatttgtgcaacactcaaatatggtggggaaggagcattattatcagctctaaagacattgtctttacttgtacgagatgcccaaagtacagagctatttagacaaagtggtggacctaagattcttatggatatattagatgatcataatcaaaataataacatcatagaacatgcttgtgcgattgtggcagcagcagccactggaaatgaggtccttaaggatgcatttatggaaatgaaaatagatggtttagtgttgagattattgaagagaaaggacaccaacaatatcaaaagtgtgtatgatgttatacaagtgatggttacagctgatgatgaccgtgttgccgcttcacaaa------------------gattcgtgga----------------------------------------------------------------------------atacctattaaatgcat-----------------------------------------------------------------------------------------------------------------------------------------------------caggcaaagaa---------------------------------------------------------------------------------------------------------------------------------------------------------------------------------------------------------------------------------------------------------------------------------------------------------------------------------------------------------------------------------------------tga
>SESE_016969_OG0010561
----------------------------------------------------------------------------------------------------------------------------------------------------------------------------------------------------------------------------------------------------------------------------atgccatctacaacaccatcaattagtcagaagctaaacaaa---gagaacaaaaattctatgcttgccaagatagcagaggcactagatgctctttgctcagtgtgttctagtggtggatctgacgatgccttcattgctgtaaaaaatggaggtatcgagcttgttacctcgatttgtgcaacactcaaatatggtggggaaggagcattattatcagctctaaagacattgtctttacttgtacgagatgcccaaagtacagagctatttagacaaagtggtggacctaagattcttatggatatattagatgatcataatcaaaataataacatcatagaacatgcttgtgcgattgtggcagcagcagccactggaaatgaggtccttaaggatgcatttatggaaatgaaaatagatggtttagtgttgagattattgaagagaaaggacaccaacaatatcaaaagtgtgtatgatgttatacgagtgatggttacagctgatgatgaccgtgttgccgcttcacaaacttatacacatgcacggagatttgcggacattggtatggctgaagtacttctagatgtggttcgacaagatgcgcttgtttccacttccttgacatctttttgtacaactcttagaagtgtggcagtgaatgaagaaatatgcaaatcgattgctgaaaatggtggtctggaggtggtttttcaatgtatagatgaaagcatacagcagaataacaaagtattagcaaagacagcttgctccctgctgacacagttagcaggcagcgatgcaaataaagatgctgttgttctcaaaggaggaattactaagataataggtctttcttccatctatattgaggagccttctgttctgcaagagattatggcaactatccgtgctgtatcattgcgttcccctgtaaatgcagccaaggtagttgaagcaggggcagttgatcttgcttctgaagctatggagaaacatccttcagcccatctgatgcagaaacaagcttgtttgatgattcgtaatcttgccgttcgaaatcctgaaaatagaccggtcatactggagaaaggtcttgaaaagctgataagaattgccaagacaaatcacgacagctgcaaagatgctgctgcttctgctttaagagatcttgggttagatgactacaatgtctaa
>Tyu0304330.1_OG0010561
------atggaagggaaaaacaggaaagttcagatatctcaggcggcatttgatgctctggttcaagaaaacatcaatgacttcgaaatggatcccaaagaagctgtcgaggacgccattcagaccttcaaattgcagggagctgacctgacagggtattgtgacaagcatcgt-gggggagagagtataaatagtcatcctgtaattcagtctttaaatcaactgagagcagttacttccaatttgggctctctaagcttgcaagaattgtcatctgtaacactatcatttagtcagcaggcgaataaagaggagaacaaaaattctactctcaccaagatatcagaagcactagatgcactttgcttagtgtgttcaagtgatggacctgacaatgcctctattgctgtcaagaatggaggaatcgagcttgttacctcgatttgcacaacatacaaagattgtggagaaggagcattattatcatctctaaagacattgtctttacttttacgtgatgtcctaagcacagagttattcagacaaagtggtggacctaagattcttatggagatattagatgtatataatcttaataacaacatcatggaacgtgcttgtgcagttgtggcagcagctgccactggaaatgaggtcgttaaggatgcatttatggaaatgaaaatagatgacttgctaatgaaattattgaagaggaaggaaaccaacaatattaaaagtgtttatgatgttattcgtgtgctggttacagctgacgatgaccgtgttgctgcttcacaagtaagtaataatg---------------------------------------------------------------------------------------------------------------------------------------------------------------------------------------------------------------------------------------------------------------------------------------------------------------------------------------------------------------------------------------------------------------------------------------------------------------------------------------------------------------------------------------------------------------------------------------------------------------------------------------------------------------------gtttttga
>Mgl0188980.1_OG0010561
atggccatggaagggaaaaacagaaaagttcagatatcgcaggaggcatttaatgctctggtccaagaaaacatcaatgacttcgaaatggagccccaggaagcgctcgaggacgccattcagaccttgaaattgcagggagctgatctaaca-ggtattgtgacaagcattgcagggggggagaatataaatagtcatcctgtaattcagtctttaaatgaactgagagcagttaccaccaatttaggctttctaagcttgcaagaaatgccatccacaacaccatcaattagtcagaagctaaacaaa---gagaacaaagattctatgcttgccaagatagcaggggcactagatgcactatgcttggtgtgttctagtggtggatcagatgatgccttcattgcaataaaaaatggaggtattgagcttgttacctcgatttgtgcaacactcaaatatggtggggaaggagcattattatcagctctaaagacattgtctttacttgtacgagatgcccaaagtacagagctatttagacaaagtggtggacctaagattcttatggatatattagatggtcataatcaaaataataacatcatagaacatgcttgtgcaattgtggcagcagcagccaccggaaatgaggtccttaaggatgcattcatggaaatgaaaatagatggtttagtgttgagattattgaagagaaagaacaccaacaatatcaaaagtgtatatgatgttatacgagtgatggttacagctgatgatgaccgtgttgttgcttcacaagcttatacacatgcacggagatttgcggacattggtatggctgaagtacttctagatgttgttcgacaagatgggctttcttccacttccttgacatctttttgtacaactcttagaagtgtggcagtgaatgatgaaatatgcaaatcgattgctgaaaatggtggtctggatgtggtttttcaatttatagatgaaagcatacagcagaataacaaagtattagcaaagacagcttgctccctgctgacacagttagcaggcagcgatgcaaataaagatgctgttgttctcaaaggaggaattactaagataataggtctttcttccatctatattgaggagccatctgttctgcaagagattatggcaactatccgtgctgtatcattgcgttcccctgcaaatgcagccaaggcagtcgaagcaggggcagttgatcttgcttctgaagctatggagaaacatccttcagcccatctgatgcagaaacaagcttgtttgatgattcgtaatcttgccgttcgaaatcctgaaaatagaccggtcatactggagaaaggtcttgaaaagctgataagaattgccaagacaaatcacgacagctgcaaagatgctgctgcttctgctttaagagatcttgggttagatgactacaatgtctaa

>SEGI_38240_OG0010562
------------------------------------atggctaatccaagatgttacctggatattatgataggagaggagctggaggggagaattgtggttgaggtctacagcgatgtggtgcctaaaacggctgagaatttcagggcgctttgcactggagagaagggcattggccctcacactggccttcccctgcattttaagggagttccctttcatcgtgttatcaaaggttttatgatacaaggtggggacttctctgctcgtaatggtacaggaggcgagtcaatttatggattgaaatttgatgatgaaaactttcagctgaagcatgagcgtaaaggaatgctgtcaatggcaaactctggacccaacgcaaatgggtcacaatttttcatcacaacaacaaggacttcccatctggatgggaaacatgttgtctttgggaaagtaattaaaggaatgggagttgtgcgtgcaattgagcatactcccacagatagtactaatgaattgcccacagttgatgttataattgcagattgtggggagattccaaaaggggcagatgatggaatttctaatttttttaaggatggagatttatacccagattggccggctgatcttgatgagaaatcggaagaactttcatggtggatgaaggctgtggattctgctaaaagttttggaaatgagaactataagaaaggtgattacaaaatggctttaagaaagtatagaaaggcattacgctatttggacatttgctgggagaaagaggatatagatgatgagaaaagcaattatctaaggaagacaaagtcacaaatctttacaaacagttctgcttgcaagctgaagctaggagattcaaaaggcgctcttttggatactgaatttgcaatgcgtgatggtgaagataatgtgaaagctttattccgtcagggtcaggcacacatggctctaaatgatgtagatgcggctgttgcaagctttcagaaagctttgctattagaacccaatgatgcggggattaagaaagaacttgccactgccaggaagaagatatttgacaggcgtgagcaagaacggaaagcctacgcaaagatgtttcaatga
>SESE_010636_OG0010562
------------------------------------atggctaatccaagatgttatctggatattatgataggagaggagctggaggggagaattgtggttgaggtctacagcgatgtggtgcctaaaacggctgagaatttcagggcgctttgcactggagagaagggcattggccctcacactggccttcccctgcattttaagggagttccctttcatcgtgttatcaaaggttttatgatacaaggtggggacttctctgctcgtaatggtacaggaggcgagtcaatttatggattgaaatttgatgatgaaaactttcagctgaagcatgagcgtaaaggaatgctgtcaatggcaaactctggacccaacacaaatgggtcacaatttttcatcacaacaacaaggacttcccatctggatgggaaacatgttgtctttgggaaagtaattaaaggaatgggagttgtgcgtgcaattgagcatactcccacagatagtactaatgaattgcccacagttgatgttataattgcagattgtggggagattccaaaaggggcagatgatggaatttctaatttttttaaggatggagatttatacccagattggccagctgatcttgatgagaaatcagaagaactttcatggtggatgaaggcagtggattctgctaaaagttttggaaatgagaactataagaaaggtgattacaaaatggctttaagaaagtatagaaaggcattgcgctatttggacatttgctgggagaaagaggatatagatgatgagaaaagcaattatctaaggaagacaaagtcacaaatctttacaaacagttctgcttgcaagctaaagctaggagattcaaaaggcgctcttttggatactgaatttgcaatgcgtgatggcgaagataatgtgaaagcattattccgtcagggtcaggcacacatggctttaaatgatatagatgcggctgttgcaagctttcagaaagctttgttactagaacccaatgatgcggggattaaaaaagaacttgccactgccaggaagaagatatttgataggcgtgaacaagaacgaaaagcctatgcaaagatgtttcaatga
>SESE_035669_OG0010562
------------------------------------atggctaatccaagatgttatctggatattatgataggagaggagctggaggggagaattgtggttgaggtctacagcgatgtggtgcctaaaacggctgagaatttcagggcgctttgcactggagagaagggcattggccctcacactggccttcccctgcattttaagggagttccctttcatcgtgttatcaaaggttttatgatacaaggtggggacttctctgctcgtaatggtacaggaggcgagtcaatttatggattgaaatttgatgatgaaaactttcagctgaagcatgagcgtaaaggaatgctgtcaatggcaaactctggacccaacacaaatgggtcacaatttttcatcacaacaacaaggacttcccatctggatgggaaacatgttgtctttgggaaagtaattaaaggaatgggagttgtgcgtgcaattgagcatactcccacagatagtactaatgaattgcccacagttgatgttataattgcagattgtggggagattccaaaaggggcagatgatggaatttctaatttttttaaggatggagatttatacccagattggccagctgatcttgatgagaaatcagaagaactttcatggtggatgaaggcagtggattctgctaaaagttttggaaatgagaactataagaaaggtgattacaaaatggctttaagaaagtatagaaaggcattgcgctatttggacatttgctgggagaaagaggatatagatgatgagaaaagcaattatctaaggaagacaaagtcacaaatctttacaaacagttctgcttgcaagctaaagctaggagattcaaaaggcgctcttttggatactgaatttgcaatgcgtgatggcgaagataatgtgaaagcattattccgtcagggtcaggcacacatggctttaaatgatatagatgcggctgttgcaagctttcagaaagctttgttactagaacccaatgatgcggggattaaaaaagaacttgccactgccaggaagaagatatttgataggcgtgaacaagaacgaaaagcctatgcaaagatgtttcaatga
>Tyu0089450.1_OG0010562
atggttgaggctggtcggagcttggagtctgcggcaatggcgaatccgagatgttacctggatattacaataggagaggaacttgaggggaggatcgtggttgagctttacagcgatgtcgtgccgaaaactgctgagaatttcagggcgctttgtactggagagaagggcgttggccctcacactggcctccccttgcattttaagggagttcccttccatcgtgttatcaaaggttttatgatacaaggtggagacttctctgctcgtaatggtacgggaggagagtcaatttatggattgaaatttgatgatgaaaactttcaactgaagcatgagcgtaaaggaatgctgtcaatggcaaactctggacctaatacaaatggctcccagtttttcatcactacaacaaggacctctcacttggatgggaagcatgttgtctttgggaaagtgatcaaaggaatgggagttgtgcgtgcaattgagcatactcccacagatagaactattgaatgccccacagtc---------------gattgtggtgagattccagatggtacagatgatggaatttctaatttcttcaaggacggagatttatacccagactggccggtcgatcttgacgagaaaccagcagaactttcatggtggatgaaggcagtggattctgctaaaggttttggaaatgagaattataagaaaggggattacaaaatggccttaagaaagtatcgaaaggcattgcgctatctggacatttgctgggagaaggaagatattgatgatgagaaaagcaattatctaaggaagacaaagtcccagatatttacaaacagttccgcttgcaagttaaagctaggagactcgaaaggtgctctcttggatacagactttgcaatgcgtgatggggaggataatgtgaaagccttattccgtcagggtcaggcatacatggctctaaatgatgtggatgctgctgttgcaagctttcagaaagctttggtattagaacctaatgatgctgggattaagaaagaacttgccattgtcaggaagaagatatttgacaggcgtgaactagaacgaaaagcctatgcaaagatgtttcaataa
>Mgl0030150.1_OG0010562
------------------------------------atggctaatccaagatgttacctggatattatgataggagaggagctggaggggagaattgtggttgaggtatacagcgatgtagtacctaaaacggctgagaatttcagggcgctttgcacgggagagaagggcattggtcctcacactggccttcccctgcattttaagggagttccctttcatcgtgttatcaaaggttttatgatacaaggtggggacttctctgctcgtgatggtacaggaggcgagtcaatttatggattgaaatttgctgatgaaaactttcagctgaagcatgagcgtaaaggaatgctgtcaatggcaaactctggacccaacacaaatggttcacaatttttcatcacaacaacaaggacttcccatctggatgggaaacatgttgtctttgggaaagtaattaaaggaatgggagttgtgcgtgcaattgagcatactcccacagatagtactaatgaacgccccacagttgatgttataattgcagattgtggggagattccaaaagaggcagatgatggaatttctaatttttttaaggatggagatttatacccagattggccggctgatcttgatgagaaatcagaagaactttcatggtggatgaaggcagtggattctgctaaaggttttggaaatgagaactataagaaaggggattacaaaatggctttgagaaagtatagaaaggcattacgctatttggacatttgctgggagaaagaggatatagatgatgagaaaagcaattatctaaggaagacaaagtcacaaatctttacaaacagttctgcttgcaagctgaagctaggagattcaaaaggcgctcttctggatactgaatttgcaatgcgtgatggtgaagataatgtgaaagccttattccgtcagggtcaggcacacatggctctaaatgatgtagatgcggctgttgcaagctttcagaaagctttgctattagaacccaatgatgtggggattaagaaagaacttgccactgccaggaagaagatatttgacaggcgtgagcaagaacggaaagcctatgcaaagatgtttcaatga

>SEGI_24357_OG0010572
[truncated: 9,486,742 more chars]
