# Supplementary material for: The Metasequoia genome and evolutionary relationships among redwoods
Source: Plant Commun. 2023 Jun 28;4(6):100643. doi: 10.1016/j.xplc.2023.100643 (PMC10775903; doi:10.1016/j.xplc.2023.100643)
Supplement: Document S2. Supplemental Data 1–4 [file mmc2.zip › Data_S3_CDS_1311.txt]

>SEGI_14010_OG0007540
atggcagagaacgaggggggatcggcagcagcgtgttcggaggaaaagatttatagcgtatttgtgtacggcactttgaagaagggtttcggaaacgagtggttgacagagcagatgattgcgaaggggcacgcagagtttgtgggcgcggcgcgaagcagagagacgtatccgctggtgtgcgggccgtatcaggtgcctttcctcctccacttcccaggccgagggcgccatgtctggggagagctctacgccctcgaccgccacgccctcgaccacttcgatcatctcgagggcacctccaagggccactactccaggcgccccattcaactaattcgcattgataatggtgataatgaggtggaagtggatgcacaggcttattttgcaggggacggctacgctcaccggctgtggaacaagaccggcctggagcggtgcctgagctgttattcggaggaagagagcaggagctacgtcagacgaaacgacaggccaccccatctgacatttcttcagcacattaacctctttctctccacttccgcccctcctcaccatcaccaacatccacaccctgacgctaatcacactgcttcgctca-----------------ccccaatcgctgtttctgcacctcattcattgctt-----------------------------------------------------------------------------tga
>SESE_141689_OG0007540
atggcggagaacaaggggggatcggcaacagcgtgttcggaggaaaagatttatagcgtatttgtgtacggcactctgaagaagggtttcggaaacgagtggctgacggagcagatgattgcgaaggggcacgcggagtttgtgggcgcggcgcgaaccagagagacgtatccgctggtgtgcgggccgtatcaggtgccctttctcctccacttcccaggccgagggcgccatgtctggggagagctctatgccctcgatcgacacgccctcgaccacttcgatcatctcgagggcacctccaagggccactacgccaggcgccccattcagctcattcgcattgataatggtgataatgaggtggaagtggatgcgcaggcttattttgcaggggatggctacgctcaccggctgtggagcaagaccggcctggagcggtgcctgagctgttattcggaggaagagagcaggggctacgtcagacgaaacgacaggccgccccatctgacattcctccagcacatcaatctatttctctccagttccgcccctcctcaccatcaccaacatccacaccctgacgccaatcacagtgtttccctca-----------------ccccgatcgctgtttctgcacctcattcattgctt-----------------------------------------------------------------------------tga
>SESE_139748_OG0007540
atggcggagaacaaggggggatcggcaacagcgtgttcggaggaaaagatttatagcgtatttgtgtacggcactttgaagaagggtttcggaaacgagtggctgacggagcagatgattgcgaaggggaacgcggagtttgtgggcgcggcgcgaaccagagagacgtatccgctggtgtgcgggccgtatcaggtgcccttcctcctccacttcccaggccgagggcgccatgtctggggagagctctacgccctcgaccgccacgccctcgaccacttcgatcatctcgagggcacctctaagggccactacgccaggcgcgccattcagctcattcgcattgataacggtgataatgaggtggaagtggatgcacaggcttattttgcaggggatggctacgctcaccggctgtggagcaagaccggcctcgagcggtgcctgagttgttattcggaggaagagagcaggggctacgtcagacgaaacgacaggccgccccatctgacattcctccagcacatcaatctatttctctccagttccgcccctcctcaccatcaccaacgtccacaccctgacgccaatcacagtgcttccctta-----------------ccccaatcgctgtttctgcacctcattcattgctt-----------------------------------------------------------------------------tga
>SESE_137396_OG0007540
atggcggagaacaaggggggatcggcaacagcgtgttcggaggaaaagatttatagcgtatttgtgtacggcactctgaagaagggtttcggaaacgagtggctgacggagcagatgattgcgaaggggcacgcggagtttgtgggcgcggcgcgaaccagggagacgtatccgctggtgtgcgggccgtatcaggtgccctttctcctccacttcccaggccgagggcgccatgtctggggagagttctatgccctcgaccgacacgccctcgaccacttcgatcatctcgagggcacctccaagggccactacgccaggcgccccattcagctcattcgcattgataatggtgataatgaggtggaagtggatgcgcaggcttattttgcaggggatggctacgctcaccggctgtggagcaagaccggcctggagcggtgcctgagctgttattcggaggaggagagcaggggctacgtcagacgaaacgacaggccgccccatctgacattcctccagcacatcaatctatttctctccagttccgcccctcctcaccatcaccaacatccacaccctgacgccaatcacagtgtttccctca-----------------ccccgatcgctgtttctgcacctcattcattgctt-----------------------------------------------------------------------------tga
>Tyu0091050.1_OG0007540
atg------------------------------------------------------------------------------------------------------------------------------------------------------------------------------------------------------------------------------------------------------------------------------------------------------------------------------------------------------------------------------------------------------------------------------------aagactgggaaggctaaatgtctgagttgttattcggaagaagaggggaggacatatgtgagaagaaaggaccggccttcctatctcacttttctccagcacatcaatcttttcgtctcca-------ccctccacatcagcagccccaagcaatcgctgcagctgattgctgaatgctcatcaaaagaagatttttatttacctaattgtgctcggatcacttttccctctgcttattttattctcagtccaaggactattgatgctgccaattcctgggcacctgctctgatgtcaaatttattgggggtgtga
>Mgl0246390.1_OG0007540
atggcagacaacaagggcggatcggcaacagaatcttcggaggaaaaggtttatagcgtatttgtgtacggcactttgaagaagggtttcggaaatgagtggctgacagagcagatgattgcgaaggggcacgcggagtttgtgggcgcggcgcgaagcagagagacgtatccgctggtgtgcgggccgtatcaggtgcctttcctcctccacttcccaggccgagggcgtcatgtctggggagagctctacgccctcgaccgccacgccctcgaccacttcgatcatctcgagggcacctccaagggccactacgccaggcgccccattcaactcattcgcattgataacggtgataatgaggtggaagtggatgcgcaggcttattttgcaggggacggctacgctcaccggctgtggcgcaggaccggcctggagcggtgcctgagctgttattcggaggaagagagcagaggctacgtcagacgaaacgacaggccgccccatctgacattcctccagcacatcaatctctttctctccacttccgcccctcctcaacatcaccaacatccacaccctgacgccaatcgcagtgctcccctca-----------------ccccaatcgctgttccagcacctcattcgttgttg-----------------------------------------------------------------------------tga

>SEGI_14492_OG0007546
atgaaggatctgggcagtgccaccaaattggtgcttcggcgactgcctcccgcactctcggaggctgcgcttagggcgcagatcgagtcgcgtttcagcggccgctacaattggctcgtcttccgctccgcccataccagtctcatccatggtcacagccagaggcatcagctcttttccagggcatacatacaaatgaagacaccacaagatgtttttgagtttgctgatgtgtttaatggccacgtctttgtggatgaaaaaggcacgcaatgcaaatccacagttgaatatgcaccatatcaaggtgtccctgatacatccaagaaagatccgcgtgaaggcaccatagacaaagatcccaagtacttggagtttcttgagatgatagccaagccggttgaaaatcttccaagtgcagaaatacaattagaaagaaaagaagctgaaagacaaggtgctcaaaaggatgatatggttgttacccctttgatggagtttgttcggcagaagcgtgctgcgaaaagtggactgagattatcaagttcaggcagaaagtcaggcggacggcccagaggagcagcttcaactggtttgattaataagaggggtattgagagaggcaaaccgaataatgttacgtatgtcttgagggatagcacacgggtttcaagcaacaaggagaaatcaacattcattttagttcaacagagggatcaacaacagtgctgcatcaatgagatatcaattgagaagaataggaaagatgttgatggaaaagatcggcataattgctctgagtgcattgaaacgcatgaagaggaaggtggtaatacagtgaaaaacatgcaagaaccaa------------cagatgaaatggcatctgttggggattgtagtggggaatctggaaagagacgattgctgctatcaaaag---acagagaaaaagaatttgcaaatgggccttccgggggattatctgtgccaaatagcatggatgttggcgttcaagttcataagcggcaaacatccaatttcaaaggtt---cttctgcacagcagactggtggaccattgcatgtgcacggtgtgatgtctcctgtgaaaggggcctctggttccatgactttcaagcagaatcatcgttgggaatctaatggaagggtaggaaggggtacactattgatgcaagatgttcatgtaccggtgatgtccataaacttggagcagcaaaatcaagtcc---tatctaattttgaaaaggataaacgaccacctagacatcctggccttcgatctagttcgaaagatcacagttttg------------ttagctcttctgttgatgtagatgttaagaatttcccagatgagaaaaatatgcatgcaacctcgaaggagttgtacagtccaacttgcatgacagaaaaacaggatagacgcacaagaaataaggacaggcctgaccgtcctgtttggactcctcgtcgtcgttctgatggcctgcttggttctgatgcatctcaactcttacaaactgttcctgaaggcccttcaaaaatagaaaagactgagaagggtt---tgtctcgtcaaaaggttgcattggtagaaaaagtaacggaggatgcttttctgcaagtagataatacaagtgaaagttttgtggctgtaccagggaaatcattatatatggacttaggaggtactcaatcaactcgccgtgctaatactcatttgggagttgtagcttcattggataat------a-----------------------------------------------------------------atcagtcgtacccctcttctaactgcggaaaatggaaaccacaggcaaattttgaggaggccatcagctcctgtaacaagggaggcagatggagcatctgcattagaaatgaaacaaaacaaacggggtgctgctgtgggctatggagttcaagagaagcaagtgtgggttgctgtacagaagtcaggctcttgttcataaatattttttggagctgggtgccaaatctaagcatctcatataaaggagagggaattggtaatggagaacccaaaatttccactttcttgtga---------------------------------------------------------------------------------------------------------------------------
>SESE_108583_OG0007546
---------------------------------------------------------------------------------------------------------------------------------------------------------------------------------------------------atgaagacaccgcaagatgtttttgagtttgctgatgtgtttaatggccacgtctttgtggatgaaaaaggcacccaatgtaaatccacagttgaatatgcaccatatcaaggtgtccctgatacatccaagaaagatccacgtgaaggcaccatagacaaagatcccaagtacttggagtttcttgagatgatagccaaaccagttgaaaatcttccaagtgcagaaatacaattagaaagaaaagaagctgaaagaccaggtgctcaaaaggatgatagggttgtcacccctttgatggagtttgttcggcagaagcgggctgcgaaaagtggactgagattatcaagttcaggcagaaagtcaggcggacggcccagaggagcagcttcaactggtttgaataataagagggg---tgagagaggcaaaccaaataatgttacgtatgtcttgagggacagcacacgggtttcaagcaacaaggagaaatcaacattcattttagttcaacagagggatcaacaacagtgctgcatcaatgagatatcaattgagaagaataggaaagatgttgatggaaaagatcggcataattgctctgagtgcattgaaacacatgaagaggagggtggtaattcagtgaaaaatatgcaagaaccaacagtgtgctctgcagatgaaatggcatctgttggggattgtagtggggaatctggaaagagacgattgctgctatcaaaag---acagagaaaaagaatttgcaaatgggccttctgggggattatctgtgtcaaatagcatggatgttggggttcaagttcataagcggcaaacatccaatttcaaaggtt---cttctgcacagcagactggtggaccattgcatgtgcaaggtgtgatgtctcctgtgaaaggggcttctggttccatgactttcaagcagaatcaccgttgggaatctaatggaagggtaggaaggggtacactatcgatgcaagatgttcatgtaccggtgatgtccacaaacttggagcagcaaaatcaagtcc---tgtccaattttgaaaaggataagcgaccgcctagacatcctggccttcgatctagtttgaaagatcacagttctg------------ctagctcttctggtgatgtagatgttaagaatttcccagatgagaaaaatatgtatgcaatctcgaaggagttgtacagtccaacttgcatgacagaaaaacaggataggcgcacaagaaataaggacaggcctgaccgtcctgtttggactcctcgtcgtcgttctgatggcccgcctggttctgatgcatctcaactcttacaaactgttcctgaaggcccttcaaaaatagaaaagactgagaagggtt---tgtctcgacaaaaggttgcattggtagaaaaagtaacggaggatgctttcctgcaagtagataatacaagtgaaagttttgtggctgtaccagggaaatcattatatgtggacttaggaggtactcaatcaactcgcagtgctaaaactcatttgggagttgtagcttcattggataat------aatcaggtagatccgaaaattgaaaatgtcttgtcaagtggagttggagatattgaaggtcaaaacatcagtcgtacccctcttctaactggggaaaatggaaaccacaggcaaattttgaggaggccatcagctcctgtaacaagggaggcagatggagcatctgcattagaaatgaaacaaaacaagcggggtgctgctgtgggctatggaggtcaagagaagcaagtgtgggttgctgtacagaagtcaggctcttgttcataa-----------------------------------------------------------------------------------------------------------------------------------------------------------------------------------------------------------------------
>SESE_024416_OG0007546
atgaaggatcagggcagtgccaccaaattggtgcttcggcgactgcctcccgcactctcggaggctgcgcttagggcgcagatcgagtcgcgcttcagcggccgctacaattggctcgtcttccgccccgcccataccagtctcatccatggtcacagccagaggcatcagctcttttccagggcatacatacaaatgaagacaccgcaagatgtttttgagtttgctgatgtgtttaatggccacgtctttgtggatgaaaaaggcacccaatgtaaatccacagttgaatatgcaccatatcaaggtgtccctgatacatccaagaaagatccacgtgaaggcaccatagacaaagatcccaagtacttggagtttcttgagatgatagccaaaccagttgaaaatcttccaagtgcagaaatacaattagaaagaaaagaagctgaaagaccaggtgctcaaaaggatgatagggttgtcacccctttgatggagtttgttcggcagaagcgggctgcgaaaagtggactgagattatcaagttcaggcagaaagtcaggcggacggcccagaggagcagcttcaactggtttgaataataagagggg---tgagagaggcaaaccaaataatgttacgtatgtcttgagggacagcacacgggtttcaagcaacaaggagaaatcaacattcattttagttcaacagagggatcaacaacagtgctgcatcaatgagatatcaattgagaagaataggaaagatgttgatggaaaagatcggcataattgctctgagtgcattgaaacacatgaagaggagggtggtaattcagtgaaaaatatgcaagaaccaa------------cagatgaaatggcatctgttggggattgtagtggggaatctggaaagagacgattgctgctatcaaaag---acagagaaaaagaatttgcaaatgggccttctgggggattatctgtgtcaaatagcatggatgttggggttcaagttcataagcggcaaacatccaatttcaaaggtt---cttctgcacagcagactggtggaccattgcatgtgcaaggtgtgatgtctcctgtgaaaggggcttctggttccatgactttcaagcagaatcaccgttgggaatctaatggaagggtaggaaggggtacactatcgatgcaagatgttcatgtaccggtgatgtccacaaacttggagcagcaaaatcaagtcc---tgtccaattttgaaaaggataagcgaccgcctagacatcctggccttcgatctagtttgaaagatcacagttctg------------ctagctcttctggtgatgtagatgttaagaatttcccagatgagaaaaatatgtatgcaatctcgaaggagttgtacagtccaacttgcatgacagaaaaacaggataggcgcacaagaaataaggacaggcctgaccgtcctgtttggactcctcgtcgtcgttctgatggcccgcctggttctgatgcatctcaactcttacaaactgttcctgaaggcccttcaaaaatagaaaagactgagaagggtt---tgtctcgacaaaaggttgcattggtagaaaaagtaacggaggatgctttcctgcaagtagataatacaagtgaaagttttgtggctgtaccagggaaatcattatatgtggacttaggaggtactcaatcaactcgccgtgctaaaactcatttgggagttgtagcttcattggataat------aatcaggtagatccgaaaattgaaaatgtcttgtcaagtggagttggagatattgaaggtcaaaacatcagtcgtacccctcttctaactggggaaaatggaaaccacaggcaaattttgaggaggccatcagctcctgtaacaagggaggcagatggagcatctgcattagaaatgaaacaaaacaagcggggtgctgctgtgggctatggaggtcaagagaagcaagtgtgggttgctgtacagaagtcaggctcttgttcataa-----------------------------------------------------------------------------------------------------------------------------------------------------------------------------------------------------------------------
>SESE_060548_OG0007546
---------------------------------------------------------------------------------------------------------------------------------------------------------------------------------------------------atgaagacaccgcaagatgtttttgagtttgctgatgtgtttaatggccacgtctttgtggatgaaaaaggcacccaatgtaaatccacagttgaatatgcaccatatcaaggtgtccctgatacatccaagaaagatccacgtgaaggcaccatagacaaagatcccaagtacttggagtttcttgagatgatagccaaaccagttgaaaatcttccaagtgcagaaatacaattagaaagaaaagaagctgaaagaccaggtgctcaaaaggatgatagggttgtcacccctttgatggagtttgttcggcagaagcgggctgcgaaaagtggactgagattatcaagttcaggcagaaagtcaggcggacggcccagaggagcagcttcaactggtttgaataataagagggg---tgagagaggcaaaccaaataatgttacgtatgtcttgagggacagcacacgggtttcaagcaacaaggagaaatcaacattcattttagttcaacagagggatcaacaacagtgctgcatcaatgagatatcaattgagaagaataggaaagatgttgatggaaaagatcggcataattgctctgagtgcattgaaacacatgaagaggagggtggtaattcagtgaaaaatatgcaagaaccaa------------cagatgaaatggcatctgttggggattgtagtggggaatctggaaagagacgattgctgctatcaaaag---acagagaaaaagaatttgcaaatgggccttctgggggattatctgtgtcaaatagcatggatgttggggttcaagttcataagcggcaaacatccaatttcaaaggtt---cttctgcacagcagactggtggaccattgcatgtgcaaggtgtgatgtctcctgtgaaaggggcttctggttccatgactttcaagcagaatcaccgttgggaatctaatggaagggtaggaaggggtacactatcgatgcaagatgttcatgtaccggtgatgtccacaaacttggagcagcaaaatcaagtcc---tgtccaattttgaaaaggataagcgaccgcctagacatcctggccttcgatctagtttgaaagatcacagttctg------------ctagctcttctggtgatgtagatgttaagaatttcccagatgagaaaaatatgtatgcaatctcgaaggagttgtacagtccaacttgcatgacagaaaaacaggataggcgcacaagaaataaggacaggcctgaccgtcctgtttggactcctcgtcgtcgttctgatggcccgcctggttctgatgcatctcaactcttacaaactgttcctgaaggcccttcaaaaatagaaaagactgagaagggtt---tgtctcgacaaaaggttgcattggtagaaaaagtaacggaggatgctttcctgcaagtagataatacaagtgaaagttttgtggctgtaccagggaaatcattatatgtggacttaggaggtactcaatcaactcgccgtgctaaaactcatttgggagttgtagcttcattggataat------a-----------------------------------------------------------------atcagtcgtacccctcttctaactggggaaaatggaaaccacaggcaaattttgaggaggccatcagctcctgtaacaagggaggcagatggagcatctgcattagaaatgaaacaaaacaagcggggtgctgctgtgggctatggaggtcaagagaagcaagtgtgggttgctgtacagaagtcaggctcttgttcataaatattttttggagctgggtgccaaatctaagcatctcatataaaggagagggaattggttctggagaacccaaaatttccactttcttgttacgagatgatagaaatgttgaagctgaaattggcagctcgctgttttgtgggaaccaatttttgtttggaggcaaaaccattattggtttaggtgggaaatatttgatgtttggtccaccatga
>Tyu0215780.1_OG0007546
------------------------------------------------------------------------------------------------------------------------------------------------------------------------------------------------------------------------------------------------------------------------------------------------------------------------------------------------------------------------------------------------------------------------------------------------------------------------------------------------------------------------------------------------------------------------------------------------------------------------------------------------------------------------------------------------------------------------------------------------------------------------------------------------------------------------------------------atgcttgaagaagagtgcggcactacaatgaaaaacatgcaagacctaa------------cagaggaaatggcatctggtggggatggaagtgaggagtctggaaagagacgattgttgctatcaaaaggcaacagagaaaaggaatttgcaaatgggccttct-ggggattatctttgcc-aacagcacggatgtc-gggttcaagttcacaggcggcaaacatccaatgtcaaaggctctgcttctgcacagccgattggtggaccgtctcagctgcaaggcgtgatgtctcctggaaaaggagcttctggttctatgactttcaagcagaatcagcgttgggaatctaatggaagggtaggaaggggtatgcttc------------------------tgacatcctcaaacatggagcagcaaaatcaagtgtcggtgtctaattctgaaaaggataagcggccacccagacatcctggccttcgatctggtttgaaggaccatggttctgccatgggttcttccagctcttctgttgacgtagatgctaagaatttccatgatgagaaaaatatgtatgcaacctcaaaggattcgtatggtccaattgccatggcagagaggcaggataggcgtacaaggaacaaggacagacctgaccgtcctgtttggactcctcgtcgtcgttctgatggcctgtctggtcctg------------------------------------------aaatagaaaagagtgataattgttccatgtctcgacaaaagccggggttagtagaaaaattaatggaggagacctatctgcaaggagataatatgagtgagagttttgtggctttaccagggaaatcattattcatagatttaggtgggcttcaatcaactcgccgttctaatactaatttgggcagtgtagcttccttggataatccatctaatcaggtggatctgaaaactgaaattattatgtcaagtggaggcggagacattgaaggccaaggcatcagccgtactgctcttgtaactggggaaaatggaaaccataggcaaattttgaggaggccttcagctcctgtaacaagggaggcagatggagcatccattttagatttgaaacaagccaaacggggtgctgctgtaggttatggaggccaagagaagcaagtatgggttgctgtacagaagtcaggctcttgttcataa-----------------------------------------------------------------------------------------------------------------------------------------------------------------------------------------------------------------------
>Mgl0135980.1_OG0007546
atgaaggatcagggcagtgccaccaaattggtgcttcggcgactgcctcccgcactctcggaggctgcgcttagggcgcagatcgagtcgcgcttcagcggccgctacaattggctcgtctttcgccccgcccataccagtctcatccatggtcacagccagaggcatcagctcttttccagggcatacatacaaatgaagacgccacaagatgtttttgagtttgctgatatgtttaatggccatgtctttgtggatgaaaaaggcacacaatgtaagtccacagttgagtatgcaccatatcaaggtgtccctgatacatccaagaaagatccacgtgaaggcaccatagacaaagatcccaagtacttggagtttcttgagatgatatccaaaccggttgaaaatcttccaagtgcagaaatacaattagaaagaaaagaagctgaaagaccaggtgctcaaaaggatgatctggttgtcacccctttgatggagtttgttcggcagaagcgggctgcaaaaagtggactgagattatcgagttcaggcagaaagtcaggtggacggcccagaggagcagcttcaactggtttgattaataagaggggtattgagagaggcaaactgaataatgttacgtatgtcttgagggatagcacacgggtttcaagcaacaaggagaaatcaacatgcattttagttcaacagagagatcaacaacagtgctgcatcaatgagatatcaattgagaagaataggaaagatgttgatggaaaagatcggcataattgctctgagtgcattgaaacacgtaaagaggagggcagtaattcagtgaaaaacatgcaagaaccaa------------cagatgaaatggcatcggttggggattgtagtggggaatctggaaagagacgattgctgctatcaaaag---acagagaaaaagaatttgcaaatgggccttctgggggattagctgtgccaaatagcatggatgttggggttcaagttcataagcggcaaacatccaatttcaaaggtt---cttctgcacagcagactggtggaccattgcatgtgcaaggtgtgatgtctcctgtaaaaggggcttctgtttccatgactttcaagcagaataaccgttgggaatctaatggaagggtaggaaggggtacaccatcgatgcaagatgttcatgtaccggtgatgtccacaaacttggagcagcaaaatcaagtcc---tgtctaattttgaaaaggataagcgaccgcctagacatcctggccttcgatctagttcgaaagatcacagttctg------------ctagctcttctgttgatgtagatgttaaaaatttcccagatgagaaaaatatgtatgcaacctcgaaggagttgtacagtccaacttgcatgacagaaaaacaggatagacgcacaagaaataaggacaggcctgaccgtcctgtttggactcctcgtcgtcgttctgatggcccacctggttctgatacatctcaattcttacaaactgttcttgaaggcccttcaaaaatagaaaagactgagaaggctt---tgtcacgacaaaaggttgcattggtagaaaaagtaacagaggatacttttctgcaagtagataatacaagcgaaagttttgtggctgtaccagggaaatcattatatatggacttaggaggtactcaatcaactcgccgtgctaatactcatttgggagttgtagcttcattggataat------aatcaggtagatccgaaaattgaaaacatcttgtcaagtggaggtggagatattgaaggtcaaatcatcagtcgtacccctcttctgactggggaaaatggaaaccagaggcaaattttgaggaggccatcagctcctgtaacaagggaggcagatggagcatctgcattagaaatgaaacaaaataaacggggtgctgctgtgggctatggaggccaagag--------gttggtcatattatggcagttgg--------------------------------tgccaaatctaagcatctcatataa----------------------------------------------------------------------------------------------------------------------------------------------------------------------------

>SEGI_05743_OG0007547
atg---------------------------tcatcaactagaccgactagccagccacctgcccatcagcaagcagatcctccgataccatccaaatctactagtcctgttataacacattcttctccgctgtcttctcctgcaccttcaaactcatcatcacctgcacagagcgttgtattgcctccgccttctgtaacaccaactccaccttcagttaggcgcatttcaccctctgttaaacccatttcttctgcccttcctcctcctgtattgataccttccacttcatctcctccacccagtccctcaaaagcttcc---cctcccgtctctgattccgaatctccctccccttcacagccttccacaaatatttcttctggacattcttcattaccaccatcatcaaatgatgcaccttctccccattcttcattaccaccactgccaattgcagtgccatcttcgcatcgacccctcacaactccaactgcaagcttcccatcactagctccccatctcaactcaaaacccacttacccacctgatccaaactctggtgttccgtcgataacctcccactctgccccatctattcctaatccttttgttcatcatcctcct--------cccaccgatccttttcccccatattctaagtccccttcaggtgttatctctccttcacaactgtctttgccagcaactaggccttcatcagaatctgtaataacaacagacaagtacaaaaaaagtgccatttctccccaagtcatttttggaatattagttggtggtttaattattctttctgtagttggctttcttatttggttttcaaagaagaggaggagagttcaccatggagagaattactcggggcccttcattggaagcttctcttacaaaccaggtagattgaataattctcagagctggccaaggtctgacttctctccgttgtcagttcaatctccaattaggcactcta---caccgcgccctcctcccattgaagtttgtgaaaatgcccacaatggcaattatgtttctcaggctggagatttgcgtggaggcctacgttccatgaatgaaacacctaggcacgggtggggcaatttgagatctatgtttacatatgagcaattagcagtagcaacacaagggttttccaaagagaatttactgggagaaggtggttttggctatgtttataaaggatacttgcaggatggacgggtagttgcagttaagcagctcaaagttggaggtgggcaaggaggacgtgaatttcaagctgaggtggaaattattggcagggttcatcatcggcatttggtttctctagtgggttattccgtagcagacaatcagcggcttcttatctatgattatgttcctaatggcaaccttgaacagcatcttcatggaaaaggaagaggtgtgctggattgggcaactagagtcaagattgctgtaggagctgccc--ggggattagcttatctccatgaagattgctatcctaagatcattcatcgggatatcaagtcatccaacattctgttggataacaattttgaagctcaggtctcagattttggacttgcaaaattagcaactgatacatataaccatgtaacaacccatgttgtgggaacttttggatatctggcaccagaatatatatcaagcggaacattcacagaaagatctgatgtatactcatttggagttttattattggagcttgtgactgggcgaagacctgtcgatacatcacgccctgttggaagtgagagcttggttgaatgggtatcgctcaattcttcatcttacaggttctggtgtgccattttgagtcagataatatttcttttgctttacaatattgtgagt---ggtattatcttaagaactgtaagatttcatgc---tgtaaggtttcagataattgca-----------------------------------------------------------------------------------------------------------------------------------------------------------------------------------------------------------------------------------------------------------------------------------------------------------------------------------------------------------------------------------------------------------------tga
>SESE_078903_OG0007547
atg---------------------------tcatcaactagaccaactagccagccacctgcccatcagcaagcattttctccgataccatccaaatctactaatcctgttataacacattcttctccgctgtcttctcctgcaccttccaactcatcagcacctgcacagagcgttgcattgcctccgccttctgtaacaccaactccaccttcagttaggcgcatttcaccctctgttagacctatttcttctgcctttcctcctcctgtattgaaaccttccacttcatctcctccacccagaccctcaaaagcctcccctcctccttcctctgattctgagtctccctccccttcacagccttccacaaatatttcttctggacattcttcattaccaccatcatcaaatgataccccttctccccattcttcattaccaccactgccaattgcagtgccatcttcgcatcgacccctcataactccaactgcaagctttccatcgctagctccccatctcaactcaaaacccacttacccacctgatccaaactctggtgttccgtcgataacctcccactctgccccatctattcctaatccctttgttcatcatccttct--------cccaccgatccttttcccccatatttcaaggccccttcaggtgttatctctccttcgcaactgtctttgccagcaactaggccttcatcaaattctctaataacaacagacaagtacaagaaaagtgccatttctccgcaagtcatttttggaatactagttggtggtttaatttttctttctgtagttggctttcttatttggttttcaaataagaggaggagagttcaccatggagagaattactcggggcccttcattggaagcttttcttacaaaccaggtagattgaataattctcagagctggccaaggtctgacttctctcc---gtcagttcaatctccaatcagggcctcta---caccgcgccctcctcccattcaagtttgtgaaaatgcccacaatggtaattatgtttctcaggctggagatttgcgtggaggccaacggtccatgaatgaaacacctaggcacgggtggggcaatttgagatctatgtttacatatgagcaattggcagtagcaacaaaagggttttccaaagagaatttactgggagagggtggttttggctatgtttataaagggtacttgcaggatggacgggtagttgcagttaagcagcttaaagtgggaggtgggcaaggagaacgtgaatttcaagctgaggtggaaattattggcagggttcatcaccggcatttggtttctctagtgggttattctgtagcagacaatcagcggcttcttatctatgattatgttcctaatggcaaccttgaacaacatctccatggaaaaggaggaggtgtgctggattgggcaactagagtcaagattgctgtaggagctgccc--ggggattagcttatctccatgaagattg-------------------taagggacttcttcagtctatgttctatttgatgagggagctaaa----------------------------------------------------------------------------------------------------------------------------------------------------------------------------------------------------------------------------------------------------------------------------------------------------------------------------------------------------------------------------------------------------------------------------------------------------------------------------------------------------------------------------------------------------------------------------------------------------------------------------------------------------------------------------------------------------------------------------------------------------------------------------------------------------tagttag
>SESE_085831_OG0007547
atg---------------------------tcatcaactagaccaactagccagccacctgcccatcagcaagcatttcctccgataccatccaaatctactaatcctgttataacacattcttctccgctgtcttctcctgcaccttccaactcatcagcacctgcacagagcgttgcattgcctccgccttctgtaacaccaactccaccttcagttaggcgcatttcaccctctgttagacctatttcttctgcctttcctcctcctgtattgaaaccttccacttcatctcctccacccagaccctcaaaagcctcccctcctccttcctctgattctgagtctccctccccttcacagccttccacaaatatttcttctggacattcttcattaccaccatcatcaaatgataccccttctccccattcttcattaccaccactgccaattgcagtgccatcttcgcatcgacccctcataactccaactgcaagctttccatcgctagctccccatctcaactcaaaacccacttacccacctgatccaaactctggtgttccgtcgataacctcccactctgccccatctattcctaatccctttgttcatcatccttct--------cccaccgatccttttcccccatatttcaagtccccttcaggtgttatctctccttcgcaactgtctttgccagcaactaggccttcatcaaattctctaataacaacagacaagtacaagaaaagtgccatttctccgcaagtcatttttggaatactagttggtggtttaatttttctttctgtagttggctttcttatttggttttcaaagaagaggaggagagttcaccatggagagaattactcggggcccttcattggaagcttttcttacaaaccaggtagattgaataattctcagagctggccaaggtctgacttctctcc---gtcagttcaatctccaatcagggcctcta---caccgcgccctcctcccattcaagtttgtgaaaatgcccacaatggtaattatgtttctcaggctggagatttgcgtggaggccaacggtccatgaatgaaacacctaggcacgggtggggcaatttgagatctatgtttacatatgagcaattggcagtagcaacaaaagggttttccaaagagaatttactgggagagggtggttttggctatgtttataaagggtacttgcaggatggacgggtagttgcagttaagcagcttaaagtgggaggtgggcaaggagaacgtgaatttcaagctgaggtggaaattattggcagggttcatcaccggcatttggtttctctagtgggttattctgtagcagacaatcagcggcttcttatctatgattatgttcctaatggcaaccttgaacaacatctccatggaaaaggaggaggtgtgctggattgggcaactagagtcaagattgctgtaggagctgccc--ggggattagcttatctccatgaagattgctatcctaagatcattcatcgggatatcaagtcatccaacattctgttggataacaattttgaagctcaggtctcagattttggacttgcaaaattagcaactgatacatataaccatgtaacaacccatgttgtgggaacttttggatatctggcaccagaatatatatcaagtggaacattcacagaaagatctgatgtatactcatttggagttttattactggagcttgtgactgggcgaagacctgtcgatacatcacgtcctgtcggaaatgagagcttggttgaatgggtatcgctcaattcttcatcttacaggttctggtgtgccattttgaat-----------------------------------------------------------------------------------------------------------------------------------------------------------------------------------------------------------------------------------------------------------------------------------------------------------------------------------------------------------------------------------------------------------------------------------------------------------------------------------------------------------------tag
>SESE_005806_OG0007547
atg---------------------------tcatcaactagaccaactagccagccacctgcccatcagcaagcatttcctccgataccatccaaatctactaatcctgttataacacattcttctccgctgtcttctcctgcaccttccaactcatcagcacctgcacagagcgttgcattgcctccgccttctgtaacaccaactccaccttcagttaggcgcatttcaccctctgttagacctatttcttctgcctttcctcctcctgtattgaaaccttccacttcatctcctccacccagaccctcaaaagcctcccctcctccttcctctgattctgagtctccctccccttcacagccttccacaaatatttcttctggacattcttcattaccaccatcatcaaatgataccccttctccccattcttcattaccaccactgccaattgcagtgccatcttcgcatcgacccctcataactccaactgcaagctttccatcactagctccccatctcaactcaaaacccacttacccacctgatccaaactctggtgttccgtcgataacctcccactctgccccatctattcctaatccctttgttcatcatccttct--------cccaccgatccttttcccccatatttcaagtccccttcaggtgttatctctccttcgcaactgtctttgccagcaactaggccttcatcaaattctctaataacaacagacaagtacaagaaaagtgccatttctccgcaagtcatttttggaatactagttggtggtttaatttttctttctgtagttggctttcttatttggttttcaaagaagaggaggagagttcaccatggagagaattactcggggcccttcattggaagcttttcttacaaaccaggtagattgaataattctcagagctggccaaggtctgacttctctcc---gtcagttcaatctccaatcagggcctcta---caccgcgccctcctcccattcaagtttgtgaaaatgcccacaatggtaattatgtttctcaggctggagatttgcgtggaggccaacggtccatgaatgaaacacctaggcacgggtggggcaatttgagatctatgtttacatatgagcaattggcagtagcaacaaaagggttttccaaagagaatttactgggagagggtggttttggctatgtttataaagggtacttgcaggatggacgggtagttgcagttaagcagcttaaagtgggaggtgggcaaggagaacgtgaatttcaagctgaggtggaaattattggcagggttcatcaccggcatttggtttctctagtgggttattctgtagcagacaatcagcggcttcttatctatgattatgttcctaatggcaaccttgaacaacatctccatggaaaaggaggaggtgtgctggattgggcaactagagtcaagattgctgtaggagctgccc--ggggattagcttatctccatgaagattgctatcctaagatcattcatcgggatatcaagtcatccaacattctgttggataacaattttgaagctcaggtctcagattttggacttgcaaaattagcaactgatacatataaccatgtaacaacccatgttgtgggaacttttggatatctggcaccagaatatatatcaagtggaacattcacagaaagatctgatgtatactcatttggagttttattactggagcttgtgactgggcgaagacctgtcgatacatcacgtcctgtcggaaatgagagcttggttgaatgggctcagcctcaatt--------------------ggaccatgcacttgaagatggaaactttgaaggtctagctgatcatgagctggaaaataattttgatagggataagatgttccgtatgttaaaagttgcagctgcatgcatttgtcactctgctcaaaggcgaccacggatgggacaggttgtgcgggcattggaaggtgattctggagactatgacctgaataatggtgtgaaaccaggccatagtgctcaatatgattgtcccgaactctcttcatttgtcagaacatttcgaatgatggcttttggtgatcaagaatatgacactggttacagttttagcactagcgaatatgtcctcaatccttctgtttctaacaatgagctccaaagaagcaatgagactgaaagcagagcctcgagatatacaagggcagaatctcatttgccattatttggtccaaatgatgaacacaaaagtgttggggaactcgaaatacaggctattaacaggccccattctcttctggatgacaattggtaa
>Tyu0265670.1_OG0007547
atggattcaaatgcaccctctccatccgcttcattgtcattacctgctagccatccatcagcccaccatcaagcagatcctccaatacaatccaaatctgctccttctgtaataatactttctgctcccctgttttctccttcactttcaaagtcatcatcacccacacaggacattgtattgccaccaccaactgtagcacccacttcgcattctgctagacccacttcaccttctgttacacccgcttcgtcttctattcctcctcctgtactgataccttccacttcatctcctcctgctagtccctcaacagcgccctccccgtcttcccctg---------------------------tttccacgaatattccttctgggcattcttcattaccaccatcagcaaatgatattcctgctcctcgtcccgcattaccaccattatcaagtgcagtgccatctccatacagtcccatcgcaaccccaacaacaagtttcccatcacagtctcctcatcccaacgcaaaatccactttcccaccagatccaaaacctggtattccgttcacaacttccccgtctgctccatccattcttaacccctttgttcaaaaccctcctcaggcttccccactggacctttttctccatattcaacgtcttcttcaggcatcactcctccttcagaattgtctttgccagcaagtatgccttcaccagagcttgtatcagaagtacacaagtccaatcaagttgctattcccc--caagccattgtgggaatagtagtttgtggtttaataatttttgctgctgttggatttcttatttggtatgcacagaagaggaggagagttcaccatggagataattactcagggccttcttttggaagcttctcttacaaaccaggtaaattgaatggctctcagagctggccaagatcggatttctctccttcgtcaggtcaatctccaatcaagccatctacagcaccccaccttcctcctgttcacgtttatgaaaatggtcacaatggttataatctttctatggctggagacttgcttggagccctacagcccacaagtgaaacgcctaggcctgggtggggcaatttgagatctatgtttacctatgagcaattggcaatagcaacaaacgggttttccagagagaatctactgggagaaggtggttttggttgtgtttataaaggatgcctgcaggatggacgggtagttgcagtgaagcagctcaaagtgggaggtgggcaaggagagcgtgaatttcaagctgaggtggaaattattggtagggttcatcatcggcatttggtttctctagtgggttactccatcgcagacagtcagaggcttcttatctatgattatgttccaaatggcaaccttgaacaacatctccatggaaaaggaagagttgtgctggattgggaaactagaatcaagattgctgt-ggagctgctcatgcggattggcttatctgcacgaagattgccatcctcaaataattcaccgggatatcaagtcatccaacattctattggataa---------------------------------------------------------------------------------------------------------------------------------------------------------------------------------------------------------------------------------------------------------------------------------------------------------------------------------------------------------------------------------------------------------------------------------------------------------------------------------------------------------------------------------------------------------------------------------------------------------------------------------------------------------------------------------------------------------------------------------------------------------------------------------------------------------------------
>Mgl0135990.1_OG0007547
atg---------------------------tcaccaactacaccgactagccagccacctgctcatcagcaagcagatcctccgataccatccaaatctactagtcctgtaataacacattcttctccgctgtcttctcctgcaccttcaaaatcatcatcacctgcacagagcgttgcattgcctccgccttctgtaacaccaactccaccttcagttaggtctatttcaccctctgttagacccatttcttctgcctttcctcctcctgtattgataccttccacttcatctcctctacccagtccctcaaaagcttcccctcctgcttactctgattccgagtcaccctccccttcacagcgttccacaaatatttcttctggacattcttcattaccaccatcatcaaatgataccccttctccccattcttcattatcaccactgccaattgcagtgccatcttcacatcgacccctcacaacaccaactgcaagcttcccatcactagctccccatctcaactcaaagcccacttacccacctgatccaaactctggtgttccgtcgataacctcccactctgccccatctattcctaatccctttgttcatcatccttct--------cccacagaaccttttcccccatattccaagtccccttcaggcgttatctctccttcacaactgtctttgcctgcaaataggccttcatcagaatct---gtaataacagaaaagtacaaaaaaagtgccatttccccccaagtcatttttggaatactagttggtgttttaatttttctttctgtagttggctttcttatttggttttcaaagaagaggaggagagttcaccatggagagaattactcggggcccttctttggaagcttctcttacaaaccaggtagattgaataattctcagagctggccaaggtctgacttctcccctttgtcagttcaatctccaatcaggccctcta---caccgcgccctcctcccgttcaagtttgtgaaaatgcccacaatggtaattatgtttctcaggctggagatttgcgtggaggcctatggcccatgaatgaaacacctaggcacgggtggggcaatttgagatctatgtttacctatgagcaattggcagtagcaacaaaagggttttccaaagagaatttactgggagagggtggttttggctatgtttataaagggtacttgcaggatggacgggtagttgcagttaagcagctcagagtgggaggtgggcaaggagaacgtgaatttcaagctgaggtggaaattattggcagggttcatcatcggcatttggtttctctagtgggttattccgtagcagacaatcagcggcttcttatctatgattatgttccaaatggcaaccttgaacaacatctccatggaaaaggaagaggtgtgctggattgggcaactagagtcaagattgctttaggtgctgccc--ggggattagcttatctccatgaagattgctatcctaagatcattcatcgggatatcaagtcatccaacattctgttagataacaattttgaagctcaggtctcagattttggacttgcaaaattagcaactgatacgtataaccatgtaacaacccatgttgtgggaacttttggatatctggcgccagaatatatatcaagcggaacattcacagaaagatctgatgtatactcatttggagttttattattggagcttgtgactgggcgaagacctgtcgatacatcacgtcctgttggaagtgagagcttggttgaatgggctcagcctctatt--------------------ggaccatgcacttgaagatggaaactttgaaggtctagctgatcatgagctgggaaataattttgatatggataagatgttccgtacgttaaaagttgcagctgcatgcatttgtcactctgctcaaaggcgaccacggatgggacaggttgtgcgggcactggaaggtgattctggagactatgacctgaataatggtgtgaaaccaggccatagtgctcaatatgattgtcccgagctctcttcatttgtcagaacatttcgtatgatggcttttggtgatcaagaatatgacactggttacagttttagcactagcgaatatgtcctcaatccttctgtttctaacaatgagctccaaagaagcaatgcgactgaaagcagagcctcaagatatacaaaggcagaatctcattttcccttatttgttccaaatgatgaacacaaaagtgatggggaactcgaaatacaggctattaacaggactcattctcttctggatgacaactggtaa

>SEGI_38848_OG0007549
atggcgagcaacgggtcatcagtatcaagttccaaggctcatcccaagtctaggccgggcattgcaacagctttggcgttcggcaaggctttccctgaccagctgataatgcaagagttcctcgtcgacggttactttaagaacaccaactgtcatgaccccgttctccgccagaagctcgaccgtctctgcaagacgaccacggtgaagaaccggtacgtggtgatgtcggacgagatcctggaaaaatacccggaactgacagtggaaggggccccaacggtccgacagagactggagatcgccaacaaggccgtgacagacatggcaatagaagcctcagagaaatgcataaaggagtggggccgcgcggccttggacatcacccacgttgtgtacgtctcatcaagcgaggtccggatgccgggcggggatctgtttctggcccgcggccttggcctccgtcctgacgtgagccgtgtggtgatctacttcatgggttgctcgggtggggtgacgggtctccgggtggcaaaggacctggctgagaacaacccgggtagccgggttctgctcgccacaacagagaccaccttagtgggcttccgcccgcccaacccagacaggccatatgacctcgttggcgcagctctgtttggagacggagccgcagccatgatcttggggaccgacccaacgccacaagagaaaccgtcgtttgagctggactgggccgtgcagcaacttctccctggcaccgataagaccatcgacgggcgcctcacggaggagggcatcatcttcaagctggggcgtgatctgcctcagattatagagaacaatattgacgacttctgccagaagctcatgaacaagaccgg---attggcaaaagtggattataacgatctgttttgggccgtgcacccgggcgggccggccattctgaaccgcttggagaagaagctggggctcctgcccgacaagctcaagtccagcaggcaggcgttggcggactttgggaacgtcagcagtaacacgattgtgtacgtgttggagtacatgcgggcagagagcctgaagaaggccgccgccaacgacatggatgatgaatggggccttattttggcctttggccctggcatcaccttcgaaggcattttagctcgcaatgttatcacctga
>SESE_008259_OG0007549
atggcgagcaacgggtcatcagtatcaagttccaaggctcatcccaagtctaggccgggcattgcaacagctttggcattcggcaaggctttccctgaccagctgataatgcaagagttcctcgtcgacggctactttaagaacaccaactgccatgaccccgttctccgccagaagctcgaccgtctctgcaagacgaccacggtgaagaaccggtacgtagtgatgtcagacgagatcctggaaaaatacccggaactgacagtggaaggggccccaacggtccgacagagactggagatcgccaacaaggccgtgacagacatggcaatagaagcctcagagaaatgcataaaggagtggggccgcgcggccttggacatcacccatgtcgtctacgtctcatcaagcgaggtccggatgccgggcggggatctgtttctggcccgcggccttggcctcagtcctgacgtgagccgtgtggtgatctacttcatgggttgctcgggtggggtgacgggtctccgggtggcaaaggatctggctgagaacaacccgggtagccgggttctgctcgccacaacagagaccaccttagtgggcttccgcccgcccaacccagagaggccatatgacctggttggcgcagctctgtttggagacggagccgcagccatgatcttggggaccgacccaacaccacaagagaagccgtcgtttgagctggactgggccgtgcagcagcttcttcctggcaccgataagaccatcgacgggcgcctcacagaggaaggcatcatcttcaagctggggcgtgatctgcctcagattatagagaacaatattgacgatttctgccagaagctcatgagcaagaccgg---attggcaaaggtagattataacgatctgttttgggccgtgcacccgggcgggccggccattctgaaccgcttggagaagaagctggggctcctgcccgacaagctcaagtccagcaggcaggcgctggcagactttgggaacgtcagcagcaatacgatcgtgtacgtgttggagtacatgcgggcggagagcctgaagaaggccgccgccaacgacatggatgatgaatggggccttattttggcctttggccccggcatcaccttcgaaggcattttagctcgcaatgtgatcacctga
>SESE_107174_OG0007549
atggcgagcaacgggtcgtcagtatcaagttccaaggctcatcccaagtctaggccgggaattgcaacagctttggcgttcggcaaggctttccctgaccagctgataatgcaagagttcctcgtcgacggctactttaagaacaccaactgccatgaccccgttctccgccagaagctcgaccgtctctgcaagacgaccacggtcaagaaccggtacgtggtgatgtcggacgagatcctggaaaaatacccggaactgacagtggaaggggccccaacggtccgacagagactggagatcgccaacaaggccgtgacagacatggcagtagaagcctcagagaaatgcataaaggagtggggccgcgcggccttggacatcacccacgtcgtgtacgtctcatcaagcgaggtccggatgccgggcggggatctgtttctagcccgcggccttggcctccgtcctgacgtgagccgtgtggtgatctacttcatgggctgctcgggtggggtgacgggtctccgggtggcaaaggacctggctgagaacaacctgggtagccgggttctgctcgccacaacagagaccaccttagtgggcttccgtccgcccaacccagagaggccatatgacctggttggcgcagctctgtttggagacggagccgcagccatgatcttggggaccgacccaacaccacaagagaagccgtcgtttgagctggactgggccgtgcagcagcttcttcctggcaccgataagaccatcgacgggcgcctcacagaggaaggcatcatcttcaagctggggcgtgatctgcctcagattatagagaacaatattgacgacttctgccagaagctcatgaacaagaccgg---attggcaaaagtggattataacgatctgttttgggccgtccacccgggcgggccggccattctgaaccgcttggagaagaagctggggctcctgcccgacaagctcaagtccagcaggcaggcgctggcggactttgggaacgtcagcagcaacacgatcgtgtacgtgttggagtacatgcgggcggagagcctgaagaaggccgcgaccaacgacaacgatgatgaatggggccttattttggcctttggccctggcatcaccttcgaaggtattctagctcgcaatgttatcgcctga
>SESE_119697_OG0007549
atggcgagcaacgggtcatcagtatcaagttccaaggctcatcccaagtctaggccgggcattgcaacagctttggcattcggcaaggctttccctgaccagctgataatgcaagagttcctcgtcgacggctactttaagaacaccaactgccatgaccccgttctccgccagaagctcgaccgtctctgcaagacgaccacggtgaagaaccggtacgtagtgatgtcagacgagatcctggaaaaatacccggaactgacagtggaaggggccccaacggtccgacagagactggagatcgccaacaaggccgtgacagacatggcaatagaagcctcagagaaatgcataaaggagtggggccgcgcggccttggacatcacccatgtcgtctacgtctcatcaagcgaggtccggatgccgggcggggatctgtttctggcccgcggccttggcctcagtcctgacgtgagccgtgtggtgatctacttcatgggttgctcgggtggggtgacgggtctccgggtggcaaaggatctggctgagaacaacccgggtagccgggttctgctcgccacaacagagaccaccttagtgggcttccgcccgcccaacccagagaggccatatgacctggttggcgcagctctgtttggagacggagccgcagccatgatcttggggaccgacccaacaccacaagagaagccgtcgtttgagctggactgggccgtgcagcagcttcttcctggcaccgataagaccatcgacgggcgcctcacagaggaaggcatcatcttcaagctggggcgtgatctgcctcagattatagagaacaatattgacgatttctgccagaagctcatgagcaagaccgg---attggcaaaggtagattataacgatctgttttgggccgtgcacccgggcgggccggccattctgaaccgcttggagaagaagctggggctcctgcccgacaagctcaagtccagcaggcaggcgctggcagactttgggaacgtcagcagcaatacgatcgtgtacgtgttggagtacatgcgggcggagagcctgaagaaggccgccgccaacgacatggatgatgaatggggccttattttggcctttggccccggcatcaccttcgaaggcattttagctcgcaatgtgatcacctga
>Tyu0148550.1_OG0007549
atg----------------------------------------------------------------cggtttt----------------------------------atgcag----------------------------------------------------------------------------gcaagtccacaactgtgaagacccggtacgtggtaatgtcggacgagatcttaaaaaagcacccggaactagccgtggagggcgccgccacgattcgacagaggctggagatcgctaacaaggcagtcaccgacatggcaatcgaagcctcgcagcagtgcattaaagaatggggtcgccctgcctcggaaatcacccacgtcgtctacgtcacctccagcgaggtccgactacccggcggcgacgtcttccttgccaacggcctcggccttcgcccggacgtgagccgggtgtctctctacttcatgggatgctcgggcggagtgacgggtctacgtgtggccaaggatctggccgagaacaacccgggcagcagggtgctcctcgccacaactgagaccaccttagtcggcttccgcccgcccaacgccgagcgtccatacgatctcgtgggggccgctctgtttggcgacggggcagcagctgtgatcctgggtactgacccggcaccgctggaaaacccgtcgtttgaactggactgggccgtgcaacaactcgtgccgggcaccgacaagaccatcgacgggcgcctcacggaggaaggcctaatcttcaggctggggcgtgaactccctcagattatagagaacaatatcgaggacttctgccacaagctcatgaagaagatcggatcatcgacgcaggtggagtataatgacctgttttgggccgtgcacccgggcgggccggctattctgaaccgggtggagaagaggctggggcttgtgccggagaagctcatgcccagcaggcgggcgctggcggacttcgggaacgtgagtagcaatacgattgtgtatgtgttggagtacatgc-ggcggagagcttga--------------------------------------------------------------------------------------------------------
>Mgl0233370.1_OG0007549
atggcaagcaatgggtcatcagtatcaaattccaaggctcatcccaagtctaggccgggcattgcaacagctttggcgttcggaaaggctttccctgaccagctggtaatgcaagagttcctcgtcgacggctactttaagaacaccaactgccacgaccccgttctccgccagaagctcgaccgtctctgcaagacgaccaccgtgcagaaccggtacgtggtgatgtcggacgagatcctggaaaaatacccggaactgacagtagaaggggccccaacggtccgacaaaggctggagatcgcaaacaaggccgtgacagacatggcaatagaagcctcacagaaatgcataaaggagtggggccgcccgtcctcggctatcacccacgtcgtgtacgtctcatcaagcgaggtccggatgccgggcggtgacctgtttctggcccgcggccttggcctccgtcctgacgtgagccgtgtggtggtctacttcatgggttgctcgggtggggtcacgggtctccgggtggcgaaggacctggctgagaacaacccgagcagccgggttctgctcgccacaacagagaccaccttagtgggtttccgcccgcccaacccagagaggccatatgacctcgttggggccgctctgttcggagacggagccgcagccatgatcttggggaccaacccaacaccacaagagaagccatcgtttgagctggactgggccgtgcagcagcttctccctggcaccgataagaccatcgacgggcgcctcacggaggaaggcatcatcttcaagctggggcgtgatctgcctcagattatagagaacaatattgaggacttctgccagaagctcatgaacaaaaccgg---attggcaaaggtggattataacgatctgttttgggccgtgcacccgggcgggccggccattctgaaccgcttggagaagaagctggggcttctgcccgacaagctcaagtccagcagacaggcgctggcggactttgggaacgtcagcagcaacacgatcgtgtacgtgttagagtacatgcgggcggagatcctgaagaaggtcgccaccaacgacaaggatgatgaatggggtcttattttagcctttggccccggcatcaccttcgaaggtattctagctcgcaatgttcttgcctga

>SEGI_32861_OG0007550
---------------------------------------------------------------------------------atgcttgatgatcttggaggacaacctggtatgcagagaccacctaacacaggaccaaatccatttaacagtccattccaaggagctggttctgcatttatccgagatggattaggggcatatggagagcgaatttttggaactagttcagagtacgtgcaaagcaatattagcaaatatttttccaatcctcaatattactttcaagttaatgatcaatatgtgaagaacaagctgaaagtagtcctgcttcctttcatgcacaggggtcattggacaaggatagctgagcagattccaggaggtctcacatacaagccgcctatctatgatatcaatgctcctgatttatatattccttttatggcatttggcacctatgtcatactttctggtatcacattgggcttacttgggaagttcagtcctgaagcattgagtattcaattttcgaagggtcttcttggttggtttgcacaagtattactattgaaattgtcactctatgcgcttggcagtggagaagctccgattttagacattgttgcatatgggggatatgcttttgtaggcatagctctttctgttttggcacgtgttttctggagttattcatactatgttataatgccctggacatgcctgtgcatgggaattttcttggttaaaactatgaaaagagtcttgtttgcagagacttggatgatcttcatggagaggatggttgtcatga-tgccatgtgtgacttggtaccacggttcagtgggagttgttggcagtgacgtggatgcatcattgttgacaagtggacgtatgagggggcaacagactgcttacttgttcctatcgggcatttctttggtttttggggacaaaaaaaaagagcagttacgggaatcgcccgagtgcttggaggtgtggttgccaggcaggtcagttggagaggaggacgcgtatcaagtcattggcagttcgatggagaaaatcaagcctggacgttggaaggagattgacgcctga
>SESE_100461_OG0007550
atgcccttttcattgaacttgaagcttgattttgttaatatgataatatccacatgtcacttattacagggacctagagtcatgcttgatgatcttggaggacaacctggcatgcagagaccagctaacacaggaccaaatccatttaacactccattccaaggagctggttctgcatttatccgagatggattaggggcatatggagagcgaatttttggaactagttcagagtacgtgcaaagcaatattagcaaatatttttccaatcctcaatattactttcaagttaatgatcaatatgtgaagaacaagctgaaagtagtcctgcttcctttcatgcacaggggtcattggacaaggatagctgagcagattccaggaggtctcacatacaagccgcctatctatgatatcaatgctcctgatttatatattccttttatggcatttggcacctatgtcatcctttctggtatcacattgggcttacttgggaagttcagtcctgaagcattgagtattcaattttcaaagggtcttcttggttggtttgcacaagtattactattgaaattgtcactctatgcgcttggcagtggagaagctccaattttagacattgttgcatatgggggatatgcttttgtaggcatagctctttctgttttggcacgtgttttctggagttattcatactatgttataatgccctggacatgcctgtgcatgggaattttcttggttaaaactatgaaaagagtcttgtttgcagaggttagga--gttatgatagagattccagcaggcaccactacctactacttttcatggcaatcgctcaatttccattgtt-cctatggcttggatacagcattgct-------------------------------------------------------------------------------------------------------------------------------------------------------------------------------------------------------------------------tga
>SESE_105076_OG0007550
atggcgtggcaacaaca---------------------------gacatccatgccc------acgcagggacctagagtcacgcttgatgatcttggaggacaacctggcatgcagagaccacctaacacaggaccaaatccatttaacagtccattccaaggagctggttctgcatttatccgagatggattaggggcatatggagagcgaatttttggaactagttcagagtacgtgcaaagcaatattagcaaatatttttccaatcctcaatattactttcaagttaatgatcaatatgtgaagaacaagctgaaagtagtcctgcttcctttcatgcacaggggtcattggacaaggatagctgagcagattccaggaggtctcacatacaagccgcctatctatgatatcaatgctcctgatttatatattccttttatggcatttggcacctatgtcatcctttctggtatcgcattgggcttacttgggaagttcagtcctgaagcattgagtattcaattttcaaagggtcttcttggttggtttgcacaagtattactattgaaattgtcactctatgcgcttggcagtggagaagctccaattttagacattgttgcatatgggggatatgcttttgtaggcatagctctttctgttttggcacgtgttttctggagttattcatactatgttataatgccctggacatgcctgtgcatgggaattttcttggttaaaactatgaaaagagtcttgtttgcagaggttagga--gttatgatagagattccagcaggcaccactacctactacttttcatggcaatcgctcaatttccattgtt-cctatggcttggatacagcattgct-------------------------------------------------------------------------------------------------------------------------------------------------------------------------------------------------------------------------tga
>SESE_084569_OG0007550
atggcgtggcaacaaca---------------------------gacatccatgccc------atgcagggacctagagtcatgcttgatgatcttggaggacaacctggcatgcagagaccagctaacacaggaccaaatccatttaacactccattccaaggagctggttctgcatttatccgagatggattaggggcatatggagagcgaatttttggaactagttcagagtacgtgcaaagcaatattagcaaatatttttccaatcctcaatattactttcaagttaatgatcaatatgtgaagaacaagctgaaagtagtcctgcttcctttcatgcacaggggtcattggacaaggatagctgagcagattccaggaggtctcacatacaagccgcctatctatgatatcaatgctcctgatttatatattccttttatggcatttggcacctatgtcatcctttctggtatcacattgggcttacttgggaag----------------------------------------------------------------------------------------------------------------------------------------------------------------------------------------------------------------------------------------------------------------------------------------------------------------------------------------------------------------------------------------------------------------------------------------------------------------------------------------------------------------------------------------------------------------------------------------------------------------------taa
>Tyu0148470.1_OG0007550
atggcgtggccacaaca---------------------------gtcatccatgcct------gtacagggacctagagtcatgtttgaagatcctggaacacaacctggcatacagagaccacctaacacaggaccaaatccatttaatagtccattccaaggagctggttcggcatttatccgagatggattaggtgcatatggagagaggatctttggcaccagcacagagtatgtgcaaagcaatatcagcaaatatttttccaatcctcagtattactttcaagttaatgaccaatatgtgaagaacaagctgaaagtaatcctgcttcctttcttgcacaggggccactggacaaggatagctgagcagattccagg-ggtctcacatacaagccacctatctatgatataa------------------------------------------------------------------------------------------------------------------------------------------------------------------------------------------------------------------------------------------------------------------------------------------------------------------------------------------------------------------------------------------------------------------------------------------------------------------------------------------------------------------------------------------------------------------------------------------------------------------------------------------------------------------------------------------------------------
>Mgl0233350.1_OG0007550
---------------------------------------------------------------------------------------------------------------atgcagagaccacctaacacaggaccaaatccatttaacagtccattccaaggagctggttctgcatttatccgagatggattaggggcatatggagagcgaatttttggaactagttcagagtacgtgcaaagcaatattagcaaatatttttccaatcctcaatattactttcaagttaatgatcaatatgtgaagaacaagctgaaagtagtcctgcttcctttcatgcacaggggtcattggacaaggatagctgagcagattccaggaggtctcacatacaagccgcctatctatgatatcaatgctcctgatctatatattccttttatggcatttggcacctatgtcttcctttctggtatcacactgggcttacttgggaagttcagtcctgaagcattgagtattcaattttcaaagggtcttctcggttggtttgcacaagtattactattgaaattgtcactctatgcacttggcagtggagaagctccgattttagatattgttgcatatgggggatatgcttttgtaggcatagctctctctgttttggctcgtgttttctggagttattcatactatgctataatgccctggacatgcctgtgcatgggaattttcttggttaaaactatgaaaagagtcttgtttgcagaggttagga--gttatgatagagattccagcaggcaccactaccttctgcttttcatggcaatcgctcaatttccattgtt-cctatggcttggatacagcattgcc-------------------------------------------------------------------------------------------------------------------------------------------------------------------------------------------------------------------------tga

>SEGI_15127_OG0007552
atggaacggttcagttgcagatctgccagtttgcaatcgtcgagctataaagatggatttataggtaaaacaagacaacggacaaaaatgcccgacaaggaagataataattcagaaatggaaatagtgccggggttccgcccagtggaaacatt---------------cacgtcatccggcagtgaggcttcggacgccatcagctccatcgacttcagccccgacgggtctcacttcgcaacgggcggcctggccaaaaagatccgcgtttatggcttcgtcgaaagaaagccgggcgacatggcctccgggtcgcggaagaggacatgtccagcagaagccgctgggctacaaaagctcgacgagatttatacgccggcaaagttgagcagcgtggcgtggtgcccgtccgaccgtag---cgtcatctgctgcggcgactatgacggcgtggtgaccgattgggatgccgagtgcggcgtcgcagtggtggaacgctacgaccacgacgggcggcgggtgtggagcgtggactacagccgggtggagcatcaccctggtctctgcgcctccgcctccgccgacggaaccgtcagattatggagcgcccgaacggacaccagtgtggcaaccatgagaccctcgcccgcaggggcctccgtctgctctacacaatttaaccccttttgttcaactctcttagcggccgcgtccgcggacgggagcttttctttgttcgacattcggaagacggagaaatgtgtgacgagcacccgggggcacgcccgggcggtgagttacgtccggtttgtggacaacagccgggtggtgtccgcctctatcgataacacgctcaaggtgtgggatatggatggcgggcatgagtgtaggcttgcgaggaaatgggaggggcagcatctgaacttgaaaaactttgtggggttatcggtgctggagaagggtgggggactcattgcctgtggatcagagaccaaccaagtgtttgtatatcacagagatgatgagcgctcattgtggcggagcgccaagttcccttcagctaatgattcaggggcgttcgtgggagccgtttgctggagacgggtggacgatgggcatagcgatgacgttcattctctcgtagccgcaaattctgacggttct--------ttacaccttatccaagccaaaattcttgt------------------gtag
>SESE_132043_OG0007552
---------------------------------------------------------------------------------------atgccggacaaggaagataataattcagaaatggatatggtgccagggttccacccggtggcaacatt---------------cacgtcatccggcagtgaggcctcggacgccatcagctccatcgacttcagccccgacgggtctcacttcgcgacgggcggcctggccaaaaagatccgcgtgtatggcttcgtcgaaagaaagctgggcgacatggcctccgggtcgcggaagaggacatgcccagcggaagtcgctggactacaaaagctcgacgagatttataccccggcaaagttgagcagcgtggcgtggtgcccgtccgaccgtag---cgtcatctgctgcggcgactatgacggcgtggtgaccgattgggacgccgagtgcagcgtcgcgatagtggaacgctacgaccatggggggcgacgggtgtggagcgtggactatagccgggttgagcatcaccctggtctctgcgcctccgcctccgccgatgggaccgtcagattatggagcgcccgaacggacaccagtgtggcgaccatgaggccctcgtccgcaggggcctccgtctgctccacgcaatttagccccttttctccaactctcttagcggccgcgtccgcggacgggagcttttctttgttcgacattcggaaaacggataaatgtgtgacgagcacccgggggcatgccagggcggtgagttacgtccggtttgtggacaacagccgggtggtgtccgcctctatcgataacacgctcaaggtgtgggatttggatggcgggagtgtgtgtagccttgcgaggaaatgggaggggcagcatctgaatgtgaagaactttgtgggattatcggtgctggagaagagtgggggactcgttgcgtgcggatcagagaccaaccaagtgtttgtatatcacagagatgacgagcgctcattgtggcggagcgccaagttctcttcggctaatgattcaggggcgttcgtgggagccgtttgctggagacgggtggacgatgggcatagcgatgacgttcattctctcgtagccgcaaattctgacggttct--------ttacacctcatccaagccaaaattcttgt------------------gtag
>SESE_012442_OG0007552
atggaactattcagttgcagatctgccagtttcccgttgtcgagctataaagatggatttgtaggtaaaacaagacaacggacaaaaatgccggacaaggaagataataagtcagaaatggatatggtgccagggttccgcccggtggcaacatt---------------cacgtcatccggcagtgaggcctcggacgccatcagctccatcgacttcagccccgacgggtctcactttgcgacgggcggcctggccaaaaagatccgcgtgtatggcttcgtcgaaagaaagccaggcgacatggcctccgggtcgcggaagaggacatgcccagcggaagccgctggactacaaaagctcgacgagatttataccccggcaaagttgagcagcgtggcgtggtgcccgtccgaccgtag---cgtcatctgctgcggcgactatgacggcgtggtgaccgattgggacgccgagtgcagcgtcgcgatagtggaacgctacgaccatggggggcgacgggtgtggagcgtggactattgccgggttgagcatcaccctggtctctgcgcctccgcctccgccgacgggaccgtcagattatggagcgcccgaacggacaccagtgtggcgaccatgaggccctcgtccgcaggggcctccgtctgctccacgcaatttagccccttttctccaactcttttagcggcctcgtccgcggacgggagcttttctttgttcgacattcggaaaacggataaatgtgtgacgagcacccgggggcatgccagggcggcgagttacgtccggtttgtggacaacagccgggtggtgtccgcctctatcgataacacgctcaaggtgtgggatttggatggcgggagtgtgtgtagccttgcgaggaaatgggaggggcagcatctgaatgtgaagaactttgtgggattatcggtgctggagaagagtgggggactcattgcctgcggatcagagaccaaccaagtgtttgtatatcacagagatgatgagcgctcattgtggcagagcgccaagttctcttcggctaatgattcaggggcgttcgtgggagccgtttgctggagacgggtggacgatgggcatagcgatgacgttcattctctcgtagccgcaaattctgacggttct--------ttacacctcatccaagccaaaattcttgt------------------gtag
>SESE_050496_OG0007552
---------------------------------------------------------------------------------------atgccggacaaggaagataataattcagaaatggatatggtgccagggttccacccggtggcaacatt---------------cacgtcatccggcagtgaggcctcggacgccatcagctccatcgacttcagccccgacgggtctcacttcgcgacgggcggcctggccaaaaagatccgcgtgtatggcttcgtcgaaagaaagctgggcgacatggcctccgggtcgcggaagaggacatgcccagcggaagtcgctggactacaaaagctcgacgagatttataccccggcaaagttgagcagcgtggcgtggtgcccgtccgaccgtag---cgtcatctgctgcggcgactatgacggcgtggtgaccgattgggacgccgagtgcagcgtcgcgatagtggaacgctacgaccatggggggcgacgggtgtggagcgtggactatagccgggttgagcatcaccctggtctctgcgcctccgcctccgccgatgggaccgtcagattatggagcgcccgaacggacaccagtgtggcgaccatgaggccctcgtccgcaggggcctccgtctgctccacgcaatttagccccttttctccaactctcttagcggccgcgtccgctgacgggagcttttctttgttcgacattcggaaaacggataaatgtgtgacgagcacccgggggcatgccagggcggtgagttacgtccggtttgtggacaactgccgggtggtgtccgcctctatcgataacacgctcaaggtgtgggatttggatggcgggagtgtgtgtagccttgcgaggaaatgggaggggcagcatctgaatgtgaagaactttgtgggattatcggtgctggagaagagtgggggactcattgcctgcggatcagagaccaaccaagtgtttgtatatcacagagatgatgagcgctcattgtggcggagcgccaagttcccttcggctaatgattcaggggcgttcgtgggagccgtttgctggagacgggtggacgatgggcatagcaatgacgttcattctctcgtagccgcaaattctgacggttct--------ttacacctcatccaagccaaaattctcgt------------------gtag
>Tyu0169840.1_OG0007552
---------------------------------------------------------------------------------------atggttaata------------------------ttgcggcgcaatgggtgttccaggcggccgcattggtcaccgcctcctcctcctcctccggcggtcgagcttccgacgccatcagctctgtcgacttcagcaccgacggctcactgttcgcgacgggcggcatcgccagaaaaatccgcatttataccttgctcga---------------------------------------------------------caccgaagcgctcaaggtggaggagatttacacggcggcgaaactgagcagcctggcgtggtgccccgccgagcgcagcaccgtcatctgctgcggcgactacgacggcgtggtggcggactgggatctccgccgaggcgtcgccaccgtcgagcgctacgaccacggcgggcggcgggtgtggagcgtcgattacagtccgttcg------atccgggtctctgcgcttccgcttccgcagacggaaccgtcagattatggaccgcccgaaccgacgcctgcagcttagttataagaccctccgccactggtgcctccgtctgctccgctcagttcagccccttccgtccgaatctattagcggctgcgtcggcggacggaacgttttctgtttacgatattcgcaaaacggagaaatgtttgacgggcgcgcggggccacgcccgtgcggcgagttacgtgcggtttttggaggaggggaggattgtttccgcttcgatagataacagtgtgaaggtgtgggatgtttttgatgag------cccaggctggtgaggaaatgggaggggcagcatcttaatgtaaggaattttgtgggtttgtcggtgtcgga------tcataaactcatcgcctgcgggtcggaaacgaatgaattgtttgtatatcacgcagacgatgagaattctgtgtggcggagtgaggaatttccttcgagtgatgggtcgggtgcgtttgttggagcggtttgctggagacga---------gggcgaaatcacgaccttctctctgctgtggctgcaaactctgacggttct--------ctacagttgattcaagcctcgcctcctgttgccgctacaactgaattataa
>Mgl0233260.1_OG0007552
---------------------------------------------------------------------------------------atgccggacaaggaaggtaataattcagatatggaaatggtgccggggttccgcccggtggcaacatt---------------cacgtcatccggcagtgaggcttcggacgccatcagctccatcgatttcagccccgacgggtctcacttcgcaacgggcggcctggccaaaaagatccgcgtgtatggcttcgtcgaaagaaagccgggcgacatggcctccgggtcgcggaagaggacatgcccggcagaagccgctgggctacaaaaactcgacgagatttatacaccggcaaagttgagcagtgtggcgtggtgcccgtccgaccgtag---cgttatctgttgcggcgactatgacggcgtggtgaccgattgggacgccgagtgcggcgtcgcagtggtggaacgctacgaccacgacgggaggcgggtgtggagcgtggattacagccgggtggagcatcaccctggtctctgcgcctccgcctccgccgacggcaccgtcagattatggaacgcccgaacggacaccagtgtggcaaccatgaggccctcgcccgcaggggcctccgtctgctccgcgcaatttagccccttttctccaactctcttagcggcggcgtccgcggacgggagcttttctttgttcgacattcggaagacggagaaatgtgtgacgagtacccgggggcacgcccgggcggtgagttacgtccggtttgtggacaacagccgggtggtgtccgcgtctatcgataacacgctcaaggtgtgggatatggatggcgggagtgtttgtaggctttcgaggaaatgggaggggcagcatctgaacgtgaagaactttgtggggttatcggtgctggagaagggcgggggactcattgcctgcggatcagagaccaaccaagtgtttgtatatcacagagatgatgagcgctcattgtggcggagcgccaagttcccttcggctaatgattcagggccgtttgtgggagccgtttgctggagacgggtggacgatgggcatagcgatgacgttcattctctcttggccgcaaattctgacgggtctagtctcacctacatccacaaaaaatcaca--tcatgttactcaca------atgtctaa

>SEGI_16506_OG0007553
---------------------------------------------------------------------------------------------------------------------------------------------------------------------------------------------------------------------------------------------------------------atggggaggctgcaagcgttgctggagatagacgagaatgtaatagcaaaaacagcacatcctggtgctggtgctggtgctgttactggtaaggtagcaccgccttggcagggacaaggtctggagttccaagatttgtcatacaccgttacgaagaaaatcaagaaggacggccaaaatatttctaaggaagcggacctgttgcatgagattaccggccaggctctgcgcgggcagctctcagccgtcatgggtcccagcggagccggtaaatccaccttcctcgatgctctcgccggtagaatcgcctctggtagtcttcgaggatccgtcagcgttgatggcagaccggtgagcacaagctacatgaaaatgatatcggcatacgtaatgcaggatgaccaactttttcctatgctcaccgtctacgaaacattcctctttgccgccgagattcgtctccctccttctgtgacctcttctgagaaacgagagagagtcgaagagctggtggacgaactcggtttaaagagtgcaatgcacacgtacatcggagacgaaggcaggcgtggagtgtccggcggagaaaggaggagagtgtcgataggggtggacataattcataagccgtcattgttattcctggacgagcccacctctggactcgactccaccagcgccttcagcgtcgtcgaaaaagtgaaggacattgcaaagaagggtagcatcgtcatcatgacaatccaccagccctcctttaggattcagatgcttctcgaccacctcataattctttcaagggggcatctggtatacatgggtggtccaaacaacgttcaggggtacctgtcgggcttcggaagagaggtacccgagggggagaacgacatagaatacatgatggacgtcatcaaacagtacgagggatcgactgtgggactggagccccttctcgcctaccaaaaagatggaaccaaacccagcggagctg---------------ccagaacgcctacccggagaaagccgcatgcaaagactgccatgcgaggagggtccaaca---------caccaatgccagtgcgaggagggtccaagacatcccactcaaaaacccccgcccgacgagagagcagaatcgaggatgattcagaagaagattcggaccactctctcgaacgcaaatcgtacattcagaacggcaggcctcctcgcctggcttccgacttctacaagggcttctcaaccgcagtatggcgaacgcccagtcgtgcacccaactggtccacaccagccaactggtccacaccagcgaggactccggggcgaacgccgggcgtaaccccggggaggtcatcaatgtggtccgcgacctcttggcgcacgcccgcccggacccctagccgaacgcccgtctccagctatgtgctccaaacccctcaccg--cacgcccctttcgaaaacatacgcaccggcag--------------taccggtggtcgccgtgcagcagccggcaccggaggagttcataagcatgagcgac------ctaggcgaatatgatgactattatgaagatgatgagtttgagcacggctccaagttcgccaacccgtggatccgtgaagtagccgtgctggcgtggcgtaacatgctgaacgtgattcgaaccccggagctgttcctctcccgcgagatagtcttgaccgtcatggctcttgtcctcgccactctcttccaaaacctctacagcgaaaagctcatccgtgaaaatggagtaaagaacgtgaaccacattctctccttctacatattcgcagtctgcctgctcttcttctcgtccaacgacgcagtcccaaccttcatacaggagcgctttatattcatcagggaaacctctcacaacgcctacagagcctcctcctacgtcatatcctcctttattgtgtacctgcctttctttgccgtgcaggcggccacctttgcgctgctaacatataaggtttggctccatctacaagggaactttttctactactggctcactctctttgtttccctcgtctccaccaacgcctacgtcatgctggtgagcgccacggttcccagctatatcacaggctacgcggtcgtcattgcaacaaccgccattttcttcctcaactgcggcttcttcctcaagaaatcggctatcccaccatattggatatggatacattacatctccgccataaagtacccatttgaggctcttctgctgaaccagttcaaaggagataggtgctacaactatggcccacccgttcctcagccgggacctcttggccagattaaatt---------acttccacagaacaggactgatcaaacttgtgggttaatcggtgacgatgtgcttctcaccatggacattgatcaacagaggatttgggtcgacattctcattctttttgcgtggggtgttctttaccgctttatgttctatctagtgctccgtttctggtgcagaaacgtgagaaaatag
>SESE_034903_OG0007553
atgaagaatggcagaggagagctagggaggtcaggggaaaaaggacgaaggagggaggaagacgggagaaaaggagaatggaggaaggaagaaagaatggaggggggaggcgggaagcgggagaagaacaaggcgaaggagggaggaagacgggagaaaggagaaaggagaacggaggaagggagaaaggatggaggcaaagacggtgctagaggacgggaaggagaacggagattggagaggagtgaatcgaaaatggggaggctgcacgcgttgctggagatggacgagaatgtaatagcaaaaacagcacatc------ctggtgctggtgctgttgccggtaaggtagcaccgccttggcagggacaaggtctggagttccaagatttgtcatacgccgttacgaagaaaattaagaaggacggccaaactatttctaaggaagtggacctgctgcatgagattaccggccaggctctgcgagggca------------------------------------------------------------------------------------------------------------------ggtgagcacaagctacatgaaaatgatatcggcatacgtaatgcaggatgaccaactttttcctatgctcaccgtctacgaaacattcctctttgccgccgagattcgtctccctccttctgtgagctcttctgagaaacgagagagagtcgaagagctggtggatgaactcggtttgaagagtgcaatgcacacgtacatcggagacgaaggcaggcgtggagtatccggtggagaaaggaggagagtgtcgataggggtggacataattcataagccgtcattgttattcctggacgagcccacctctggactcgactccaccagtgccttcagcgtcgtcgaaaaagtgaaggacattgcaaagaagggtagcatcgtcatcatgtcaatccaccagccctcctttaggattcaaatgcttctcgaccgcctcataattctttcaagggggcatctggtatacatgggtggtccaaacaacgttcaggggtacctgtcgggcttcggaagagaggtacccgagggggagaacgacatagaatacatgttggacgtcatcaaagagtacgagggatcgactgtgggactggagccccttctcgcctaccaaaaagatggcatcaaacccagcggagctgccaggacgccgcagcccagaacgcctgcgcgcagaacgccgcatgcaaagactagcatgcgaggagggtccaacacaacccaaccaacaatgccagtgcgaggagggtccaagacaccccactcaaaaacccccacccgacgagagagcagaattgaggacgattcagaagaagattccgaccactctctggaacgcaaatcgtacatgcacagcggcaggcctcctcgcctggcctccgacttctacaagggcttctcaaccgcagtatggcgaacgcccagtcgtgcacccaactggtccacaccggcg------------------aggactccggggctaacgccgggcgtaaccccggggcggtcatcaatgtggtccgcgacctcttggcgcacgcccgcccggacccctagccgaacgcccgtctccagctctgtgctcaaaacccctcaccg--cacgcccgtttcgaaaacatacgcaccggcag--------------taccagtcgtggccgtgcagaagccgactccggaggagttcataagcatgagcgac------ctaggcgaatatgatgactattatgaggatgatgagtttgagcacggctccaagttcgccaatccgtgggtccgcgaagtagccgtgctggcgtggcgtaacctgctgaacgtgattcgaaccccggagctgttcctctcccgcgagatagtcttgaccgtcatggcccttgtcctcgccactctcttccgaaacctcgacaacgaacatctcatcaatgaaaatggcgtaaagaacgtgaaccacattctctccttctacatattcgcagtgtgcctgctcttcttctcgtccaacgacgcagtcccgaccttcatacaggagcgctttatattcatcagggaaacctctcacaacgcctacagagcctccgcctacgtcatatcctcctttatcgtctacctgcccttctttgccgtgcaggcggccacctttgcgctgctaacatataaggttttgctccatctacaaggaaactttttctactactggctcactctctttgtttccctcgtctccaccaatgcctacgtcatgctggtgagcgccacggttcccagctatatcacaggctacgcggtcgtcattgcaacaaccgccattttcttcctcaactgcggcttctttctcaagagatcggctatcccaatatattggaaatggatacattacatctccgccataaagtacccatttgaggctcttctgctgaaccagttcaaaggagggaagtgctacaactatggcctgcccgttcctcagccgggacctcttggccagattaaatttgcccatgggtttccacagaacatgactgcacaaacttgtgggttggtcggtgacgatgtgcttagcaccatggacattaatgaacagaggatttgggtcgacattctcattctttttgcgtggggtgttctttaccgctttatgttctatttagtgctccgtttctggtgcaaaaacgagagaaaatag
>SESE_028389_OG0007553
atgaagaatggcagaggagagccagggaggtcgagggaaaaaggacgaaggagggaggaatacaggagaaaaggagaacggaggaaggaagaaagaatggaggtgggaggcgggaagcgagagaagaacagggcaaaggagggaggaagacgggagaaaggagaaaggagaatggaggaagggagaaaggatggaggcaaggacggtgctagaggacgggaaggagaacggagattagagaggagtgaatcgaaaatggggaggatgcaagcgttgctggagatggacgagaatgtaatagcaaaaacagcacatc------ctggtgctggtgctgttgccggtaaggtagcaccgccttggcagggacaaggtctggagttccaagatttgtcatacgccgttacgaagaaaattaagaaggacggccaaactatttctaaggaagtggacctgctgcatgagattaccggccaggctctgcgagggca------------------------------------------------------------------------------------------------------------------ggtgagcacaagctacatgaaaatgatatcggcatacgtaatgcaggatgaccaactttttcctatgctcaccgtctacgaaacattcctctttgccgccgagattcgtctccctccttctgtgagctcttctgagaaacgagagagagtcgaagagctggtggatgaactcggtttgaagagtgcaatgcacacgtacatcggagacgaaggcaggcgtggagtatccggtggagaaaggaggagagtgtcgataggggtggacataattcataagccgtcattgttattcctggacgagcccacctctggactcgactccaccagtgccttcagcgtcgtcgaaaaagtgaaggacattgcaaagaagggtagcatcgtcatcatgtcaatccaccagccctcctttaggattcaaatgcttctcgaccgcctcataattctttcaagggggcatctggtatacatgggtggtccaaacaacgttcaggggtacctgtcgggcttcggaagagaggtacccgagggggagaacgacatagaatacatgttggacgtcatcaaagagtacgagggatcgactgtgggactggagccccttctcgcctaccaaaaagatggcatcaaacccagcggagctgccaggacgccgcagcccagaacgcctgcgcgcagaacgccgcatgcaaagactagcatgcgaggagggtccaacacaacccaaccaacaatgccagtgcgaggagggtccaagacaccccactcaaaaacccccacccgacgagagagcagaattgaggacgattcagaagaagattccgaccactctctggaacgcaaatcgtacatgcacagcggcaggcctcctcgcctggcctccgacttctacaagggcttctcaaccgcagtatggcgaacgcccagtcgtgcacccaactggtccacaccggcg------------------aggactccggggctaacgcagggcgtaaccccggggcggtcatcaatgtggtccgcgacctcttggcgcacgcccgcccggacccctagccgaacgcccgtctccagctctgtgctcaaaacccctcaccg--cacgcccgtttcgaaaacatacgcaccggcag--------------taccagtcgtggccgtgcagaagccggctccggaggagttcataagcatgagcgac------ctaggcgaatatgatgactattatgaggatgatgagtttgagcacggctccaagttcgccaatccgtgggtccgcgaagtagccgtgctggcgtggcgtaacctgctgaacgtgattcgaaccccggagctgttcctctcccgcgagatagtcttgaccgtcatggcccttgtcctcgccactctcttccgaaacctcgacaacgaacatctcatcaatgaaaatggcgtaaagaacgtgaaccacattctctccttctacatattcgcagtgtgcctgctcttcttctcgtccaacgacgcagtcccgaccttcatacaggagcgctttatattcatcagggaaacctctcacaacgcctacagagcctccgcctacgtcatatcctcctttatcgtctacctgcccttctttgccgtgcaggcggccacctttgcgctgctaacatataaggttttgctccatctacaaggaaactttttctactactggctcactctctttgtttccctcgtctccaccaatgcctacgtcatgctggtgagcgccacggttcccagctatatcacaggctacgcggtcgtcattgcaacaaccgccattttcttcctcaactgcggcttctttctcaagagatcggctatcccaatatattggaaatggatacattacatctccgccataaagtacccatttgaggctcttctgctgaaccagttcaaaggagggaagtgctacaactatggcctgcccgttcctcagccgggacctcttggccagattaaatttgcccatgggtttccacagaacatgactgcacaaacttgtgggttggtcggtgacgatgtgcttagcaccatggacattaatgaacagaggatttgggtcgacattctcattctttttgcgtggggtgttctttaccgctttatgttctatttagtgctccgtttctggtgcaaaaacgagagaaaatag
>SESE_026124_OG0007553
---------------------------------------------------------------------------------------------------------------------------------------------------------------------------------------------------------------------------------------------------------------atggggaggctgcatgcgttgctggagatggacgagaatgtaatagcaaaaacagcacatc------ctggtgctggtgctgttgccggtaaggtagcaccgccttggcagggacaaggtctggagttccaagatttgtcatacgccgttacgaagaaaattaagaaggacggccaaactatttctaaggaagtggacctgctgcatgagattaccggccaggctctgcgagggca------------------------------------------------------------------------------------------------------------------ggtgagcacaagctacatgaaaatgatatcggcatacgtaatgcaggatgaccaactttttcctatgctcaccgtctacgaaacattcctctttgccgccgagattcgtctccctccttctgtgagctcttctgagaaacgagagagagtcgaagagctggtggatgaactcggtttgaagagtgcaatgcacacgtacatcggagacgaaggcaggcgtggagtatccggtggagaaaggaggagagtgtcgataggggtggacataattcataagccgtcattgttattcctggacgagcccacctctggactcgactccaccagtgccttcagcgtcgtcgaaaaagtgaaggatattgcaaagaagggtagcatcgtcatcatgacaatccaccagccctcctttaggattcaaatgcttctcgaccgcctcataattctttcaagggggcatctggtatacatgggtggtccaaacaacgttcaggggtacctgtcgggcttcggaagagaggtgcccgagggggagaacgacatagaatacatgttggacgtcatcaaagagtacgagggatcgactgtgggactggagccccttctcgcctaccaaaaagatggcatcaaacccagcggagctgccaggacgccgcagcccagaacgcctgcgcggagaacgccgcatgcaaagactagcatgcgaagagggtccaacacaacccaaccaacaatgccagtgcgaggagggtccaagacaccccactcaaaaacccccgcccgacgagagagcagaattgaggacgattcagaagaagattccgaccactctctggaacgcaaatcgtacatgcacagcggcaggcctcctcgcctggcctccgacttctacaagggcttctcaaccgcagtatggcgaacgcccagtcgtgcacctaactggtccacaccagcg------------------aggactccggggcgaacgccgggcgtaaccccggcgcggtcgtcaatgtggtccgcgacctcttggcgcacgcccgcccggacccctagccgaacgcccgtctccagctatgtgctcaaaacccctcaccg--cacgcccgtttcgaaaacatacgcaccggcag--------------taccagttgtcgccgtgcagaagccgccaccggaggagttcataagcatgagcgac------ctacgcgaatatgatgactattatgaagatgatgagtttgagcacgggtccaagttcgccaacccgtgggtccgtgaagtagccgtgctggcgtggcgtaacctgctgaacgtgattcgaaccccggagctgttcctctcccgcgagatagtcttgaccgtcatggcccttgtcctcgccactctcttccgaaacctctacaaagaagatctcatccatgacaatggcgtaaagaacgtgaaccacattctctccttctacatattcgcagtgtgcctgctcttcttctcgtccaacgacgcagtcccgaccttcatacaggagcgctttatattcatcagggaaacctctcacaacgcctacagagcctcctcctacgtcatatcctcctttatcgtctacctgcccttctttgccgtgcaggcggccacctttgcgctgctaacatacaaggttttgctccatctacaaggaaactttttctactactggctcactctctttgtttccctcgtctccaccaatgcctacgtcatgctggtgagcgccacggttcccagctatatcacaggctacgcggtcgtcattgcaacaaccgccattttcttcctcaactgcggcttctttctcaagagatcggctatcccaaattattggatatggatacattacatctccgccataaagtacccatttgaggctctcctgctgaaccagttcaaaggagggaagtgctacaactatggcctgcccgttcctcagccgggacctcttggccagattaaatttgcccatgggtttccacagaacatgactgcacaaacttgtgggttggtcggtgacgatgtgcttagcaccatggacattaatgaacagaggatttgggtcgacattctcattctttttgcgtggggtgttctttaccgctttatgttctatttagtgctccgtttctggtgcaaaaacgagagaaaatag
>Tyu0169880.1_OG0007553
---------------------------------------------------------------------------------------------------------------------------------------------------------------------------------------------------------------------------------------------------------------atggggaggctgcagacattgctgaagattgacga---------------------------------------------------------------------------------------------------------------------gaaaaggatggaaaatatggccattcctcctgctaaaagaggaggattttcg---------acaggacaaggctctcagggggaggtgacagcagtcatgggcccaagtggagctggtaaatccacatttttggatgctcttgcaggcagaattgcctcaggaagcctcggaggatc---------------------tgtgagtacgagctacatgaaaatgatatcggcatacgtaatgcaggatgaccagctcttccccatgctcaccgtttacgaaacactgctctttgccgctaacattcgcctccctccttatgtcaccaaacaagagaaagaaaagcgagtagaagatctccttgatcagctcggattgaaga--------------------------cgaaggaagcgcggagtgt-cgggggagagaggaggagagtgtcgattggggtggacataattcatgggccgtcactgttatttctagacgagcccacgtcgggacttgactctaccagtgccttcagcgtggtggaaaaagtgaaagacattgctaagagtggcagcatcgtcatcatgaccatccaccaaccttccttcagaattcagatgctcctcgaccacctcatcatccttgcaagggggaatttggtgtacacaggcagtccgagagtggttgaggagcacataacagggttcggaagacaggtaccggagggtgagaacagcatagaatacctcctggacgtaatcaaagaatacgagggatccaccgtgggtctcgaaccattggtggcctaccaacgagagggcaccaaacctagcgaggcggagaagacgccgctgcccaaaacacccgcccg------------cgcaaagacgtcgctgcccaaaacgtcc------gcccacggaaagacgtcgctgc---------ccaaaacgcccgcctggaaaagcgcgagcgacctcta---cagagtcgacgaagactcggaagaaaacctcgaccactcgctggagcgcaaatccaccctacacagcatcgtgcatcccagcctcgcctccgacttctacaagggcttcagttcagtgctctggcgcacgcccagccgcccgccgacgtggtccacacccgcc------------------cgaaccccaggacgcacacccagcgtgacctccggcagctccgcgatgtggtccgcgacctcgtggcgcacacccg------------gcaggacgccggtctccgccttccacctcaaaaccctcaacgagccacgccccttcgaaaggcatccgcactggaagccccacccggcccccgcccgtgttaaccctcgacaaagaagcgcagttggagttcgcgagctcgagcgacgtcgagctcgacgacgaggaggaggtggcggaagcggaatacctgtaccgcggatccaagttcgcgaacccctggatccgcgaagtatctgtcctgtcgtggcgcaacctcctcaacgtgattcgaaccccggagctgttcctctcccgagaaatagtcctcacagtcatggcactcgtcctcgccaccctcttcaaaaacctgcacagcgaaaagctcatccacgacaacggcattaa-------------------------------------------------------------------------------------------------------------------------------------------------------------------------------------------------------------------------------------------------------------------------------------------------------------------------------------------------------------------------------------------------------------------------------------------------------------------------------------------------------------------------------------------------------------------------------------------------------------------------------------------------------------------------------------------------------------------------------------------------------------------------
>Mgl0300400.1_OG0007553
---------------------------------------------------------------------------------------------------------------------------------------------------------------------------------------------------------------------------------------------------------------atggggaggctgcaagcgttgctggagatagacgagaatgtaatggcaaagacagcacatc------ctgctgctggtgctgttgccggtaaggtagcaccgcgttggcagggacaaggtctggagttccaagatttgtcatacaccattacgaagaaaatcaagaaggacggccaaaatatttccaaggaagtggacctgctgcatgagattaccggccaggctctgcgagggcaggtctcagctgtcatgggtcccagcggagccggtaaatctaccttcctcgatgctctcgccggtagaatcgcctctggtagcctccgaggatccgtcagcatagatggcagaccggtgagcacaagctacatgaaaatgatatcggcatacgtaatgcaggatgaccaactttttcctatgctcaccgtctacgaaacattcctctttgccgccgagattcgtctccctccttctgtgagctcatctgagaaacgagagagagtcgaagagctggtggacgagctcggtttgaagagtgcaatgcacacctacatcggagacgaaggcaggcgtggagtatccggaggagaaaggaggagagtgtcaataggggttgacataattcataagccatcattgttattcctggacgagcccacctctggactcgactccaccagtgccttcagcgtcgtcgaaaaagtgaaggacattgcaaagaagggtagcatcgtcatcatgacaatccaccagccctcctttaggattcaaatgcttctcgaccgcctcataattctttcaagggggcatctggtatacatgggtggtccaaataacgttcaagcgtacctatcgggcttcggaagagaggtacccgagggggagaacgacatagaatacatgttggacgtcatcaaagagtacgagggatcgactgtgggactgaagccccttctcgcctaccaaaaagacggcaccaaacccagcggagctgccaggactccgctgcccagaacgcctgcccggagaaagccgcatgcaaagactgacatgcgaggagggtccaacacaacccagccaacaatcccagtgcgaggaggttccaagacatcccactcaaaaacccctacccgacgagagagcagaatcgaggatgattcagaagaagattccgaccactctctggaacgcaaatcgtacatgcacagcggcaggcctcctcgcctggcctccgacttctacaagggcttctcaaacgcagtatggcgaacgcccggtcgtgcacccgactgggccacaccggcc------------------aggactccggggcgaacgccgggcgtaacacccggccggtcatcaatgtggtccgcgacctcttggcgcacgcccgcccggaccccgagtcgaacgcccgtctccagctatgtgctcaaaacccctcaccg--cacacccttgtcaaaaacatacgcaccggcag--------------cacaggtggtcgccgtgcagaagccggcaccggaggagttcataagcatgagcgag------ctgggcgaatatgatgactattataatgatgatgaggttgagcacggctccaagttcgccaacccgtgggtccgtgaagttgccgtgctggcgtggcgtaatctgttgaacgtgattcgaacccccgagctgttcctgtctcgcgagatagtcttgaccgtcatggcccttgtcctcgccactctcttccaaaacctctacaaggaagagcgcatccaggaaagtggcgtaaagaacgtgaaccacatcctctccttctacatattcgcagtctgcctgctcttcttctcgtccaacgacgcagtcccgaccttcatacaggagcgctttatattcatcagggaaacctctcacaacgcctacagagcctcctcctacgtcatatcctcctttattgtgtacttgcccttctttgccgtgcaggccgccacctttgcgctgctaacatataaggtttggttgcatctacaaggaaactttttctactactggctcactctctttgtttccctcgtctccaccaacgcctacgtcatgctggtgagcgccacggttcccagctatatcacaggctatgcggtcgtcattgcaacaaccgccattttcttcctcaactgcggcttcttcctcaagaaatcggctatcccaccatattggatatggatacattacatctccgccataaagtacccatttgaggctcttctgctgaaccagttcaaaggagggaagtgctacaactatggcccgcccgttcctcagccgggacctcttggccagattaaatataaccgtgtcctcccacagaacataactgaagaaacatgtgggttggtcggtgacgatgtgctttacaccatggacattgatgagcaaaggatttgggtcgatattctcattctttttgcgtggggtgttctttaccgctttatgttctatctagtgctccgtttctggtgcagaaacgagagaaaatag

>SEGI_40875_OG0007554
atggaagccttgcagaggcttggtaacaaggaggaggcttcaccagtccatttgagtggagaacaaaataacagtccactatgtggtcaggaaaacctaaagaagaggcctattttgcaaaaattgaaggatagcaagaaagaagatggtgagattgtagtagaggatgaatatgaaaagattgaggaacttgaagctggtggatttctattggaagaaatggaggacaagactacatttattgcaatagaagaagagatttctttaaagaacacctatgaagttgagaaggatgatttactcattcagattgaaagagaatgggatcaacttattgcaggggaagcaaaagttgcattagtggaggatactaaggaaactgaagaaagtgaaggggatgatttattgatgcgaatagcaacaattgaaagagaatggaatgagaaaatttcagctaatgcaaagtttgcagccaaaggtaaagaggtaatttcatactttagtgcatgttttgatgatattgagaatttaaaagtagagtcaaaggttgcaacattaaatcctttggaagtagatgtgagtggtgaacagattgaggtgaaaatgaagttttcttatgattgtttgattgaaagtattggagatgaagatcaaattgcagcaacaatatgtcattttgaaggcataataggagtgacaaacaagattgcaaaccaagtaaaggaggaggaaaacggtaaaacaatagtagaggttgcattggggggagccgcagggggcccggcaaaaacggagaagagtagagtagaggtaagacgggttaaaacttggacgccatactgggacctgacagttggccaatcatcggactcatatttgggttcttacagcaacaaagttcgtttcttgtgtacacgtgtaagctggtgtacacacgtgtgcttaaagcatggtcgtgagtgctcgggacgactggacattggaattaatatatgggtgagagtcactcacttgttgctcccatcaggaggtaccatctcatctcatctggcttttgcagtcaggaaaagaagcctcacaacaatcataacaacaataataataattacaatggggagacagccctgttgtgataaggttggattgaagaaaggaccctggactgctgaagaagaccagaagctcattacttttattctcaacaatggccattgttgctggcgtgctgttccaaagcttgctggtctgcttagatgtgggaaaagctgcagattgagatggacaaattaccttcggcctgacttgaagcggggagttctctccgagtctgaagagcagctcatcattgatcttcatgcgcaccttggtaacagatggtcgaagattgcttcacatttgcctgggcgtacagataatgagataaagaattactggaacacccacatcaagaaaaagctcaaacgcatgggaattgatcccgtgacccaccggcctatttctgatcaagtacctgacatgaattaccattccacagaaaacaaggcatttcctactgttttggggatgccaaatacagaggagtacttagaaccccaattagacttaaatccttacaacaatatggaaatggccagaattaataataataatgatggtgcgaaggaagcctccagtcggtctaatgactcagaattgacagaggaggaaaagagcgttgacagcgtgaaggaggcaggacagcttagtgcatcagaaggttatgggttcgagcctcgcctggaattgttgcctgcagctgaagaccagaattttgaaaactttgtgggaacatccccaagtttagattt------tggcaattcacctctgttccagtcgcaggggtcgccattgttgagggtacctgagggagaagggctgttggaaatttcaaatgatattattgattgtgcaaatattcaagac---ggtgcttcttcag---aattaatcaaagatgaatataccgtggattcttgtttatcatcatttgattataacagggaaattcaaacacccatttgctcttcagcagcagaaattcaatggacacatgaaatgctggtcacagattcacttcttcctacgcctgaaaacaacatgcaagcatccctatggcaacaagattcagatgacgcatttcctggatgggatggagatatattggaccatgacatcaatgttgccaactgttgtttttctagtgctttttactaa
>SESE_032686_OG0007554
------------------------------------------------------------------------------------------------------------------------------------------------------------------------------------------------------------------------------------------------------------------------------------------------------------------------------------------------------------------------------------------------------------------------------------------------------------------------------------------------------------------------------------------------------------------------------------------------------------------------------------------------------------------------------------------------------------------------------------------------------------------------------------------------------------------------------------------------------------------------------------------------------------------------------------------------------------------------------------------------------------------------------------------------------------------------------------------------------------------------------------------------------atggggagacagccctgttgtgataaggttggactgaagaaaggaccctggactgccgaagaagaccagaagctcattacttttattctcaacaatggccattgttgttggcgcgctgttccaaagcttgctggtctacttagatgtgggaaaagctgcagattgagatggacaaattaccttcggcctgacttgaagcggggagttctgtctgagtctgaagagcagctcatcattgatcttcatgcccaccttggtaacagatggtcgaagattgcttcacatttgcctgggcggacagataatgagataaagaattactggaacacccacatcaagaaaaagcttaaacgcatgggaattgatcccgtgacccaccggcctatttctgatcaagtacctgacatgaattaccattccacagaaagcaacacatttcctactgttttggggatgtcaaatacagaggattacttagaaccccaattagacttaaatccttacaataatatggaaatggccagaattaataataacaatgatgctgcgaaggaagcctgcagtgggtctaatgaatcagaattgacagaggaggaaaagagcgttgacagtgtgaaggaggcaggacagcttagtgcatcagaaggttatgggttcgagcctcgtctggaattgttccctgcagctgaagaccagaattttgaaaactttgtgggaacatccccaagcttagatttcctcaatggcaattcacctctgttccatccgcaggggtcgccattgttgagggtacctgagggagaagggcttttggaaatttcaaatgatattattgattgtgcaaatattcaagacgcaggtgcttcttcag---aattaatcaaagatgaatataccgtggattcttgtttatcatcatatgattataacagggaaattcaaacacccatttgctcttcaccagcagaaattcaatggacacatgagatgctggtcacagagtcccttcttcctacgcctgaaaacaacatgcaagcatccttatggcaacaagactcatatgacgtatttcctggatgggatggagatatattggaccatgacatcaatgttgccaactgttgtttttctagtgctttttactaa
>SESE_032289_OG0007554
------------------------------------------------------------------------------------------------------------------------------------------------------------------------------------------------------------------------------------------------------------------------------------------------------------------------------------------------------------------------------------------------------------------------------------------------------------------------------------------------------------------------------------------------------------------------------------------------------------------------------------------------------------------------------------------------------------------------------------------------------------------------------------------------------------------------------------------------------------------------------------------------------------------------------------------------------------------------------------------------------------------------------------------------------------------------------------------------------------------------------------------------------atggggagacagccctgttgtgataaggttggactgaagaaaggaccctggactgccgaagaagaccagaagctcattacttttattctcaacaatggccattgttgttggcgcgctgttccaaagcttgctggtctgcttagatgtgggaaaagctgcagattgagatggacaaattaccttcggcctgacttgaagcggggagttctgtctgagtctgaagagcagctcatcattgatcttcatgcccaccttggtaacagatggtcgaagattgcttcacagttgcctgggcggacagataatgagataaagaattactggaacacccacatcaagaaaaagcttaaacgcatgggaattgatcccgtgacccaccggcctatttctgatcaagtacctgacatgaattaccattccacagaaagcaacacatttcctactgttttggggatgtcaaatacagaggattacttagaaccccaattagacttaaatccttacaataatatggaaatggccagaattaataataataatgatggtgcaaaggaagcctccagtgggtctaatgaatcagaattgacagaggaggaaaagagcgttgacagtgtgaaggaggcaggacagcttagtgcatcagaaggttatgggttcaagcctcgtctggaattgttccctgcagctgaagaccagaattttgaaaactttgtgggaacatccccaagtttagatttcctcaatggcaattcacccctgttccatccgcaggggtcgccattgttgagggtacctgagggagaagggctgttggaaatttcaaatgatattattgattgtgcaaatattcaagacgcaggtgcttcttcag---aattaatcaaagatgaatataccgtggattcttgtttatcatcatttgattataacagggaaattcaaacacctatttgctcttcaccagcagaaattcaatggacacatgagatgctggtcacagagtcacttcttcctacacctgaaaacaacatgcaagcatccttatggcaacaagactcatatgacgtatttcctggatgggatggagatatattggaccatgacatcaatgttgccaactgttgtttttctagtgctttttactaa
>SESE_008793_OG0007554
--------------------------------------------------------------------------------------------------------------------------------------------------------------------------------------------------------------------------------------------------------------------------------------------------------------------------------------------------------------------------------------------------------------------------------------------------------------------------------------------------------------------------------------------------------------------------------------------------------------------------------------------------------------------------------------------------------------------------------------------------------------------------------------------------------------------------------------------------------------------------------------------------------------------------------------------------------------------------------------------------------------------------------atgggtaagagagagtcacttgttgctcccattcggaggtaccatctcatctcatctggcttttgcagtc-aggaaagaagcctcacaacaatcataacaacaataataataattacaatggggagacagccctgttgtgataaggttggactgaagaaaggaccctggactgccgaagaagaccagaagctcattacttttattctcaacaatggccattgttgttggcgcgctgttccaaagcttgctggtctgcttagatgtgggaaaagctgcagattgagatggacaaattaccttcggcctgacttgaagcggggagttctctctgagtctgaagagcagctcatcattgatcttcatgcccaccttggtaacagatggtcgaagattgcttcacagttgcctgggcggacagataatgagataaagaattactggaacacccacatcaagaaaaagcttaaacgcatgggaattgatcccgtgacccaccggcctatttctgatcaagtacctgacatgaattaccattccacagaaagcaacacatttcctactgttttggggatgtcaaatacagaggattacttagaaccccaattagacttaaatccttacaataatatggaaatggccagaattaataataataatgatggtgcaaaggaagcctccagtgggtctaatgaatcagaattgacagaggaggaaaagagcgttgacagtgtgaaggaggcaggacagcttagtgcatcagaaggttatgggttcaagcctcgtctggaattgttccctgcagctgaagaccagaattttgaaaactttgtgggaacatccccaagtttagatttcctcaatggcaattcacccctgttccatccgcaggggtcgccattgttgagggtacctgagggagaagggctgttggaaatttcaaatgatattattgattgtgcaaatattcaagacgcaggtgcttcttcag---aattaatcaaagatgaatataccgtggattcttgtttatcatcatttgattataacagggaaattcaaacacctatttgctcttcaccagcagaaattcaatggacacatgagatgctggtcacagagtcacttcttcctacacctgaaaacaacatgcaagcatccttatggcaacaagactcatatgacgtatttcctggatgggatggagatatattggaccatgacatcaatgttgccaactgttgtttttctagtgctttttactaa
>Tyu0211590.1_OG0007554
------------------------------------------------------------------------------------------------------------------------------------------------------------------------------------------------------------------------------------------------------------------------------------------------------------------------------------------------------------------------------------------------------------------------------------------------------------------------------------------------------------------------------------------------------------------------------------------------------------------------------------------------------------------------------------------------------------------------------------------------------------------------------------------------------------------------------------------------------------------------------------------------------------------------------------------------------------------------------------------------------------------------------------------------------------------------------------------------------------------------------------------------------------------------------------------------------------------------------------------------------------------------------------------------------------------------------------------------------------------------------------------------------------------------------------------------------------------------------------------------------------------------------------------------------------------------------------------------------------------------------------------------------------------------------------------------------------------------------------------------------------------------------------------atgacggaggcagcacagctcagtgttccaggaggttatgggttcgatcctcgtgtggagttattggccacagctgagccccaaaactttgaaaatttcgctgcgacatccccatgttttgatttcttgaatggcaatgcaatgctcttccagcagcaggggtcgccattgttgagggtgccggacgaagaatgcctgttggaattctcagaagatataattgggtgtgcaaatgcccaagaa---ggggaatcttcggatcagttaatcaaagatgaattttctgtgaattcttgtctatcgtcatttaattacagtggggaaactcaagcacccatttgctcttcggcaacagaaatgcaatggacacatgacatgctggtcacgggttcgattctccctgcccctgaaactgacatgcaagcatccttatggcaagaacaaccagaagatgcatttcctggatgggatggagatatcttgcatcatggcatcaatgttgccaactgctgtttttctaatcctttttactaa
>Mgl0300410.1_OG0007554
-------------------------------------------------------------------------------------------------------------------------------------------------------------------------------------------------------------------------------------------------------------------------------------------------------------------------------------------------------------------------------------------------------------------------------------------------------------------------------------------------------------------------------------------------------------------------------------------------------------------------------------------------------------------------------------------------------------------------------------------------------------------------------------------------------------------------------------------------------------------------------------------------------------------------------------------------------------------------------------atggtcgtgagtgctcgggacgactggacattggaattaatatatg--------------------------------------------------------------------ggaaaagaagcctcacaacaatcataac---------aataattacaatggggagacagccctgttgtgataaggttggactgaagaaaggaccctggactgccgaagaagaccagaagctcattagttttattctcaacaatggccattgctgttggcgcgctgttccaaagcttgctggtctgcttagatgtgggaaaagctgcagattgagatggacaaattaccttcggcctgacttgaagcggggagttctctccgagtctgaagagcagctcatcattgatctccatgcccaccttggtaacagatggtcgaagattgcttcaaatttgcctgggcgtacagataatgaaataaagaattactggaacacccacatcaagaaaaagctcaaacgcatgggaattgatcccgtgacccaccggcctatttctgatcaagtacctgacatgaattaccattccacagaaagcaagacgtttcctactgttgtggggatgtcaaatgcagaggagtacttagaaccccaactagacttaaatccttacaataatatggaaatggccagaattaataacaataatgatgctacgaaggaagcctccagtcggtctaatgaatcagaattaacagaggaagaaaagagcgttgacagtatgaaggaggcaggacagtttagtacatcagaatgttatgggttcgagcgccgtgtggaattattgcctgcagctgaagaccagaattttgaaaactttgtgggaacatccccaactttagatttcctcaatggtgattcacctctgttccatccgcaggggtcgccattgttgagggtacctgacggagaagggctgttggaaatttcaaatgatattattgattgtgcaaatattcaagac---ggtgcttctgcag---aattaatcaaagatgactataccatgaattcttctttaccatcatttgattataacagggaaattcaaacacccatttgctcttcagcagcagaaattcaatggacacatgagatgctggtcacagagtcacttcttcctacccctgaaaacaacatgcaagcatccttatggcaacaagattcagatgacgcatttcctggatgggatggagatatattggaccatgacatcaatgttgccaactgttgtttttctagtgctttttactaa

>SEGI_07623_OG0007557
atggttttgcagagcaaggcagaggatgatggggacgaggcagatgaagatggactctcccgttactcttctgtattgagtgccattcaagttcgggggtctgtatttgtgcaggaggatgatgataaggcggtgaacagttttggcattgtggatgagaattctattgaaatgggtattcatcatgccaaattggcagtatgtctgatgacattagtgttttcctgcacttgggtttgtagaggagagatgattgacactatggatgaagaatatattgttcatgattatgaggagactggtatccaggggatctcaggagaagatgaaaattcaaatcagcctaagtggtctttggattcactcagaactctgctgggattgcaggcaagcctgataacagttgcagatgctccttccccaaatgcagagcccccctcatatgacaatagcggcggcaacaacaacaacaacaacgataataatagtatgcctttcttgcctctggggccatccttgacaactcccacacctc---ctgatcatgagttctcttcccctgcattcaatttcaatgcaccttatccagtgtacaagaagaaaagtggcaatgggaaagtaattattgtttcagttgtggttactgctgcagtaactcttgttgtagctggattgctgctctactacatgcattggagatttgttggaaatgggcatgcattcgaagagcagcctagatcagagagagggcttttgaattcaagtgttagtgaagggtctgatttcttcaagggattaaatgcttcagaattgggtacgctccatgagggatcggacttggctttttcctttaaccgggataaatttgagagagtgacctttccaacatatctggaacataatgatactatagggagtcctgaggttcaggctatgcgcttatccaaaaagccaacttgccttccttcgctggaatgtccatcagatgatgattcctatcattcaacttgtgagacaccttctacagattcaaagag---accttctcaatctcgtctaccggattgggagctaccatcttcacagtctc---------------------------------------------------------------------------------------------------------------ccctttcatcttcatcatcgtcaccaccaccttcctctcctgttaaatccatttccttccaacttgctgcaggcagcttcttccc---tccaaccaaacaggatccaccaaaaccacctcctacacccattccatctgggcctttacctcctcccctagctgtgtctgttagatctccacctgttcagtttcagagcactacaggcttacctaattcacaagaagcaaagcaacctcgtacatttgcaagagacttacagtcatctcttcctcctttgccacccaatcctccaccattattcttaaggacaggtcaaaattcaaaccaatcaggtccacggaaaggcgtgcaactattcaatgccactgggagaaatgagactgagactcctcttcccaagttgaagcccctgtactgggataaggtccgtgcacctcctgatcgtacaatggtgtgggacaggctgagatcgggttcctttgagttggatgaagaaatgattgaatctttatttggctgcaataccacaaatactgtgaaaactgaagcaaccaaatcctcagttgttcatccacctgcaaagaatcagcccattcttgatcctaagaaatcacagaacatcgctatacttttgagggccttgagtgttactagagaggaagtctgtgatgcgctactgcaaggcaaaggcctaaccacagagcttttggagacgctggtaaagatggcaccaactagagaagaagaagcaagactaaaggagtacaatggtgatatttccaaacttggtcctggggagcgcttcatcaaagcattgctagatattccttatgcattccaaagggttgatgcaatgctgtacagggctaattttgaagaggaagtagcgtgtattcaaaattcactggagacattagagttggcgtgcaaagagctaagatgcagtcgtctgtttctcaagctgctggaagctgtcctaaagacaggtaatcgcatgaatgttggtaccttccgtggtgaagctcaagcttttaagcttgatgctctactcaaattggtagatattaaagggattgatgggaagacaacattacttcattttgttgttctggagatcatcagggcagaaggcatgcagtcggcagagagattgaatggcccaaatggtagagcctgtaccacaagcagcgacactaagactcttgaggaaaaagaacaagattacagaaacctcgggttgcaactcatttcagggttgagtaacgagctacacaatgtaaaaaaggctgcaggaattgattcacaaactttgataagttctctgtcaaatctttctgaggggttcattaaaataggccagattcaggaatcagagttgcaaggattgagaatcagtaaagaaacaaatcagaatatcacacatggaaactttcatcagtccatggcatgcttcctccagaaggcagaggacatgatcggtcagctacagaaagaagaagagagagttttttctcttgtaaaggacatcacagagtactttcatggggattgtgaaaaggaagaactgcacccagttcgcatttttgtaattgtaagggactttttagccattctagacacagtatgtaaagaagtgagcagaatgaagcagaattttcaaacatttgcacagaaaggatcttccatgatttccacaaataactcctctcattctcttttccccacaactttggataataagcctca---------------------------atga
>SESE_086464_OG0007557
---------------------------------------------------------------------------------------------------------------------------------------------------------------------------------------------------------------------------------------------------------atgattgacactatggatgaagaatatattgttcatgattatgaggagagtggtatccggggggtctcaggagaagatgaaaattcaaatcagcctaggtggtctttggattctctcagaactctgctcggattgcagccaagcctgagaacagttgcagatgctccttccccaaatgcagagcccccctcatatgacaatagcggcgg---caacaacaacgataataata---------------------------------------------------------------------------------------------------------------------------------------------------------------------------taactcttgctgtagctggattgctgctctactacatgcattggagatttgttggaaatgggcatgcattcgaagagcagcctagatcagagagagggcttttgaattcaagtgttagtgaagggtctgatttcttcaagggactaaatgcttcagaattgggtacgctccatgagggatcggacttggctttttcctttaaccgggataaatttgagagagtgacctttccaacatatctggaacataatgatactatagggagtcctgagattcaggctatgcgcttatccaaaaagccaacttgccttccttcgctggaatgtccatcagatgacgattcctatcattcaacttgtgagacaccttctacagattcaaagag---accttctcaatctcgcctaccggattgggagctaccatcttcacattctc---------------------------------------------------------------------------------------------------------------ccctttcatcttcatcatcgtcaccaccaccttcctctcctgttaaatccacttccttccaacttgctgcaggcagcttcttccc---tccaaccaaacaggatccaccaaaaccacctcctacacccattccatctaggcctttacctcctccactagctgtgtctgttagatctccacctgttcagtttcagagcactaaaggagtacctaattcacaagaagcaaagcaacctcgtatatttgcaagagactcacagtcatctcttcctcctttgccacccaatcctccaccattattcttaaggacaggtcaaaattcaaaccaatcaggtccacggaaaggcgtgcaactattcaatgccactgggagaaatgagactgagactcctcttcccaagttgaagcccctgtactgggataaggtccgtgcacctcctgatcgtacaatggtgtgggacaggctgagatcgggttcctttgagttggatgaagaaatgattgagtctttatttggctgcaataccacaaatactgtgaaaaatgaagcaaccaaatcctcagttgttcatccacctgcaaagaatcagcccattcttgatcctaagaaatcacagaacatcgctatacttttgagggccttgaatgttactagagaggaagtctgtaatgcgctactgcaaggcaaaggcctaagcacagagcttttggagacactggcaaagatggcaccaactagagaagaagaagcaagactaaaggagtataatggtgatatttccaaacttggtcctggggagcgcttcatcaaagcattgctagatattccttatgcattccaaagggttgatgcaatgctgtatagggctaattttgaagaggaagtagcgtgtattcaaaattcactggagacattagagttggcatgcaaagagctaagatgcagtcgtctgtttcgcaagctgctggaagctgtcctaaagacaggtaatcgtatgaatgttggtaccttccgtggtgaagctcaagcttttaagcttgatgctctactcaaattggtagatattaaagggattgatgggaagacaacagtacttcattttgttgtactggagatcatcagggcagaaggcatgcagtcgacagagagatcaaatggcccaaatggtagagcctgtacctcaagcagtgacactaggagtcttgaggataaagaaaaagattacagaaagctcgggttgcaactcatttcaggtttgagtaacgagctacacaatgttaaaaaggctgcaggaattgattcacaagctttgataagttctctgtcaaatctttctgaggggttcgttaaaataggccagattcaggaatcagagttgcaaggattgagaaccagtaaagaaacaaatcagaatatcacacatggaaactttcatcagtccatggcatgcttcctccaaaaggcagaggacatgattggtcagctacagaaagaagaagagagagttttttctcttgtaaaggacatcacagagtactttcatggggattgtgaaaaggaagaactgcacccagttcgcatttttgtaattgtaagggactttttagccattctagacaacgtatgtaaagaagtgagcagaatgaagcagaattttcaaacttttgcacagaaaggatctaccatgatttctacaaataactcctctcattctcttttccccacaacttcggataatcagcctgatggttctggcaatgaaagtgtttcttcatga
>SESE_041233_OG0007557
---------------------------------------------------------------------------------------------------------------------------------------------------------------------------------------------------------------------------------------------------------atgattgacactatggatgaagaatatattgttcatgattatgaggagagtggtatccggggggtctcaggagaagatgaaaattcaaatcagcctaggtggtctttggattctctcagaactctgctcggattgcagccaagcctgagaacagttgcagatgctccttccccaaatgcagagcccccctcatatgacaatagcggcggcaacaacaacaacgataataata---------------------------------------------------------------------------------------------------------------------------------------------------------------------------taactcttgctgtagctggattgctgctctactacatgcattggagatttgttggaaatgggcatgcattcgaagagcagcctagatcagagagagggcttttgaattcaagtgtgagtgaagggtctgatttcttcaagggactaaatgcttcagaattgggtacgctccatgagggatcggacttggctttttcctttaaccgggataaatttgagagagtgacctttccaacatatctggaacataatgatactatagggagtcctgagattcaggctatgcgcttatccaaaaagccaacttgccttccttcgctggaatgtccatcagatgacgattcctatcattcaacttgtgagacaccttcgacagattcaaagag---accttctcaatctcgcctaccggattgggagctaccatcttcacattctc---------------------------------------------------------------------------------------------------------------ccctttcaacttcatcatcgtcaccaccaccttcctctcctgttaaatccacttccttccaacttgctgcaggcagcttcttccc---tccaaccaaacaggatccaccaaaaccacctcctacacccattccatctaggcctttacctcctccactagctgtgtctgttagatctccacccgttcagtttcagagcactaaagtagtacctaattcacaagaagcaaagcaacctcgtatatttgcaagagactcacagtcatctcttcctcctttgccacccaatcct---ccattattcttaaggacaggtcaaaattcaaaccaatcaggtccacggaaaggcgtgcaactattcaatgccactgggagaaatgagactgagactcctcttcccaagttgaagcccctgtactgggataaggtccgtgcacctcctgatcgtacaatggtgtgggacaggctgagatcgggttcctttgagttggatgaagaaatgattgagtctttatttggctgcaataccacaaatactgtgaaaaatgaagcaaccaaatcctcagttgttcatccacctgcaaagaatcagcccattcttgatcctaagaaatcacagaacatcgctatacttttgagggccttgaatgttactagagaggaagtctgtgatgcgctactgcaaggtgagcttcttgacccg-----tttgg-----------------------------------------------------------------------------------------------------------------------------------------------------------------------------------------------------------------------------------------------------------------------------------------------------------------------------------------------------------------------------------------------ctacattctgtcg-----------------------------------------------------------------------------------------------------------------------------------------------------------------------------------------------------------------------------------------------------------------------------------------------------------------------acatattga---------------------------------------------------------------------------------------------------------------------------------------------------------------------------------------------------------------------------------------------------------------------------------------------------------------------------------------------------------------
>SESE_066494_OG0007557
---------------------------------------------------------------------------------------------------------------------------------------------------------------------------------------------------------------------------------------------------------atgattgacactctggatgaagaatatattgttcatgattat---gagagtggtatccagggggtctcaggagaagatgaaaattcaaatcagcctaagtggtctttggattctctcagaactctgctgggattgcagccaagcctgagaacagttgcagatgctccttccccaaatgcagagcccccctcatatgacaatagcggcgg---caacaacaacaacaacgataataatagtatgcctttcttgcctctggggccatccttgacaactcccacacctcctgctgatcatgagttctcttcccctgcattcaatttcaatgcaccttatccagtgtacaagaagaaaagtggcaatgggaaagtaattattgtttcagttgtggtcactgctgcagtaactcttactgtagctggaatgctgctctactacatgcattggagatttgttggaaatgggcatgcattcgaagagcagcctagatcagagagagggcttttgaattcaagtgttagtgaagggtctgatttcttcaagggactaaatgcttcagaattgggtacgctccatgagggatcggacttggctttttcctttaaccgggataaatttgagagagtgacctttccaacatatctggaacataatgatactatagggagtcctgagattcaggctatgcgcttatccaaaaagccaacttgccttccttcgctggaatgtccatcagatgacgattcctatcattcaacttgtgagacaccttctacagattcaaagag---accttctcaatctcgcctaccggattgggagctaccatcttcacattctc---------------------------------------------------------------------------------------------------------------ccctttcatcttcatcatcgtcaccaccaccttcctctcctgttaaatccacttccttccaacttgctgcaggcagcttcttccc---tccaaccaaacaggatccaccaaaaccacctcctacacccattccatctaggcctttacctcctccactagctgtgtctgttagatctccacctgttcagtttcagagcactaaaggagtacctaattcacaagaagcaaagcaacctcgtatatttgcaagagactcacagtcatctcttcctcctttgccacccaatcctccaccattattcttaaggacaggtcaaaattcaaaccaatcaggtccacggaaaggcgtgcaactattcaatgccactgggagaaatgagactgagactcctcttcccaagttgaagcccctgtactgggataaggtccgtgcacctcctgatcgtacaatggtgtgggacaggctgagatcgggttcctttgagttggatgaagaaatgattgagtctttatttggctgcaataccacaaatactgtgaaaaatgaagcaaccaaatcctcagttgttcatccacctgcaaagaatcagcccattcttgatcctaagaaatcacagaacatcgctatacttttgagggccttgaatgttactagagaggaagtctgtaatgcgctactgcaaggcaaaggcctaagcacagagcttttggagacactggcaaagatggcaccaactagagaagaagaagcaagactaaaggagtataatggtgatatttccaaacttggtcctggggagcgcttcatcaaagcattgctagatattccttatgcattccaaagggttgatgcaatgctgtatagggctaattttgaagaggaagtagcgtgtattcaaaattcactggagacattagagttggcatgcaaagagctaagatgcagtcgtctgtttcgcaagctgctggaagctgtcctaaagacaggtaatcgtatgaatgttggtaccttccgtggtgaagctcaagcttttaagcttgatgctctactcaaattggtagatattaaagggattgatgggaagacaacagtacttcattttgttgtactggagatcatcagggcagaaggcatgcagtcgacagagagatcaaatggcccaaatggtagagcctgtacctcaagcagtgacactaggagtcttgaggataaagaaaaagattacagaaagctcgggttgcaactcatttcaggtttgagtaacgagctacacaatgttaaaaaggctgcaggaattgattcacaagctttgataagttctctgtcaaatctttctgaggggttcgttaaaataggccagattcaggaatcagagttgcaaggattgagaaccagtaaagaaacaaatcagaatatcacacatggaaactttcatcagtccatggcatgcttcctccaaaaggcagaggacatgattggtcagctacagaaagaagaagagagagttttttctcttgtaaaggacatcacagagtactttcatggggattgtgaaaaggaagaactgcacccagttcgcatttttgtaattgtaagggactttttagccattctagacaacgtatgtaaagaagtgagcagaatgaagcagaattttcaaacttttgcacagaaaggatctaccatgatttctacaaataactcctctcattctcttttccccacaacttcggataatcagcctgatggttctggcaatgaaagtgtttcttcatga
>Tyu0179610.1_OG0007557
---------------------------------------------------------------------------------------------------------------------------------------------------------------------------------------------------------------------------------------------------------------------------------------------------------------------------------------------------------------------------------------------------------------------------------------------------------------------------------------------------------------------------------------------------------------------------------------------------------------------------------------------------------------------------------------------------------------------------------------------------------------------------------------------------------------------------------------------------------------------------------------------------------------------------------------------atggggagtcctgaggttcaggctatgtccttatccaaacaaccagctagcctttgttcactggactctctatctgatgatgattcttatcattcaacttgtgataggccttcttcagattcaaagagaccaccttctcggtcgcggctaccagcttgggagttacaatcttcacattctt---------------------------------------------------------------------------------------------------------------cgactgtaacttcatcctcatcatcgccacttgattctcccgttaaatccacttcctcccaatttgcagtaggcaacgttatccctcttcctaccaaacagcctccatcaatatcgcctcctccatccatctcatctagctctccatctcctccaccagctgtgtctgcaatatctcctcctggtcaatctcagagaacatcagggatatctacttcacaagaagcaacacaaccttctgcatttccaagagactcacgttcatctattcctcctttgccacactatcctcctccatcattcgtaaggacaggtcaaaattcaaaccaattaggtccagggaaacgtgtgcagcgatttggtgctactgggagaaatgagactgatactcctcttcccaagttgaagcccctgtactgggataaggtccgtgcacctcctgatcgtacaatggtgtgggatagactgagatcaggctcctttgagttggatgaggaaatgatcgagtctttgtttggttgcaataccacaaatacagtgaaaaatgaagcaaccaaatcctcagttgtttctccggctgcaaagaaccaggacattcttgatcccaagaagtcgcagaacatcgctatactttccagggccttgaatgttacaagagaggaagtctgtgatgcactactgcaaggaaaagacctcactacagagctcttggagacactagtaaagatggcaccaagcagagaggaagaagcaagactcaaagagtataatggtgatatttccaaacttggtcct-gggagcgattcatcaaaccattgctag--------------------------------------------------------------------------------------------------------------------------------------------------------------------------------------------------------------------------------------------------------------------------------------------------------------------------------------------------------------------------------------------------------------------------------------------------------------------------------------------------------------------------------------------------------------------------------------------------------------------------------------------------------------------------------------------------------------------------------------------------------------------------------------------------------------------------------------------------------------------------------------------------------------------------------------------------------------------------------------------
>Mgl0218880.1_OG0007557
---------------------------------------------------------------------------------------------------------------------------------------------------------------------------------------------------------------------------------------------------------------------------------------------------------------------------------------------------------------------------------------------------------------------------------------------------------------------------------------------------------------------------------------------------------------------------------------------------------------------------------------------------------------------------------------------------------------------------------------------------------------------------------------------------------------------------------------------------------------------------------------------------------------------------------------------------------------------atgtgcttatccaaaaagctaacttaccttccttcgctggaatgtccatcagatgacgattcttatcattcaacatgtgagacaccttctacagattcaaagag---accttctcaatctcgtctaccggcctgggagctaccatcttcacattctcccgcttcatcttcatcatcatcaccaacaccttcctctcctgttacaacagattcaaagagaccacctcaatctcgtctaccggcctgggagctaccatcttcacattcttccccttcatcttcgttatcatcaccaccaccttcctctcatgttaaatccaattccttccaacttgctgctggcagcttctcccc---tccaaccaaacaggatccaccaaaaccacctcctacacccattccatctaggcctttacctcctctactagctgtgtctgttagatctcctcctgttcagtttcgaagcactacaggcttacctaattcacaagaagcaaaacaacctcgtacatttgcaagaggctcacagtcatctcttcctcctttgccacccaatcctccaccattattcttaaggacaggtcaaaattcaaaccaatcaggtccacggaaaggcgtgcaactattcaatggcactgggagaaatgagactgagactcctcttcccaagttgaagcccctgtactgggataaggtccgtgcacctcctgatcgtacaatggtgtggaacaggctgagatcgggttcctttgagttggatgaagaaatgattgagtctttattcggctgcaataccacaaatacggtgaaaaatgaagcaaccaaagcctcagttgttcatccacctgcaaagaatcagccaattctcgatcctaagaaatcacagaacatcgctatacttttaagggccttgagtgttactagagaggaagtctgtgatgcgctactgcaaggcaaaggcctaaccacagagcttttggagacactggtaaagatggcaccaactagagaagaagaagcaagactgaaggagtataatggtgatatttccaaacttggtcctggggagcggttcatcaaagcattgctagatattccttatgcattccaaagggttgatgcaatgctgtacagggctaattttgaagaggaagtagcgtgtattcaaaattcactggagacattagagttggcgtgcaaagagctaagatg---------------caagctactggaagctgttctaaaaataggtaattgcatgaatattggtaccttctgtggtgaagttcaagctcttaagcttgatgctctactcaaattggtagatattaaagggattgatgggaagacaacattacttcattttgttgttctggagatcatcagggcagaaggcatgcagttggcagagagatcaaatggcccaaatggtagagcctgtaccacaagcagtgacactaagactcttgaggataaagaacaagattacagaaagctcgggttgcaactcatttcagggttgagtaacgagctacacaatgtaaaaaaggctgcaggaattgattcacaagctttgataagttctctgtcaaatctttctgaggggttcattaaaataggccagattcaggaatcagagttgcaaggattgagaatcagtaaagaaacaaatcagaatctcacacatggaaactttcatcagtcaatgacatgcttcctccaaaatgcagaggacatgatcggtcagctacaaagaagaagagag-----tttttctcttgtaaaggacatcacagagtactttcatggggattgtga-------------------------------------------------------------------------------------------------------------------------------------------------------------------------------------------------------------------------------

>SEGI_00961_OG0007562
---------------------------------------------------------------------------------------------atggcagcgt-----------------------------------------------------------------------------------------------------------------------------------------------------------------------------------------------------------------------------------------------------------tagtgtattctcctc-----tacatttgatgtctc------catctt--------------------------------------------------------------------------------------------------------------------cgttgcagagaagaaattcttgtttaaattctacaacacccaaatttgattcgctaaaatcggctctgttgaagaatcgtgggcactttcaccattgtgttggtcaattcagaagctgtagaaacacaca---------gagatg---ctctgttgcgacacaagatataacaactaggagattgagaattggcgaacaggaactgtcagttgaatccagccgattgctgacggacataccagagaacgtgaggttgactccaacggatttcgatggagtgtttgtaggcgctgctttctcacggagtggaagccgacacgtggtctctctcggcactctcaaaaatcatcggtttctgtcgtgctttcgattcaacttattttggatgcaacacaagacgggcacctgtggcagagaagttcctgatgaaacgcagttcttgttggtggagagccgtggtgatgaagatgatgtgtattacagtgtgtttttgcctcttttagaaggctccttcagagcatgcctgcaagggaatgacaaggaccacctgcagctctgtttggagagtggagactctactgttaaagaatcctcatttagacattcattatttatcaagactggaacagatccttttgaggtcgttgcagatgctgtcaaggctgtggaacatcatttgcaaacatttcttcacagggaggaaaagaagctgcctggaataattgactggtttggatggtgtacctgggatgccttctaccaagacgtttctgcagaggatgtagaaaaaggcttaaagagtctgtcagagggaggggcaccaccacggtttatcatcattgatgatggttggcaatctgttcaaaaaccagaactgttccctgataagatgccttatagccgcttaaatcacataaaagagaatagtaaatttcaaattgaagttgaagaaggtaaaaggtcggaagatccagccaagggcattcagcatatagttcaaatagccaaagaaaagtacaatttgaagtatgtatatgtatggcatgcacttgcaggatactggggaggagttcaaccaggaattgctgaaatgaaaagctacgattctacaattcggtaccctgcatctactccacattctttccaatatatgtcagaaacagatagcctttctgttcaaggacttggccttatgaatcctgaaagagtgttccagttctacagtgacttacacagctacctcgcagcatctggagttgatggtgtgaaagtcgatgttcagagtcttcttgagactgttggtagtggttttggaggtagagtgtcaattgctaggcagtaccaccaggcattgaataagtgtattgctcagta--tttcccagataatggatacatagcatgcatgagtcatagcacggatgctctttatttctcaaagcaggcagcagttgtaagagcttcagatgatttctacccaagaaacccgttatcccacaccattcacattgccgcagtttcatacaacagcatcttccttggagagttcatgcaaccagattgggatatgttccagagtcttcactcagctgcagaataccatgctgctgcccgggctatcggtggctgccctatatatgtcagtgacaagcctgggaatcacaactttgaattattgaggaagcttgttctcccagatggttctgtattgcgagcactcctgcctggtcgaccaactcatgattgcttgtttgttgacccccttcgtgatggaaagagtctattaaagatatggaacatgaacaaatacacaggaattttgggtgttttcaattgccaaggcgctgcttggagcgaagaagacagaaagagtgtatatcatgataaaaatcccaaaaggatttcacaaagcatccgtccacaagatgtgcatttgttagcagatgccacagtgggtgactgggatggcttgtgtgcagtttattcccagaaaggtggacttgtagttctacaaaagagcacatcattaacagttacccttgaagtactggagtatgaggtttataccatcacaccaataaagaatttaagagagggcatttcgtttgctccactgggcctgattgacatgttcaacgctggaggagctatccgcacattagattatgaagcggaatcacaaacagcaaagatgagaattcatgggccacctctggaatgtcacagtaaaattctgaacaccacttccaccaaagcattctggattagcaaagttgggattggcttgactgtcacctca------------------------------------------atacatggagaaaaattcagaagcgacaaaacccaatttgattga
>SESE_076211_OG0007562
atgtgggcgtcttgccatttgccaattagaataactacacacagactgtccattgctat---------ttcgaagcttgcgccggatttagcaatggcggcgc-----------------------------------------------------------------------------------------------------------------------------------------------------------------------------------------------------------------------------------------------------------taatgtattctcctc-----tacatttggcgtcgc------cgtttt--------------------------------------------------------------------------------------------------------------------cgttgcagggaagaaattctcgtttaaattctacaacacccaaatttgattcgctaaaattggctctgttgaagaatcgtgagcactttcaccattgtgttggtcaattcagaagctgtagaaacacaca---------gagatg---ctctgtttcgacacaagaaataacaactaggagattgagaattggcgaacgggaactgtcggttgaatccagcagattgctgacggacataccagagaacgtgaggttgactccaacggatttcgatggagtgtttgtaggcgctgatttctcacggagtggaagccgacacgtggtctctctcggcactctcaaaaatcttcggtttctgtcgtgctttcgattcaacatattttggatgcaacacaagacgggcacctgtggcagagaagttcctgatgaaacacagttcttgttggtggagagccgtggtgatgaagatgatgtgtattacagtgtgtttttgcctcttttagaaggatccttcagagcatgcctgcaagggaatgacaaggaccacctgcagctctgtttggagagtggagactctactgttaaagaatcctcatttagacattcattatttatcaagactggaacagatccttttgaggtcgttgcagatgctgtcaaggctgtggaacttcatttgcaaacatttcttcacagggaggaaaagaagctgcctggaataattgactggtttggatggtgtacctgggatgccttctaccaagaagtttctgcagaggatatagaaaaaggcttaaagagtctgtcagagggaggggcaccaccacggtttatcatcattgatgatggttggcaatctgttcaaaaaccagaactgttccctgataagatgccttatagccgtttaaatcacataaaagagaatagtaaatttcaaattcaagttgaagaaggtaaaaggtcggaagatccagccaagggcattcaacatatagttgaaatagccaaagaaaagtacaatttgaagtatgtatatgtatggcatgcacttgcaggatactggggaggagttcaaccgggaattgctgaaatgaaaagctatgattctacaatgcagtaccctgcatctactccagattctttccaatatatgtcagaaacagatagcctttctgttcaaggacttggccttatgaatcctgaaagagtgttccagttctacagtgacttacacagctacctcacagcatctggagttgatggtgtgaaagtcgatgttcagagtcttcttgagactgttggtagtggttttggaggtagagtgtcaattgctaggcagtaccaccaggcattgaataagtctattgctcagta--tttcccagataatggatacatagcatgcatgagtcatagcacagatgctctttatttctcaaagcaggcagcagttgtaagagcttcagatgatttctacccaagaaacccgttatcccacaccattcatattgccgcagtttcatacaacagcatcttccttggagagttcatgcaaccagattgggatatgttccagagtcttcactcggctgcagaataccatgctgctgcccgggctatcggtggctgccctatatatgtcagtgacaagcctgggtatcacaactttgaattattgaggaagcttgttctcccagatggttctgtattgcgagcactcctgcctggtcgaccaactcatgattgcttgtttgttgacccccttcgtgatggaaagagtctattaaagatatggaacatgaacaaatacacaggaattttgggtgttttcaattgccaaggcgctgcttggagcgaagaagacagaaagagtgtatatcatgataaaaatcccaaaaggatttcacaaagcatccgtccacaagatgtgcatttgttagcagatgccacagtgggtgactgggatggcttgtgtgcagtttattcccagaaaggtggacttgtacttctacaaaagagcacatcattaacagttacccttgaagtactggagtatgaggtttataccatcacaccaataaagaatctaagagaggacatttcgtttgctccactgggcctgattgacatgttcaatgctggaggagctatccgaacattagattatgaagcggaatcacaaacagcaaagatgagaattcatgggccacctctggaatgtcacagtaaaattctgaacaccacttccaccaa--------ggattggcaaagttgggattggcttgactgtcacctca------------------------------------------atacctggagaaaaattcagaagcgacaaaacccaatttga----
>SESE_107830_OG0007562
atgggga------gttgtctcttgagtacggtga--ggaagcgaagtgtccgtggctttgagttgcccggccgagaatacatagcagctagc-atggcgacgtgtgaagcgatatggcttcggaagttgctggtggccttgtttggtcagagggttgagactacggtgatacattgcgacaatcagagttgcatcaagttgactgagaatccggtgtttcatgataggtctaagcatatagacatcagatatcatttcattagagattgtgtacagcgcgggattgttcagctacagtatatacctacagatcagcaggtagcagacattttgaccaaggcattggggaaggcgaaattcatcttcttcagagataagctgggtgtcatgcagaacaccttcctcgctaagagggagtgtgttagcaagggcgcagtaatagcgttggggatagcagttgtggaatttcagcaggagaaattgagggaagaatttccggagaagaatattgccggagctctgccaggaagaaattctcgtttaaattctacaacacccaaatttgattcgctaaaattggctctgttgaagaatcgtgagcactttcaccattgtgttggtcaattcagaagctgtagaaacacaca---------gagatg---ctctgtttcgacacaagaaataacaactaggagattgagaattggcgaacgggaactgtcggttgaatccagcagattgctgacggacataccagagaacgtgaggttgactccaacggatttcgatggagtgtttgtaggcgctgatttctcacggagtggaagccgacacgtggtctctctcggcactctcaaaaatcttcggtttctgtcgtgctttcgattcaacatattttggatgcaacacaagacgggcacctgtggcagagaagttcctgatgaaacacagttcttgttggtggagagccgtggtgatgaagatgatgtgtattacagtgtgtttttgcctcttttagaaggatccttcagagcatgcctgcaagggaatgacaaggaccacctgcagctctgtttggagagtggagactctactgttaaagaatcctcatttagacattcattatttatcaagactggaacagatccttttgaggtcgttgcagatgctgtcaaggctgtggaacttcatttgcaaacatttcttcacagggaggaaaagaagctgcctggaataattgactggtttggatggtgtacctgggatgccttctaccaagaagtttctgcagaggatatagaaaaaggcttaaagagtctgtcagagggaggggcaccaccacggtttatcatcattgatgatggttggcaatctgttcaaaaaccagaactgttccctgataagatgccttatagccgtttaaatcacataaaagagaatagtaaatttcaaattcaagttgaagaaggtaaaaggtcggaagatccagccaagggcattcaacatatagttgaaatagccaaagaaaagtacaatttgaagtatgtatatgtatggcatgcacttgcaggatactggggaggagttcaaccgggaattgctgaaatgaaaagctatgattctacaatgcagtaccccgcatctactccagattctttccaatatatgtcagaaacagatagcctttctgttcaaggacttggccttatgaatcctgaaagagtgttccagttctacagtgacttacacagctacctcacagcatctggagttgatggtgtgaaagtcgatgttcagagtcttcttgagactgttggtagtggttttggaggtagagtgtcaattgctaggcagtaccaccaggcattgaataagtctattgctcagta--tttcccagataatggatacatagcatgcatgagtcatagcacagatgctctttatttctcaaagcaggcagcagttgtaagagcttcagatgatttctacccaagaaacccgttatcccacaccattcatattgccgcagtttcatacaacagcatcttccttggagagttcatgcaaccagattgggatatgttccagagtcttcactcggctgcagaataccatgctgctgcccgggctatcggtggctgccctatatatgtcagtgacaagcctgggtatcacgactttgaattattgaggaagcttgttctcccagatggttctgtattgcgagcactcctgcctggtcgaccaagtcatgattgcttgtttgttgacccccttcgtgatggaaagagtctattaaagatatggaacatgaacaaatacacaggaattttgggtgttttcaattgccaaggcgctgcttggagcgaagaagacagaaagagtgtatatcatgataaaaatcccaaaaggatttcacaaagcatccgtccacaagatgtgcatttgttagcagatgccacagtgggtgactgggatggcttgtgtgcagtttattcccagaaaggtggacttgtacttctacaaaagagcgcatcattaacagttacccttcaagtactggagtatgaggtttatacaatcacaccaataaagaatctaagagaggacatttcgtttgctccactgggcctgattgacatgttcaatgctggaggagctatccgaacattagattatgaagcggaatcacaaacagcaaagatgagaattcatgggccacctctggaatgtcacagtaaaattctgaacaccacttccaccaa--------ggattggcaaagttgggattggcttgactgtcacctca------------------------------------------atacctggagaaaaattcagaagcgacaaaacccaatttga----
>SESE_092597_OG0007562
atgtgggcgtcttggcatttgccaattagaataactacacacagactgtccattgctat---------ttcgaagcttgcgccggatttagcaatggcggcgc-----------------------------------------------------------------------------------------------------------------------------------------------------------------------------------------------------------------------------------------------------------taatgtattctcctc-----tacatttggcgtcgc------cgtttt--------------------------------------------------------------------------------------------------------------------cgttgcagggaagaaattcttgtttaaattctacaacacccaaatttgattcgctaaaattagctctgttgaagaatcgtgagcactttcaccattgtgttggtcaattcagaagctgtagaaacacaca---------gagatg---ctctgtttcgacacaagaaataacaactaggagattgagaattggcgaacgggaactgtcggttgaatccagcagattgctgacggacataccagagaacgtgaggttgactccaacggatttcgatggagtgtttgtaggcgctgatttctcacggagtggaagccgacacgtggtctctctcggcactctcaaaaatcttcggtttctgtcgtgctttcgattcaacatattttggatgcaacacaagacgggcacctgtggcagagaagttcctgatgaaacacagttcttgttggtggagagccgtggtgatgaagatgatgtgtattacagtgtgtttttgcctcttttagaaggttccttcagagcatgcctgcaagggaatgacaaggaccacctgcagctctgtttggagagtggagactctactgttaaagaatcctcatatagacattcattatttatcaagactggaacagatccttttgaggtcgttgcagatgctgtcaaggctgtggaacttcatttgcaaacatttcttcacagggaggaaaagaagctgcctggaataattgactggtttggatggtgtacctgggatgccttctaccaagaagtttctgcagaggatatagaaaaaggcttaaagagtctgtcagagggaggggcaccaccacggtttatcatcattgatgatggttggcaatctgttcaaaaaccagaactgttccctgataagatgccttatagccgtttaaatcacataaaagagaatagtaaatttcaaattcaagttgaagaaggtaaaaggtcggaagatccagccaagggcattcaacatatagttgaaatagccaaagaaaagtacaatttgaagtatgtatatgtatggcatgcacttgcaggatactggggaggagttcaaccgggaattgctgaaatgaaaagctatgattctacaatgcagtaccctgcatctactccagattctttccaatatatgtcagaaacagatagcctttctgttcaaggacttggccttatgaatcctgaaagagtgttccagttctacagtgacttacacagctacctcacagcatctggagttgatggtgtgaaagtcgatgttcagagtcttcttgagactgttggtagtggttttggaggtagagtgtcaattgctaggcagtaccaccaggcattgaataagtctattgctcagta--tttcccagataatggatacatagcatgcatgagtcatagcacagatgctctttatttctcaaagcaggcagcagttgtaagagcttcagatgatttctacccaagaaacccgttatcccacaccattcatattgccgcagtttcatacaacagcatcttccttggagagttcatgcaaccagattgggatatgttccagagtcttcactcggctgcagaataccatgctgctgcccgggctatcggtggctgccctatatatgtcagtgacaagcctgggtatcacaactttgaattattgaggaagcttgttctcccagatggttctgtattgcgagcactcctgcctggtcgaccaactcatgattgcttgtttgttgacccccttcgtgatggaaagagtctattaaagatatggaacatgaacaaatacacaggaattttgggtgttttcaattgccaaggcgctgcttggagcgaagaagacagaaagagtgtatatcatgataaaaatcccaaaaggatttcacaaagcatccgtccacaagatgtgcatttgttagcagatgccacagtgggtgactgggatggcttgtgtgcagtttattcccagaaaggtggacttgtacttctacaaaagagcacatcattaacagttacccttgaagtactggagtatgaggtttataccatcacaccaataaagaatctaagagaggacatttcgtttgctccactgggcctgattgacatgttcaatgctggaggagctatccgaacattagattatgaagcggaatcacaaacagcaaagatgagaattcatgggccacctctggaatgtcacagtaaaattctgaacaccacttccaccaa--------ggattggcaaagttgggattggcttgactgtcacctca------------------------------------------atacctggagaaaaattcagaagcgacaaaacccaatttga----
>Tyu0162970.1_OG0007562
atgctg--------------------------------------------------------------ttcacagcgtctgccaaagttagcaatggcagcgc-----------------------------------------------------------------------------------------------------------------------------------------------------------------------------------------------------------------------------------------------------------tattttattctcctc-----tacacttggctttgc------catgct--------------------------------------------------------------------------------------------------------------------cgttgcatggaagaaattcttctgtagttcccatggcacgcagattt-tttcgctaaaa---------tttaaaaatagcgg---------ctcttctgtcactgcattcagaaaccatagaaacacacacagcataaccaggtg---ctctgtttcgacaaaaga---actaacgagcagattgagaattgaggaccgccagctgtcggtggagggcagcagcctgctcacggacattcccaaaagcgtaaaattgactcccacaggatcggacggagtgtttgtaggcgctacttttggagaaagcagtaaccgacacgtggcttctctcggcactctcaaaaatgttcggtttctgtcatgttttcgattcaatttgttctggatgtctcataagacgggaacctcgggaagggaagttcctgatgaaacacaattcttgttggtggagaaccgtggcgaaaaaaatggtgtgtactacagtgtgtttttgcctcttctcgaagggtccttcagagcatgtctgcaagggaatgacaaggaccagctgcagctctctttggatagcggtgactctacagttattggatcgtcatttatgcattcattatttatcaagactggaacagatccatttgaggtcgtcaaagatgctgtc------------------------------------------------------------------------------------------------------------------------------------------------------------------------------------------------------------------------------------------------------------------------------------------------------------------------------------------------------------------------------aagtatgtgtacgtatggcatgcacttacaggatactggggaggagttcaaccaggaatcgatgaaatgaaaagctatgactctacaatgcaataccctgcatctactcctgatgccttccaatatatggcagaaacagatagtctttctgttcaaggacttggccttatgaatcctaaaagggtcttcctattctacagtgacttacacagctacctcgcagcatctggagttgatggtgttaaagttgatgttcagagtattcttgaaacttttgggagtgattttggaggtagagtatcactcgctagccagtaccaccaggcattgaataactctattgctcagaaagtttttcttttagtaa-----------------------------------cttccagttcaaagcagacagcagttataagagcttcagatgatttctacccaagaaacccattatcccacaccattcatgttgccgcagtttcatacaatagcatcttccttggagagttcatgcaaccggattgggatatgttccacagtcttcacccagctgcagaatgccatgctgctgcccgggctattggtggctgccctgtatatgtcagtgacaaacctggggttcacgactttgaattattgagaaagcttgttctcccagatggttctgtattgcgagcgctcctgcctggtcgaccaactcgtgattgtttgtttgttgacacgcttcgtgatggaaaaagtctattaaagatatggaacatgaacaaatacacaggagttttgggtgtattcaattgccagggtgctgcttggagccaagaagagaggatgagtgtatctcatgatgaaaatcccaaacggatttcccaaagcattcatccacaagatgtgcatttgttagcagatgcaacatcaagtgactgggatggcatgtgtgcagtttattcccataaaggtggactcatgattctacaaaagagtgtgccattatcagttacccttgaagtactggagtatgtggtttacaccatcaccccaataaagaatttaggggcagatatttcttttgctccactgggccttattgacatattcaatgctggaggagctatcaggacattagagtacgaaacag------taacatccaagatgagaattcatggat----------gtggtcgatttggtgcctattcttcaacaaggccaa--------aaaagtgcctggtggagtctttggtgacagatttctcgtttgatcctgcatccggccttgtaactctcatgttgcaacaacccattgaaggccacctctcgaatgtcacagtagaattctg---a
>Mgl0279490.1_OG0007562
---------------------------------------------------------------------------------------------atggcggcgc-----------------------------------------------------------------------------------------------------------------------------------------------------------------------------------------------------------------------------------------------------------taatgtattctcctc-----tacatttggcgtcgc------catctt--------------------------------------------------------------------------------------------------------------------cgttgcagggaagaaattcttgcttaaattctacaacacccaaatttaattctctaaaattggctctgttgaacaatggtgggcactttcaccattgtgttggtcaattcagaagctgtagaaacgcaca---------gagatgctcctctgtttcgacacaagatataacaactaggagattgaaaattgacgaacgggaactgtccgttgaatccagcaacttgctgacggacataccagagaacgtgaggttgactccaacggatttcgatggagtctttgtaggcgctgctttctcacggagtggaagccgacacgtcgtctctctcggcactctcaaaaatcttcggtttctgtcgtgctttcgattcaacttattttggatgtcacataagacgggcacctgtggtagagaagttcctgatgaaacgcagttcttgttggtggagagccgtggtgatgaagatgatgtgtattacagcgtgtttttgcctcttttagaaggctccttcagagcatgcctgcaagggaatgacaaggaccacctgcagctctgtttggagagcggagactctactgttaaagaatcctcttttatgcattcattatttatcaagactggaacagatccttttgaggtcgttacagacgctgtcaaggctgtggaacttcatttgcaaacatttcttcacagggaggaaaagaagctgcctggaataattaactggtttggatggtgtacctgggatgccttctaccaagaagtttccgcagaggatatagaaaacggcttaaagagtctgtcagagggaggggcaccaccacggtttatcatcattgatgatggttggcaatctgttcaaaaaccagaaccgttccctgataagatgccttacagccgcttaaatcacataaaagagaatagtaaatttcaaattgaagttgaagaaggtgaaaggtcggaagatccagccaagggtattcaacatatagttcaaatagccaaaaaaatgtacaatttgaagtatgtatatgtatggcatgcacttgcaggatactggggaggagttcaaccaggaattgctgaaatgaaaagctatgattctacaatgcggtaccctgcatctacgccagattctttccaatatatgccagaaacagatagcctttctgttcaaggacttggccttatgaatcctgaaagagtgtttcagttctacagtgacttacacagctacctcgcagcatctggagttgatggagtgaaagtcgatgttcagagtcttcttgagactgttggtagtggttttggaggtagagtgtcgattactaggcagtaccaccaggcattgaataagtctattgctcagaa--tttcccagataatggatacatagcatgcatgagtcatagcacggatgctctttatttctcaaagcaggcagcagttgtaagagcttcagatgatttctacccaagaaacccgttatcccacaccattcacattgccgcagtttcatacaacagcatcttccttggagagttcatgcaaccagattgggatatgttccagagtcttcactcagctgcagaataccatgctgcagcccgggctatcggtggctgccctatatatgtcagtgacaagcctggggagcacaactttgaattattgagaaagcttgttctcccagatggttctgtattgcgagcactcctgcctggtcgaccaactcatgattgcttgtttgtcgacccccttcgtgatggaaagagtctattaaagatatggaacatgaacaaatacacaggaattttgggtgttttcaattgccaaggagctgcttggagccaagaagacagaaagagtgtatatcatgacaaaaatcccaaaaggatttcacaaagcatccgtccacaagatgtgcatttgttagcagatgccacagtgggtgactgggatggcttgtgtgcagtttattcccagaaaggtggacttgtgcttctacaaaagagcacatcattaacagttacccttgaagtactggagtatgaggtttataccatcacaccaataaagaatctaagagaggacatttcgtttgctccactgggcctgattgacatgttcaatgctggaggagctatccgcacattagattatgaagcggaatcacaaacagcaaagataagaattcatgggt----------gtggtcgatttggtgcctattcttcgacaagaccaa--------caaagtgcctggtggagtctgcggtgagagacttctcatatgatcctgcatctggcctaattactctaatgttgcaacaacccattgaaggccacctctggaatgtaacagtaaaattctg---a

>SEGI_00705_OG0007564
atg---------------------------------------------------------------------------------------------------------------------------------------------------ggctctggttcagaagggaaggacaagcctaggaggcctccgccag---gtgttgagcttattagaaggctaagcggaaaagattttagccgtcgtacgtacagaacctctgtacttattataaccttcgtagcatatgctagctatcatgcttctcgaaagcctagtagcatagtgaagagtgttttggatccagaaagcagcgcaaacagtttcgctgtcgcgagtagtgagcatggattttcatggctagaaaattgggtatttatgagaaacctcaataagacccattcaagtacaggatgggctcccttcaatgaaaagggcggaacagcgatgcttggagaaattgatgtggcatttctctccgtatactcattgggaatgtttttttcagggcatataggtgaccggatggatctccgtgtatttttaacaattggaatggttggcagtggcatttttgtggccctctttgggatggggtattggtggaatatacacagtttttacttcttcctagtaatgcaaatggtggcagggttatttcaggccactgggtggccctctgttgttgcagttgttggaaattggtttggaaaacggaaaaggggattaataatgggtatatggaatgcccatacttctgttggaaatatttgtggttccctgattgcaactagtgttttacagtatgggtggggatggtcatttgttcttcctggagccgtaattgcatttgcaggcattatagtattcatgttcttggttgtcaatcctgaggatgttgggtatgactccccctacgaggcaaagaggaataaaaatctgcaatctgcaagagacgaggaagctgggctattcactgatgaaaaggtccttgtggttggggaaggtattgatagcagtcaagaacgcaaagttttagatcagatagatgggacggctttgaatgaatctaatggggttgcgtcaactgaatctaatggggatgcttcatctgattctagtgcagttggattcatacaagcgtggatgatacctggagtggcttcatttgccctctgtctgtttttttcaaagctagtagcctacacatttttatactggttgccattttacataagccatacagctattggaggtacatatgtttctgtaaagtcagccggaaacttttcaacattatttgatcttgggggagtagtgggtggaatcctagccggccatatttctgataggcttaatgctcgggccattactgcagctagtttcatgtattgtgcaattccagctctctatgtttatcgggcttatggaagtatttcaatgccagtgaatattgcattaatgatgatagctgggctgtttgtgaatggaccttatgctctcattacaacagctgtttcagctgatcttggtacacacagctcactcaagggtaatgccagagctctggcaactgtcactgctataattgatggtacgggttctgttggggccgcattgggaccacttttgacaggctttatttcttcaggaggatggaataatgtctttatcatgctcatggttgcagctttagtttctggtcttcttttgacccgcttggttatagacgaagtcaaggagaaaattcgcaattcaaaag---------ctgaaatgccaggacttcaaaacgttgcaggtaatattaatcagccactgctaagatag-----------------------------------------------------------------------------------------------------------------------------------
>SESE_041217_OG0007564
atg---------------------------------------------------------------------------------------------------------------------------------------------------ggctctggttcagaagggaaggacaaacctaggaggcctccgccag---gtgttgagcttattagaaggctaagcggaaaagattttagccgtcgtacgtacagaacctctgtacttattataaccttcatagcatatgctagctatcatgcttctcgaaaacctagtagcatagtgaagagtgttttggatcctgaaagcagcgcaaacagtttcgctgccgcgcgtagtgagcatggattttcatggctagaaaattgggtatttatgagaaacctcaataagacccattcaagtacaggatgggctcccttcaatgaaaagggcggaacagcgatgcttggagaaattgatgtggcatttctctccgtatacgcattgggtatgtatttttcagggcatataggtgaccggatggatctccgtgtatttttaacaattggaatggtgggcagtggcttttttgtggccctctttgggatggggtattggtggaatatacacagtttttacttcttcctagtgatgcaaatggtggcagggttatttcaggccactgggtggccctcagttgttgcagttgttggaaattggtttggtaaacgaaaaaggggattaataatgggtatatggaatgcccatacttctgttggaaatatttgtggttccctgattgcaactagtgttttacagtatgggtggggatggtcatttgttcttcctggagctgtaattgcatttgcaggcattatagtattcatgttcttggttgtcaatcctgaggatgttgggtatgattccccctatgaggcgaagaggaataaatatctgcaatctgcaagagacgaggaagctgggctattcactgatgaaaaggtccttgtggttggggaaggtattgctagcagtgaagaacgcaaagttttagatcagacagatgggacggctttgagtgaatctgatggggttgcgtcaactgaatctattggagatgcttcatctgattctagtgcagttggattcgtacaagcgtggaggatacctggagtggcttcatttgccctctgtctatttttttcaaagcttgtagcctacacatttttatactggttgccattttacataagccatacagctattggaggtaaatatgtttctgtaaagtcagccggaaacttttcaacattatttgatcttggaggagtcgtgggtggaatcctagccggccatatttctgataggcttgatgctcgggccattactgcagctagtttcatgtatttggcaattccagctctctatgtttatcgggcttatgggagtatttcaatgccagtgaatattgcattaatgatgatggctgggctgtttgtgaatggaccttatgctctcattacaacagctgtttcagctgatcttggtacacacagctcactcaagggtaatgccagagctctggcaactgtcactgctataattgatggtactggttctgttggggctgcattgggaccacttttgacaggctttatttcttcaggaggatggaataatgtttttatcatgctcatgattgcagctttaatttctggtcttcttttgacccgcttggttatagatgaagtcaaggagaaagtttgcaagtcaaacg---------ctgaaatgtcaggacatcaaaatgttgcaggtaatattaatcagccactgctaagatag-----------------------------------------------------------------------------------------------------------------------------------
>SESE_078060_OG0007564
atg---------------------------------------------------------------------------------------------------------------------------------------------------ggctctggttcagaagggaaggacaaacctaggaggcctccgccag---gtgttgagcttattagaaggctaagcggaaaagattttagccgtcgtacgtacagaacctctgtacttattataaccttcatagcatatgctagctatcatgcttctcgaaaacctagtagcatagtgaagagtgttttggatcctgaaagcagcgcaaacagtttcgctgccgcgcgtagtgagcatggattttcatggctagaaaattgggtatttatgagaaacctcaataagacccattcaagtacaggatgggctcccttcaatgaaaagggcggaacagcgatgcttggagaaattgatgtggcatttctctccgtatacgcattgggtatgtatttttcagggcatataggtgaccggatggatctccgtgtatttttaacaattggaatggtgggcagtggcttttttgtggccctctttgggatggggtattggtggaatatacacagtttttacttcttcctagtgatgcaaatggtggcagggttatttcaggccactgggtggccctctgttgttgcagttgttggaaattggtttggtaaacgaaaaaggggattaataatgggtatatggaatgcccatacttctgttggaaatatttgtggttccctgattgcaactagtgttttacagtatgggtggggatggtcatttgttcttcctggagctgtaattgcatttgcaggcattatagtattcatgttcttggttgtcaatcctgaggatgttgggtatgattccccctacgaggcgaagaggaataaaaatctgcaatctgcaagagacgaggaagctgggctattcactgatgaaaaggtccttgtggttggggaaggtattgatagcagtgaagaacgcaaagttttagatcagacagatgggacggctttgagtgaatctgatgggggtgcgtcaactgaatctattggagatgcttcatctgattctagtgcagttggattcgtacaagcgtggaggatacctggagtggcttcatttgccctctgtctatttttttcaaagcttgtagcctacacatttttatactggttgccattttacataagccatacagctattggaggtaaatatgtttctgtaaagtcagccggaaacttttcaacattatttgatcttggaggagtagtgggtggaatcctagccggccatatttctgataggcttgatgctcgggccattactgcagctagtttcatgtatttggcaattccagctctctatgtttatcgggcttatgggagtatttcaatgccagtgaatattgcattaatgatgatggctgggctgtttgtgaatggaccttatgctctcattacaacagctgtttcagctgatcttggtacacacagctcactcaagggtaatgccagagctctggcaactgtcactgctataattgatggtactggttctgttggggctgcattgggaccacttttgacaggctttatttcttcaggaggatggaataatgtttttatcatgctcatgattgcagctttaatttctggtcttcttttgacccgcttggttatagatgaagtcaaggagaaagtttgcaagtcaaacg---------ctgaaatgtcaggacatcaaaatgttgcaggtaatattaatcagccactgctaagatag-----------------------------------------------------------------------------------------------------------------------------------
>SESE_078247_OG0007564
atg---------------------------------------------------------------------------------------------------------------------------------------------------ggctctggttcagaagggaaggacaaacctaggaggcctccgccag---gtgttgagcttattagaaggctaagcggaaaagattttagccgtcgtacgtacagaacctctgtacttattataaccttcatagcatatgctagctatcatgcttctcgaaaacctagtagcatagtgaagagtgttttggatcctgaaagcagcgcaaagagtttcgctgccgcgcgtagtgagcatggattttcatggctagaaaattgggtatttatgagaaacctcaataagacccattcaagtacaggatgggctcccttcaatgaaaagggcggaacagcgatgcttggagaaattgatgtggcatttctctccgtatacgcattgggtatgtatttttcagggcatataggtgaccggatggatctccgtgtatttttaacaattggaatggtgggcagtggcttttttgtggccctctttgggatggggtattggtggaatatacacagtttttacttcttcctagtgatgcaaatggtggcagggttatttcaggccactgggtggccctcagttgttgcagttgttggaaattggtttggtaaacgaaaaaggggattaataatgggtatatggaatgcccatacttctgttggaaatatttgtggttccctgattgcaactagtgttttacagtatgggtggggatggtcatttgttcttcctggagctgtaattgcatttgcaggcattatagtattcatgttcttggttgtcaatcctgaggatgttgggtatgattccccctatgaggcgaagaggaataaatatctgcaatctgcaagagacgaggaagctgggctattcactgatgaaaaggtccttgtggttggggaaggtattgctagcagtgaagaacgcaaagttttagatcagacagatgggacggctttgagtgaatctgatggggttgcgtcaactgaatctattggagatgcttcatctgattctagtgcagttggattcgtacaagcgtggaggatacctggagtggcttcatttgccctctgtctatttttttcaaagcttgtagcctacacatttttatactggttgccattttacataagccatacagctattggaggtaaatatgtttctgtaaagtcagccggaaacttttcaacattatttgatcttggaggagtagtgggtggaatcctagccggccatatttctgataggcttgatgctcgggccattactgcagctagtttcatgtatttggcaattccagctctctatgtttatcgggcttatgggagtatttcaatgccagtgaatattgcattaatgatgatggctgggctgtttgtgaatggaccttatgctctcattacaacagctgtttcagctgatcttggtacacacagctcactcaagggtaatgccagagctctggcaactgtcactgctataattgatggtactggttctgttggggctgcattgggaccacttttgacaggctttatttcttcaggaggatggaataatgtttttatcatgctcatgattgcagctttaatttctggtcttcttttgacccgcttggttatagatgaagtcaaggagaaagtttgcaagtcaaacg---------ctgaaatgtcaggacatcaaaatgttgcaggtaatattaatcagccactgctaagatag-----------------------------------------------------------------------------------------------------------------------------------
>Tyu0162850.1_OG0007564
atgcatataactcgcgcaactgcaaggcccttcttacaggaaaaaggcattttggcgctacatggcggggccggagtaatatactcatcgaatatactccggatgccgcccatagatcccggcggaaataaaaaagaacgcctcgtttgccgctcttggcaatggcgtgtggattttccaaataaatccatggccgttaatgtccaagatctaatatgcacagggcagctaaagatttgtgattccgcgaagagggattgtttccgcacatttttctttgaa--------tttctatcatgcttc-cgcaagcccagcagcatagtgaagagtgttttggatccggaaagcagcgagaacattttaactgttgagagcggtaatcatggcttttcatggctagaaaattgggtgtttatgaaaaaacctgagggggctcattcaagtgcaggatgggcaccctttaataaaaagggcggaacagcaatgcttggagaaattgatgttgcttttctttctgtatactcattgggtatgtatttttctggacatgtgggagatcgggtggatctccgtgtgtttttaacaattggaatggtgggcagtggcatctttgtggcgctgtttggtatgggctattggtggaatattcacagtttttacttctttctagtgatgcaaatgatggcagggctatttcaggccactgggtggccttctgttgttgcagtcgttggaaattggtttggtaagcgaaaaaggggattgataatgggtatatggaatgcccatacttctgttggaaatatttgtggttctctgattgcagctagcgttttacagtacggatggggctggtcttttgtccttcccggcgctgttattgtatttgcaggctttttagtgttcatgtttttggtcgtaaatccagaggatgttggctatctctctccctacgaggcaaagagggataacaatcagcaatctgcaacagacgaggaagcagggctatccacacagggaaagaccattgtgattgatgaagctattgatagcagtgagaaatccaaggttgtgaacacgacgaatggaac------------------------tgcttcaactggttctgatggggttgcttcagctgattctggcgcggttggattcatggaagcattgaagataccgggagtggcttcatttgctctctgtcttttcttttcaaagctcgtggcttacacatttttatactggttgccattttacatcagtcatac-----------------------------agtcagctgggaacttttcaacattgttcgatc-tgggggagtagtaggtggaattctagctggccatatttctgataggcttgatgctcgggccattactgcagctactttcatgtactgtgcgattccagcactcttttgttatcgggcttatggaagcatttcgatgcatgtaaatattgcattaatgatgattgccgggctgtttgtgaatggaccttatgctcttattacaacagctgtttcggctgatcttggtacgcacagctcactcaagggtaattctagagctttggcgactgtcactgctatcattgatggtactggttcggttggggctgcactggggccacttttgactggctttatttctacacaaggatggaatggtgtttttaccatgctcatggttgcagctttagtttctggtcttcttttgacccgcttggttatagtggagatcagagaaaaagtttacaaggcaaaagctctgtctactcagaggtcaggacaacaagatattacagcattggatgatgag--accggtcaaatagcagccgttgtcattttcataacattggagataactaatactttgttagccatcgtacaaaatttatttatgggaaggcggttgggtaaggtcaaacggtggctgggttggttaagtgttggtcggaaatga
>Mgl0279540.1_OG0007564
atg---------------------------------------------------------------------------------------------------------------------------------------------------gtctcgggttcagaagggaaggaaaagcctaggaggcctccgccgg---gtgttgagcttattagaaggctaagcggaaaagagtttagccgtcgtacttacagaacctctgtacttattgtaaccttcatagcatatgctagctatcatgcttctcgaaagcctagtagcatagtgaagagtgttttggatccagatagcagcgcaaacagtttcgctgccgcgagtagtgagaatggattttcatggctagaaaattgggtatttatgagaaacctcaataaaacccattcaagtacaggatgggctcccttcaatgaaaagggcggaacagcgatgcttggagaaattgatgtggcatttctctccgtatactcactgggtatgtatttttcagggcatataggtgaccggatggatctccgtgtatttttaacaattggaatggtgggcagtggcttttttgtggccctctttgggatggggtattggtggaatatacacaatttttacttcttcctggtgatgcaaatggtggcagggttatttcaggccactgggtggccctctgttgttgcagttgttggaaattggtttggaaaacggaaaaggggattaataatgggtatatggaatgcccatacttctgttggcaatatttgtggttccctgattgcaactagtgttttacagtatgggtggggatggtcatttgttcttcctggagctgtaattgcatttgcaggcattatagtattcatgttcttggttgtcaatcctgaggatgttgggtatgactccccctatgaggcgaagaggaataaaaatctacaatctgcaagagacgaggaagctgggctattcactgatgaaaaggtcattgtggttggggaaggtattgatagcagcgaagaatgcaaagttttagatcagatagatgggacggctttgaatgaatctaatgggtttgcctcaactgaatctaatggggatgcttcatctgattctagtgcggttggattcgtacaagcgtggatgatacctggagtggcttcatttgccctctgtctatttttttcaaagcttgtagcctacacatttttatactggttgccattttacataagccatacagctattggaggtacatatgtttctgtaaagtctgccggaaacttttcgacattatttgatcttgggggagtagtgggtggaatcctagccggtcatatttctgataggcttgatgctcgggccattactgcagctagtttcatgtatttggcaattccagctctctatgtttatagggcttatgggagtatttcaatgccagtgaatattgcattaatgatgatggctgggctgtttgtgaatggaccttatgctctcattacaacagctgtctcagctgatcttggtacacacagctcactcaagggtaatgccagagctctggcaactgtcactgctattattgatggtactggttctgtaggggccgcattgggacctcttttgacaggctttatttcttcaggaggatggaataatgtttttatcatgctcatgattgcagctttagtttctggtcttcttttgacccgcttggttatagatgaagtcaaggagaaagttcgccagtcgaaag---------ctgaaatgtcaggacatcgaaacgttgcaggtaatacaaaa-----tcttgtagatccacatcttactttccgtttagaatattata------------------------------------ccatgtgaaagaggacttcgggagattcttgcatgcttttcctcatcttattgtt---------taa

>SEGI_13569_OG0007565
atg---------gcgtcaaatcgatactcatctcagagtgcttactattctggattggactccagcgccttcaaaaacctgcgaaagataagcccttctgtgcagaatcatctcaagagggtttatttcactctggcctgcactctgctggtttctgctctgggggtgtacttgcacctactctccaatattggaggacttcttacagccattggcctaatggcttccatttcctggcttttattcacacctccctatccatataatgagggtaagaggatgaaactgctcatggtagctgctgtgtgtgagggagccactcttgggccgcttgtgggttcggtgattaacattgatccaggcattgtggggacagccttggtgggaacaagcttggcatttgcctgcttttcagcagcagcaacatttgcccagcgcagggaatttatgtttctgggaggaattttgggatcaggtctgagtattttactgtggttgaacattgcatctgctctctttggtggttcaacagcaacattcgaatttaagatatattttggtctcctccttttccttgggtacatcatctttgacacccagatgatcattgagagggcagaccgtggggattatgactacatcaagcactcattggaactcttcactgattttgctgcagtttttacccgtttgcttatcataatggc------aaaaaatgcagccaaaaagtctgagaaagagaaaaagaagagaaaggattga
>SESE_088031_OG0007565
atg---------gcgtcaaatcgatactcatctcagaatgcttactatcctggaccggactccagcgccttcaaaaacctgcaaaagataagcccttctgtgcaaactcatctcaagagggtttatttcactctggcctgcactctgctggtttctgcgctgggggtgtacttgcacctactctccaatattggaggacttcttacagccattggcctaatggcttccatttcctggcttttatccacacctccctatccatacaatgagggtaagaggatgaaattgctcatggcagctgctgtgtgtgagggggccactcttgggccgcttgtgggctcggtgattaacattgatccaggcattgtcgggacagccttggtgggaacaagcttggcgtttgcctgcttttcagcagcagcaatatttgcccagcgcagggaatttatgtttttaggaggaatattgggatcaggtctgagtattttactgtggttgataattgcatctgttctctttggtggttcaacagcaacattcgtatttgagatatattttggtctcgtccttttccttgggtacatcgtctttgacacccagatgatcattgagagggcagaccgtggagattatgactacatcaagcactcattggatctctttactgattttgctgcagtttttacccgtttgcttatcataatggc------aaaaaatgcagccaaaaagtctgagaaagagaaaaagaagagaaaggattga
>SESE_066650_OG0007565
atg---------gcgtcaaatcgatactcatctcagaatgcttactatcctggaccggactccagcgccttcaaaaacctgcaaaagataagcccttctgtgcaaactcatctcaagagggtttatttcactctggcctgcactctgctggtttctgcgctgggggtgtacttgcacctactctccaatattggaggacttcttacagccattggcctaatggcttccatttcctggcttttatccacacctccctatccatacaatgagggtaagaggatgaaattgctcatggcagctgctgtgtgtgagggggccactcttgggccgcttgtgggctcggtgattaacattgatccaggcattgtcgggacagccttggtgggaacaagcttggcgtttgcctgcttttcagcagcagcaatatttgcccagcgcagggaatttatgtttttaggaggaatattgggatcaggtctgagtattttactgtggttgataattgcatctgttctctttggtggttcaacagcaacattcgtatttgagatatattttggtctcctccttttccttgggtacatcgtctttgacacccagatgatcattgagagggcagaccgtggagattatgactacatcaagcactcattggatctctttactgattttgctgcagtttttacccgtttgcttatcataatggc------aaaaaatgcagccaaaaagtctgagaaagagaaaaagaagagaaaggattga
>SESE_056090_OG0007565
atg---------gcgtcaaatcgatactcatctcagaatgcttactatcctggaccggactccagcgccttcaaaaacctgcaaaagataagcccttctgtgcaaactcatctcaagagggtttatttcactctggcctgcactctgctggtttctgcgctgggggtgtacttgcacctactctccaatattggaggacttcttacagccattggcctaatggcttccatttcctggcttttatccacacctccctatccatacaatgagggtaagaggatgaaattgctcatggcagctgctgtgtgtgagggggccactcttgggccgcttgtgggctcggtgattaacattgatccaggcattgtcgtgacagccttggtgggaacaagcttggcgtttgcctgcttttcagcagcagcaatatttgcccagcgcagggaatttatgtttcttggaggaattttgggatcaggtctgagtattttactgtggttgaacattgcatctgttctctttggtggttcaacagcaacattcgtatttgagatatattttggtctcctccttttccttgggtacatcgtctttgacacccagatgatcattgagagggcagaccgtggagattatgactacatcaagcactcattggatctctttactgattttgctgcagtttttacccgtttgcttatcataatggc------aaaaaatgcagccaaaaagtctgagaaagagaaaaagaagagaaaggattga
>Tyu0232540.1_OG0007565
atggcgtcgtatgaaccatattctatcccatctcagggtcgtgccaattcagggagggactgcagtgctttaaaaaatctgagaaagataagcccccgtgttcagaatcatctgaaaaaggtttatttgactctggcatgcgcgctggtggcgtccgcagggggagttttcctgcactttctctgcaatataggcggccttcttacagtgtctgggtgcatggtttccattgtctggcttctaagtattcctccctatctgtataatgaggacaagaggatggcattgctcatggcagctgcattatgcgaaggggccagtcttgggccgcttgtgaatttggttatcaacattgatcccagcattgttgggacggctttggtgggaacgagcttggcttttgcctgcttttcagcagcagcaatccttgaccagcgcagggagttcatgtttctgggagcattcttggggtcaggtgtgagtattttgctgtggctgaactgtgcatcggctctctttggcggttcaacagcaatattcaagtttgagatttattttggtctcctccttttccttgggtacatcatctttgacacccagatgatcattgagagggcagattgtggggattatgactatgtgaagcattcgttggaactctttactgattttgctgcagtctttgttcgtgtgttgattataattgc------aaaaaatgcagccacaaaatttgaggaagagaaaaagaagcgaagggattga
>Mgl0279590.1_OG0007565
atg---------gcgtcaaatcgatatccatctcagagtgcttactattctggattggactccagcgccttcaaaaacctgcgaaaaataagcccttctgtgcagaatcatctcaagagggtttattttactctggcctgcactctgctggtttctgcgctggg---------------------------------------------------------------------------------------------------------gggtaagaggatgaaactgctcatggcagctgctgtgtgtgagggggccactcttgggccgcttgtgggctcggtgattaacattgatccaggcattatcgggacagccttggtgggaacaagcttggcatttgcctgcttttcagcagcagcaatcattgcccagcgcagagaatttttgtttctgggaggaattttgggatcaggtctgagtattttgctgtggttgagcattgcatctgctctctttggtggttcaacagcaacattcgaatttgagatatattttggtctcctccttttccttgggtacatcatctttgacacccagatgatcattgagagtgcagaccgtggagattatgactatatcaagcactcattggaactctttactgattttgctgcagtttttacccgtttgcttattataatggtcaagcaaaaaaatgcagccaaaaagtctgagaaagagaaaaagaagagaaaggattga

>SEGI_24466_OG0007566
atgttggcttcaaaatcaagatctgggtcgtccgatatacctcatcggacctctcctgggactcctagagttagcaaacagcccagaggtgctggggcttctgattcagaggcaacacacacggtacaagctggaagaaattcagtggacaaagtttcaaagataccggaccgtagatctcccagaagcacattggctgagaaacgggtaagcgctcccaaagcatcagaactgcagcagcagctgaatcaagctcaggaggatttgaagaaagcaagggaacaattggccctggcagagaatgcgaaggcaaaggtcctggaggaggtggaagagagcaagaaggcagctgatgaggccaatctgaaattgagcgaggccttggttgcccagaagagggctttggagcaatctgagagcgagaagtttcgtgccgatgagctggagcaggccaccattgaggcctctcagaagagggatcaggcgtggcagtctgagcttgaggctgtccagaggcagcatgctctggatgtgtctgccttactgtcaactacccaagagcttcagagggtcaagcaggatctgtccattgccacagagtctaaagcaaaggcattgaaactggcagaggatgctgccagtgccgctgaggtgaatgctaagagggcagaggaattgttttcagaactagagactgtgaaagaatccctggatgcggcgtatgccaatcgcatgtctgttgaggatgagaaggctgctaccaatgcacaattggagtccgaagccaaagaagcagctgcattggcagccaaggctaatcaagaagttcaattgttgaaagaggagttggcaaatgccaaagatcttgagtcaaagctatctgagactcagggtttggtagaaaaactcagctctgagctgcaaaatgctaaggaatctgagtccaaggctgcaacgctagctgcagaggctaatatgaaacttgagagagcagagatggaggctgagagagcaaaggaggctgagaataaggcctttgaatcccttatgtcagcaaacactgagctggaggatgcaaaaatgtgcctggaaaaggcaaaggccgattgtgcatctttaagtgaaacagtggattcattgaggagtgaacttgaaagaagaaatcaagagatagaagatgtagagacgcatcgtgaaaaggccttgatagaatcaggttctcttatagaatctttggaagcaatgaagactgaatttgataggagcaaagcagatctgatcgaagcacagaagaaggagcaacttgcagtttccaaagtatctcagttgacagaagagatgaatgcagtcagagacgaacttcaacaggctctagaatcagaggagaaaagtaagaaggccatggatgaccttgtattggctctgcatgaagtgactgcagaagctagtgatgcaagacaagtggttgaggctgcacatgaagatgtaaggattgcgaaattggaagcagagcattgtaaggctgaattagaagattcacagaaaaactatcaagaaatgttagatgaagcaagagcagaaatggaggaagctaaacaggcagcagaaagagcaaagttggaggttgaggaatccatggttgcatggaatgaaagggagagtaaattggtagattgtatcagacaagtagaatctgaggctaacacagcaaaagaagatgtaagtaaactcctagattctcttcaagaagcagaatctgaggctaaagcagcaaaagaagaggttaacagattgttaatttctcttcaagaaagtgaaagtgaggcaaacacagcaaaacaagatgtaagcaaattatcaatttctcttcgtcaagcagaagatgatgctaatgcagcggaagaaaatgcaaataatttgttggattcactcaaacaatttgaagcagaagcttctgcagcaaaagaagatgtagataatgctaaggtggaaattgccatactcaaggatgctctaatggacaaggaaaatgaattgcaaagcattatccaagaaaatgaagatctgaaatacaatgaggccgctgctcttcggaaagtggggcaactaaaggagtcactgatcttagcttcatcccagaaatcagatgaccatgaaactaaagttacaaaagaagagtatgatctgttacagaggagagtccaagaagctgaagaacgtgcaaataaaaggatagcagaggcccttgaacaagttgaatctgctaatgccaaggaacaagaaactcaggagaagttgaatgtagccaatttggaccttgaaaacctcaggaacagagaaactgaatcttcagagcatctagagggtgtgcgcatagcaaatctggcaatggaagcagatttaaaaaaatcaaaggaagaggcagaggaatggaagaaggctgcagacatggctaaagctgcagtggcattatctcgaaatggtgaaatgaatggtaaggttgttaatcggtcagcttcagtgcaggagcacttaccatctgaatcttttggagatgtgccaagtgttaaaattccatcaccattgaaatcagaggacctggatcagatggagacaccaaggttagaagagattgatcaacccgaaagcccaacgaagaagaagaagaaagccatgctgcgaaagtttggggaccttttaaaaaagaaaagccatcataatcattgtgaagaaaaaataaagccatgtttgaagaagactgttgaggacaaagaggagatctctgaagctgaagaggaggctgaaagttggaacccctttgaagacattgcaaaagttcaatgggtatccacggatttgcactcatctgagcattctgtagaagaatgtaatgtgtcagtggaagctttgaagactagtgaggtactcttgttttctacagaggagaatagtgagttgacttgtgtgaagaagcctcatgttgaagattcaaacaaagaacttttggaaacaaaagttgaaacaaagatgcaagaagaggccataagtgcagattcaaatgaaggagaaattcggttagttgaagatatgtgttcaactagcgaattgttttttcacaattccaaagaatgctggtttgaaagtcaagtcaaggaggagaagaagaaagaggaagttgaagtctcttcccatttcaaagttgatttgattaattctcttgaatcatgtgtagaagacaacatggaagatgaagcttctagtagttataaggcaaatttctcttcacctaaaaacaagttaaggcaaaaagctaaggaattggaaggcactatggatggaatgatgaagagttttcatcacatgcgagacaattcaagctcacaaactactaaaaatggaattcaagttttgtcacaacttgatgaattgcatcagcatgttgaaaatttgatttatgatgtgcttaggggagaggatgtatacaaagtggccaaaattgccgacaacacattggagtgtaacgagctcaccaaagccaagttgcaagaagtgcatgagactctaattgaagcagagaatcagatttttgttgttcattattcatgggagcaagaaaacaaaagaagaactgaggagcttcaggtaattcttgatgagtttgatctcattcaagaaacatatgatttggaatgttgtcctaagaaaccgaagtattcaaattctcatcaacaagtttttcaggcttttgacaatttgttgtatgaagaaggtgctaataaggtttatgtaaatcctctttttgatattgatgaaggaattgcttcagagattattgaaggaggaagtttgagtttgtcttccaacgttggagagttgatacgagagttgcatgaagttgaatctactgctgctcctagtgcacccactcagcaagaattgataactcttggaacacaaagaaatgaggacattcttattgttcatcagcaaagagttgatggtcatgatgatgaaggttttatttattttttgatgaggatgcttgtgagactcttgtcagattttagttcatcgccatcttctcttagagtgataggtttcataattgtatttgatgaagggttcatggaatttttcgacaatatatga
>SESE_085014_OG0007566
atgttggcttcaaaatcaagatctgggtcgtccgatatacctcatcggacctctcctgggactcctagagttagcaaacaacccagaggcgctggcgcttctgattcagaggcaacacacacggtacaagctggaagaaattcagtggacaaagtttcaaaaataccggaccgtagatctcccagaagcacattggctgagaaacgggtgagcgctcccaaagcatcagaactgcagcagcagctgaatcaagctcaggaggatttgaaaaaagcaagggaacaattggccctggcagagaatgcgaaggccaaggccctggaggaggtggaagagagcaagaaggcagctgatgaggccaatctgaaattgagcgaggccttggttgcccagaagagggctttggagcaatctgagagcgagaagtttcgtgccgatgagctggagcaggccaccattgaggcctctcagaagagggatcaggcgtggcagtctgagcttgaggttgtccagaggcagcatgctctggatgtgtctgccttactgtcaactacccaagagcttcagagggtcaagcaggatctgtccattgccacagagtctaaagcaaaggcattgaaactagcagaggatgctgccagtgccgctgaggtgaatgctacgagggcagaggaattgtttgcagaactagagactgtgaaagtgtccctggatgcggcgtatgccaatcgcatgtctgttgaggatgagaaggctgctaccaatgcacaattggagtccgaagccaaagaagcagctgcattggcagccaaggctaatcaagaagtacaattgttgaaagaggagttggaaaatgccaaagattttgagtcaaagctatctgagactcagggtttggtggaaaaactcagctctgagctgcaaaaagctaaggaatctgactccaaggctgcaatgctagctgcagaggctaatatgaaacttgagagagcagagatggaggctgagagagcaaaggaggctgagaataaggcctttgaatcccttatgtcagcaaacactgagctggaggatgcaaaaatgtgcctggaaaacgccaaggccgattgtgcatctttaagtgaaacagtggattcattgaggagtgaacttgaaagaagaaatcaagagctagaagatgtagagacgcatcgtgaaaaggccttgatagagtcaggttctcttatagaatctttggaagcaatgaagactgagcttgataggagcaaagcagatctggttgaagcacagaagaaggagcaacttgcagtttccaaagtatctcagttgacagaagagatgaatgccgtcagagaccaacttcaacaggctctacaatcagaggagaaaagtaagaaggccatggatgaccttgtattggctctgcatgaagtgactgcagaagctggtgatgcaagacaagtggttgaggctgcacatgaggatctaaggattgcgaaattggaagcagagcgttgtaaggctgaattagaagatacacagaaaaagtatgaagaaatgttagatgaagcaagagtggaaatggaggaagctaaacaggcagcagaaagggcaaagttggaggttgaggaatccatggttgcatggaatgaaagggagagtaaattggtagattgtattagacaagcagaatctgaggctaacacagcaaaagaagatgtaagtaaactcctagattctcttcaagaagcagaatctgaggctaaagcagcaaaagaagaggttaacagattgttaatttctcttcaagaaagtgaaagtgaggcaaacacagcaaaacaagatgtaagcaaattatcaatttctcttcgtcaagcagaagatgatgctaatgcagcggaagaaaatgcaaataatttgttggattcactcaaacaatttgaagcagaagcttctgcagcaaaagaagatgtagataatgctaaggtggaaattgcgatactcaaggatgctctaatggacaaggaaaatgaattgcaaaacattatccaagaaaatgaagatctgaaatacaatgaggccgctgctcttcgtaaagtggagcaactaaaggagtcactgatcttagcttcatcccagaaatcagatgaccatgaaactaaagttacaaaagaagagtatgatctgctacagaggagagtccaagaagctgaagaacatgcaaataaaaggatagcagaggcccttgaacaagttgaatctgctaataccaaggaacaagaaactcgggagaagttgaatgcagccaatttggagcttgaaaacctcaggaaaagagaaactgaatcttcagagcatctagaggctgtgcgcatagcaaatctggcaatggaagcagatttaaaaaaatcaaaggaagaggcagaggaatggaagaaggctgcagacatggctaaagctgcagtggcattatctcgaaatggtgaaatgaatggtaaggttgttaatcggtcagcttcagtgcaggagcacttaccatctgaatcttttggagatgtgccaagtgttaaaattccatcaccattgaaatcagaggacctggatcagatggagacaccgaggttagaagagattgatcaacccgaaagcccaacaaagaagaagaagaaagccatgctgcgaaagtttggggaccttttaaaaaagaaaagccatcataagta---------------------------------------------------------------------------------------------------------------------------------------------------------------------------------------------------------------------------------------------------------------------------------------------------------------------------------------------------------------------------------------------------------------------------------------------------------------------------------------------------------------------------------------------------------------------------------------------------------------------------------------------------------------------------------------------------------------------------------------------------------------------------------------------------------------------------------------------------------------------------------------------------------------------------------------------------------------------------------------------------------------------------------------------------------------------------------------------------------------------------------------------------------------------------------------------------------------------------------------------------------------------------------------------------------------------------------------------------------------------------------------------------------------------------------------------------------------------------------a
>SESE_086571_OG0007566
atgttggcttcaaaatcaagatctgggtcgtccgatatacctcatcggacctctcctgggactcctagagttagcaaacagcccagaggcgctggcgcttctgattcagaggcaacacacacggtacaagctggaagaaattcagtggacaaagtttcaaaaataccggaccgtagatctcccagaagcacattggctgagaaacgggtgagcgctcccaaagcatcagaactgcagcagcagctgaatcaagctcaggaggatttgaaaaaagcaagggaacaattggccctggcagagaatgcgaaggccaaggccctggaggaggtggaagagagcaagaaggcagctgatgaggccaatctgaaattgagcgaggccttggttgcccagaagagggctttggagcaatctgagagcgagaagtttcgtgccgatgagctggagcaggccaccattgaggcctctcagaagagggatcaggcgtggcagtctgagcttgaggctgtccagaggcagcatgctctggatgtgtctgccttactgtcaactacccaagagcttcagagggtcaagcaggatctgtccattgccacagagtctaaagcaaaggcgttgaaattggcagaggatgctgccagtgctgctgaggtgaatgctaagagggcagaggaattgtttgcagaactagagactgtgacagagtccctggatgcggcgtatgccaatcgcatgtctgttgaggatgagaaggctgctaccaacgcacaattggagtccgaagccaaagaagcagctgcattggcagccaaggctaatcaaaaagtacaattgttgaaagaggagttggaaaatgccaaagatcttgagtcaaagctatctgagactcagggtttggtggaaaaactcaactctgagctgcaaaatgctaaggaatctgagtccaaggctgcaatgctagctgcagaggctaatatgaaacttgagagagcagagatggaggctgagagagcaaaggaggctgagaataaggcctttgaatcccttatgtcagcaaacactgagctggaggatgcaaaaatgtacctggaaaaggtcaaggccgatagtgcatctttaagtgaaacagtggattcattgaggagtgaacttgaaagaagaaatcaagagctagaagatgtagagacgcatcgtgaaaagaccttgatagaatcaggttctcttatagaatctttggaagcaatgaagactgagcttgataggagcaaagcagatctggttgaagcacagaagaaggagcaacttgcagtttccaaagtatctcagttgacagaagaaatgaatgcagtcagagaccaacttcaacaggctctagaatcagaggagaaaagtaagaaggccatggatgaccttgtattggctctgcatgaagtgactgcagaagctggtgatgcaagacaagtggttgaggctgcacatgaggatctaaggattgcgaaattggaagcagagcattgtaaggctgaattagaagatacacagaaaaagtatgaagaaatgttagatgaagcaagagtggaaatggaggaagctaaacaggcagcagaaagggcaaagttggaggttgaggaatccatggttgcatggaatgaaagggagagtaaattggtagattgtattagacaagcagaatctgaggctaacacagcaaaagaagatgtaagtaaactcctagattctcttcaagaagcagaatctgaggctaaagcagcaaaagaagaggttaacagattgttaatttctcttcaagaaagtgaaagtgaggcaaacacagcaaaacaagatgtaagcaaattatcaatttctcttcgtcaagcagaagatgatgctaatgcagcggaagaaaatgcaaataatttgttggattcactcaaacaatttgaagcagaagcttctgcagcaaaagaagatgtagataatgctaaggtggaaattgcgatactcaaggatgctctaatggacaaggaaaatgaattgcaaaacattatccaagaaaatgaagatctgaaatacaatgaggccgctgctcttcgtaaagtggagcaactaaaggagtcactgatcttagcttcatcccagaaatcagatgaccatgaaactaaagttacaaaagaagagtatgatctgctacagaggagagtccaagaagctgaagaacatgcaaataaaaggatagcagaggcccttgaacaagttgaatctgctaataccaaggaacaagaaactcgggagaagttgaatgcagccaatttggagcttgaaaacctcaggaaaagagaaactgaatcttcagagcatctagaggctgtgcgcatagcaaatctggcaatggaagcagatttaaaaaaatcaaaggaagaggcagaggaatggaagaaggctgcagacatggctaaagctgcagtggcattatctcgaaatggtgaaatgaatggtaaggttgttaatcggtcagtttcagtgcaggagcacttaccatctgaatcttttggagatgtgccaagtgttaaaattccatcaccattgaaatcagaggacctggatcagatggagacaccgaggttagaagagattgatcaacccgaaagcccaacaaagaagaagaagaaagccatgctgcgaaagtttggggaccttttaaaaaagaaaagccatcataagta---------------------------------------------------------------------------------------------------------------------------------------------------------------------------------------------------------------------------------------------------------------------------------------------------------------------------------------------------------------------------------------------------------------------------------------------------------------------------------------------------------------------------------------------------------------------------------------------------------------------------------------------------------------------------------------------------------------------------------------------------------------------------------------------------------------------------------------------------------------------------------------------------------------------------------------------------------------------------------------------------------------------------------------------------------------------------------------------------------------------------------------------------------------------------------------------------------------------------------------------------------------------------------------------------------------------------------------------------------------------------------------------------------------------------------------------------------------------------------a
>SESE_118691_OG0007566
atgttggcttcaaaatcaagatctgggtcgtccgatatacctcatcggacctctcctgggactcctagagttagcaaacagcccagaggcgctggcgcttctgattcagaggcaacacacacggtacaagctggaagaaattcagtggacaaagtttcaaaaataccggaccgtagatctcccagaagcacattggctgagaaacgggtgagcgctcccaaagcatcagaactgcagcagcagctgaatcaagctcaggaggatttgaaaaaagcaagggaacaattggccctggcagagaatgcgaaggccaaggccctggaggaggtggaagagagcaagaaggcagctgatgaggccaatctgaaattgagcgaggccttggttgcccagaagagggctttggagcaatctgagagcgagaagtttcgtgccgatgagctggagcaggccaccattgaggcctctcagaagagggatcaggcgtggcagtctgagcttgaggttgtccagaggcagcatgctctggatgtgtctgccttactgtcaactacccaagagcttcagagggtcaagcaggatctgtccattgccacagagtctaaagcaaaggcattgaaactagcagaggatgctgccagtgccgctgaggtgaatgctacgagggcagaggaattgtttgcagaactagagactgtgaaagagtccctggatgcggcgtatgccaatcgcatgtctgttgaggatgagaaggctgctaccaatgcacaattggagtccgaagccaaagaagcagctgcattggcagccaaggctaatcaagaagtacaattgttgaaagaggagttggaaaatgccaaagattttgagtcaaagctatctgagactcagggtttggtggaaaaactcagctctgagctgcaaaaagctaaggaatctgagtccaaggctgcaatgctagctgcagaggctaatatgaaacttgagagagcagagatggaggctgagagagcaaaggaggctgagaataaggcctttgaatcccttatgtcagcaaacactgagctggaggatgcaaaaatgtgcctggaaaacgccaaggccgattgtgcatctttaagtgaaacagtggattcattgaggagtgaacttgaaagaagaaatcaagagctagaagatgtagagacgcatcgtgaaaaggccttgatagagtcaggttctcttatagaatctttggaagcaatgaagactgagcttgataggagcaaagcagatctggttgaagcacagaagaaggagcaacttgcagtttccaaagtatctcagttgacagaagagatgaatgccgtcagagaccaacttcaacaggctctacaatcagaggagaaaagtaagaaggccatggatgaccttgtattggctctgcatgaagtgactgcagaagctggtgatgcaagacaagtggttgaggctgcacatgaggatctaaggattgcgaaattggaagcagagcattgtaaggctgaattagaagatacacagaaaaagtatgaagaaatgttagatgaagcaagagtggaaatggaggaagctaaacaggcagcagaaagggcaaagttggaggttgaggaatccatggttgcatggaatgaaagggagagtaaattggtagattgtattagacaagcagaatctgaggctaacacagcaaaagaagatgtaagtaaactcctagattctcttcaagaagcagaatctgaggctaaagcagcaaaagaagaggttaacagattgttaatttctcttcaagaaagtgaaagtgaggcaaacacagcaaaacaagatgtaagcaaattatcaatttctcttcgtcaagcagaagatgatgctaatgcagcggaagaaaatgcaaataatttgttggattcactcaaacaatttgaagcagaagcttctgcagcaaaagaagatgtagataatgctaaggtggaaattgcgatactcaaggatgctctaatggacaaggaaaatgaattgcaaaacattatccaagaaaatgaagatctgaaatacaatgaggccgctgctcttcgtaaagtggagcaactaaaggagtcactgatcttagcttcatcccagaaatcagatgaccatgaaactaaagttacaaaagaagagtatgatctgctacagaggagagtccaagaagctgaagaacatgcaaataaaaggatagcagaggcccttgaacaagttgaatctgctaataccaaggaacaagaaactcgggagaagttgaatgcagccaatttggagcttgaaaacctcaggaaaagagaaactgaatcttcagagcatctagaggctgtgcgcatagcaaatctggcaatggaagcagatttaaaaaaatcaaaggaagaggcagaggaatggaagaaggctgcagacatggctaaagctgcagtggcattatctcgaaatggtgaaatgaatggtaaggttgttaatcggtcagtttcagtgcaggagcacttaccatctgaatcttttggagatgtgccaagtgttaaaattccatcaccattgaaatcagaggacctggatcagatggagacaccgaggttagaagagattgatcaacccgaaagcccaacaaagaagaagaagaaagccatgctgcgaaagtttggggaccttttaaaaaagaaaagccatcataagta---------------------------------------------------------------------------------------------------------------------------------------------------------------------------------------------------------------------------------------------------------------------------------------------------------------------------------------------------------------------------------------------------------------------------------------------------------------------------------------------------------------------------------------------------------------------------------------------------------------------------------------------------------------------------------------------------------------------------------------------------------------------------------------------------------------------------------------------------------------------------------------------------------------------------------------------------------------------------------------------------------------------------------------------------------------------------------------------------------------------------------------------------------------------------------------------------------------------------------------------------------------------------------------------------------------------------------------------------------------------------------------------------------------------------------------------------------------------------------a
>Tyu0214200.1_OG0007566
atgttggcttctaagtcaagatctgggtcgtccgaaataccccaccggacgtctactggcactcctagagtcagcaaacaacccagaggctcagctggttctgattcagagacagcacccaccttacaaactgggagaaattcggtggataaaactgtaaaaatagtagaccgtagatctcccagaagcacattgac-----------agagcacccccaaagcatcagagcttcagcagcagctgaatcaggctcaggaggatttg-aaaaagcaaaggaacaattggcccttgcagagaatgctaaggccaaggctctcgaggaagtggaagagagcaagaaggcagctgatgaggccagtctgaaattaagtgaggccctggtttcccagaagagggcattggagcaatctgagagcgagaagtttcgtgccgatgagctggagcaggccaccattgaggcctctcagaagagggatcaggcttggcaatctgagctagaagctgtgcagcggcagcatgctctggatgtgtctgccttgctgtccactactcaagagcttcagagggtcaaacaggatctgtcggttgccatagtg------------------------------------------------agatcgaatgccaagagggcagagaaactgtttgcagagctagagactgtgaaagagtccctagatgcggcgtatgccaatcacatgtctgctgaggatgagaaggctgctgccaatgcacaattggagtctgaggccaaagaagcagttgcattggcatccaaggctagccatgaagttcaattgttgaaaaaggagttggaaaataccaaagatcttgagtcaaagctatctgaggcccagggtttgttggaaaaactcagctttgatctacaaattgccaaggaatctgagtccaaggctgcaatgcttgctgtggaggctaatatgaaacttgagagagcagagatagaagttgagaaagcgagggaggctgagaataaggcctttgaatctcttatgtcagcatccgcggagctggaggaggcaaacatgtgcttagaaaatgccaagtctgattccgcatctcttagtgaaacagtggattcattgaggagtgagcttgaaagaagaaatcaagagctacaagatgcagacacgcgttgtgaaaaggcattgatagaatcaggttctcttacagaatctctggaatcaatgaagattgagcttgataggaccagagcagatctggtggaagcacagaagcaggagcaacttgcagtttccaaagcatctgacttgactgatgaattgaacagggtcagagatgaacttcgggaggccttagcagcagaggagaaaagtaagaaggcgatggatgacctcgtattggctctgcatgaagtgactgttgaagctggcgatgcaagacatgtggttgaggatgctcataaagatttaaggactgcaaaattagaattagagcattggaaggctgctttagaagctacacagaaaaagtatcaagagatgttagatgaagctagagcagaagtagaggaagctaaagaagcagcagagagagcaaagttggaggttgaggaatccatggttgcgtggaatgaaagggagagtaaattggtagggtgtatcagacaagcagaatttgaggctaatgcaacaaaagaggatgcaaacaaactcttagagtccattcaagaagcagaatctgaggcaaaaatagcaaaagaagaggttaatagacaactaatttctcttcaagaaagtgaatctgaggcaaactcagcaaaacaagatgtaagaaaattatcagtttctcttcgtcaagctgaagatgaagctaatgcagcagaagaaaatgcaaacaatttgttggattcactcaaacaagtcgaagcggaggcctctgcagcaaaagaagatgcagataatgctaaggtggaaattgccataatgaaggatgctctaatggacaaggaaaatgaactgcaaaacataatccaagaaaatgaagatttgaagcacaacgaggccaccaatcttcagaaagttgaacaattaaaggagtcactggtcatagcttcatcccataaatcag------atgaatctaaagttacaaaagaagagtttgatctggtacagaggagagcccaagaagctgaagaacatgcaaataaaaggatagcagaggctgcccatcaagttgagtctgctaatatcaaagaacaagaagcctgggagaagttgaatgcagcgaatgtggagattgaaaacctcaggcaaagagcaaatgaatcatctgagcatctagaggctgtgcgaatagcgaatctagcattggaagcagattttaaaaagtcaagggatcaggcggaggaatggaagatggccgcggagacatctacagctgcagtatcagcatctcgaaatggtgaaatgaatggtaaggttgttaatggcccgccttcagtgcaggatcacttatcacctgaatcttttgagggtgtgctgaatgttaaaaagccatcgccattaaaatcagaggacctggatcagacggagacagtgaagtcagaagagattgatcaaccagaaagcccaacaaaga--aaaaagaaagccatgctgcgaaaatttggtga----------------------------------------------------------------------------------------------------------------------------------------------------------------------------------------------------------------------------------------------------------------------------------------------------------------------------------------------------------------------------------------------------------------------------------------------------------------------------------------------------------------------------------------------------------------------------------------------------------------------------------------------------------------------------------------------------------------------------------------------------------------------------------------------------------------------------------------------------------------------------------------------------------------------------------------------------------------------------------------------------------------------------------------------------------------------------------------------------------------------------------------------------------------------------------------------------------------------------------------------------------------------------------------------------------------------------------------------------------------------------------------------------------------------------------------------------------------------------------------------------------------
>Mgl0093180.1_OG0007566
atgttggcctcaaaatcaagatctgggtcgtccgatatacctcatcggacctctcctgggactcctagagttagcaaacagcccagaggcgctggcgcctctgattcagaggcaacacccacggtacaagctggaagaaattcagtggacaaagtttcaaagataccggaccgtagatctcccagaagcacattggctgagaaacgggtgagcgctcccaaagcatcagaactgcagcagcagctgaatcaagctcaggaggatttgaaaaaagcaagggaacaattggccctggccgagaatgcgaaggccaaggctctggaggaggtggaagagaccaaga---------------------------------------------------------------------------------------------------------------------aggcctctcagaagagggatcaggcgtggcagtctgagcttgaggctgtccagaggcagcatgctctggatgtatctgccttactgtcaactacccaagagcttcagagggtcaagcaggatctgtccattgccacagagtctaaagcaaaggcattgaaactggcagaggatgctgccagtgccgctgaggtgaatgctaagagggcagaggaattgtttgcagaactagagactgtgaaagagtccctggatgcggcgtattccaatcgcatgtctgttgaggatgagaaggctgctaccaatgcacaattggagtccgaagccaaagaagcagttgcattggcagccaaggctaatcaagaagttcaattgttgaaagaggagttggcaaatgcccaagatcttgagtcaaagctatctgagactcagggtttggtggaaaaaatcagctctgagctgcaaaatgctaaggaatctgagtccaaggctgcaatgctagctgcagaggctaatatgaaacttgagagagcagagatggaggctgagagagcaagggaggctgaaaataaggccttcgaatcccttatgtcagcaaacactgagctggaggatgcaaaaatgtgcctggaaaaggccaaggccgattctgcatctttatgtgaaacagtggattcattgaggagtgaacttgaaagaagaaatcaagagctagaagatgtagagacgcaccgggaaaaggccttgatagaatcaggttctcttatagaatctttggaagcaatgaagactgaacttgataggagcaaagcagatctagttgaagcacagaaaaaggagcaacttgcagtttccaaagtatctcagttgacagaagagatgaatgcagtcagagacgaacttcaacatgctctagaatcagaggagaaaagtaagaaggccatggatgaccttgtattggctctgcatgaagtgactgcagaagctggtgatgcaagacaagtggttgaggctgcacatgaagatctaaggattgcgaaattggaagcagagcattataaggctgaattagaagatacacagaaaaagtatcaagaaatgttagatgaagcaagagcagaaatggaggaagctaaacaggcagcagaaagagcaaagttggaggttgaggaatccatggttgcatggaatgaaagggagagtaaattggtagattgtatcagacaagcagaatctgaggctaacacagcaaaagaagatgtaagtaaactcctagattctcttcaagaagcagaatctgaggctaaagcagcaaaagaagaggttaacagattgttaatttctcttcaagaaagtgaaagtgaggcaagcacagcaaaacaagatttaagcaaattatcaatttctcttcgtcaagcagaagatgaagctaatgcagcagaagaaaatgcaaataatttgttggattcactcaaacaatttgaagcagaagcttctgcagcaaaagaagatgtagataatgctaaggtggaaattgccatactcaaggatgctctaatggacaaggaaaatgaattgcaaagcattgcccaagaaaatgaagatctgaaatacaatgaggctgctgctcttcggaaagtggagcaactaaaggagtcactgatcttagcttcatcccagaaatcagatgaccatgaaacgaaagttacaaaagaagagtatgatctgctacagaggagattccaagaagctgaagaagatgcaaataaaaggatagcagaggcccttgaacaagctgaatccgctaataccaaggaacaagaaactcaggagaagttgaatgtagccaatttggagcttgaaaacctcaggagaagagaaactgaatcttcagagcatctcgaggctgtgcgcatagcaaatctggcaatggaagcagatttaaaaaaatcaaaggaagaggcagaggaatggaagaaggctgcagacatggctagagctgcagtggcattatctcgaaatggtgaaatgaatggtaaggttgttaatcggtcagcttcagtgcaggagcacttaccatctgaatcttttggagatgtgccaagtgttaaaattccatcaccattgaaatcagaggacctggatcagatggagacaccaaggttagaagagactgatcaacccgaaagcccaacaaagaagaagaagaaagccatgctgcgaaagtttggggaccttttaaaaaagaaaagccatcataagta---------------------------------------------------------------------------------------------------------------------------------------------------------------------------------------------------------------------------------------------------------------------------------------------------------------------------------------------------------------------------------------------------------------------------------------------------------------------------------------------------------------------------------------------------------------------------------------------------------------------------------------------------------------------------------------------------------------------------------------------------------------------------------------------------------------------------------------------------------------------------------------------------------------------------------------------------------------------------------------------------------------------------------------------------------------------------------------------------------------------------------------------------------------------------------------------------------------------------------------------------------------------------------------------------------------------------------------------------------------------------------------------------------------------------------------------------------------------------------a

>SEGI_19328_OG0007569
atggcggggaatgaatggataaatggatatttggaggcaatattggactccagaaccggatttgcagaggagagtaagcctgctctgacgctgcttgaaaggggaaccttcaatccaaccaaatactttgttgaggaagttgtttccggctttgacgaatccgacctccatcggacatggataaaggtggtggccatgcgaaacacgatggaacgtaacaacagattggaaaatatgtgctggaggatttggcacctggcacgtagaaagaagcagctcgagtgggacgatgcgcacaggcttgcaaagagacgcattgaacgtgaacaagggcggaaggatgcgacggaggatatgtcggaggatttatctgagggagaaaaaactgatgttgccgccattgccgaaactcccaaacgcgcattttccagaaacttctcggacgtgcaggtgtggtccgatgaaaataaatcaaagcgcctctacattgtgctcatcagtttgcatggtttggtgagaggagataacatggaactaggtagagattctgatacgggtgggcaagttaaatatgttgtggaagttgcaagggcactgtcaatgatgcctggagtgtaccgtgttgatttattgacaagacagatctcctctccagatgttgattggagttatggtgaaccaacagaaatgttggccccaggatcatatgatgctgatggtcatggtggaggggagagcagtggtgcatatatcataaggattccttttggcccaagagataaatatattcgcaaggagttactatggcctcacattcaagaatttgtagatggagcattagctcatattttaaacatgtctagggtacttggagagcaaattggtggaggggaatcagtttggccttatgttattcatggccactatgcagatgcaggggatagtgcagcactcttgtcaggagctctgaatgttccgatggttcttacaggtcattcccttgggcgaaataaattagagcaacttttgaaacaaggaagacaatcaagagaggacattaatgcaacttacaaaataatgcgccgaattgaagcagaagaattatccttggatgctgcagagcttgtcattacaagtacaaagcaagaaatcgatgagcaatggggtttatatgatggttttgatgtcaaacttgaaaaagttttgagagcacgtgcaaagcgaggagtgaattgtcatggtcgttacatgccacagatggtggttataccacctggaatggatttcagcaatgtgattgatcaagatgaacctccagatgctgatggagaacttgtagcattgatcagtggtgatggtaacctatctcctagagcttcagctctaccaccaatatggtctgagataatgcgttttttctcaaacccacacaaaccgatgattcttgctttatctcgaccagatcctaaaaagaatattactacccttgtgaaagcatttggagagtgtcgtccattgcgtgagcttgccaatctgacattgataatggggaacagagatgatgtagatgaaatgtctgggggtaatgcagctgttctcataaccgttttgaagatgatagataagtatgatttatatggacaagttgcctaccctaagcatcataggcaatctgatgttccagaaatttatcgccttgctgcaaaaaccaagggggtgtttattaatccagctctggtggaaccctttggtctcactctcattgaggcagctgcgcatggtttgcccatggttgcaacaaagaatggagggccagtggacatacacagggctctgcacaatgggctgttggttgatccgcatgatcagcaggctatagctgctgcactactgaagcttgtagcagacaagaacttatggaatgactgccgtcgcaatggattgaaaaacatccatcgcttttcatggccagaacactgcaggacttatttgtcaagggtagctttatgtaggatgaggcatcctcagtggcaaactgataacccaatgg------attctactgtggaggaatctatgggtgattcattgaaagatgtacaagacatgtctctcaggctttcaattgatgctgagagatcttctataaatggctctgtggataactctggggaacttgaaaaacttcttgcagcaaaaagcaatcctgaaatatctggccaggtcaaaaaaattttgggtaaattgaaaaggttgcccccaacagaagaaactgagcagaagaaagttgaggaaaatgagccaaaggttccatcaaataatgtagccgtccaaaacaaatatcccacacttcgaaagaggataagaatttttgttatagctgtggactgctatgacgaagatggtaaaactgctccccgcatgttggaaatcattcaggagatattcaaatctgtgctctgtgatccaacaacagcaaggtttgttggttttgtgctatcaacagcactaactattgatgagactctcaagatgttgagttcaggaaatatacagccgcaggagtttgatgcttttatttgcagcagtggtagtgaaatctactacccaactactccagcgtatcccgatgatggatcagataagaaagtttgtttcgatgtagattatgaatcccacattgactaccgatggggtgcagaagggttgaggaaaacaatgtccaaattgacagctcatgaaggggatggccaacaaaagcatagtcgtgtcgtttttgaggatgcagagcacagcaatgcacattgcctttcctatgttgtgaaggactccaccaaggtccggaaagtagacgaacttcgtcaaagtatgagaatgcgaggtttaagatgccatctaatgtattgccgtaattctacacaaatgcatgccattccacttcttgcttcacgctctcaagctttgaggtatttatttgttcgatggggagcagaggtagcaaaaatgcttgtttttgtgggagaaactggtgatactgattatgaagaaatgttgtcagggtcacacaaatctataattttgaaaggggcagtagaatatggttctgaaaaactattacgtagta-----------gtggaagttaccaaagagaagacattgttccttctgaaagc--caaaatatattc---------atttggtgcgatagcgcaatcatacctcattaccatgaaggctttgcatttgggccacaattgggaggtagtactgccttaccacgggagtctttagtcggtggcccagtagca-----cggtttacctcgat---gttgcgggtgtctttgagctcggccacgattgtgcggttc---accgccatactgcggggggtttgtgcttggtttgcggtgatgcagttaccgtgttacctcagtggtcaaatgcttggctcacgggctctaggcattacccctgtagcttcgcagaagaagatcacccaattggacaagacaaaggtaaatatagtgg-----gagaactgaacatgatccccatgcaagttgcttcagatcctagattacaacaagtacttaatattcagagctcttgtgatgaatccacatcagaagctagtagttccagggtactgtttgaacaaacaaatgagcttgatgattag---------------------------------------------------
>SESE_025587_OG0007569
atggcggggaatgaatggataaatggatatttggaggcaatattggactccagaaccggatttgcagaggagagtaagcctgctctgacgctgcttgaaaggggaaccttcaatcccaccaaatactttgttacggaagttgtttccggctttgatgaatccgacctccatcggacatggataaaggtggtggccatgcgaaacaccatggaacgtaacaacagattggaaaatatgtgctggaggatttggcacctggcacgtagaaagaagcagctcgagtgggacgatgcgcacaggcttgcaaagagacgcattgaacgtgaacaagggcggaaagatgcgacggaggatatgtcagaggatttatctgagggagaaaaaactgatgttgctgccattgccgaaactcccaaacgcgcattttccagagacttctcggacgtgcaggtgtggtccgatgaaaataaatcaaagcacctctacattgtgctcatcagtttgcatggtttggtgagaggagataacatggaattaggtagcgattctgatacgggtgggcaagttaaatatgttgtggaagttgcaagggcactgtcaatgatgcctggagtgtaccgtgttgatttattgacaagacagatctcctctccagatgttgactggagttatggtgaaccaacagaaatgttggccccaggatcatatgatgctgatggtcatggtggaggggagagcagtggtgcatatatcataaggattccttttggcccaagagataaatatattcgcaaggagttactatggcctcacattcaagaatttgtagatggagcattagctcatattttaaacatgtctagggtacttggagagcaagttggtggaggggaatcagtttggccttatgttattcatggccactatgcagatgcaggggatagtgcagcactcttgtcaggagctctgaatgttccaatggttcttacaggtcattcccttgggcgaaataaactagagcaacttttgaaacaaggaagacaatcaagagaggacattaatacaacttacaaaataatgcgccgaattgaagcagaagaattatccttggatgctgcagagcttgtcattacaagtacaaagcaagaaattgatgagcaatggggtttatatgatggttttgatgtcaaacttgaaaaagttttgagagcacgtgcaaagcgaggagtgaattgtcatggtcgttacatgccacggatggtggttataccacctggaatggatttcagcaatgtgattgttcaagatgaacctccagatgctgatggagaccttgtagcattgatcaatggtgatggcaacctatctcctagagcttcagctctaccaccgatatggtctgagataatgcgttttttctcaaacgcacacaaaccgatgattcttgctttatctcgaccggatccaaaaaagaatattactacccttgtgaaagcatttggagagtgtcgtccattacgtgagcttgccaatctgacattgataatggggaacagagatgatgtagatgaaatgtctgggggtaatgcagctgttctcataaccgttttgaagatgatagataagtatgatttatatggacaagttgcctaccctaagcatcataggcaatctgatgttccggaaatttatcgccttgctgcaaaaaccaagggggtatttattaatccagctctggtggaaccctttggtctcactctcattgaggcagctgcgcatgggttgcccatggttgcaacaaagaatggagggccagtggacatacacagggctctgcacaatgggctgttggttgatccgcatgagcagcaggctatagctgctgcactactgaagcttgtagcagacaagaacttatggaatgactgccgtcgcaatggattgaaaaacatccatcgcttttcatggccagaacactgcaggacttatttgtcaagggtagctttatgtaggatgaggcatcctcagtggcaaactgacaacccaatggattctcattctactgtgggggaatctatgggtgattcattgaaagatgtacaagacatgtctctcaggctttcaattgatgctgagagatcttctataaatggctctgtggataactctggggaacttgaaaaactacttgcagcaaaatgcaatcctgaaatatctggccaggtcaaaaaaattttaggtaaattgaaaaggttgcccccatcagaagaaactgagcagaagaaacttgaggaaaatgagccaaaggttccatcaaataatgtagccgtccaaaacaaatatcccgcacttcgaaagaggataagaatttttgttatagctgtggactgctatgacgaagatggtaaaactgctccccgcatgttggaaatcattcaggagatattcaaatctgtgctctctgatccaacaacagcaaggtttgttggttttgtgctatcaacagcgctaactattgatgagactctcaagatgttgagtcaaagaaatatacagccgcaggagtttgatgcttttatctgcagcagtggtagtgaaatctactacccaactactccatcttatcccgatgatggatcagataagaaagtttatttcgatgtagattatgaatcccacattgactaccgatggggtgcagaagggttgaggaaaacaatgtccaaattgacagctcatgaaggggatggccaacaaaagcatagtcgtgtcattgttgaggatgcagagcacagcaatgcacattgcctttcctatgttgtgaaggactccaccaaggtccggaaagtagacgaacttcgtcaaagtatgagaatgcggggtttaagatgccatctaatgtattgccgtaattctacacaaatgcatgccattccacttctcgcttcacgctctcaagctttgaggtatttatttgttcgatggggagcagaggtagcaaaaatgcttgtttttgtgggagagactggtgatactgattatgaagaaatgttgtcagggtcacacaaatccataattttgaaaggggcagtagaatatggttctgaaaaactattgcgtagta-----------gtggaagttaccaaagagaagacattgttccttctgaaagc--caaaatatagtttcaactgaagatggatatagttgtgaagcaat-tttgaatgcaatgaagaaatt-------------aggtcataaataa-----------------------------------------------------------------------------------------------------------------------------------------------------------------------------------------------------------------------------------------------------------------------------------------------------------------------------------------------------------------------------------------------------------------------------------------------------------------------------------
>SESE_100625_OG0007569
atggcggggaatgaatggataaatggatatttggaggcaatattggactccagaaccggatttgcagaggagagtaagcctgctctgacgctgcttgaaaggggaaccttcaatcccaccaaatactttgttacggaagttgtttccggctttgatgaatccgacctccatcggacatggataaaggtggtggccatgcgaaacaccatggaacgtaacaacagattggaaaatatgtgctggaggatttggcacctggcacgtagaaagaagcagctcgagtgggacgatgcgcacaggcttgcaaagagacacattgaacgtgaacaagggcggaaagatgcgacggaggatatgtcagaggatttatctgagggagaaaaaactgatgttgctgccattgccgaaactcccaaacgcgcattttccagagacttctcggacgtgcaggtgtggtccgatgaaaataaatcaaagcacctctacattgtgctcatcagtttgcatggtttggtgagaggagataacatggaattaggtagcgattctgatacgggtgggcaagttaaatatgttgtggaagttgcaagggcactgtcaatgatgcctggagtgtaccgtgttgatttattgacaagacagatctcctctccagatgttgactggagttatggtgaaccaacagaaatgttggccccaggatcatatgatgctgatggtcatggtggaggggagagcagtggtgcatatatcataaggattccttttggcccaagagataaatatattcgcaaggagttactatggcctcacattcaagaatttgtagatggagcattagctcatattttaaacatgtctagggtacttggagagcaagttggtggaggggaatcagtttggccttatgttattcatggccactatgcagatgcaggggatagtgcagcactcttgtcaggagctctgaatgttccaatggttcttacaggtcattcccttgggcgaaataaactagagcaacttttgaaacaaggaagacaatcaagagaggacattaatacaacttacaaaataatgcgccgaattgaagcagaagaattatccttggatgctgcagagcttgtcattacaagtacaaagcaagaaattgatgagcaatggggtttatatgatggttttgatgtcaaacttgaaaaagttttgagagcacgtgcaaagcgaggagtgaattgtcatggtcgttacatgccacggatggtggttataccacctggaatggatttcagcaatgtgattgatcaagatgaacctccagatgctgatggagaccttgtagcattgatcaatggtgatggcaacctatctcctagagcttcagctctaccaccaatatggtctgagataatgcgttttttctcaaacccacacaaaccgatgattcttgctttatctcgaccggatccaaaaaagaatattactacccttgtgaaagcatttggagagtgtcgtccattacgtgagcttgccaatctgacattgataatggggaacagagatgatgtagatgaaatgtctgggggtaatgcagctgttctcataaccgttttgaagatgatagataagtatgatttatatggacaagttgcctaccctaagcatcataggcaatctgatgttccggaaatttatcgccttgctgcaaaaaccaagggggtatttattaatccagctctggtggaaccctttggtctcactctcattgaggcagctgcgcatgggttgcccatggttgcaacaaagaatggagggccagtggacatacacagggctctgcacaatgggctgttggttgatccgcatgagcagcaggctatagctgctgcactactgaagcttgtagcagacaagaacttatggaatgactgccgtcgcaatggattgaaaaacatccatcgcttttcatggccagaacactgcaggacttatttgtcaagggtagctttatgtaggatgaggcatcctcagtggcaaactgacaacccaatggattctcattctactgtggaggaatctatgggtgattcattgaaagatgtacaagacatgtctctcaggctttcaattgatgctgagagatcttctataaatggctctgtggataactctggggaacttgaaaaactacttgcagcaaaatgcaatcctgaaatatctggccaggtcaaaaaaattttaggtaaattgaaaaggttgcccccatcagaagaaactgagcagaagaaacttgaggaaaatgagccaaaggttccatcaaataatgtagccgtccaaaacaaatatcccgcacttcgaaagaggataagaatttttgttatagctgtggactgctatgacgaagatggtaaaactgctccccgcatgttggaaatcattcaggagatattcaaatctgtgctctctgatccaacaacagcaaggtttgttggttttgtgctatcaacagcgctaactattgatgagactctcaagatgttgagtcaaagaaatatacagccgcaggagtttgatgcttttatctgcagcagtggtagtgaaatctactacccaactactccatcttatcccgatgatggatcagataagaaagtttatttcgatgtagattatgaatcccacattgactaccgatggggtgcagaagggttgaggaaaacaatgtccaaattgacagctcatgaaggggatggccaacaaaagcatagtcgtgtcattgttgaggatgcagagcacagcaatgcacattgcctttcctatgttgtgaaggactccaccaaggtccggaaagtagacgaacttcgtcaaagtatgagaatgcggggtttaagatgccatctaatgtattgccgtaattctacacaaatgcatgccattccacttctcgcttcacgctctcaagctttgaggtatttatttgttcgatggggagcagaggtagcaaaaatgcttgtttttgtgggagagactggtgatactgattatgaagaaatgttgtcagggtcacacaaatccataattttgaaaggggcagtagaatatggttctgaaaaactattgcgtagta-----------gtggaagttaccaaagagaagacattgttccttctgaaagc--caaaatatagtttcaactgaagatggatatagttgtgaagcaat-tttgaatgcaatgaagaaatt-------------aggtcataaataa-----------------------------------------------------------------------------------------------------------------------------------------------------------------------------------------------------------------------------------------------------------------------------------------------------------------------------------------------------------------------------------------------------------------------------------------------------------------------------------
>SESE_027537_OG0007569
atggcggggaatgaatggataaatggatatttggaggcaatattggactccagagccggatttgcagaggagagtaagcctgctctgacgctgattgaaaggggaaccttcaatcccaccaaatactttgttacggaagttgtttccggctttgatgaatccgacctccatcggacatggataaaggtggtggccatgcgaaacaccatggaacgtaacaacagattggaaaatatgtgctggaggatttggcacctggcacgtagaaagaagcagctcgagtgggacgatgcgcacaggcttgcaaagagacgcattgaacgtgaacaagggcggaaggatgcgacggaggatatgtcggaggatttatctgagggagaaaaaactgatgttgccgccattgccgaaactcccaaacgcgcattttccagaaacttctcggacgtgcaggtgtggtccgatgaaaataaattaaagcgcctctacattgtgctcatcagtttgcatggtttggtgagaggagataacatggaattaggtagcgattctgatacgggtgggcaagttaaatatgttgtggaagttgcaagggcactgtcaatgatgcctggagtgtaccgtgttgatttattgacaagacagatctcctctccagatgttgactggagttatggtgaaccaacagaaatgttggccccaggatcatatgatgctgatggtcatggtggaggggagagcagtggtgcatatatcataaggattccttttggcccaagagataaatatattcgcaaggagttactatggcctcacattcaagaatttgtagatggagcattagctcatattttaaacatgtctagggtacttggagagcaagttggtggaggggaatcagtttggccttatgttattcatggccactatgcagatgcaggggatagtgcagcactcttgtcaggagctctgaatgttccaatggttcttacaggtcattcccttgggcgaaataaactagagcaacttttgaaacaaggaagacaatcaagagaggacattaatacaacttacaaaataatgcgccgaattgaagcagaagaattatccttggatgctgcagagcttgtcattacaagtacaaagcaagaaattgatgagcaatggggtttatatgatggttttgatgtcaaacttgaaaaagttttgagagcacgtgcaaagcgaggagtgaattgtcatggtcgttacatgccacggatggtggttataccacctggaatggatttcagcaatgtgattgttcaagatgaacctccagatgctgatggagaccttgtagcattgatcaatggtgatggtaacctatctcctagagcttcatctctaccaccgatatggtctgagataatgcattttttctcaaacccacacaaaccgatgattcttgctttatctcgaccagatccaaaaaagaatattactacccttgtgaaagcatttggagagtgtcgtccattacgtgagcttgccaatctgacattgataatggggaacagagatgatgtagatgaaatgtctgggggtaatgcagctgttctcataaccgttttgaagatgatagataagtatgatttatatggacaagttgcctaccctaagcatcataggcaatctgatgttccggaaatttatcgccttgctgcaaaaaccaagggggtatttattaatccagctctggtggaaccctttggtctcactctcattgaggcagctgcgcatgggttgcccatggttgcaacaaagaatggagggccagtggacatacacagggctctgcacaatgggctgttggttgatccgcatgagcagcaggctatagctgctgcactactgaagcttgtagcagacaagaacttatggaatgactgccgtcgcaatggattgaaaaacatccatcgcttttcatggccagaacactgcaggacttatttgtcaagggtagctttatgtaggatgaggcatcctcagtggcaaactgacaacccaatggattctcattctactgtggaggaatctatgggtgattcattgaaagatgtacaagacatgtctctcaggctttcaattgatgttgagagatcttctataaatggctctgtggataactctggggaacttgaaaaactacttgcagcaaaaagcaatcctgaaatatctggccaggtcaaaaaaattttaggtaaattgaaaaggttgcccccatcagaagaaactgagcagaagaaacttgaggaaaatgagccaaaggttccatcaaataatgtagccgtccaaaacaaatatcccgcacttcgaaagaggataagaatttttgttatagctgtggactgctatgacgaagatggtaaaactgctccccgaatgttggaaatcattcaggggatattcaaatctgtgctctctgatccaacaacagcaaggtttgttggttttgtgctatcaacagcgctaactattgatgagactctcaagatgttgagttcaggaaatatacagccgcaggagtttgatgcttttatctgcagcagtggtagtgaaatctactacccaactactccatcttatcccgatgatggatcagataagaatgtttatttcgatgtagattatgaatcccacattgactaccgatggggcgcagaagggttgaggaaaacaatgtccaaattgacagctcatgaaggcgatggccaacaaaagcatagtcgtgtcgttgttgaggatgcagagcacagcaatgcacattgcctttcctatgttgtgaaggactccaccaaggtccggaaagtagacgaacttcgtcaaagtatgagaatgcggggtttaagatgccatctaatgtattgccgtaattctacacaaatgcatgccattccacttctcgcttcacgctctcaagctttgaggtatttatttgttcgatggggagcagaggtagcaaaaatgcttgtttttgtgggagagactggtgatactgattatgaagaaatgttgtcagggtcacacaaatccataattttgaaaggggcagtagaatatggttctgaaaaactattgcgtagta-----------gtggaagttaccaaagagaagacattgttccttctgaaagc--caaaatatagtttcaactgaagatggatatagttgtgaagcaat-tttgaatgcaatgaagaattt-------------agggcataaataa-----------------------------------------------------------------------------------------------------------------------------------------------------------------------------------------------------------------------------------------------------------------------------------------------------------------------------------------------------------------------------------------------------------------------------------------------------------------------------------
>Tyu0062890.1_OG0007569
atggcggggaatgagtggataaatggctatttggaggcaatactggactccagaactggatttgcagaagaaagtaagcctgcgctggcgctgcttgagaggggaaacttcaatcctaccaaatactttgtggaggaagttgtctctggatttgatgaatctgatcttcatcggacatggataaaggtggtggccatgcggaacaccatggaacgtaacaacagattggaaaatatgtgctggaggatttggcacttggcacgtcgaaagaaacagctcgagtgggacgatgcgcacaggcttgcaaaaagacgcatcgaacgcgagcaaggacggaaggatgcgacggaggacatgtccgaggatttatctgagggagaaaaagctgatgttaccgccattgttgaaactcccaaacgagctttccccagaaatttctccgacattcagctttggtccgaagaaaataagacaaaacgcctgtacatcgtgctcatcagtttgcatggtttggtaagaggagaaaacatggaattaggtagagactctgatacgggtggacaggttaaatatgttgtggaacttgcaagggcactttcaatgatgcctggagtataccgtgtcgatttattcacaagacagatctcctcttctgatgttgattggagttatggagagccaacagaaatgttggcctcaggatcatatgacgctga---------tggaggcgagagcagtggtgcatatattataaggattccttttggtccaagagataagtatattcgcaaggagttactgtggccacacattcaagaatttgtagatggagcagtagctcacattctgaatatgtctagagtacttggagagcaaatgggtggaggggatccagtttggccttatgttattcatggccattatgcggatgcaggggatagtgcagcactcttgtcaggagctctgaatgttccgatggttcttactggtcattcccttggacgaagtaaacttgagcaacttttgaaacaaggaaggcagtcaaaagaggacattaatacaacttacaaaataatgcggcgaattgaagcagaagaattatctttggatgctgcagaacttgtcattacaagtacaaagcaggaaattgaggagcaatggggtttgtacgatgggtttgatgtcaaacttgaaaaagttttgagagcacgtgcaaagcgaggagttaattgccatggtcgttacatgccacggatggtggttataccacctggaatggatttcagtaatgtgattgtccaagaagaacctgcagatgctgacggagaacttgcagctttaatcaatggtgatggcaacctatctcctagagcct------tgccacccatatggtcag---------------------------------------------------------------------------------------------------------------------------------------------------------------------------------------------------------------------------------------------------------------------------------------------------------------------agggggtgtttattaatccagctctggtggaaccttttggtctcactctcattgaggcagctgcacgtggcttgcccatggtcgcaacgaagaatggtgggccagttgacatacacagggctctgcacaatggactgctggttgatccccatgatcagcaggccatagccactgcattactgaagcttgtatcagacaagaacttatggaatgagtgccggcgcaatggattgagaaacatacatctcttttcgtggccagaacattgcaggacatatttgtcaagggtagctttatgtaggatgaggcatcctcagtggcagactgataccccgatgg------atactgctgtggaagaatctatgggtgattctttaaaagatgtacaagacatgtctctcaggctttctgtagacggtgaaaaatcttccataaatggctctgtggataactctggagatctggaaaaactgcttgcagcaaa------------------------------------------------------------------agaagaaacagagcgcaagaaacccgaggaaaatgaactaaaggttccattaaataatgtgactgtcctaaacaagtatcctgcactgagaagaagaataaggatttttgttatagctgtggactgctatgatgaggatggtaaaattgctcctcgcatgttggaaatcattcaggagatattcaaatatgtgctctcggatccaacaacagcaaggtttgttgggtttgtgttatcaacagcattgaccgttgatgagactctcaagatgttgggttcaggaaatatacagccacaggagtttgacgctttgatatgcagcagtggtagtgaaatctactatccaactattccagcttatgctgaagatggatcagataagaaagtgagttttgatgttgattatgaatctcatattgactaccgatggggtggggaaggattgaggaaaacaatgtccaaattaacagcccatgaaggagatggtgcacaaaagcacaatcgtgtta-ttttgaggatgcagtgcatagcaatgcacattgcctttcttatctcgt-----------------ccgaaaagtgggacgaatttcgtcaaagtatgaggatgcgcggcttaagatgccatcttatgtattgccgtaattctacacaattgcatgttattccacttcttgcttcacgctctcaagctttg--------------------------------agcaaacagg-------tcacaggagaaactggtgatacagattatgaagaaatgttatcaggtgctcacaaatccataattttgaaaggggcagtagattatggttctgaaaaattactacgagggattgttttgaacatggaggccaagaaagagaatgttaaatctgttgtgaaaacaacttcagataatctcaatatcata---atcgaggtacggggaaaa-tgggagagtgtacgacaatgt-------------aagatagagatcataaagactaagaatagagccctggttttgaagattagccagcaactggcagactacttgagtcagcttgaatctgtacaggagatcaaccccaggttggcggatttaaggaggaacttgatggaagaaatttctaagtttcacaattatataaacgatgtactgttaaagagaaaaagtctcgtgtttgagcaagttagaagatcttcttgt---ttttcagaagttcacctagaattgggaacagattgtgtgggaggcagaggtgatcacaaggtgtttgtggattccaaggaaatcaaatcaggtgatctggatatgcctgagatacaaaatcacgggcacataaatggagattcgaatggaacctgcacatcgacagcacagcataaaacgaagaaaagcattgttagcaggctgtccaaggcttttcaaaacattgttatgtgtggtacttcaatgatataa
>Mgl0093600.1_OG0007569
atggcggggaatgaatggataaatggatatttggaggcaatattggactccagagccggatttgcggaggagagtaagcctgctctgacgctgcttgaaaggggaacctttaatcccaccaaatattttgttgaggaagttgtctccggctttgatgaatccgacctccataggacatggataaaggtggtggccatgcgaaacaccatggaacgtaacaacagattggaaaatatgtgctggaggatttggcacctggcacgtagaaagaagcagctcgagtgggacgatgcgcatagacttgcaaagagacgcattgaacgtgaacaagggcggaaggatgcgacagaggatatgtccgaggatttatccgagggagaaaaaactgatgttaccgccattgccgaaactcccaaacgctcattttccagaaacttctcggacttgcaggtgtggtccgatgaaaataaatcaaagcacctctacattgtgctcatcagtttgcatggtttggtgagaggagataacatggaattaggtagagattctgatacgggtgggcaagttaaatatgttgtggaagttgcaagggcactgtcaatgatgcctggagtgtaccgtgttgatttattgacaagacaaatctcctctccagatgttgattggagttatggtgaaccaacagaaatgttggccccaggatcatatgatgctgatggtcatggtggaggggagagcagtggtgcatatatcatacggattccttttggcccaagagataaatatattcgcaaggagttactatggcctcacattcaagaatttgtagatggagcattagctcatattttaaacatgtctagggtacttggagagcaagttggtggaggggaatcagtttggccttatgttattcatggccactatgcagatgcaggggatagtgcagcactcttgtcaggagctctgaatgttccgatggttcttacaggtcattcccttgggcgaaataaactagagcagcttctgaaacaaggaagacaatcaagagaggacattaatacaacttataaaataatgcgacgaattgaagcagaagaattatccttggatgctgcagagcttgtcattacaagtacaaagcaagaaattgatgagcaatggggtttatatgatggttttgatgtcaaacttgaaaaagttttgagagcacgtgcaaagcgaggagtgaattgtcatggtcgttacatgccacggatggtggttataccacctggaatggatttcagcaatgtgattgttcaagatgaacctccagatgctgatggagaccttgcagcattgatcagtggtgatggtaacctatctcctagagcttcagctctaccaactatatggtctgagataatgcgttttttctcaaatccacacaaaccgatgattcttgctttatctcgaccagatccaaaaaagaatattactacccttgtgaaagcatttggagagtgtcgtccattacgtgagcttgccaatctgacattgataatggggaacagagatgatgtagatgaaatgtctgggggtaatgcagctgttctcataaccgttttgaagatgatagataagtatgatctatatggacaagttgcctaccctaagcatcataggcaatctgatgttccagaaatttatcgccttgctgcaaaaaccaagggggtgtttattaatccagctctggtcgaaccctttggtctcactctcattgaggcagctgcgcatgggttgcccatggttgcaacaaagaatggagggccagtggacatacacagggctctgcacaatgggctgttggttgatccgcatgatcagcaggctatagctgctgcactactaaagcttgtagcagacaagaacttatggaatgactgccgtcgcaatggattgaaaaacatccattgcttttcatggccagaacactgcaggacttatttgtcaagggtagctttatgtaggatgaggcatcctcagtggcaaactgacaacccaatgg------attctactgtggaggaatctatgggtgattcattgaaagatgtacaagacatgtctctcaggctttcaattgatggtgagagatcttctataaatggctctgtggataactctggggaacttgaaaaactacttgcagcaaaaggcaatcctgaaatatccggccaggtgaaaaaaattttaggtaaatatcgaaggttgcccccatca------------------------gatgaaaatgagccaaaggttccatcaaataatgtagccgtccaaaacaaatatcctgcacttcgaaaaaggataagaatttttgttatagctgtggactgctatgacgaagatggtaaaactgctccccgcatgttggaaatcattcaggagatattcaaatctgtgctctctgatccaacaacagcaaggtttgttggttttgtgctatcaacagcactaactattgatgagactctcaaaatgttgagttcaagaaatatacagccgcaggagtttgatgcttttatctgcagcagtggtagtgaaatctactacccaactactccagcatatcccgatgatggatcagataagaaagtttatttcgatgtagattatgaatcccacattgactaccgatggggtgcagaagggttgaggaaaacaatgtccaaattgacagctcatgaaggggatggccaacaaaagcatagtcgtgtcatttttgaggatgcagagcacagcaatgcacattgcctttcctatgttgtgaaggactccaccaaggtccggaaagtagatggacttcgtcaaagtatgagaatgcggggtttaagatgccatctaatgtattgccgtaattctacacaaatgcatgccattccacttcttgcttcacgctctcaagctttgaggtatttatttgttcgatggggagcagaggtagcaaaaatgcttgtttttgtgggagaaactggtgatactgattatgaagaaatgttgtcagggtcacacaaatccataattttgaaaggggcagtagaatatggttctgaaaaactattacgtagta-----------gtggaagttaccaaagagaagacattgttccttctgaaagc--caaaatatagtctcaactgaagatggatatagttgtgaagcaat-tttgaatgcaatgaagaaatt-------------aggacataaataa-----------------------------------------------------------------------------------------------------------------------------------------------------------------------------------------------------------------------------------------------------------------------------------------------------------------------------------------------------------------------------------------------------------------------------------------------------------------------------------

>SEGI_00211_OG0007574
atgaattgcaaagctagacaatcaccgccaagtactgttatcaaccctaagaggactaacactttcattgctagacagtcactgccattacaaatttctatgcttgagatgacccctgggataaaacgtatttttcaacacttggaatttgatgaagaaaagaatgtgggaagctcttttggcattcctcatgctcagtggtggctctgttgtaatggttctgctctacatttagttagcctgacgggtttcagcacaacacagcagttgaatttgcagttatggcagaggaggaaggaaagcggtgtcgatcacatgagggcaatatcagacaatcacagggttagttatcttgatagcttatcggggcaaaacaatatggattacttatcaggacatttgatgggagatcatgcagtagagacacgggatcaagtatcaatacaagttagaaaccaacaggcaaaggctgtaatgggacccgtggctatactttgggatattgagaactgtcctgttccttctgaagttcgtgcagaggatgtagcaggaaacatacgggttgcactcagggtgcaccctgcaataaggggagcagtgaaattgttttcagcatacggagatttcaataactttccccgaaagctcagagaaggttgtcaaaggactggggtaaatcttattgatgttcccaatggaaagaaagatgcagcagataaagccatcttggtggacatgttcttatttgcactcgacaatccttctccttccaccattctcttaatttctggagatgttgattttgctcctgctttgcacaagctggggcaaaggggttatacagttgcccttgtcattccatctggtgttggagtatcttcagcgctttgcagtgctggtcgatttgtgtgggactggcctagtgttgctaaaggtcagggtcttgtgcctgcaaaatcttttttatcacggacacctgagttggcttgttattcagttgggtacctcttaaatgatgactctgattttcaaaatgacgaggaagctattgtatacaaaggtttgtctcagaaagagtatattattgaaacaaattcagcacaagcttataccgtgcatacaaagcatatggctgcagatttgtcaatgacttctttgacaggaccatctgcacaatccagtgcgtccagttcaaagacaatgggtggtcatctgttacatccatcttcctacatgcaaagtaatcttccaattacagttgctgactctgcaaccatttatgcttataaacctgttccagcatcgtacatggaagatgatcctcagtctgttattccttatgattcaaattcagcgccaaattcaagattctcttcattctcgtcacaatctagtgctcccttttcaagggctatgatggagtcatattccttcatgcaaaataatcttccaattacaccagctacctcggcacctacaaatgttggtagatcagttccagcatctgcagtgccatctgtgtcaaattcaggaatagattcaacttcctgggttcagcctggtgatattcaaggcttaaaaaagcagattgttaatctcataattacgtctggaggaagcttgttgcttggccgtgtaccttctgaatatcataaagtctgtggaagacctttatttctggcagaatatggttcttgtaaactggttaatttgattaaaaagatgtcagatactatctgtatagagggaaaaggacaaaagaaatttctttgtttgagagaacaagtgaacgatccagctaattctggaaatgttaaagcaagcattgattcatgtaacagaggttcttcagatgagattctgcaagaggatcgtactgcaaaaacagagaa---taaagaagtacattcaaatttggatttgtgcactaatttgcaacacgaagatgttggggagtatggtgtggatataaatgttggttgcgattcagatgaaggaacagaagatgaacgggcaagtgaacaagaagg---taggcatggagatgatttgtttctggcagatgctaatgctgaaaaacaggctgcagaggctaggctagaggtattcaaagaggagttgcaggagcttttagtgagccatgcttgcaaaattttattatctagctttttgactttatatcaacagcggtatgggagagaactggactacagcatgcttggagcaaaagaggttgaaaatcttattgataaagttggggatattgcaatcatagaggaagatcagggtactcagaataaattccttgttgcaaactgtggatttggagtaaataataaatttaaacagcatttgcaacagctgtag
>SESE_074523_OG0007574
---------------------------------------------------------------------------------------------------------------------------------------------------------------------------------------------------------------------------------------------------------------------------------------------------------------------------atgagggcaacatcggacaatcacagggttagttatcttgatagcttattggggcaaaataatatggattacttatcaggacatttgatgggagatcatgcagtagagacacgggatcaagtatcaatacaagttagaaaccaacaggcaaaggctgtaatgggacctgtggctatactttgggatattgagaactgtcctgttccttctgatgttcgtgcagaggatgtagcaggaaacatacgagttgcactcagggtgcaccctgcaataaggggagcagtgaaattgttttcagcatacggagatttcaataactttccccgaaagctcagagaaggctgtcaaaggacaggggtaaatcttattgatgttcccaatggaaagaaagatgcagcagataaagccatcttggtggacatgttcttatttgcacttgataatccttctccttccaccattctcttaatttctggagatgttgattttgctcctgctttgcacaagctggggcaaaggggttatacagttgcccttgtcattccatctggtgttggagtatcttcagcgctttgcagtgctggtcgatttgtttgggactggcctagtgttgctaaaggtcagggtcttgtgcctgcaaaatcttttttatcacggacacctgagttggcttgttattcagttgggtacctcttaaatgatgactcttattttcaaaatgaggaggaagctattgtatacaaaggtttgtctcagaaagagtatattattgaaacaaattcagcacaagcatataccatgcatacaaagcatatggctgcagatttgtcaatgacttctttgacaggaccatctgcacaatccagtgcatccagttcaaagacaatgggtggtcatctgttacatccatcttcctacatgcaaagtaatcttccaattacagttgctgaatctgcaaccatttgtgcttataaacctgttccagcatcgtacatggaagatgatcctcagtctgttattccgtatgattcaaattcagcgccaaattcaacattctcttcattctcgtcacaatccagtgctcccttttcacgggctatgatggagtcgtattccttcatgcaaaataatcttccaattacaccagctacctcagcacctacaaatgttggtagatcagttccagcatctgcagtgccatctgtgtcaaattcaggaatagattcaacttcctgggttcagcctggtgatattcaaggcttaaaaaatcagattgttaatctcataattatgtctggaggaagcttgttgcttggccgtgtaccttctgaatatcataaagtctgtggaagacctttatatctggcagaatatggttcttgtaaactggttaatttgattaaaaagatgtcagatactatctgtatagagggaaaaggacaaaagaaatttctttgtttgagagaacaagtgagcgatccagccaattctggaactgttaaagcaagcattgattcatgtaacagaggttcttcagatgtgattctgcaagaggatcgtactgcaaaaacagagaa---taaagaagtacattcaaatttggatttgtgcactaatttgcaacacgaagatgttggggagtatggtgtggatataaatgttggttgcgattcagatgaaggaacagaagatgaaagggcaagtgaacaagaagg---taggcatggagatgacttgtttctggcagatgctaatgctgaaaaacaggctgcagaggctaggctagaggtattcaaagaggagttgcaggagcttttagtgagccatgcttgcaaaattttattatctagctttttgactttatatcaacagcggtatgggagagaactggactacagcatgtttggagcaaaagaggttgaaaatcttattgataaagttggggatattgcaatcatagaggaagatcagggtactcagaaaaaattccttgttgcaaactctggatttggagtc---aataaatttaaacggcatttgcaacagctgtag
>SESE_117870_OG0007574
---------------------------------------------------------------------------------------------------------------------------------------------------------------------------------------------------------------------------------------------------------------------------------------------------------------------------atgagggcaacatcggacaatcacagggttagttatcttgatagcttattggggcaaaataatatggattacttatcaggacatttgatgggagatcatgcagtagagacacgggatcaagtatcaatacaagttagaaaccaacaggcaaaggctgtaatgggacctgtggctatactttgggatattgagaactgtcctgttccttctgatgttcgtgcagaggatgtagcaggaaacatacgagttgcactcagggtgcaccctgcaataaggggagcagtgaaattgttttcagcatacggagatttcaataactttccccgaaagctcagagaaggctgtcaaaggacaggggtaaatcttattgatgttcccaatggaaagaaagatgcagcagataaagccatcttggtggacatgttcttatttgcacttgataatccttctccttccaccattctcttaatttctggagatgttgattttgctcctgctttgcacaagctggggcaaaggggttatacagttgcccttgtcattccatctggtgttggagtatcttcagcgctttgcagtgctggtcgatttgtttgggactggcctagtgttgctaaaggtcagggtcttgtgcctgcaaaatcttttttatcacggacacctgagttggcttgttattcagttgggtacctcttaaatgatgactcttattttcaaaatgaggaggaagctattgtgtacaaaggtttgtctcagaaagagtatattattgaaacaaattcagcacaagcatataccatgcatacaaagcatatggctgcagatttgtcaatgacttctttgacaggaccatctgcacaatccagtgcatccagttcaaagacaatgggtggtcatctgttacatccatcttcctacatgcaaagtaatcttccaattacagttgctgaatctgcaaccatttgtgcttataaacctgttccagcatcgtacatggaagatgatcctcagtctgttattccgtatgattcaaattcagcgccaaattcaacattctcttcattctcgtcacaatccagtgctcccttttcacgggctatgatggagtcgtattccttcatgcaaaataatcttccaattacaccagctacctcagcacctacaaatgttggtagatcagttccagcatctgcagtgccatctgtgtcaaattcaggaatagattcaacttcctgggttcagcctggtgatattcaaggcttaaaaaatcagattgttaatctcataattatgtctggaggaagcttgttgcttggccgtgtaccttctgaatatcataaagtctgtggaagacctttatatctggcagaatatggttcttgtaaactggttaatttgattaaaaagatgtcagatactatctgtatagagggaaaaggacaaaagaaatttctttgtttgagagaacaagtgagcgatccagccaattctggaactgttaaagcaagcattgattcatgtaacagaggttcttcagatgtgattctgcaagaggatcgtactgcaaaaacagagaa---taaagaagtacattcaaatttggatttgtgcactaatttgcaacacgaagatgttggggagtatggtgtggatataaatgttggttgcgattcagatgaaggaacagaagatgaaagggcaagtgaacaagaagg---taggcatggagataacttgtttctggcagatgctaatgctgaaaaacaggctgcagaggctaggctagaggtattcaaagaggagttgcaggagcttttagtgagccatgcttgcaaaattttattatctagctttttgactttatatcaacagcggtatgggagagaactggactacagcatgtttggagcaaaagaggttgaaaatcttattgataaagttggggatattgcaatcatagaggaagatcagggtactcaggaaaaattccttgttgcaaactctggatttggagtc---aataaatttaaacggcatttgcaacagctgtag
>SESE_092910_OG0007574
atgagcc-----------------------------------------------------------------------------------------------------------------------------------taccatatatctggtatggaataaggtgtcgg----ctttcctgtactcataatcttcaactcgtggggggaggcacacagtcacatgctgttgtggtttttcagccgggtttcagtataacacagcagttaaatttggagttatggcagaggaggaaggaaagcggtgtcgatcacatgagggcaacatcggacaatcacagggttagttatcttgatagcttattggggcaaaataatatggattacttatcaggacatttgatgggagatcatgcagtagagacacgggatcaagtatcaatacaagttagaaaccaacaggcaaaggctgtaatgggacctgtggctatactttgggatattgagaactgtcctgttccttctgatgttcgtgcagaggatgtagcaggaaacatacgagttgcactcagggtgcaccctgcaataaggggagcagtgaaattgttttcagcatacggagatttcaataactttccccgaaagctcagagaaggctgtcaaaggacaggggtaaatcttattgatgttcccaatggaaagaaagatgcagcagataaagccatcttggtggacatgttcttatttgcacttgataatccttctccttccaccattctcttaatttctggagatgttgattttgctcctgctttgcacaagctggggcaaaggggttatacagttgcccttgtcattccatctggtgttggagtatcttcagcgctttgcagtgctggtcgatttgtttgggactggcctagtgttgctaaaggtcagggtcttgtgcctgcaaaatcttttttatcacggacacctgagttggcttgttattcagttgggtacctcttaaatgatgactcttattttcaaaatgaggaggaagctattgtgtacaaaggtttgtctcagaaagagtatattattgaaacaaattcagcacaagcatataccatgcatacaaagcatatggctgcagatttgtcaatgacttctttgacaggaccatctgcacaatccagtgcatccagttcaaagacaatgggtggtcatctgttacatccatcttcctacatgcaaagtaatcttccaattacagttgctgaatctgcaaccatttgtgcttataaacctgttccagcatcgtacatggaagatgatcctcagtctgttattccgtatgattcaaattcagcgccaaattcaacattctcttcattctcgtcacaatccagtgctcccttttcacgggctatgacggagtcgtattccttcatgcaaaataatcttccaattacaccagctacctcagcacctacaaatgttggtagatcagttccagcatctgcagtgccatctgtgtcaaattcaggaatagattcaacttcctgggttcagcctggtgatattcaaggcttaaaaaatcagattgttaatctcataattatgtctggaggaagcttgttgcttggccgtgtaccttctgaatatcataaagtctgtggaagacctttatatctggcagaatatggttcttgtaaactggttaatttgattaaaaagatgtcagatactatctgtatagagggaaaaggacaaaagaaatttctttgtttgagagaacaagtgagcgatccagccaattctggaactgttaaagcaagcattgattcatgtaacagaggttcttcagatgtgattctgcaagaggatcgtactgcaaaaacagagaa---taaagaagtacattcaaatttggatttgtgcactaatttgcaacacgaagatgttggggagtatggtgtggatataaatgttggttgcgattcagatgaaggaacagaagatgaaagggcaagtgaacaagaagg---taggcatggagatgacttgtttctggcagatgctaatgctgaaaaacaggctgcagaggctaggctagaggtattcaaagaggagttgcaggagcttttagtgagccatgcttgcaaaattttattatctagctttttgactttatatcaacagcgttatgggagagaactggactacagcatgtttggagcaaaagaggttgaaaatcttattgataaagttggggatattgcaatcatagaggaagatcagggtactcaggaaaaattccttgttgcaaactctggatttggagtc---aataaatttaaacggcatttgcaacagctgtag
>Tyu0124470.1_OG0007574
------------------------------------------------------------------------------------------------------------------------------------------------------------------------------------------------------------------------------------------------------------------------------------------------------------------------------------------------------------------------------------------------------------------------------------------------------------------------------------------atgggagctgtggctatactttgggatattgagaactgtcctattccttctgaagttcgtgcggaggatgtagcaggcaacatacggctagcactcagggtgcaccctgcaataaggggagctgtaactttgttttcggcatatggagattttaataa-ttttcccgaaagctcagagaaggctgtcagaggacggg--------------------------------------------------------------------------------------------------------------------------------------------------------ctggggcaacgggttatacagtcgttcttgtcattccatctggcgttggagtgtcttctgcgctctgcagtgctggtagatttgtgtgggactggcctagtgttgctagaggtgagggtcttgttcctgccaaatccttttcttcatggacaccagaattgacatgttatccggttgggtgcctttcaaatgatgattcagattttccaaatgatgaggaggccattgtctataaaggtttggctcagaatgcttatatttttgaaacaagtgctgcacaagcttataccatgcatacaaagcatatgactgcagatttgtcattaacttctttgacaggaccatctggacaatccaatgcatccagttcaagggccatgagtggtcctccattacacccatcttc---catgcaaagtaatcttccaattacagttgctaact---------gttatgcctgtcaacctgtctcagacccttacatggaagatgctgctcagtctgtaatgctgtatgatacaaattcagggccaaattcaactttctcttcattatcatcacaatccactggtaactatcca---------tttcagtcatctccattcatgaaaaataatcttccaataacgttagctgcctctgca------------------------ccaatatctgtgatgccatctgtgtcaaatccaggaacagattcaacttcctgggttcagcctggtgatattcaaggcttaaaaggacaaattttaaatctcataagtatgtgtggaggaagtttgttgcttggtcgtgtaccttctgaatatcataaagtctttggaagaccgttatacctagcagaatatggttcttgtaaactggttaatttgattaaaaagatgtcagatgctatctgtatagaaggaaaaggacacaagaaatttctgtgtttgagagaaaaggaaactgatccagttaattcgagaaatgttaaagcaagcatcaatccttttaatctaag---ttcagatgttattctccaagaggatcataatgcaaaaacaaagaagagcaaagaagtgcattcagatttggacggaagcaataatttgccccatgaagatgtcagtgaatatggtgtggatataaatgttgtttgttattcagatgaaggaacagaagatgaaagggctagtgaacaagaaggtgataggcatggagatgacttatttcaggcagtcatgaatgctgagaaatatgctacagaagctaggctagatgtattcaaaaaggaattgcaggagcttttagtgagtcatgcttgtaaaattctaatgtctagctttttgacattatatcaacagcggtatgggatggaactggattatagcgaatttggggcaaaagaggtcgaagatcttattgacaaagtgaaagatgttgcagttatagaggaagatcaggatactcagagaaaatttcttgttgcaaactgtggatcttga---------------------------------------
>Mgl0135160.1_OG0007574
------------------------------------------------------------------------------------------------------------------------------------------------------------------------------------------------------------------------------------------------------------------------------------------------atgatagtggcagaccaagcctgggttaaaaagagggagaagggagggagtagggttagttatcttgatagcttatcagggcaaaataatatggattacttatcaggacatttgatgggagatcatgcaatagagacacgggaccaattatcaatacaagttagaaaccaacaggcaaaggctgcaatgggacctgtggctatactttgggatattgagaactgtcctgttccttctgaagttcgtgcagaggatgtagcaggaaacatacgggttgcactcagggtgcaccctgcaataaggggagcagtgaaattgttttcagcatacggagatttcaataactttccccgaaagctcagagaaggctgtcaaaggacaggggtaaatcttattgatgttcccaatggaaagaaagatgcagcagataaagccatcttggtggacatgttcttatttgcactcgataatccttctccttctaccattctcttaatttctggggatgttgattttgctcctgctttgcacaagctggggcaaaggggttatacagttgcccttgtcattccatctggtgttggagtatcttcagcgctttgcagtgctggtcgatttgtttgggactggcctagtgttgctaaaggtcagggtcttgtgcctgcaaaatcttttttatcacggacacctgagttggcttgttattcagttgggtacctcttaaatgatgactctgattttcaaaatgacgaggaagctattgtatacaaaggtttgtctcagaaagagtatattattgaaacaaattcagcacaagcatataccatgcatacaaagcatatggctgcagatttgtcaatgacttctctgacaggaccatctgcacaatccagtgcgtccagttcaaagacaatgggtggtcatctgttacatccatcttcctacatgcaaagtaatcttccaattacagttgctgactctgcaaccatttttgcttataaacctgttccaggatcgtacatggaagatgatcctcagtctgttattccgtatgattcaaattcagcaccaaattcaacattctcttcattctcgtcacaatccagtgctcccttttcaagggctatgatggagtcatatttctccatgcaaaataatcctccaattacacaagctacctcggcacctacaaatgttggtagatcagttccagcatctgcagtgccatctgtgtcaaattcaggaatagattcaacttcctgggttcagcctggtgatattcaaggcttaaaaaaacagattgttaatctcataattatgtctggaggaagcttgttgcttggccgtgtaccttctgaatatcataaagtctgtggaagacctttatttctggcagaatatggttcttgtaaactggttcatttgattaaaaagatgtcagatactatctgtatagagggaaaaggacaaaagaaatttctttgtttgagagaacaagtgaacgatccagctaattctgggaatgttaaagcaagcattgattcatgtaacagaggttcttcagatgtgattttgcaagaggatcatactgcaaaaacagagaa---taaagaagtacattcaaatttggatttgtgcactaatttgcaacacgaagatgttggggagtatggtgtggatataaatgttggttgcgattcagatgaaggaacagaagatgaaagggcaagcgaacaagaagg---taggcatggagatgacttgtttctggcaggtgctaatgctgaaaaacaggctgcagaggctaggctagaagtattcaaagaggagttgcaggagcttttagtgagccatgcttgcaaaattttattatctagctttttgactttatatcaacagcggtatgggagagaactggactacagcatgtttggagcaaaagaggttgaaaaccttattgataaagttggggatattgcaatcatagaggaagatcagggtactcagaaaaaattccttgttgccaactgtggatttggagtcaataataaatttaaacggcatttgcaacagctgtag

>SEGI_38597_OG0007582
atgagtaaaagtggagctttctattctgaggactcggacaggatggactgcaatagagatgagcttgtggccgaattaagacgccttggtgaggagaaccagaagcttaagtcaatgatcaacctcgttagggggaactatcgtagcttgcaaacccaactcaccaataaacaggaagagtatttgagttcgtttccctattccataggaagagatttgaatttggacataggtatcgcggagggaaaacacaatggaggacatgggcatcagggtacggatcatagcgtggattccagcgctgctcattatgaaagctcagaagagaagaattccaaattctccatggaaaatgatcggctgcctagtaagaagagaaaagtaaactatgagttggaccagagcacaaatggtgaaagcaattcatacgaagatat---atctttacccaataagaagcctcacatagccgtcatgaattctgattatccgaatgtgccccgcccaaagaaaattgtaactgtgcggacaagatcagacacaggcacggtaaacgatggctgtcaatggcgcaaatatggacagaaaacgacaagaaatagtttgtggcctagagcttattacaaatgcgcggtttcttcatgtccagttaaaaaacaagtacagaggtgcagtgaagaccctggcattgtgagcacaagctatgaaggagatcacaatcatttgctgagtccagttgccatggccgccatgaacgctgc---------------cactaacgagcggggtgaaggtctaactagagggaatcagctgccctttcctccttccattgccaccatctcgtccatgggttcttctcccaccatcactctcgacttcaccgacaaccctatcccgactcccaaccctaatcagaagcctaatcctgcatcgcacccagtacacccacaattacaaggagggagcttttctcagtactctag---tcctccatataacagcaatacgaatcacagtcaattagggttcgatccagtggcctccatcaaatcagatcccaattttgctgcagcactggctgcggctgtagccagttctatactccaattgggtgcaacgtctaggggatga------
>SESE_073860_OG0007582
atgagtaaaagtggggctttctattctgaggactcggacgggatggacttcaatagagatgagcttgtggccgaattaagacgccttggcgaggagaaccagaagcttaagtcaatgatcaacctcgttagggggaactatcgtagcttgcaaacacaactcacgaaaaaacaggaagagtatttgagttcgtttcccaattccataggaagggatttgaatttgggcataggtatcgcagagggaaaaaagaatgaaggacatgggcatcagggtacggatcatagcgtggattctagcgctgctcattatgaaagctcagaagcgaagaattccaaatcctccatggaaaatgatcggctgcctagtaagaagagaaaagtaaattatgagttggaccagagcacaaatggtgaaagcaattcatatgaagatat---atctttacccaacaagaaggctcacgtagccgtcatgaattctgattttccgaatgttccccgtcctaagaaaattgtaactgtgcggacaagatcagacacagccacggtaaacgatggctgtcaatggcgcaaatatggacagaaaacgacaagaaacagtttgtggcctagagcttattacaaatgcgcggtttcttcatgtccagttaaaaaacaagtacagaggtgcagtgaagaccctggcattgtgagcacaaactatgaaggagaacataatcatttgctgagtccagttgccatggccgccatgaacgctgc---------------cactaacgagcgtggggaaggtctaactggaggcaatgagctgccctttcctccttccattgccaccatctcgtctatgggttcttctcccaccatcactctcgacttcaccgacaaccctattcccactcctacccctaatcagaagcctaatcctgcatcgcacccagtacacccacaattacaaggaggaagcttttctcagtactccag---tcctccatataacagcaatacgaattacagtcaattagggttcgatccagtggcctccttcaaatcagatcccaattttgctgcagcactggctgcggctgtagccagttctatactccaattgggtgcaacgtctaggggatga------
>SESE_114920_OG0007582
atgagtaaaagtggggctttctattctgaggactcggacgggatggactgcaatagagatgagcttgtggccgaattaagacgccttggcgaggagaaccagaagcttaagtcaatgatcaacctcgttagggggaactatcgtagcttgcaaacacaactcacgaaaaaacaggaagagtatttgagttcgtttcccaattccataggaagggatttgaatttgggcataggtatcgcagagggaaaaaagaatggaggacatgggcatcagggtacggatcatagcgtggattctagcgctgctcattatgaaagctcagaagagaagaattccaaatcctccatggaaaatgatcggctgcctagtaagaagagaaaaataaactatgagttggaccagagcacaaatggtgaaagcaattcatatgaagatat---atctttacccaataagaagcctcacgtagccgtcatgaattctgattttccgaatgttccccgccctaagaaaattgtaactgtgcggacaagatcagacacagccacggtaaacgatggctgtcaatggcgcaaatatggacagaaaacgacaagaaacagtttgtggcctagagcttattacaaatgcgcggtttcttcttgtccagttaaaaaacaagtacagaggtgcagtgaagaccctggcattgtgagcacaagctatgaaggagaacataatcatttgctgagtccagttgccatggccgccatgaacgctgc---------------cactaacgagcgtggggaaggtctaactggaagcaatgagctgccctttcctccttccattgccaccatctcgtctatgggttcttctcccaccatcactctcgacttcaccgacaaccctattcccactcctaaccctaatcagaagcctaatcctgcatcgcacccagtacacccacaattacaaggaggaagcttttctcagtactccagtcctcctccatataacagcaatacgaattacagtcaattagggttcgatccagtggcctccttcaaatcagatcccaattttgctgcagcactggctgcggctgtagccagttctatactccaattgggtgcaacgtctaggggatga------
>SESE_057209_OG0007582
atgagtaaaagtggggctttctattctgaggactcggacgggatggactgcaatagagatgagcttgtggccgaattaagacgccttggcgaggagaaccagaagcttaagtcaatgatcaacctcgttagggggaactatcgtagcttgcaaacacaactcacgaaaaaacaggaagagtatttgagttcgtttcccaattccataggaagggatttgaatttgggcataggtatcgcagagggaaaaaagaatggaggacatgggcatcagggtacggatcatagcgtggattctagcgctgctcattatgaaagctcagaagagaagaattccaaatcctccatggaaaatgatcggctgcctagtaagaagagaaaaataaactatgagttggaccagagcacaaatggtgaaagcaattcatatgaagatat---atctttacccaataagaagcctcacgtagccgtcatgaattctgattttccgaatgttccccgccctaagaaaattgtaactgtgcggacaagatcagacacagccacggtaaacgatggctgtcaatggcgcaaatatggacagaaaacgacaagaaacagtttgtggcctagagcttattacaaatgcgcggtttcttcttgtccagttaaaaaacaagtacagaggtgcagtgaagaccctggcattgtgagcacaagctatgaaggagaacataatcatttgctgagtccagttgccatggccgccatgaacgctgc---------------cactaacgagcgtggggaaggtctaactggaggcaatgagctgccctttcctccttccattgccaccatctcgtctatgggttcttctcccaccatcactctcgacttcaccgacaaccctattcccactcctaaccctaatcagaagcctaatcctgcatcgcacccagtacacccacaattacaaggaggaagcttttctcagtactccagtcctcctccatataacagcaatacgaattacagtcaattagggttcgatccagtggcctccttcaaatcagatcccaattttgctgcagcactggctgcggctgtagccagttctatactccaattgggtgcaacgtctaggggatga------
>Tyu0023630.1_OG0007582
------------------------------------------atgggttgttacttaatacagcttgtggcggaattaaaacgtattggttctgagaaccagaagctcaagtcaatgataaacgtcatgcacactaactatcaaaccttgcaagcccaactcatcaaccaacagaaagaatatttgaggtcctctccggattccatgtcaaagacactgcaattaaggttggacatcccagaggaaacaaactctggtacgcatgtacagcagggtagggattgtagcgtggattcgagcattgcacattctgagagctcgcaagaaaagaattcaaaatcctccatggaaaatcatcgcctgcccggcaagaaaaggaaaataaagtacgagctccaggagtgcacaaacgctgaagggaattcatgtacgaatattgaggatttacggaaaaagaaaccgcagatatccggcgagagctccgcttatccacctgtgacgcagcctaagaaaatcttcactatgcggacaagatcagagtcaaccatggtaagcgatggctgccaatggcgaaaatatgggcaaaagatgacaagaaatagcttgtggccgagagcttattacaaatgtgcaggcccccattgcccgatgaaaaaacaagtacagagatgcagtcaagaccccactattgtaaacacaacctacgaaggagagcataatcatatgttgagtccagtcgccatggccgccatgaatgttgcatcgggccatctcaatgctcctgaaactggtgcgggtttaattggtggcaacgacctgccatttcctgcatccattgctcacatctcatccatgggtgcttctcccactatcactcttgacttcacagaaaatgctaaccctagccttaatcctaacccaatgtctaat---------cagtcagtacaaccccaacaacaagcagaaagctttttgca------------------atataaaagcaatatgaattacagtcagtcagggccggatccattagcctccattaaagcagatcccaattttacagcagcactggctacagctatagctgaatctatgctcaaaatggctgcaccagataagcggagaatgtag
>Mgl0255920.1_OG0007582
atgagtaaaagtggggctttctattcggaggactcggacgggatggactgcaatagagatgagcttgtggccgaattaaaacgccttggcgaggagaaccttaagctcaagtcaatgatcaacctcgttagggggaactatcgtagcttgcaaacccaactcacgaagaaacaggaagagtatttgagttcgtttcccaattccataggaagggatttgaatttgggcataggtatcgcagagggaaaaaacaatggaggacatgggcatcagggtacggatcatagcgtggattctagcgctgctcattgtgaaagctcagaagaaaagaattccaaatcctccatggaaaatgatcggctgcctagtaagaaaagaaagataaactatgagttggaccagagcacaaatggcgaaagcaattcatatgaagatat---ctctttacccaacaagaagcctcacgtagccgtcatgaattctgattatccgaatgtgccccgccctaagaaagttgtaactgtgcggacaagatcagacacaggcacggtaaacgatggctgtcaatggcgcaaatatggacagaaaacgacaagaaacagtttgtggcctagagcttattacaaatgtgcggtttcttcatgtccagttaaaaaacaagtacagagatgcagtgaagaccctggcgttgtgaacacaagctatgaaggagatcataaccatttgctcagtccagttgccatggccgccatgaacgctgc---------------cactaacgagcgtggtggaggtctaactggaggcaatgagctgcccttccctccttccattgccaccatctcgtcaatgggttcttctcctaccatcactctcgacttcacggacaatcctatacccactcctaaccctaatcagaagcctaatcctgcatcgcacccagtacacccacaattacaaggagggagcttttctcagtactccag---tcctccatataacagcaatacgaattacagtcaatttgggtttgatccagttgcctccatcaaatcagatcccaattttgctgcagcattggctgcggctgtagccagttctatactccaattgggggcaacgtctaggggataa------

>SEGI_32121_OG0007585
atgtcgagcttccagcaaaatgatgatggatgggaagtggcttcctctcgtaaggcaagaaaccctgcagcaagctctgcaaacaggcagaggggtggagcatcttctagttcttatgcacccgaaaggcctggagttgggttttccaagggtaaagcagggtatagtcctaatggtgagggccagaagaatggaaggagaggtgatggctctaacaatatgcaagaccacggttacaagcagccgggatggagagaggccgggaaaactcagccaaagaatggaaatgggactactattattg---ctactacttcaaggaatggtggtgacaacataaatcaggcatggcagagccaacctaagcctgaagcctgggactatgccgcttctacaagagtgggcatgcaggatgctggtgcacgtccccctcttacaaatagctggcaagggggaattcgcagcagcagcataggtggcggcagcactagttggagctctgtagttgcatctgctgctgggaaaggagaggggagtggaggagcaaatggaagtggagggaattctgtaagtactgagaaggttatgtctacacttcttccttttgagcaatcaggggagccacctcagagcgaagctggcaaccagtctagtgagggggaatcagagatcgaacatctagatagtgatgaggaccttttgagcagcgatggctttgattctgatggcgctgatgtaagccatgagactaagaaaaagaacaaatggttcaagagtttctttgactctcttgatagcctgactattgagcaaataaatgaacccgaaaggcagtggcactgcccagcatgccaaggcggggttggggcaattgattggtacagagggatgcaacccatcttaacccatgccaagactgttcggtccaagagagtgaagctacacagaaaactggcagaagtattggaggaagagttgaataggagaggagcacatgcgatatcagaggaaatgtttggcaagtggaagggcttgcgagagacagtaaatgatcgagagattgtttggccccctatagtcatcgttcagaacacaatccttgatcaagacgaaaatgagcagtggattgggatgggaaataaagaactattggagtatttcaaaggatacaaagctatgaaggcaagacatgcatatggtccgaagggtcatcgcggaatgagtgtacttatatttgaggaatcgggaatgggatacatggaagcagagcgtttgcacaggcacttcctgaaagaaaagagagggaaagaagaatgggagcggcacaaggtattgttccaccctggtggacaacgaatattatatggttacttagcaacaaaagaggagatggagattttcaacaggcactccaaaggaaaacaaaggttgaagtatgatatgaggtcacatcatcaaatggttgttgaatcaatgaagcagatgaatgaagacaatcagaagctgactttctataagactaaagttgctaaggaacaggagcacagtaaaacattggaagagacagttacccaagtctcatccaagttgagactgagagaagctgaagttaaagttattagacagagagctacagagcagcatgaggagtccaagaaggagatggattatttggagcagagttatagacaccagattgatcagctgaatgaagctattgcagaaagagaacaagagctggaaaaggtacaggaagagttcaagatttcacatcttgatcgctgccatcagcttcaagttgattctgcaaagcttccaaaggataagaaagtcagcaatgacaaacagcatgaagaacagatcaaaattgatgaggagattgaaaggcataaaacaattgttgaaagcagtgtgaaagattctgaggagtatgaacgtgagcggcaagaactcattaaagtgcatgacaagagaaggaaggaaattaaactaaggcagctgcaggaggaagtagcatttgagaaggaattggagcaagaaagggttaaacttttggaaaagagtttttcaaaggtggttgcgttgaaatcacagggtcttgaggtatccccgcgggacgtctcaaatgatggggctgcacaagatcttcatcttgtaacccctaaggagcatgagattgggtctcaggttgctatttttgatgatagcgctccggttatcacttctagtggcttttctgataagtctttgcttgcacgaaggaataatgatgaaattttcaagacattggctacaggcattcttcaggaaaattgtgagctgacttggcatgagatggttgtgcaagtggaggaaggttggattactgttaagggaaagaaagctaaattctcgaggccttcttttgacatgacacttcgttcccacaagagtagttctaaatgtaaatcttga
>SESE_066910_OG0007585
atgtcgagcttccagcaaaatgatgatggatgggaagtggcttcgtctcgtaaggcaagaaaccctgcagcaagctctgcaaacaggcagaggggtggagcatcttctagttcttttgcacccgaaaggcctggagttgggttttccaagggtaaagcagggtatagtcctaatggtgaggaccagaagagtggaaggcgaggtgatggctctaacaatatgcaagaccacggttacaagcagccgggatggagagaggccgggaaaactcagccaaagaatggaaatgggactactattattg---ctactacttcaaggaatggtggtgacaacatgaatcaggcatggcagagccaacctaagcctgaagcctgggactatgccgcttctacaagagtgggcatgcaggatgctggtgcacgtccccctcttacaaatagctggcaagggggaattcgcagcggcagcatagccggcggcagcactagttggagctctgtagttgcatctgctgctgggaaaggagaggggagtggaggagcaaatggaagtggagggaattctgtatgtactgagaaggtaatgtctacacttcttccttttgagcaatcaggggagccacctcagagcgaagctggcaaccagtctagtgagggggaatcagagatcgagcatctagatagtgatgaggaccttttgagcagcgatggctttgattctgatggcgctgatgtaagccatgagactaagaaaaagaataaatggttcaagagtttctttgactctcttgatagcctgactattgagcaaataaatgaacctgagaggcagtggcactgcccagcatgccaaggtggggttggggcaattgattggtacagagggatgcaacccatcttaacccatgccaagactgttcggtccaagagagtgaagctacacaggaaactggcagaagtattggaggaagagttgaataggagaggagcacatgcgatatcagaggaaatgtttggcaagtggaagggcttgcgagagacagtaaatgatcgagagattgtttggccccctatagtcatcattcagaacacaatccttgatcaagacgaaaatgagcagtggattgggatgggaaataaagaactattggagtatttcaaaggatacaaagctatgaaggcaagacatgcatatggtccgaagggtcatcgtggaatgagtgtacttatatttgaggaatcgggaatgggatacatggaagcagagcgtttgcacaggcacttcctgaaagaaaagagagggaaagaagaatgggagcggcacaaggtattgttccaccctggtgggcaacgaatattatatggttacttagcaacaaaagaggagatggagattttcaacaggcactccaaaggaaaacaaaggttgaagtatgatatgaggtcacatcatcaaatggttgttgaatcaatgaagcagatgaatgaagacaatcagaagctgactttctataagactaaagttgctaaggaacaggagcacagtaaaacattggaagagacagtttaccaagtctcatccaagttgagactgagagaagctgaagttaaagttattagacagagagctacagagcagcatgaggagtccaagaaggagatggattatttggagcagagttatagacaccagattgatcagctgaatgaagctattgcagaaagagaacaagagttggaaaaggtacaggaagagttcaagatttcacatcttgatcgctgccatcagcttcaagttgattctgcaaaacttccaaaggataagaaagtcagcaacgacaagcaacatgaaaaacagatcaaaattgatgaggagattgaaaggcataaaacaattgttgaaagcagtgtgaaagattctgaggagtatgaacgtgaacggcaagaactcattaaagtgcatgacaagagaaggaaggaaattaaactaaggcagctgcaggaggaagtagcatttgagaaggaattggagcaagaaagggttaaacttttggaaaagtatgcaaagaaaagggaagaggcaagtt---------------------------------------------------------------------------------------------------------------------atgctcc---------------------------------------------------------------------------------------------------ttgtcag------------------------------------------------------------------------------------------------------------------------------------tga
>SESE_120918_OG0007585
atgtcgagcttccagcaaaatgatgatggatgggaagtggcttcgtctcgtaaggcaagaaaccctgcagcaagctctgcaaacaggcagaggggtggagcatcttctagttcttatgcacccgaaaggcctggagttgggttttccaaaggtaaagcagggtatagtcctaatggtgagggccagaagagtggaaggcgaggtgatggctctaacaatatgcaagaccacggttacaagcagccgggatggagagaggccgggaaaactcaaccaaagaatggaaatgggactactattattg---ctactacttcaaggaatggtggtgacaacatgaatcaggcatggcagagccaacctaagcctgaagcctgggactatgccgcttctacaagagtgggcatgcaggatgctggtgcacgtccccctcttacaaatagctggcaagggggaattcgcagcagcagcatagccggtggcagcactagttggagctctgtagttgcatctgctgctgggaaaggagaggggagtggaggagcaaatggaagtggagggaattctgtaagtactgagaaggtaatgtctacacttcttccttttgagcaatcaggggagccacctcagagcgaagctggcaaccagtctagtgagggggaatcagagatcgagcatctagatagtgatgaggaccttttgagcagcgatggctttgattctgatggcgctgatataagccatgagactaagaaaaagaataaatggttcaagagtttctttgactctcttgatagcctgactattgagcaaataaatgaacctgaaaggcagtggcactgcccagcatgccaaggtggggttggggcaattgattggtacagagggatgcaacccatcttaacccatgccaagactgttcggtccaagagagtgaagctacacaggaaactggcagaagtattggaggaagagttgaataggagaggagcacatgcgatatcagaggaaatgtttggcaagtggaagggcttgcgagagacagtaaatgatcgagagattgtttggccccctatagtcatcattcagaacacaatccttgatcaagacgaaaatgagcagtggattgggatgggaaataaagaactattggagtatttcaaaggatacaaagctatgaaggcaagacatgcatatggtccgaagggtcatcgtggaatgagtgtacttatatttgaggaatcgggaatgggatacatggaagcagagcgtttgcacaggcacttcctgaaagaaaagagagggaaagaagaatgggagcggcacaaggtattgttccaccctggtgggcaacgaatattatatggttacttagcaacaaaagaggagatggagattttcaacaggcactccaaaggaaaacaaaggttgaagtatgatatgaggtcacatcatcaaatggttgttgaatcaatgaagcagatgaatgaagacaatcagaagctgactttctataagactaaagttgctaaggaacaggagcacagtaaaacattggaagagacagtttaccaagtctcatccaagttgagactgagagaagctgaagttaaagttattagacagagagctacagagcagcatgaggagtccaagaaggagatggattatttggagcagagttatagacaccagattgatcagctgaatgaagctattgcagaaagagaacaagagttggaaaaggtacaggaagagttcaagatttcacatcttgatcgctgccatcagcttcaagttgattctgcaaaacttccaaaggataagaaagtcagcaatgacaagcaacatgaaaaacagatcaaaattgatgaggagattgaaaggcataaaacaattgttgaaagcagtgtgaaagattctgaggagtatgaacgtgaacggcaagaactcattaaagtgcatgacaagagaaggaaggaaattaaactaaggcagctgcaggaggaagtagcatttgagaaggaattggagcaagaaagggttaaacttttggagaagtatgcaaagaaaagggaagaggcaagtt---------------------------------------------------------------------------------------------------------------------atgctcc---------------------------------------------------------------------------------------------------ttgtcag------------------------------------------------------------------------------------------------------------------------------------tga
>SESE_081051_OG0007585
atgtcgagcttccagcaaaatgatgatggatgggaagtggcttcgtctcgtaaggcaagaaaccctgcagcaagctctgcaaacaggcagaggggtggagcatcttctagttcttatgcacccgaaaggcctggagttgggttttccaagggtaaagcagggtatagtcctaatggtgagggccagaagagtggaaggcgaggtgatggctctaacaatatgcaagaccacggttacaagcagccgggatggagagaggccgggaaaactcagccaaagaatggaaatgggactactattattg---ctactacttcaaggaatggtggtgacaacatgaatcaggcatggcagagccaacctaagcctgaagcctgggactatgccgcttctacaagagtgggcatgcaggatgctggtgcacgtccccctcttacaaatagctggcaagggggaattcgcagcagcagcatagccggcggcagcactagttggagctctgtagttgcatctgctgctgggaaaggagaggggagtggaggagcaaatggaagtggagggaattctgtaagtactgagaaggtaatgtctacacttcttccttttgagcaatcaggggagccacctcagagcgaagctggcaaccagtctagtgagggggaatcagagatcgagcatctagatagtgatgaggaccttttgagcagcgatggctttgattctgatggcgctgatgtaagccatgagactaagaaaaagaataaatggttcaagagtttctttgactctcttgatagcctgactattgagcaaataaatgaacctgaaaggcagtggcactgcccagcatgccaaggtggggttggggcaattgattggtacagagggatgcaacccatcttaacccatgccaagactgttcggtccaagagagtgaagctacacaggaaactggcagaagtattggaggaagagttgaataggagaggagcacatgcgatatcagaggaaatgtttggcaagtggaagggcttgcgagagacagtaaatgatcgagagattgtttggccccctatagtcatcattcagaacacaatccttgatcaagacgaaaatgagcagtggattgggatgggaaataaagaactattggagtatttcaaaggatacaaagctatgaaggcaagacatgcatatggtccgaagggtcatcgtggaatgagtgtacttatatttgaggaatcgggaatgggatacatggaagcagagcgtttgcacaggcacttcctcaaagaaaagagagggaaagaagaatgggagcggcacaaggtattgttccaccctggtgggcaacgaatattatatggttacttagcaacaaaagaggagatggagattttcaacaggcactccaaaggaaaacaaaggttgaagtatgatatgaggtcacatcatcaaatggttgttgaatcaatgaagcagatgaatgaagacaatcagaagctgactttctataagactaaagttgctaaggaacaggagcacagtaaaacattggaagagacagtttaccaagtctcatccaagttgagactgagagaagctgaagttaaagttattagacagagagctacagagcagcatgaggagtccaagaaggagatggattatttggagcagagttatagacaccagattgatcagctgaatgaagctattgcagaaagagaacaagagttggaaaaggtacaggaagagttcaagatttcacatcttgatcgctgccatcagcttcaagttgattctgcaaaacttccaaaggataagaaagtcagcaacgacaagcaacatgaaaaacagatcaaaattgatgaggagattgaaaggcataaaacaattgttgaaagcagtgtgaaagattctgaggagtatgaacgtgaacggcaagaactcattaaagtgcatgacaagagaaggaaggaaattaaactaaggcagctgcaggaggaagtagcatttgagaaggaattggagcaagaaagggttaaacttttggaaaagtatgcaaagaaaagggaagaggcaagtt---------------------------------------------------------------------------------------------------------------------atgctcc---------------------------------------------------------------------------------------------------ttgtcag------------------------------------------------------------------------------------------------------------------------------------tga
>Tyu0037660.1_OG0007585
-------------------atgatgaagggtggtcagtggcttcctctcgtaagg-aagaaaccctgcagcaagct---caagcaggcagagagg-agggcatcttccagtgcttatgcccctgaaaggcctggagttgggctttcgaag---------------------------------------------------------------------------gaccatggctataaacagccgggatggagagaggccgggaaaactctgtccaagaacggaaatactactattacaactagttcgtcttcttcaaggaatggcggtggcaacatgaatcaagcatggcagagccagcctaagcctgaagcccgggactacagcgcttctgcaaaggtgggcatgccagatgccagcgtgcgtccccctcttgtaaatggcatgcaatggggcagccacaacagtggca---gcagcagtggcactagttggagttctgtagtggcacagccagcaggaaaaggggaaaggagcagtggaacgaatggaagtgaagggaattctgtgacgggtgacaaggttttgtctacgcttcttccttttgagcaatcaggggaaccacctcagagcgaagctggctatcagactagcgagggagaatcggagattgagcatctggatagcgacgaggatcttatgagcagtgatggctttgattctgatggtgatgatgtaaaccatgagactttgaagaagatcaagtggttcaagagtttctttgaatctcttgatagcctgactattgagcaaataaatgaacctgaaaggcagtggcactgcccagcatgccaaggcggagt---------------------------------------------------------------ccaaagagtgaagctgcacagaaaactggcagaagtattggaggaagagttgaggaggagaggagcatatgcgatatcagaggaaatgtttggcaagtggaagggcttgcgagagacagtaaatgatcgagagattgtttggcccccaatagtcattattcagaacacattgcttgatcaagatgacaatgagcggtggattggaatgggaaataaagagttattggagtattttaaaggatataaagccatgaaggctagacatgcatatgggcccaagggtcatcgtggaatgagtgtgcttatatttgaggaatcggggatgggatacatggaagcagagcgcttacacaaaaattttctgaaggaagggagagggaaagaggattgggagcggcgcagggtattgttccaccctggtggacaacgtatcctatatggttacttggctacaaaagaggagatggagatttttaacaaacactctaaagggaaagcaaggttgaggtatgatatgagatcacatcatcaaatggttgtcgaatcaatggagcaaatgaatgaagacaatcagaagctgactttctataagagcaaagttgctaaagaacaggagcacagtaaaacattggaagagacagttggcaaagtctcctcacagttgagactgaaagaaactgaagttaaaattattagacagagagccacagtgcagcatgaggagtccaagaaggagatggattatcttgaacagatttacagagaacaaattgatcagctgaatgaagatattgcaaaaagagaacaagagttagaaaagatgcaggaagagttcaagatttcacacctagaccgttgccatcagcttgaagttgactcagcaaagcttccatacgataagaaagccagtaatgatgaacaacagatcaagtaa------------------------------------------------------------------------------------------------------------------------------------------------------------------------------------------------------------------------------------------------------------------------------------------------------------------------------------------------------------------------------------------------------------------------------------------------------------------------------------------------------------------------------------------------------------------------------------------------------------------
>Mgl0278640.1_OG0007585
atgtcgagcttccagcaaaatgatgatggatgggaagtggcttcgtctcgtaaggcaagaaaccctgcagcaagctctgcaaacaggcagaggggtggagcatcttctagttcttatgcacccgaaaggcctggagttgggttttccaagggtaaagcaggctatagtcttaatggtgagggccagaagagtggaaggcgaggtgatagctctaacaatatgcaagaccacggttacaagcagccgggatggagagaggccgggaaaactcagccaaagaatggaaatgggactactgttattg---ctactactccaaggaacggtggtgacaacatgaatcaggcatggcagagccaaccaaagcctgaagcctgggactatgccgctgctacaagagtggccatgcaggatgctgctgcacgtccccctcttacaaatagctggcaagggggaattcgcagcagcagcataggtggcggcagcactagttggagctctgtggttgcatctgctgctgggaaaggagaggggagtggaggagcaaatggaagtggggggaattctgtaagtactgagaaggttatgtctacacttcttccttttgagcaatcaggggagccacctcagagcgaagctgtcaaccagtctagtgagggggaatcagagatcgaacatctagatagtgatgaggaccttttgagcagcgatggctttgattctgatggcgctgatgtaagccatgagactaagaaaaagaataaatggttcaagagtttctttgactctcttgatagcctgagtattgagcaaataaatgaacccgaaagacagtggcactgcccagcatgccaaggcggggttggggcaattgattggtacagagggatgcaacccatcttaacccatgccaagactgttcggtccaagagagtgaagctacacaggaaactggcagaagtattggaggaagagttgaataggagaggagcacatgcgatatcagaggaaatgtttggcaagtggaagggcttgcgagagacagtaaatgatcgagagattgtttggccccctatagtcatcattcagaacacaatccttgatcaagacgaaaatgagcagtggattgggatgggaaataaagaactattggagtatttcaaaggatacaaagctatgaaggcaagacatgcatatggtccgaagggtcatcgtggaatgagtgtacttatatttgaggaatcgggaatgggatacatggaagcagagcgtttgcacaggcacttcctgaaagaaaagagagggaaagaagaatgggagcggcacaaggtgttgttccaccctggtggacaacgaatattatatggttacttagcaacaaaagaggagatggagattttcaacaggcactctaaaggaaaacaaaggttgaagtatgatatgaggtcacatcatcaaatggttgttgaatcaatgaagcagatgaatgaagacaatcagaagctgactttctataagactaaagttgctaaagaacaggagcacagtaaaacattggaagagactgtttaccaagtctcatccaagttgagactgagagaagctgaagttaaagttattagacagagagctacagagcagcatgaggagtccaagaaggagatggattatttggagcagagttatagacaccagattgatcagctgaatgaagctattgcagaaagagaacaagagttggaaaaggtacaggaagagttcaagatttcacatcttgatcgctgccatcagcttcaagttgattctgcaaagcttccaaaggataagaaagtcagcaacgacaaacaacatgaagaacagatcaaaattgatgaggagattgaaaggcataaaaccattgttgaaagcagtgtcaaagattctgaggagtatgaacgtgagcggcaagaactcattaaagtgcatgacaagagaaggaaggaaattaaactaaggcagctgcaggaggaagtagcatttgagaaggaattggagcaagaaagggttaaacttttggaaaagtatgcaaagaaaagggaagaggcaagtt---------------------------------------------------------------------------------------------------------------------atgctcc---------------------------------------------------------------------------------------------------ttgtcag------------------------------------------------------------------------------------------------------------------------------------tga

>SEGI_22479_OG0007588
atggcagcagtgcttttctatcatgttgtcggagacctgacggtagggaagccggagttagtggagtttcccgagagcgcgagcgtagcagaggccattgttactatacgcgattgcacggaatgcgggataccggtttggaagcagcgcccgccggagaaaagcagcagccctgagtcatcagatttaagacaggaaagattcgttggcattttgaacgccctggatatcgtagcgcatctttcgacagagtggggtttgacggaccctgacgccgctttgaatgtccccgtctcgcagattgttcttcccaacaatcagcttctcaaactggtcgcccctggaaccagattggcagacgcgctggagatgatgaagcagggggttcggcggctgctggtgcggcggaccgtcgggtggaagggcatgagcaagcgtttctccgttctgtacaacggcaaatggctgaacccgtcgatggaggccgaggagagcgcggaggagaagtggtgctgcctgtctagggaagacgtgataaggtttctcatcggctgcctgggagctcttgcgcctcttccccttacatcaatccagtctttgggagcaataaccctacaccccttcgccctcgacagccgggcgcccgccagagaggcggtgaaagtccttggcaacgatcctctggccattgccgtagtcgagagcaacgacgaccaagg------aggggttcgcattatcggggacatctcggccttcaagctttggaagacggatcatctgtctgccgcctgggctcttgctaacctcactgcaggggaattcgtgatgggggtggaggacatcgtacccctcagtgcctgcaggagtggggacaccctaatcaaactctccaacgagcagtcatacaataaattgaacaca---tcctcatctttgaaacccgcgagcggcggaaccagcatccgtgcctctgatggaggccgctggaaacccaatcccttg---tcaacggtgaaggaagatgatggtgggtccggctccattatgaccaaggagaaggccaagggacccgccaggaagttttcgaccaggtctctggacttcgtgaacttgtatttcgacagtggggcgggggcgttggaaaggagctcaagccctaggccgtacagaggtcgaagcgcgccgctcacttgtaggccttcgaattccctggcggcggtgatggtgcagatgctcgctcaccgcgccactcacgtttgggtaacggaaaagacacaagacggcgaatacgagaatttggtgggagtggttacgtatgccgatattattacagctgtcactaggccccctactcttcccctccattcaaactga
>SESE_089062_OG0007588
atggcagcggtgcttttctaccatgtcgtcggagacctgacggtagggaagccggagttggtggagtttcccgagagcgcgagcgtagcagaggccattgttaccatacgcgattgcacggaatgcgggataccggtttggaagcagcgcccgccggagaaaagcagcagccctgagtcatcagatttaagacaggaaagattcgttggcattttgaacgccctggatatcgtagcgcatctttcgacagagtggggtttgacggaccctgacgccgctttgaaggtccccgtctcgcagatagttcttcccaacaatcagcttctcaaactggtcgcccctggaaccagattggcagacgcgctggagatgatgaagcagggggttcggcggctgctggtgcgtcggaccgtgggatggaagggcatgagcaagcgtttctccgttctgtacaacggcaaatggctgaacccgtcgatggaggccgaggagagcgtggaggagaagtggtgctgcttgtcgagggaagacgtgataaggtttctcatcggctgcctgggagcgctggctccgcttcccctgacatcaatccagtctctgggagcaataacgccacaccccttcgccctcgacagccgagcgcccgccagagaggcggtgaaagtccgcggcaacgatcctctggccattgccgtagtcgagagcaacgacgaccaagg------aggggttcgcattatcggggacatctcggccttcaagctgtggaagacggatcatctgtctgctgcctgggccctcgctagcctcactgcaggggaattcgtgatgggggtggaggacatcgtacccctcagtgcctgtaggagtggggacaccctaataaaactctccaacgagcagtcatacaataaattgaacacatcctcctcatctttgaaacccgcgagcggcggaaccagcatccgtgccgctgacgggggccgctggaaacccaatcctttg---tcgacggtgaaggaagatgatggtgggtccggctccattaggaccaaggacaaggccaaggcacccgccaggaagttttcgaccaggtctctggacttcgtgaacttgtatttcgacaacggggcaggggcgatggaaaggagctcaagccctaggccgtacagaggtcgaagcgcgcctctcacttgtaggccgtcaaattccctggcggcggtgatggcacagatgctggctcaccgcgccactcatgtttgggtaacggacaagacccaagacggcgagtacgagaatttagtaggagtggttacctatgccgatattcttacagctgtcactaggccccctactcttccccttcattcaaactga
>SESE_100317_OG0007588
atggcagcggtgcttttctaccatgtcgtcggagacctgacggtagggaagccggagttagtggagtttcccgagagcgcgagcgtagcagaggccattgttaccatacgcgattgcacggaatgcgggataccggtttggaagcagcgcctgccggagaaaagcagcaaccctgagtcatcagatttaagacaggaaagattcgttggcattttgaacgccctggatatcgtagcgcatctttcgacagagtggggtttgacggaccctgacgccgctttgaaggtccccgtatcgcagatagttcttcccaacaatcagcttctcaaactggtcgcccctggaaccagattggcagacgcgctggagatgatgaagcagggggttcggcggctgctggtgcgtcggaccgtggggtggaagggcatgagcaagcgtttctccgttctgtacaacggcaaatggctgaacccgtcgatggaggccgaggagagcgtggaggagaagtggtgctgcctgtcgagggaagacgtgataaggtttctcatcggctgcctgggagcgctggctccgcttcccctgacatcaatccagtctctgggagcaataacgccacatcccttcgccctcgacagccgagcgcccgccagagaggcggtgaaagtccgcggcaacgatcctctggccattgccgtagtcgagagcaacgacgaccaagg------aggggttcgcattatcggggacatctcggccttcaagctgtggaagacggatcatctgtctgctgcctgggccctcgctagcctcactgcaggggaattcgtgatgggggtggaggacatcgtacccctcagtgcctgtaggagtggggacaccctaataaaactctccaacgagcagtcatacaataaattgaacacatcctcctcatctttgaaacccgcgagcggcggaaccagcatccgtgccgctgacgggggccgctggaaacccaatcctttg---tcgacggtgaaggaagatgatggtgggtccggctccattaggaccaaggacaaggccaaggtacccgccaggaagttttcgaccaggtctctggacttcgtgaacttgtatttcgacaacggggcaggggcgatggaaaggagctcaagccctaggccgtacagaggtcgaagcgcgccgctcacttgtaggccgtcaaattccctggcggcggtgatggcacagatgctggctcaccgcgccactcatgtttgggtaacggacaagacccaagacggcgagtacgagaatttggtgggagtggttacctatgccgatattcttacagctgtcactaggccccctactcttcccctccattcaaactga
>SESE_109439_OG0007588
atggcagcggtgcttttctaccatgtcgtcggagacttgacggtagggaagccggagttggtggagtttcccgagagcgcgagcgtagcagaggccattgttaccatacgcgattgcacggaatgcgggataccggtttggaagcagcgcccgccggagaaaagcagcagccctgagtcatcagatttaagacaggaaagattcgttggcattttgaacgccctggatatcgtagcgcatctttcgacagagtggggtttgacggaccctgacgccgctttgaaggtccccgtctcgcagatagttcttcccaacaatcagcttctcaaactggtcgcccctggaaccagattggcagacgcgctggagatgatgaagcagggggttcggcggctgctggtgcgtcggaccgtggggtggaagggcatgagcaagcgtttctccgttctgtacaacggcaaatggctgaacccgtcgatggaggccgaggagagcgtggaggagaagtggtgctgcttgtcgagggaagacgtgataaggtttctcatcggctgcctgggagcgctggctccgcttcccctgacatcaatccagtctctgggagcaataaccccataccccttcgccctcgacagccgagcgcccgccagagaggcggtgaaagtccgcggcaacgatcctctggccattgccgtagtcgagagcaacgacaaccaagg------aggggttcgcattatcggggacatctcggccttcaagctgtggaagacggatcatctgtctgctgcctgggccctcgctagcctcactgcaggggaattcgtgatgggggtggaggacatcgtacccctcagtgcctgtaggagtggggacaccctaataaaactctccaacgagcagtcatacaataaattgaacacatcctcctcatctttgaaacccgcgagcggcggaaccagcatccgtgccgctgacgggggccgctggaaacccaatcctttg---tcgacggtgaaggaagatgatggtgggtccggctccattaggaccaaggacaaggccaaggcacccgccaggaagttttcgaccaggtctctggacttcgtgaacttgtatttcgacaacggggcaggggcgatggaaaggagctcaagccctaggccgtacagaggtcgaagcgcgccgctcacttgtaggccgtcaaattccctggcggcggtgatggcacagatgctggctcaccgcgccactcatgtttgggtaacggacaagacccaagacggcgagtacgagaatttggtgggagtggttacctatgccgatattcttacagctgtcactaggccccctactcttcccctccattcaaactga
>Tyu0261170.1_OG0007588
atggcagcggtgcttttctaccacgtcgtcgcagatctgacggtagggaagccggagctggtggattttccggagaacgcgagcgtcgcagaggcgatcgtcactattcgcgattgcacagaatgcgggattccggtttggaagcagaggccgccggagaagagcagcggccctgaatcagaggagtacaggcaggagagattcgtcgggattctcaacgctttggatattgtggcgcatctttcgacagaatgggctcttgcagaccccgacgccgccttgaaagcccct-----------------------------------------------------------attgatggacgcgctggagataatgaagcagggcgttcggcggctgctggtccggcggacggtggggtggaagggcatgagcaagcgcttctctgttctgtacaacggcaaatggctgaacccttcgacggcggcggaagaggcggcggaggagaaatggtgctgcctttcaagggaagacgtgataaggttcctcatcgggtgcctgggcgcgctggcgccgctt-ccctgacatcgatcgaggctctgggagccataacgcgccaccacttctccctcgacagccgtgcgcccgcgagagaggccgttcaggtcctaggccacgaccctctggcgatcgccgtggtcgagcgcaacgacgacagagacgaagcgggggttcgcatcatcggagacatttcggcattcaagctgtggaagacggaccatgtctccgccgcctgggcgctagcgaacctcactgcggggaattcc---------------------------------gcctgcagcagccacgacgcccttctcagagtttccgacccgcag------aagaagcccaacg---------cgcctctgaaactggggcctggcggcacaagtctgcgaaccgcgga---------gcgtaagccgaatctgtcgctttcgactgtgaaggaagaggagggcagatcc------------------------gttacggggaagatgaggaaattctcgagcaggtctctggatttcgtgaacttgtatttcgacgac------ggcgcgatggagaggggcatgagccctcggccgtacaggggtcgaagcgcgccgctcacttgccgcccctcgaattccctggcggcggtgatggcgcagatgctggctcatcgcgccacccgtttccg---------------------------------------------------------------------------------------------tcatcctgtcgttcgggcttaa
>Mgl0032420.1_OG0007588
atggcagcagtgcttttctatcatgtcgtcggagacctgacggtagggaagccggagttagtggagtttcccgagagcgcgagcgtagcagaggccattgttaccatccgtgattgcacggaatgcgggataccggtttggaagcagcgaccgccggagaaaagcaacagccctgagtcatcagatttaaggcaggaaagattcgttggcattttgaacgccctggatatcgtagcccatctttcgacagagtggggtttgacggaccctgacgccgctttgcaggtccccgtctcgcagattgttattcccaacaatcagcttctcaaactggtcgcccctggaaccagattggcagacgcgctggagatgatgaagcagggggttcggcgactcctggtgcggcgtaccgtagggtggaagggcatgagcaagcgcttctccgttctgtacaacggcaaatggctgaacccgtcaatggaggccgaggagagcgcggaggagaagtggtgctgtctgtcgagggaagacgtgataaggtttctcatcggctgcctgggagcgctggcgcctcttccccttacatcaatccagtctttgggagcaataaccccacaccccttcgccctcgacagccgggcgcctgccagagaggcggtgaaagtcctcggcaacgatcctctggccattgccgtggtcgagcacaacgacgaccaggg------aggggttcgcattatcggggacatttcggctttcaagctgtggaagacggaccatctgtctgctgcctgggcccttgctaacctcactgcaggggaattcgtgatgggggtggaggacatcgtacccctcagtgcctgtaggagtggcgacaccttaatcaaactctccaacgagcagtcatacaataaattgaacaca---tcctcatctttgaaaccggtgagcggaggaaccagcatccgtgccgctgatgggggccgctggaaacccaatcctttg---tcgactgtgaaggaagaagatggtgggtctggctccattaggaccaaggagaaggccaagggacccgccaggaagttttcgaccaggtctctggacttcgtgaacctgtatttcgacaacggggcaggggcgatagaaaggagctcaagccctaggccgtacagaggacgaagcgcgccgctcacttgtaggccgtcgaattccctggcggcggtgatggcgcagatgctcgctcaccgcgccactcacatttgggtaacggaaaagacacaagacggcgaatacgagaatttggtgggagtagtgacctatgccgatattcttacagctgtcactaggccccctgttcttcccctccattcaaactga

>SEGI_16300_OG0007589
------------atggagggcagttacgggtggaaattagttttccttgcagtggcagtaattagcgttgtggtggcgggaatgagcggcagagtggagggcgcaatatcgtgttcaacggtggtgtctgatgtaactccgtgcctgtcgtacgttgtagggagcgccgctcagccgacccagggatgctgtaacggcattaagtctctcaatgcggctgctacaactacggctgataggcaagctgcatgcaactgcataaagtctgccgcgtcgtcgagcaacgctaactatgataaggtcggcaagatgcctgggctctgcggggttaagctcggctataccataacaccctcgcttaactgcagcacg---
>SESE_131073_OG0007589
------------atggagggcagttacgggtggaaattagttttccttttagtggcagtaattagcgttgtggtggcgggaatgagcggcagagtggagggcgcaatatcgtgctcaacagtggtgtctgatgtaactccgtgcctgtcgtacgttgcagggagcgccgctcagccgacccagggatgctgtgacggcattaagtctctcaatgacgctgctacaactacggctgataggcgagctgcatgcaactgcatacagactgccgcgtcgtcgagcaacgctgactatgataaggtcggcaagatgcctgggctctgtggggttaagctcggctataacataacaccctcgcttaactgcagcacgtaa
>SESE_144113_OG0007589
------------atggagggcagttacgggtggaaatttgttttctttgtagtggcagtaattagcgttgtggtggcgggaatgagcggcagagtggagggcgcaatatcgtgctcaacggtggtgtctgatgtaactccgtgcctgtcgtacgttgcagggagcgccgctcagccgacccagggatgctgtgacggcattaagtctctcaatgacgctgctacaactacggctgataggcgagctgcatgcagctgcatacagactgccgcgtcgtccagcaacgctaactatgataaggtcggcaagatgcctggactctgtggggttaagctcggctacaacataacaccctcgcttaactgcagcacgtaa
>SESE_126652_OG0007589
------------atggagggcagttacggctggaaatttgttttctttgtagtggcagtaattagcgttgtggtggcgggaatgagcggcagagtggagggcgcaatatcgtgctcaacggtggtgtctgatgtaactccgtgcctgtcgtacgttgcagggagcgccgctcagccgacccagggatgctgtgacggcattaagtctctcaatgacgctgctacaactacggctgataggcgagctgcatgcaactgcatacagactgccgcgtcgtcgagcaacgctaactatgataaggtcggcaagatgcctggactctgtggggttaagctcggctataagataacaccctcgcttaactgcagcacgtaa
>Tyu0261180.1_OG0007589
----------------atggcaat--gacgatgaaattgatctgcgtttttgtgttagcgatatcctgtgcgacggtgataaggagcggt------gacgccgccatttcctgctccaccgtgacctcggatttattgccgtgcctgtcgtatgttgcaggtaacgccgctcagccgacggcgggatgctgcaatggcgtcaggagtctcaacgccgccgccagaaccactcccgaccggagagccgtctgtaattgcattaaatcggcggcgtcttcttccagagcgaattacgacaaggttggcaagttgcccggcatttgcggcgttaatctcggctatactattactccttccattaactgtgccacgtaa
>Mgl0032460.1_OG0007589
atggcaagggcaatggagggcagtttgaggtggaaactagtttgctttgtggtggcaataattggcgttgtggtggtggggatgaccggaagggtggagggagcactttcgtgctcaacggtggtgtctaatttaactccgtgcctctcgtacgtggcggggaacgccgctcagcccacgcagggatgctgtaacggcgttaagtctgtcaacgccgccgctaaaactacggctgatcggcgatccgcatgcaactgcataaagtctgcagcgtcgtcgaccaacgctaactataataaaatcggcaagctgcctggtctctgtggagttaagcttgg---------gattccct------------------ga

>SEGI_21349_OG0007590
atggcaatccatttt------------accaagagatcacttgttcttctt----gtagatatcgctcgttcgtctgcgtataaatcctgtaccatcccttctgtgtaccaaaattcccatatttgg----ttccacaccaattccaccattttacgctgctttccgtccttcacatcagttcataatgactcaattcatccgtatcaccgctgggtttcttcagacaccagacatacaggccgtgaagaagaagacgaagaagaagaagatgatgatgattcgggtgaaatcatctcaaacattagtggagaccaaaaagtcaatggtgaagacgccatccttaagaagattgaatctattatcggcctttctatggaagagagcatgacagtactgaacgactgtctattcatttcttcgtcaagtctggtgcaaaaactcctttgcagaactcagagtaattggagagctgcattaactgtttttcgatgggcaggttcacagaaaaactacagtcataccgtcagtgtgtaccacaccatgatatctatattgggtatgcacaaaaagtttagtgtagcatgggttttgatcagagaaatgcatgagaaagcaatggtgacccaccacacttttaaaatcatgattcaaaggtatgctgctactcaggctgttgacaaagccattaagacatttcatgccatggaaaagttcaaacttgctgcagactacaaggacttcctttacctactccgtgctctttgcaggtatcagtattttgaagaggcggaacaattaatttatttcaataagaagtactttccactggaaacaaagagctttaatgttcttctcaagggttggggcaacattttagttgatgtgtatcaggtgaaaaggctatggaatgacatgtataatctatgcatcacccctgacgtttcatcttatactactatcatttgttgcctctcaaaggcagacagattctatgatgttgtcagattctatgacgaaatgaagaagaaaggttttaccccaaatctgaaggtatataatgcagtaatttgtgttctggctagacataaatttatcaaagaggcactgcatctctttaacagaattcaagaaatgggtttcaatccaaatgctgtaacatacatctcccttatcaattgcctttgtttggcatgggaagaagaagatgcttacagaatcttggatgaaatgattcagaaaggatttgcaccaacaactagaatctatctttcattttttagatttgttatagatggtgatgcaatctttgacctctttgatagaatgaaaaaaactggctgtgctcctacgatggaattttaccttatgtccatcagaaggtgttgtatttggggccactatgacaatgcctttaagctgttgaattctatggagaagcatggcatctgcatcgataatagtgctagcatcattttactgaatgggttctttctgaatggcacatcaggggaggcttacaaatgctataaagaactgaaagctaaaggattttctctcgagccaaaagcagacaagttgtttgaatcttggattgcaagcagaagatatgcacctctgcaactacatcagaatatctccaaggaggggagagagaagacaatatcaagatacactacatag
>SESE_109485_OG0007590
atggcaatccatttt------------accaggagatcacttgttcttctt----gtggatatcgctcgttcgtctacctataaatcctgtaccatcccttctgtgcaccaaaatccccatatttgg----ttcaacaccaattccaccattttacgctgctttccgtccttcacatcagttcataatgactcatttcatccgtatcaccgctgggtttcttcagacaccagacatacacgccctgaagaagaagac---gaagaagaagatgatgatgattcgggtgaaatcatctcaaacatcagggaagaccgaaaagtcaatgacgaagatgacatccttaagaagattgaatctattatcagcctttctatggaaaagagcatgacagtactgaacgactgtcgattcatttcttcgtcaagtctggtgcaaaaactcctttgcagaactcagagtaattggagagctgcattaactgtttttcaatgggcaggttcacagaaaaactacagtcataccatcagtgtgtaccacaccatgatatctatattgggtatgcacaaaaagtttagtgtagcatgggttttgatcagagaaatgcatgagaaggcaatggtgacccaccacacttttaaaatcatgattcaaaggtatgctgctactcaagctgttgacaaagccattaagacatttcatgccatggaaaagttcaaacttgctgcagactacaaggacttcctttacctactccgtgctctttgcagatatcagtattttgaagaggcagaagaattaatttatttcaataagaagtactttccactggaaacaaagagctttaatgttcttctcaatggttggggcaacattttagttgatgtgtatcaggtgaaaaggctatggaatgacatgtataatctatgcatcacccctgacatttcatcttatactactatcatttgttgcctttcaaaggcagacagattctatgatgttgtcagattttatgacgaaatgaagaagaaaggttttaccccaaatctgaaggtatataatgcagtaatttgtgttctggctagacataaatttatcaaggaggcactgcatctctttaacagaattcaagaaatgggtttcaatccaaatgctgtaacatacatctcccttatcaatcacctttgtttggcatgggaagaagaagatgcttacagaatcttggatgaaatgattcagaaggggtttgcaccaacaattagaatctatctttcattttttagatttgttaaagatggtgatgcaatctttgacctctttgatagaatgaaaaaaactggctgtgctcctacgatggaattttaccttatgtccatcagaaggtgttgtatttggggccactatgacaatgcctttaagctgttgaattctatggagaagcatggcatctgcatcgataatagtgctagcatcattttacagaatgggttctttctgaatggtgaatcaggggaggcttacaaatgctataaagaactgaaagctaaaggattttctctcgagccaaaagcagacaagttgtttgaatcttggattgcaagcagaagatatgcacctctgcaactacatcagaatatctccaaggaggggagagagaagacaatatcaatata---------g
>SESE_118716_OG0007590
atggttactagtttcaagttgaggaaaaatgatgaatcacctaaggttgatcagagcaaatatagatcaatgattggtg---gactgttatacctaactactactagaccaaatatcacgcatttagtctatcttgtggctagatttcaagatcccagatattctcatgttgtagtagtgaagaggatatttagatacttgaagggcactccagactat-----gacaccagacatacacgccctgaagaagaagac---gaagaagatgatgatgatgattcgggtgaaatcatctcaaacatcagtgaagaccgaaaagtctatgacgaagatgccatccttaagaagattgaatctattatcggcctttctatggaagagagcatgacagtactgaacgactgtcgattcatttcttcgtcaagtctggtgcaaaaactcctttgcagaactcagagtaattggagagctgcattaactgtttttcaatgggcaggttcacagaaaaactacagtcataccatcagtgtgtaccacaccatgatatctatattgggtatgcacaaaaagtttagtgtagcatgggttttgatcagagaaatgcatgagaaggcaatggtgacccaccacacttttaaaatcatgattcaaaggtatgctgctactcaagctgttgacaaagccattaagacatttcatgccatggaaaagttcaaacttgctgcagactacaaggacttcctttacctactccgtgctctttgcagatatcagtattttgaagaggcagaagaattaatttatttcaataagaagtactttccactggaaacaaagagctttaatgttcttctcaatggttggggcaacattttagttgatgtgtatcaggtgaaaaggctatggaatgacatgtataatctatgcatcacccctgacgtttcatcttatactactatcatttgttgcctttcaaaggcagacagattctatgatgttgtcagattttatgacgaaatgaagaagaaaggttttaccccaaatctgaaggtatataatgcagtaatttgtgttctggctagacataaatttatcaaggaggcactgcatctctttaacagaattcaagaaatgggtttcaatccaaatgctgtaacatacatctcccttatcaatcacctttgtttggcatgggaagaagaagatgcttacagaatcttggatgaaatgattcagaaggggtttgcaccaacaattagaatctatctttcattttttagatttgttaaagatggtgatgcaatctttgacctctttgatagaatgaaaaaaactggctgtgctcctacgatggaattttaccttatgtccatcagaaggtgttgtatttggggccactatgacaatgcctttaagctgttgaattctatggagaagcatggcatctgcatcgataatagtgctagcatcattttacagaatgggttctttctgaatggcgaatcaggggaggcttacaaatgctataaagaactgaaagctaaaggattttctctcgagccaaaagcagacaagttgtttgaatcttggattgcaagcagaagatatgcacctctgcaactacatcagaatatctccaaggaggggagagagaagacaatatcatga------------
>SESE_056156_OG0007590
atggcagtccatttt------------accaagagatcacttgttcttctt----gtggatatcgctcgttcgtctgcctataaatcctgtaccatcccttctgtgcaccaaaatccccatatttgg----ttccacaccaattccaccattttacgctgctttccgtccttcacatcagttcataatgactcatttcatccgtatcgccgctgggtttcttcagacaccagacatacacgccctgaagaagaagac---gaagaagaagatgatgatgattcgggtgaaatcatctcaaacatcagtgaagaccgaaaagtcaatgacgaagatgccatccttaagaagattgaatctattatcggcctttctatggaagagagcatgacagtactgaacgactgccgattcatttcttcgtcaagtctggtgcaaaaactcctttgcagaactcagagtaattggagagctgcattaactgtttttcaatgggcaggttcacagaaaaactacagtcataccatcagtgtgtaccacaccatgatatctatattgggtatgcacaaaaagtttagtgtagcatgggttttgatcagagaaatgcatgagaaggcaatggtgacccaccacacttttaaaatcatgattcaaaggtatgctgctactcaagctgttgacaaagccattaagacatttcatgccatggaaaagttcaaacttgctgcagactacaaggacttcctttacctactccgtgctctttgcagatatcagtattttgaagaggcagaagaattaatttatttcaataagaagtactttccactggaaacaaagagctttaatgttcttctcaatggttggggcaacattttagttgatgtgtatcaggtgaaaaggctatggaatgacatgtataatctatgcatcacccctgacgtttcatcttatactactatcatttgttgcctttcaaaggcagacagattctatgatgttgtcagattttatgacgaaatgaagaagaaaggttttaccccaaatctgaaggtatataatgcagtaatttgtgttctggctagacataaatttatcaaggaggcactgcatctctttaacagaattcaagaaatgggtttcaatccaaatgctgtaacatacatctcccttatcaatcacctttgtttggcatgggaagaagaagatgcttacagaatcttggatgaaatgattcagaaggggtttgcaccaacaattagaatctatctttcattttttagatttgttaaagatggtgatgcaatctttgacctctttgatagaatgaaaaaaactggctgtgctcctacgatggaattttaccttatgtccatcagaaggtgttgtatttggggccactatgacaatgcctttaagctgttgaattctatggagaagcatggcatctgcatcgataatagtgctagcatcattttacagaatgggttctttctgaatggtgaatcaggggaggcttacaaatgctataaagaactgaaagctaaaggattttctctcgagccaaaagcagacaagttgtttgaatcttggattgcaagcagaagatatgcacctctgcaactacatcagaatatctccaaggaggggagagagaagacaatatcaatata---------g
>Tyu0099470.1_OG0007590
--------------------------------------------------------------------------------------------------------------------------------------------------------------------------------------------------------------------------------------------------------------------------------------------------------------------------------------------------------------------------------------------------atgacagtactggacaactgcggattcgttccttcatcaagtctggtgcgaaaactactttgcagaactcagagcaactggaaagctgcattgactgtttttcaatgggcaggttcacaggaaaactactttcaaactgtcggtgtgtatcacgccatgatctctatattgggtatgcacaacaagtttagtgtagcatggggtttaatcagagaaatgcacgagaagacaatgatgacccaccagactttgagaatcatgattcaaaggtatgctgttgctcaggccattgacaaagctataagaacgtttcatgccatagaaaagttcaaacttgctgcagactacgatgatttcctttgccttctccatgctctttgcagatatcaatatcttgaagaggctgaagaattaatttttctcaataagaagtactttccactggaaacagagagctttaatgttcttctcaatggttggggcaatatttta---gatgtgtatc---------------------------------------------------------------------------------------------------------------------------------------------------------------------------------------------------------------aggaagcattgcatctcttcaacagaattcaagaaatgggtttcaatccgaatgctgtaacatacatctcacttattttatatctttgtatggcatgggaagtgaaagaggcttacagaatgttggatgagatgattcagaaggggtttgcacctacaattagaatctatcatgcattttttagatttgttaaaaatggggatgcaatctttgagctcattgatagaatgaaaaaaactggttgtgctcctacaatggaaacttaccttatgtccatcagaaggtgttgtagttggggccaacatgagaatgccttaaagctgtggaatgctatggagaagcatcatttctgtcctgatgatagttcttgtatcattttgctggatggattctttctgaatggcaaaccaggggaggcttgcaaatgctatgaaaaaatgaaagctgaaggattttctttggagcaaaaaacagataggatgtttgaatcttgggttgcaagcagaaaatatatgcctctgcaactacatgtgaatatctccaaggagagaatggattga------------------------
>Mgl0032500.1_OG0007590
atggcaatccatttt------------accaaaagatcacttgttcttctt----gtgggtatcgctcgttcgtccgcctataaatcctgtaccatcccttctgtgtaccaaaatccccatatttgg----ttccacaccaattccaccattttacgctgctttccgtccttcacatcagttcataatgactcaactcatccgtatcaccgctgggtttcttcagacaacagacatacacgccctgaagaagaagac---gaagaagaa---gatgatgattcgggtgaaattatctcaaacatcagtgaagaccgaaaagtcaatgatgaagacgccatccttaagaagattgaatctattatcggcctttctatggaagagagcatgacagtactgaacgactgtcgattcatttcttcgtcaagtctggtgcaaaaactcctttgcagaactcagagtagttggagagctgcattaactgtttttcaatgggcaggttcacagagaaactacagtcataccatcagtgtgtaccacaccatgatatctatattgggtatgcacaaaaagtttagtgtagcatgggttttgatcagagaaatgcatgagaaggcaatggtgacccaccacacttttaaaatcatgattcaaaggtatgctgctactcaggctgttgacaaagccattaagacatttcatgccatggaaaagttcaaacttgctgcagagtacaaggacttcctttacctactccgtgctctttgcagatatcagtattttgaagaggcagaagaattaatttatttcaataagaagtactttccactggaaacaaagagctttaatgttcttctcaatggttggggcaacattttagttgatgtgtatcaggtgaaaaggctatggaatgacatgtataatctatgcatcacccctgacatttcatcttatactactatcatttgttgcctctcaaaggcagacagattctatgatgttgtcagattctatgacgaaatgaagaaaaaaggttttaccccaaatctgaaggtatataatgcagtaatttctattctggctagacataaatttatcaaagaggcactgcatctctttaacagaattcaagaaatgggtttcaatccaaatgctgtaacatacatctcccttatcaatcacctttgtttggcatgggaagaagaagatgcttacagaatcttggatgaaatgattcagaaggggtttgcaccaacaattagaatctatctttcgttttttagatttgttaaagatggtgatgcaatctttgacctctttgatagaatgaaaaaaactggctgtgctcctacgatggaattttaccttatgtccatcagaaggtgttgtatttggggccaatatgacaatgcctttaagctgttgaactatatggagaagcatgacatctgcatcgataatagtgttagcatcattttactgaatgggttctttctgaatggcttatcaggggaggcttacaaatgctataaagaattgaaagctaaaggattttctctcgagccaaaagcagacaagttgtttgaatcttggattgcaagcagaagatatgcacctccgcaactacatcagaatatctccaaggaggggagagcgaagacaatatcatga------------

>SEGI_38649_OG0007595
atggtggagcaaatgcaatcccaacagaaatgcaatggaccaggtgaaggcaggaaaagagttaggaacaatttgggcatgcccatcagtgaaagaaatgctgaaccaaaggagcatttgaaggtgctggaggggcagatgtgcacattgttatgtagcatccgtgtgcagcaccaagcattggagagtgctcagtctgaactggaagccgagagaaatgcttctgcaactgctattgacgaggctatgaatatgatttctaagttgcaggtggagaaagctcggttagagatggaagcctcgcagtttcaaagagaagcagtgcagaaaatggcatatgccgaacaggcgttggctttttatgagagtcttctgctttgtgcagatgaggagatcaaggctcttcagtctgagatccaaacctataggcttagatatgggatctgtgataatgaaactactggtaatgttgcttctttgcctgtgagagctgatgcagaaacagtggagtgttgtaagtctgataggatgaaggtccccattatttctgaggattttgatggaagtaaaggcaaagccccaatgagttcgtctcaggaagaagccttaaaccaggatttctctgctcaaactgaaaatttagggtgcaggaaccaggattttgttggtttacaagatgagacctttgataaagaatgcgtggaatgtgaaaaatatgaggttacacatgatgataatcttttagcatgggatcaatttcagaagcaatctgatgctttgcactggaaactggctgaggatggctcca------taatagataagacagagaccgtatgtagcccaacagttctcagaacaagagaagaggcccctcgagaagacagggagttgataaaacatgtgattgctccagttcaggacaaagtggctcaagaaacatttgagacaaaagaagcgcccccagagattgtgaagagacaaccttttccaaaaagtgcagcattagcctcattctcaaaggcattgatagtgggattgtttttgggaactttgaagaaacttattgcaaatagaaattga------
>SESE_142821_OG0007595
atggtggagcaaatgcaatcccaacagaaatgcaatggaccaggagaaggcaggaaaagatttaggaacaatgtgggcatgcccatcagtgaaagaaatgctgaaccaaaggagcatttgaaggtgctggaggggcagatgtgcacattgttatgtagcatccgtgtgcagcaccaagcattggagagtgctcattctgaactggaagctgagaaaaatgcttctgcaactgctatcgacgaggccatgaatatgatttctaagttgcaggtggagaaagctcggttagagatggaagcctcgcagtttcaaagagaagcactacagaaaatggcatatgctgaacagtcgttggctttttatgagagtcttctgctttgtgcagatgaggagatcaaggctcttcagtctgagatccaaacctataggcttagatatgggatctgtgataatgaaactattggtaatgttgcttcgttgcctgtgagagctgatgcagaaacaggggagtgttgtgagtctgatagaataaaggtcccctttatttctgaggattttgatggaagtaaaggcaaagccccaatgagttcgtctcaggaagaagccttaaaccaggatttctctggtcaaactgaaaatttagggtgcaggaaccaggattttgttggtttacaagatgagacctttgataaagaatgcgtggaatgtgaaaaatatgaggttacacatgatgataatcttttagcatgggatcaatttcagaaacactctgatgctctgcactggaaactggccgaggatggctcca------taatagataagacagagaccgtatgtagcccaacagttctcagaacaaaagaagaggtcactcgagaagacagggagttgataaaacatgtgattgctccagttcaggacaaggtagctcaagaaacatttgagacaaaagaagaggccccagagattgtgaagagaccacctttttcaaaaagtgcagcattagcctcattctcaaaggcattgatagtgggattgtttttgggaactttgaagaatcttattgcaaatagaaatagatgctag
>SESE_146599_OG0007595
atggtggagcaaatgcaatcccaacagaaatgcaatggaccaggagaaggcaggaaaagatttaggaacaatgtgggcatgcccatcagtgaaagaaatgctgaaccaaaggagcatttgaaggtgctggaggggcagatgtgcacattgttatgtagcatccgtgtgcagcaccaagcattggagagtgctcattctgaactggaagctgagaaaaatgcttctgcaactgctatcgacgaggccatgaatatgatttctaagttgcaggtggagaaagctcggttagagatggaagcctcgcagtttcaaagagaagcactacagaaaatggcatatgctgaacaggcgttggctttttatgagagtcttctgctttgtgcagatgaggagatcaaggctcttcagtctgagatccaaacctataggcttagatatgggatctgtgataatgaaactattggtaatgttgcttcgttgcctgtgagagctgatgcagaaacaggggggtgttgtgagtctgatagaataaaggtcccctttatttctgaggattttgatggaagtaaaggcaaagccccaatgagttcgtctcaggaagaagccttaaaccaggatttctctgctcaaactgaaaatttagggtgcaggaaccaggattttgttggtttacaagatgagacctttgataaagaatgcgtggaatgtgaaaaatatgaggttacacatgatgataatcttttagcatgggatcaatttcagaaacaatctgatgctctgcactggaaactggccgaggatggctcca------taatagataagacagagaccgtatgtagcccaacagttctcagaacaaaagaagaggtcactcgagaagacagggagttgataaaacatgtgattgctccagttcaggacgaggtagctcaagaaacatttgagacaaaagaagaggccccagagattgtgaagagaccacctttttcaaaaagtgcagcattagcctcattctcaaaggcattgatagtgggattgtttttgggaactttgaagaatcttattgcaaatagaaatagatgctag
>SESE_141770_OG0007595
atggtggagcaaatgcaatcccaacagaaatgcaatggaccaggagaaggcaggaaaagatttaggaacaatgtgggcatgcccatcagtgaaagaaatgctgaaccaaaggagcatttgaaggtgctggaggggcagatgtgcacattgttatgtagcatccgtgtgcagcaccaagcattggagagtgctcattctgaactggaagctgagagaaatgcttctacaactgctatcgacgaggccatgaatatgatttctaagttgcaggtggagaaatctcggttagagatggaggcctcgcagtttcaaagagaagcactacagaaaatggcatatgctgaacaggcgttggctttttatgagagtcttctgctttgtgcagatgaggagatcaaggctcttcaatctgagatccaaacctataggcttagatatgggatctgtgataatgaaactattggtaatgttgcttctttgcctgtgagagctgatgcagtaacaggggagtgttgtgagtctgatagaataaaggttccctttatttctgaggattttgatggaagtaaaggcaaagccccaatgagttcgtctcaggaagaagcgttaaaccaggatttctctgctcaaactgaaaatttagggtgccggaaccaggattttgttggtttacaagatgagacctttgataaagaatgcgtggaatgtgaaaaatatgaggtaacacatgatgataatcttttagcatgggatcaatttcagaaacaatctgatgctctgcactggaaactggccgaggatggctcca------taatagataagacagagaccgtatgtagcccaacagttctcagaacaaaagaagaggtcactcgagaagacagggagttgataaaacatgtgattgctccagttcaggacaaggtagctcaagaaacatttgagacaaaagaagaggccccagagattgtgaagagaccacctttttcaaaaagtgcagcattagcctcattctcaaaggcattgatagtgggattgtttttgggaactttgaagaatcttattgcaaatagaaatagatgctag
>Tyu0297950.1_OG0007595
atggtggagaaaatgcaaacccagcagcaattcaatgggctcgttgaaggcaggaaaatggttaggaacaatgtgggcatgcccatctgtgaaagtaatgccgaacaaaaggagcgcttgaaggtcctggagggggaagtgtgcacattgttgtgtagcatccgtgcacagcaccaagcattggagaatgcttattctgaactggaagttgagagaaatgcttctgcaactgctattgatgaagcaatgaaaaagatatccgagttacaggaggagaaagctaggtttaagatggaggcctcacagtttcaaagagaagcagagaagaaaatgacatatgctgagcagacattgggtttttatgagaatttgttgcttagtgctgatgaggaaatcataacccttcagtttgaggtccaaacatataggcttaaatatgggatctgccacaacgaccgcattgataatgttgcctcggacctcgagaaagccgttgaagaagggtttgagttttgtaggtctgatagaatggaggtcccctttacctgtgaggattttaatggaagcacgggcaaaaccctaatgggttcgtctcataagaaacccttaaaccgcgggttttccgggaaaggtatg------------ccgaaccaggactatgtgagttttcaagatgaaacatatgataaagaatgcgtggaatgtgacaagtatgagattacacaggataatgatcattcacaatgggatctattccagaagcaatctgatgcactgtgttggagactggctgaagatggttctatatctttaaaagagaaacaagatttcgcttgtagcccaacagatctcagctcagaagcagaggctcctgaagaagacagggagctgataaagcatgtgattgctccagttcagaacacggtggctcaagacgtatcagagatacaagaagatgcccacaagattgtgaagagatcaatccgcccaaaagg---agtactagcctcattctcaaaggtattgatagtgggattg-ttttgggatctttga--------------------------------
>Mgl0033010.1_OG0007595
atggtggagcaaatgcaatcccaacagaaatgcaatggaccaggtgaaggtaggaaaagagttaggaacaatttgggcatgcccatcagtgaaagaaatgctgaaccaaaggagcatttgaaggtgctggaggggcagatgtgcacattgttatgtagcatccgtgtacagcaccaagcattggagagtgctcattctgaactggaagctgagagaaatgcttctgcaactgctattgacgaggccatgaatatgatttctaagttgcaggtggagaaagctcggttagagatggaagccacgcagtttcaaagagaagcattgcagaaaatggcatatgctgaacaggcgttggctttttatgagagtcttctgctttgtgcagatgaggagatcaaggctcttcagtctgagatccaaacctataggcttagatatgggatctgtgataatgaaactattgataatgttgcttctttgcctgcgagagctgatgcagaaacagtggagtgttgtaagtctgatagaatgaatgtcccctttatttctgaggattttgatggaagcaaaggcaaagccccaatgagttcgtctcaggaagaagccttaaaccgggatttctctgctcaaactgaaactttagggtgcaggaaccaggattttgttggtttacaagatgagccctttgataaagaatgcgtgcaatgtgaaaaatatgaagttacaaatgatgataatcttttagcatgggatcaatttcagaagcaatctgatgctctgcactggaaactggctgaggatcgctcca------tgatagataagacagagactgtatgtagcccaacagttctcagaacaagagaagaggttcctcgagaagacagggagttgataaaacatgtgattgctccagtacaggacaaggtggctcatgaaacatttgagacaaaagaagagcccccagagattgcgaagagaccacctttttcaaaaagtgcagcattagcctcattctcaaaggcattgatagtgggaatgtttgtgggaactttgaagaaaatcattgcaaatagaaatagatgctag

>SEGI_14315_OG0007597
atg-------------------------------------------------ggaagta-------------------------------------------------------------------------------------------------------------------------------------------------------gccatgcatt---------caatcatgtgcgagatgctcacaatatg-gaagatcagaaggtggaaagtgaagagcctgtggaaatggtacttattatgacagttgaacctggttttggagggcagaaattcatgcctcatatgatggacaaggtccgtgacctacggcagaaatacccaactcttgacattgaggttgatggaggtttgggcccatctacaattgatcaggcagcttctgctggtgcaaattgtatagttgcaggaagttccgtctttggagcaaaagatccaccttctgtaattgctctcttgaaaaaaagtgttgaagaagctcaaaaaaa------aaaataa
>SESE_086441_OG0007597
------------------------------------------------------------------------------------------------------------------------------------------------------------------------------------------------------------------------------------------------------------------------------------------------------atggtacttattatgacagttgaacctggttttggagggcagaaattcatgcctcatatgatggacaaggtccgtgacctacggcagaaatacccaactcttgacattgaggttgatggagggttgggcccatctacaattgatcaggcagcttctgctggtgcaaattgtatagttgcaggaagttctgtctttggagcaaaagatccaccttccgtaattgctctcttgaaaaaaagcgttgaagaagctcaaaaact------taaataa
>SESE_080200_OG0007597
---------------------------------------------------------------------------------------------------------------------------------------------------------------------------------------------------------------------------------------------------------------------------------------------------------atgctctatgttttttttaagt------------------------tacttttgttcttatgtcaggtccgtgacctacgacagaaatacccaactcttgacattgaggttgatggaggtttgggcccatctacaattgatcaggcagcttctgctggtgcaaattgtatagttgcaggaagttctgtttttggagcaaaagatccaccttccgtaattgctctcttgaaaaaaagcgttgaagaagctcaaaacct------taaataa
>SESE_017917_OG0007597
---------------------------------------------------------------------------------------------------------------------------------------------------------------------------------------------------------------------atgcgtcctgcggtagcattaaagcccggaacacctgtagaaaacgtttatccattggtggaaagtgaagagcctgtggaaatggtacttattatgacagttgaacctggttttggagggcagaaattcatgcctcatatgatggacaaggtccgtgacctacgacagaaatacccaactcttgacattgaggttgatggaggtttgggcccatctacaattgatcaggcagcttctgctggtgcaaattgtatagttgcaggaagttctgtttttggagcaaaagatccaccttccgtaattgctctcttgaaaaaaagcgttgaagaagctcaaaacct------taaataa
>Tyu0260920.1_OG0007597
------------------------------------------------------------------------------------------------------------------------------------------------------------------------------------------------------------------------------------------------------------------------------------------------------atggtacttattatgacagttgaacctggatttggaggacagaaattcatgcctgatatgatggataaggtccgtgacctacggcaaaaatatcctactcttgacattgagattgatggaggtttgggcccatctacaattgatcaggcagcttccgctggtgcaaactgtatagttgcaggaagttctgtctttggagcaaaagatccacctgctgtaattgctctcttgagaaaaagtatccaagagctatataatctagcttatagatga
>Mgl0033120.1_OG0007597
atgcactttgttccaaaccttaccatcggagcacctgttatccagagcttgaggaagcatacacatgcttttctggactgccatctgatggttacaaatcctcttgattacatagagccatttgcaaaagctggagcttcaggttttacattccattgggaggttactcaagacaattggcaagatgtcattaaaagggttagaaatgctggcatgcgccctgcagtagcattaaagcccggaacacctgtagaaagcgtttatccaatggtggaaagtgaagagcctgtggaaatggtacttattatgacagttgaacctggttttggagggcagaaattcatgcctcatatgatggacaaggtccgtgacctacggctgaaatacccaactcttgacattgaggttgatggaggtttgggcccatctacaattgatcaggcagcttctgctggtgcaaattgtatagttgcaggaagttctgtctttggagcaaaagatccaccttctgtgattgctctcttgagaaaaagtgttgaagaagctcaaaaact------taaataa

>SEGI_22166_OG0007610
atggtagtgaggatgataaaatggcgaccctggccgcctctgtgctctaaaaaatttaaggtgaagttggtgctgcattgtttggaggggcttgtgattgagggcgattctgagggttcaaactttggagtgaatgtgaagtggaaggggcctaagggtaataagctagggtctcgttttaggagggctgttaagaggaatcaaagtggcttgcagtgtattgggagtgatggggttgtgcagtggaatgaggagtttgagaatgtgtgtgttcttactatggggaaggaagagggtgttgggtttcagccttgggaagtttaccttgagattgttcat---------------------------------------------------------------------------------------------------------------------------------aattcaattcaagaaccaaagacaaagcctttcattataggcacatcgatactgaaccttggagagtttgccccatccgcagaagatgcaaaacaaagcaccaaaatagctgtttcttattgcattggaggagtgacatccgaagctgcatttgctattaccattgagtttatggagcttcaaacatctcaagaagcattggaccctgttcccaggcttttagttccatcgctacctttcattggggtaagtttgttatcagataaagaagatttctctgcttttaaagcaggtctaaggaaggtgaagattttgagagaatatgttgtagtggggagatcaaagaaggcttctgaagaagaggaaggcagtgatgagaaattgtccccaagaagtgaagaacatgagtctactgatatgcttgattcagattctgttgatgactgcgagaaggatgaatctgaaggtacaggtgggtccagatttaggaagtccttcagttatggaactttggctacagccaacctcgtagttgaaggtgttctctatctgaattcaagagaagatgaaggtggagataattggatactgaacagtttaccaagtatggagccaattcctaagctggttgaggagccatcttcttcagattctgatcatgctgttccacaaacatccatgcggagcctacttacatggaaaaagaggaaggttagtttcagaacagcaaaagagaggggagagcctttattgaataaggcatatggagaagaaggtggagatgatattgattttgatcgtcgacaatcaggctttcctatacaaccaatccctgtaatgcatgataaagatgatattggagtaatatcacataaaactgactgtttagactttggagatgataattttgcacttggctgttgggaacaaaaagaactgcttagcagagatggagaaatgagtctatctaccgaggtattttttgcttcaattgaccaacggagtgaacgtgctgcaggggaaagtgcttgtactgcgttggtagttgctattgctgattggttacaaaaaaatccgacctccatgccaataaagtcgcaatttgatacattgatacaagagggatctctagagtggagaaagctacgtgaagttgaggcccataaaaagaagttttctgatgggcattttgacttggaaacaatattacaagcaaagatacggtctttatctgtcattcctggtaattcgttcattggtttctttcagcctgaaggcttgggagattcatgtgaatttcttcaggaagcaatgtcatttgacaatatctgggaagaaataacaaatggcagttcaaaggagagtacgaatagtgaaccacagatttacattgttagttggaacgatcacttttttgttctcaaggtggcaaaggaagcatattatataattgatactcttggagaaagattgtttgagggatgtaatcaggcatatatattgaaatttgacgaacacacagaaatgtaccagttgccacctagagaacagaaactgaaagaagagaagaatagcatggatttgctgcctgtcacattggagagcacaaaatgtatgacgttagagagagccagtgatctggaacaggaagatgcagagtctcaagcaaaagatgcaacaccacctgagaatcaggggaatggagataatggaaaaaagcttatttgtagaggaaaggaatgttgcaaagagtttatcaaaggatttttggcagctatccctttgaaggagctacagatagatattaaaaaggggttgttggcgaagaccatattgcatcgccgcctgcaaattgagtttcatttcacagctgactcttatgtgcccttgattgtgtag
>SESE_075657_OG0007610
------------atgataaaatggcgaccctggccgcctctgtgctctaaaaaatttaaggtgaaattggtgctacattgtttggaggggcttgtgattgagggtgattctgacggttcaagctttggagtgaatgtgaagtggaaggggcctaagggtaataagctagggtctcgttttaggagggctgttaagaggaatcaaagtggtttgcagtgtcttgggagtgatggggttgtgcagtggaatgaggagtttgagaatgtgtgtgttctgactatggggaaggaagagggtgctgggtttcagccttgggaagtttgccttgagattgttcat---------------------------------------------------------------------------------------------------------------------------------aattcaattcaagaaccaaagacaaagccttttgttataggcacattgttactgaaccttggagagtttgcctcatctgcagaagatgcaaaacaaagcaccaaaatagctgtttcttattgcattggaggagtgacatccgaagctgcatttgctattaccattgagtttatggagcttcaaacatctcaagaagcattggaccctgttcccaggcttgtagttccatcgctacctttcattggggtaagtttgttatcagataaagaagatttctctgcttttaaagcaggtctaaggagggtgaagattttgagagaatatgttgtagtggggagatcaaagaaggcttctgaagaagaggaaggcagtgatgagaaattgtccccaagaagtgaagatcatgagtctactgatatgcttgattcagattctgttgatgactgtgagaaggatgaatctgaaggtacaggtgggtccagatttaggaagtccttcagttatggaactttggctacagccaacctcgtagttgaaggtgttctctatctgaattcaagagaagatgaaggtggagataattggatactgaacagtttaccaagtatggagccaattcctaagcttgttgaggagccatcttcttcagattctgatcatgctgttccacaaacatccatgcggagcctacttacatggaaaaagaggaaggttagtttcagaacagcaaaagagaggggagagcctttattgaataaggcatatggagaagaaggtggagatgatattgattttgatcgtcgacaatcaggctttcctatacaaccaatccctataatgcatgataaagatgatagtggagtaatatcacataaaaccgactgtttagactttggagatgataattttgcacttggcagttgggaacaaaaagaactgcttagcagagatggagaaatgagtctatctactgaggtattttttgcttcaattgaccaacggagtgaacgtgctgcaggggaaagtgcttgtactgctttggtagttgctattgcggattggttacaaaaaaatccggcctgcatgccaataaagtcacaatttgacacattgatacaagagggatctctagagtggagaaagctatgtgaagttgaggcccatagaaagaggtttcctgatgggcattttgacttggaaacaatattacaagcaaagatacggtctttatctgtcattcctggtaattcgttcattggtttctttcagcctgaaggcttgggagattcatgtgaatttcttcagggagcaatgtcatttgacaatatctgggaagaaataacaaatggcagtttaaaggagagtaagaatagtgaaccacagatttacattgttagttggaacgatcacttttttgttctcaaggtggcaaaggaagcatattatataattgatactcttggagaaagattgtttgagggatgtaatcaggcatatatattgaaatttgacaaacacacagaaatgtaccagttgccacctagaaaacagaaactgaaagaagagaagaatagcatggatttgctccctgtcacattggagagcacaaaatgtctgacgtcagagagagccagtgatctggaacaggaagatgcagagtctcaagcaaaagacgcaacaccacctgagaatcaggggaatggagataatggaaaaaagcttatttgtagaggaaaggaatgttgcaaggagtttatcaaaggatttttggcagctatccctttgaaggagctacagatagatattaaaaagggtttgttggcgaagaccatattgcatcgccgcctgcaaattgagtttcatttcacagctgactcttatgtgcccttgattgtgtag
>SESE_062189_OG0007610
atggtagttaggatgataaaatggcgaccctggccgcctctgtgctctaaaaaatttaaggtgaaattggtgctacattgtttggaggggcttgtgattgagggcgattctgacggttcaagctttggagtgaatgtgaagtggaagggacctaagggtaataagctagggtctcgttttaggagggctgttaagaggaatcaaagtggtttgcagtgtcttgggagtgatggggttgtgcagtggaatgaggagtttgagaatgtgtgtgttctgactatggggaaggaagagggtgctgggtttcagccttgggaagtttgccttgagattgttcat---------------------------------------------------------------------------------------------------------------------------------aattcaattcaagaaccaaagacaaagccttttgttataggcacattgttactgaaccttggagagtttgcctcatctgcagaagatgcaaaacaaagcaccaaaatagctgtttcttattgcattggaggagtgacatccgaagctgcatttgctattaccattgagtttatggagcttcaaacatctcaagaagcattggaccctgttcccaggcttgtagttccatcgctacctttcatcggggtaagtttgttatcagataaagaagatttctctgcttttaaagcaggtctaaggagggtgaagattttgagagaatatgttgtagtggggagatcaaagaaggcttctgaagaagaggaaggcagtgatgataaattgtccccaagaagtgaagaacatgagtctactgatatgcttgattcagattctgttgatgactgtgagaaggatgaatctgaaggtacaggtgggtccagatttaggaagtccttcagttatggaactttggctacagccaacctcgtagttgaaggtgttctgtatctgaattcaagagaagatgaaggtggagataattggatactgaacagtttaccaagtatggagccaattcctaagcttgttgaggagccatcttcttcagattctgatcatgctgttccacaaacatccatgcggagcctacttacatggaaaaagaggaaggttagtttcagaacagcaaaagagaggggagagcctttattgaataaggcatatggagaagaaggtggagatgatattgattttgatcgtcgacaatcaggctttcctatacaaccaatccctataatgcatgataaagatgatagtggagtaatatcacataaaaccgactgtttagactttggagatgataattttgcacttggcagttgggaacaaaaagaactgcttagcagagatggagaaatgagtctatctactgaggtattttttgcttcaattgaccaacggagtgaacgtgctgcaggggaaagtgcttgtactgctttggtagttgctattgcggattggttacaaaaaaatccggcctgcatgccaataaagtcacaatttgacacattgatacaagagggatctctagagtggagaaagctatgtgaagttgaggcccatagaaagaggtttcctgatgggcattttgacttggaaacaatattacaagcaaagatacggtctttatctgtcattcctggtaattcgttcattggtttctttcagcctgaaggcttgggagattcatgtgaatttcttcagggagcaatgtcatttgacaatatctgggaagaaataacaaatggcagtttaaaggagagtaagaatagtgaaccgcagatttacattgttagttggaacgatcacttttttgttctcaaggtggcaaaggaagcatattatataattgatactcttggagaaagattgtttgagggatgtaatcaggcatatatattgaaatttgacaaacacacagaaatgtaccagttgccacctagaaaacagaaactgaaagaagagaagaatagcatggatttgctccctgtcacattggagagcacaaaatgtctgatgtcagagagagccagtgatctggaacaggaagatgcagagtctcaagcaaaagacgcaacaccacctgagaatcaggggaatggagataatggaaaaaagcttatttgtagaggaaaggaatgttgcaaggagtttatcaaaggatttttggcagctatccctttgaaggagctacagatagatattaaaaaggatttgttggcgaagaccatattgcatcgccgcctgcaaattgagtttcatttcacagctgactcttatgtgcccttgattgtgtag
>SESE_021948_OG0007610
atggtagtgaggatgataaaatggcgaccctggccgcctctgtgctctaaaaaatttaaggtgaaattggtgctgcattgtttggaggggcttgtgattgagggcgattccgacggttcaaactttggagtgaatgtaaagtggaaggggcctaagggtaataagctagggtctcgttttaggagggctgttaagaggaatcaaagtggtttgcagtgtcttgggagtgatggggttgtgcagtggaatgaggagtttgagaatgtgtgtgttctgactctggggaaggaagagggtgctgggtttcagccttgggaagtttgccttgagattgttcat---------------------------------------------------------------------------------------------------------------------------------aattcaattcaagaaccaaagacaaagcctttcgttataggcacattattactgaaccttggagagtttgcctcatctgcagaagatgcaaaacaaagcaccaaaatagctgtttcttattgcattggaggagtgacatccgaagctgcatttgctattaccattgagtttatggagcttcaaacatctcaagaagcattggaccctgttcccaggcttgtagttccatcgctacctttcatcggggtaagtttgttatcagataaagaagatttctctgcttttaaagcaggtctaaggaaggtgaaaattttgagagaatatgttgtagtggggagatcaaagaaggcttctgaagaagaggaaggcagtgatgagaaattgtccccaagaagtgaagaacatgagtctactgatatgcttgattcagattctgttgatgactgtgagaaggatgaatctgaaggtacaggtgggtccagatttaggaagtccttcagttatggaactttggctacagccaacctcgtagttgaaggtgttctctatctgaattcaagagaagatgaaggtggagataattggatactgaacagtttacctagtatggagccaattcctaagcttgttgaggagccatcttcttcagattctgatcatgctgttccacaaacatccatgcggagcctacttacatggaaaaagaggaaggttagtttcagaacagcaaaagagaggggagagcctttattgaataaggcatatggagaagaaggtggagatgatattgattttgatcgtcgacaatcaggctttcctatacaaccaatccctataatgcatgataaagatgatagtggagtaatatcacataaaaccgactgtttagactttggagatgataattttgcacttggcagttgggaacaaaaagaactgcttagcagagatggagaaatgagtctatctactgaggtattttttgcttcaattgaccaacggagtgaacgtgctgcaggggaaagtgcttgtactgctttggtagttgctattgctgattggttacaaaaaaatccggcctgcatgccaataaagtcacaatttgacacattgatacaagagggatctctagagtggagaaagctatgtgaagttgaggcccatagaaagaggtttcctgatgggcattttgacttggaaacaatattactagcaaagatacggtctttatctgtcattcctagtaattcgttcattggtttctttcagcctgaaggcttgggagattcatgtgaatttcttcagggagcaatgtcatttgacaatatctgggaagaaataacaaatggcagtttaaaggagagtaagaatagtgaaccacagatttacattgttagttggaacgatcacttttttgttctcaaggtggcgaaggaagcatattatataattgatactcttggagaaagattatttgagggatgtaatcaggcatatatattgaaatttgacaaacacacagaaatgtaccagttgccacctagagaacagaaactgaaagaagagaagaatagcatggatctgctccctgtcacattggagagcacaaaatgt---------gacagagccagtgatctggaacaggaagatgcagagtctcaagcaaaagacgcaacacaacctgagaatcaggggaatggagataatggaaaaaagcttatttgtagaggaaaggaatgttgcaaagagtttatcaaaggatttttggcagctatccctttgaaggagctacagatagatattaaaaagggtttgttggcgaagaccatattgcatcgccgcctgcaaattgagtttcatttcacagctgactcttatgtgcccttgattgtgtag
>Tyu0094830.1_OG0007610
---------------------------------------------------------------------------------------------------------------------------atgggtgtgaatgtgaagtggaaggggcctaagggtaataagctggggtctcgttttaggaggaatgttaagaggaattgcagtgcctttcagcctgttgggagtgatggggttgtggagtggaatgaggattttgagaatgtgtgtgttcttactatggggaaggaggagggtgctgggtttcagccctgggaagtttgccttgatattgttcattatgtcgcactgtggtctagtggtaagacagtgattcagggtggaaacccaacaggcgtggatcccatgttttgtattgtagttaaccaagagatggacccttctgatggtaattatctgaagctgcagaattcaatgcatgaaccaaagactaagccttccatcataggcacatcattcctgaaccttggagagttagtctcatctgcagaagatgcaaagcaa---accaagatagctgtttcttactgcattgggggagtgacatctgaagctgctttttctataactattgcatttgtggagcttcagacatctcaggaagcgttggatcctgttcacaagtttgtagttccatcattacctttcatcggagcgaatttgttatcagagaaagaagaattttctgctttcaaagcaggtctaaggaaggtgaaagttttgagagaatatgttgtagtagggagatcaaagaaggtttctgaagaagaggatggtagcgatgacaaattgtcaccaagaagtgaagaacatgagtcagctgacatgcttgattcagattctgttgatgcatgcgagcatgatgaagctgtaggtgtggttgggtctaggtttagggagtccttcagttatggaactttggctacagccaacctagtagttgaaggtgttctctatctggatttgagagacgatgtagatggggataattggatgatgaatagtttaccaagtgtggagccaattcctaagttggttgatgagcca---tcttcagattcagatcacgctgttccacaaacaaccatgcggagccttctttcatggaaaaagaggaaggttactttcagatcaccaaaagaaaggggagaaccactgttgaacaaggcatatggagaagagggtggagatgatattgattttgatcgccgacaatctggctttcctatacagccactgcctccaacgcatgacaaagataatattggagttgcatcaaatatatctggctgtttaggctttggagctgataattttgcaattggaagctgggacctaaaagaactggttagcagagatggagaaatgagtctatcgaccaaggtgttttttgcttcaattgatcaacgaagtgaacgtgctgcaggggaaa---------------------------------------------------------------------------------------------------ggtctctagagtggagaaagctgtgtgaagtagaggcctataaggagaggttttctgatgggcactttgatttagaaacaatattacaggcaaaattacggcctttgtcggtcattcctggaaagtcattcattggcttctttcagcctgaaggcttgggagattcatgtgaatttcttcagggagtaatgtcattcgacagcatgtgggaagaaataacaaatggtaat---aatgagagtcaaaatggtgaatcaaagatttacatagttagctggaatgatcatttctttgttctcaaggtggaaaaggaagcatattacataattgatacacttggagaaagattgtttgaaggatgcaatcaggcatatatattgaaatttgacaatgacacagaaatgtaccgattgccacctagagaacagaaatcagatgaagataagaacatcacaaatttgctgcctgtcactttagagaatgtaaaatctctgacagtagagaaggccagtcagctggaacaggaaaatgcagaatttcaagctaaagacacagaggcatctgagaatcaggaaaatggagataatgagaaaaaggttatctgtagaggaaaggagtgttgcaaagagtttatcaaaggatttttggcagctattcccttgaaggagttacagatggatattaaaaagggcttgttgaggaagactacattggatcgccggctgcaaattgagtttcatttcacggctgagtctaatgcaccctga---------
>Mgl0278290.1_OG0007610
------------atgattaaatggcggccctggctgcctctgtgctctaaaaaatttaaggtgaaattggtgctgcattgtttggaggggcttgtgattgagggcgattctgacggttcaaactttggagtgaatgtgaagtggaaggggtctaagggtaataagctagggtctcgttttaggaggactgttaagaggaatcaaagtggcttgcagtgtcttgggagtgatggggttgtgcagtggaatgaggagtttgagaatgtgtgtgttctgactatggggaaggaagagggtgctgggtttcagccttgggaagtttgccttgagattgttcat---------------------------------------------------------------------------------------------------------------------------------aattcaattcaagagccaaagacaaag------------------------------------------------------------------------------------------------------------------------------------accattgagtttatggagcttcaaacatctcaagaagcattggaccctgttcccaggcttgtagttccatcgctacctttcattggggtaagtttgttatcagataaagaagatttctctgcttttaaagcaggtctaaggaaggtgaagattctgagagaatatgttgtagtggggagatcaaagaaggcttctgaagaagaggaaggtagtgatgagaaattgtccccaagaagtgaagaacacgagtctactgacatgcttgattcagattctgttgatgactgtgagaaggatggatctgaaggtacaaatgggtccagatctaggaagtccttcagttatggaaccttggctacagccaaccttgtagttgaaggtgttctctatctgaattcaagagaagatgaaggtggagataattggatactgaacagttcaccaagtatggagcctattcctaagctggttgaggagccatcttcttcagattctgatcatgctgttccacaaacatccatgcggagcctacttccatggaaaaagaggaaggttagtttcaaaacatcaaaagagaggggagagcctttattgaataaggcatatggagaagaaggtggagatgatattgattttgatcgtcgacaatcaggctttcctatacaac------------------------------------------------------------------------------attttgcacttggcagttgggaacaaaaagaactgcttagcagagatggagaaatgagtctatctagcgaggtattttttgcttcaattgaccaacggagtgaacgggctgcaggggaaagtgcttgtactgctttggtagttgctattgctgattggttacaaaaaaatccgacttccatgccaataaagtcacaatttgatacattgatacaagagggatctctagagtggagaaagctatgtgaagttgaggcccatagagagaagttttctgatgggcattttgatttggaaacaatattacaagcaaagatacggtctttatccgtcattcctgaaaagtcgttcattggtttctttcagcctgaaggcttgggagagtcatgtgaattttttcagggagcaatgtcatttgacaatatctgggaagaaataacaaatggcagtataaaggacggtaagaatagtgaaccacagatttacattgttagttggaacgatcacttttttgttctccaggtggaaaaggaagcatattatataattgatactcttggagaaagattgtttgagggatgtaatcacgcatatatattgaaatttgacaaacacacagaaatgtaccagttgccacctagagaacagaaagtgaaagaagagaagaacagtacaaatttgctgcctgtcacattggagagcacaaaatgtctgacgtcagagagagccagtgatctggaactgaaagatgcagagtctcaagcaaaagatgctgcaccacctgagaatcaggggaatggagataatggaaaaaagcttattcgtagaggaaaggaatgttgcaaagagtttatcaaaggatttttggcagctattcctttgaaggagttacagatagatattaaaaaggggttgttggc---aaccatattgcatcgacgtctgcaaattgagtttcatttcacagccgactctgatgtgcccttgattgtgtaa

>SEGI_39590_OG0007612
atg--------------------aaagataatcatagcagatttagttctgttga-------------------------------aaattctgaagcaatggatataaaggatacagaaggcgagaaacattcagaaatggaaattgggttaaagacagatgtaaaggatacagaaggcgagaaactttcagaaatggagattgggttaaagacgcctcttctcagaagac---gaggagctggtattggattgattccaaattccagttcacagatggctcttgtgggctctcaagtttctcctttggagagcttagattatgaagtgatagaaaatgatcttttcaagcaggactggagatcaaggacaaaggtcgaaatatttcactacatagtcctcaaatggacactggcctttttgattggtttattcgttgggctcattgcagcctttatcaatctagtagtagagaacattgcagggttcaagctgcttgttgcttctaagttggtgttggatcaaaggtatctgctagcatttgcaatgcttacaggtacgaatctggtaatggctttctgtgcagcagtgcttactgcttatattgccccaacagcagcaggggcgggtgtgccagagattaaggcttatctcaatggtgtggatctcccaggattcttgggtcctagtacactttttgttaaggtgtttggtagtattttcgctgtgtctgcgggactggatttaggaaaggaagggcctttgatccacactggatcttgcatagcatccctgatgggacaggggggctcaaaacgttatcatctcacatggagatggctgaggttcttcaaaaatgacagagatagaagagatcttataacatgtggcgctgctgcaggtgtggccgcagccttccgtgcacccattggaggtgtgctcttcgcacttgaggaaatagcaacctg---------------------------------gtggcgaagtgctcttctttggaggacatttttcacaactgcagtggttgctgtagtgctgcgagcattcattgattattgtggaagtggaaactgtgggctttttggagatgggggactgataatgtttgatgtgagttcagtgactattaaatatagacctattgatctacttccagtagtgatactgggggtcattggaggagtagtgggagcagtatataactaccttcttgagaatactctgcgaatatatgccttaattaatcagagagggcctatatacaaaatacttctttcatgtgctgtggctctgtttacatcctgttgtgtattcggacttccatggcttgtagcatgtacaccttgtccagaaggaaagatgctcagcaaagaatgtcccaatgttcgcagaacagggaacttcaagcaattccattgccctgcaggccactacaatgaccttgcaactttgcttttcaacacaaatgatgctgctgttagaaatatattcagctctagcacaggaaatgaatttcgcttgacatcactgctgctctactttgttgcaatttttgtattgggactggtaacatatggacttgcacttccatcaggtctcttcatacctgtaatcttaataggctctacatatggcagagcacttggtgagttgatgggatcatttgcaaacattgatcagggacttttcgctgtgcttggtgcagcctctcttctagggggttcaatgagaatgacagtttcgctttgtgtgatccttttggagctaacaaataacttatccttgctccctttgattatgatagaactgttaatttcaaagacaatagctgatgccttcaacagcagtgtctatgacaaaattgtgcacttgaaggggcttccattcttggaagcacatcctgaaccatttatgagtcaactcactgcaggggatgctgtcacaggtccactagtaacccttcacagaatagagaaggctgggaacattgtacagattttgaaaaacactaagcacaatgccttcccagtcatagatgaaccccctaactcagaaatgccagtcttgtgtggccttgtccttaggtcacatcttttggtcttattgaagaaaaaggaattccacacttctcagcaggatgcagttgcttctgcagtgttgaacaagaaccattcttctgaagactttgcaaaaccaggctcaggaaaaggtctcaagattgaagagatcaaaataagtgcagaggaagaggaaatgtatatgaatatgcatacagtcataaatacctcgccatacactgttgtggaaaccatgtcattggcaaaggcacttatactatttcggaatcttggcttgcgccatctgtgtgttgtacccaaagaaactgaga-gagctcccattgtcgggatactaacaaggcatgattttatg--------------------------------------------------------------------------------------cccgcacatattcttgttcgccatcctcatctgcaagaaagaaaaacaaaaagattgggaatatag
>SESE_068001_OG0007612
atg--------------------aaagataatcatagcagatatagttctgttg----------------------------------attcagaagc---------------------------------------------------------aatggatgtaaaggatacagaaggcgagaaactttcggaaatggaaattgggttaaagacgcctcttctcagaaaac---gaggagctggtattggattgattccaaattccagttcacagatggctcttgtgggctctcaagtttctcctctggagagcttagattacgaagtgatagaaaatgatcttttcaagcaggactggagatcaaggacaaaggttgaaatatttcactacatagtcctcaaatggacactggcctttttgattggtttattcgttgggctcattgcagcctttatcaatctagtagtagagaacattgcagggttcaagctgcttgttgcttctaagttggtgttggaacaaaggtatctgctagcatttgcaatgcttacaggtacgaatctggtaatggctttatgtgcagcactgcttactgcttatattgccccaacagcagcaggggcgggtgtgccggagattaaggcttatctcaatggagtggatctcccaggattcttgggtcctagtacactttttgttaaggtgtttggtagtattttcgctgtgtctgcgggactggatttaggaaaggaagggcctttgatccacactggatcttgcatagcatccctgatgggacaagggggctcaaaacgttatcatctcacatggagatggctgaggttcttcaaaaatgacagagatagaagagatcttataacatgtggcgctgctgcaggtgtggccgcagccttccgtgcacccattggtggtgtgctctttgcacttgaggaaatagcaacctg---------------------------------gtggcgaagtgctcttctttggaggacatttttcacaactgcagtggttgctgtagtgctgcgagcattcattgattattgtggaagtggaaactgtgggctttttggagaagggggactgataatgtttgatgtgagttcagtgagtattaaatatagacctattgatctacttccagtagtgatactgggggtcattggaggagtactgggagcagtatataactaccttcttgagaatactctgagaatatatgccttaattaatcagagagggcctatatacaaaatacttctttcatgtgctgtggctctgtttacatcctgttgtgtattcggacttccatggcttgtagcatgtacaccttgtccagaaggaaagatgctcagcaaagaatgtcccaatgttcgcagaacagggaacttcaagcaattccattgccctgcaggccactacaatgaccttgcaactttgcttttcaacacaaatgatgctgctgttagaaatatattcagctctagcacaggaaatgaatttcacttgacatcactgctgctctactttgttgcaatttttgtattgggactggtaacatatggacttgcacttccatcaggtctcttcatacctgtaatcttaataggctctacatatggcagagcacttggtgagttgatgggatcatttgcaaacattgatcagggactctttgctgtgcttggtgcagcctctcttctagggggctcaatgagaatgacagtttcactttgtgtgatccttttggagctaacaaacaacttatccttgctccctttgattatgatagaactgttaatttcaaagacaatagctgatgccttcaacagcagtgtctatgacaaaattgtgcacttgaaggggcttccattcttggaagcacatcctgaaccatttatgagtcaactcactgcaggggatgctgtcacaggtccactggtaacctttcacagaatagagaaggttgggaacgttgtacagattttgagaaacactatgcacaatgccttcccagtcatagatgaaccccctaactcagaaatgccagtcttgtgtggccttgtccttaggtcacatcttttggtcttgttgaagaaaaaggaattccacatttctcagcagaatgcagttgcttctgcagtgttgaacaagaaccattcttctgaagactttgcaaagccgggctcaggaaaaggtctcaagattgaagaaatcaaagtaagtgcagaggaagaggaaatgtatatgaatttgcatacagtcataaatacctcgccatacactgttgtggaaaccatgtcattggcaaaggcacttatactatttcggaatcttggcttgcgccatctatgtgtggtacccaaagaaactgaga-gagctcccattgtcgggatactaacaaggcatgattttatg--------------------------------------------------------------------------------------cccgcacatattcttgtccgccatcctcatctgcaagaaagaaaaacaaaaagattgggaatttag
>SESE_084841_OG0007612
------------------------------------------------------------------------------------------------------------------------------------------------------------atggatgtaaaggatacagaaggcgagaaactttcggaaatggaaattgggttaaagacgcctcttctcagaagac---gaggagctggtattggattgattccaaattccagttcacagatggctcttgtgggctctcaagtttctcctctggagagcttagattatgaagtgatagaaaatgatcttttcaagcaagactggagatcgaggacaaaggtcgaaatatttcactacatagtcctcaaatggacactggcctttttgattggtttattcgttgggcttattgcagcctttatcaatctagcagtagagaacattgcagggttcaagctgcttgttgcttctaagttggtgttggaacaaaggtatctgcttgcatttgcaatgcttacaggtatgaatctggtaatggctttatgtgcagcactccttactgcttatattgccccaacagcagcaggggcgggtgtgccagagattaaggcttatctcaatggtgtggatctcccaggattcttgggtcctagtacactttttgttaaggtgtttggtagtattttcgctgtgtctgcgggattggatttaggaaaggaagggcctttgatccacactggatcttgcatagcatccctgatggggcaggggggctcaaaacgttatcatctcacatggagatggctgaggttcttcaaaaatgacagagatagaagagatcttataacatgtggcgctgctgcaggtgtggccgcagccttccgtgcacccattggtggtgtgctctttgcacttgaggaaatagcaacctg---------------------------------gtggcgaagtgctcttctttggaggacatttttcacaactgcagtggttgctgtagtgctgcgagcattcattgattattgtggaagtggaaactgtgggctttttggagaagggggactgataatgtttgatgtgagttcagtgagtattaaatatagacctattgatctacttccagtagtgatactgggggtcattggaggagtactgggagcagtatataactaccttcttgagaatactctgagaatatatgccttaattaatcagagagggcctatatacaaaatacttctttcatgtgctgtggctctgtttacatcctgttgtgtattcggacttccatggcttgtagcatgtacaccttgtccagaaggaaagatgctcagcaaagaatgtcccaatgttcgcagaacagggaacttcaagcaattccattgccctgcaggccactacaatgaccttgcaactttgcttttcaacacaaatgatgctgctgttagaaatatattcagctctagcacaggaaatgaatttcacttgacatcactgctgctctactttgttgcaatttttgtattgggactggtaacatatggacttgcacttccatctggtctcttcatacctgtaatcttaataggctctacatatggcagagcacttggtgagttgatgggatcatttgcaaacattgatcagggactttttgctgtgcttggtgcagcctcacttctagggggctcaatgagaatgacagtttcactttgtgtgatccttttggagctaacaaacaacttatccttgctccctttggttatgatagaactgttaatttcaaagacaatagctgatgccttcaacagcagtgtctatgacaaaattgtgcacttgaaggggcttccattcttggaaggacatcctgaaccatttatgagtcaactcactgcaggggatgctgtcacaggtccactggtaacctttcacagaatagggaaggttgggaacattgtacagattttgagaaacactaagcacaatgccttcccagtcatagatgaaccccctaactcagaaatgccagtcttgtgcggccttgtccttaggtcacatcttttggtcttgttgaagaaaaaggaattccacacttctcagcagaatgcagttgcttctgcaggttcgaacaagaaccattcttctgaagactttgcaaagccaggctcaggaaaaggtctcaagattgaagagatcaaagtaagtgcagaggaagaggaaatgtatatgaatttgcatacagtcataaatacctcgccatacactgttgtggaaaccatgtcattggcaaaggcacttatactatttcggaatcttggcttgcgccatctatgcgtggtacccaaagaaactgaga-gagctcccattgtcgggatactaacaaggcatgattttatg--------------------------------------------------------------------------------------cccgcacatattcttgtccgccatcctcatctgcaagaaagaaaaacaaaaagattgggaatttag
>SESE_106133_OG0007612
------------------------------------------------------------------------------------------------------------------------------------------------------------atggatgtaaaggatacagaaggcgagaaactttcggaaatggaaattgggttaaagacgcctcttctcagaagac---gaggagctggtattggattgattccaaattccagttcacagatggctcttgtgggctctcaagtttctcctctggagagcttagattatgaagtgatagaaaatgatcttttcaagcaagactggagatcgaggacaaaggtcgaaatatttcactacatagtcctcaaatggacactggcctttttgattggtttattcgttgggcttattgcagcctttatcaatctagcagtagagaacattgcagggttcaagctgcttgttgcttctaagttggtgttggaacaaaggtatctgcttgcatttgcaatgcttacaggtatgaatctggtaatggctttatgtgcagcactccttactgcttatattgccccaacagcagcaggggcgggtgtgccagagattaaggcttatctcaatggtgtggatctcccaggattcttgggtcctagtacactttttgttaaggtgtttggtagtattttcgctgtgtctgcgggattggatttaggaaaggaagggcctttgatccacactggatcttgcatagcatccctgatggggcaggggggctcaaaacgttatcatctcacatggagatggctgaggttcttcaaaaatgacagagatagaagagatcttataacatgtggcgctgctgcaggtgtggccgcagccttccgtgcacccattggcggtgtgctctttgcacttgaggaaatagcaacctg---------------------------------gtggcgaagtgctcttctttggaggacatttttcacaactgcagtggttgctgtagtgctgcgagcattcattgattattgtggaagtggaaattgtgggctttttggagaagggggactgataatgtttgatgtgagttcagtgagtattaaatatagacctattgatctacttccagtagtgatactgggggtcattggaggagtactgggagcagtatataactaccttcttgagaatactctgagaatatatgccttaattaatcagagagggcctatatacaaaatacttctttcatgtgctgtggctctgtttacatcctgttgtgtattcggacttccatggcttgtagcatgtacaccttgtccagaaggaaagatgctcagcaaagaatgtcccaatgttcgcagaacagggaacttcaagcaattccattgccctgcaggccactacaatgaccttgcaactttgcttttcaacacaaatgatgctgctgttagaaatatattcagctctagcacaggaaatgaatttcacttgacatcactgctgctctacttcgttgcaatttttgtattgggactggtaacatatggacttgcacttccatcaggtctcttcatacctgtaatcttaataggctctacgtatggcagagcacttggtgagttgatgggatcatttacaaacattgatcagggactttttgctgtgcttggtgcagcctctcttctagggggctcaatgagaatgacagtttcactttgtgtgatccttttggagctaacaaataacttatccttgctccctttgattatgatagaactgttaatttcaaagacaattgctgacgccttcaacagcggtgtctatgacaaaattgtgcacttgaaggggcttccattcttggaagcacatcctgaaccatttatgagtcaactcactgcaggggatgctgtcataggtccactggtaacccttcacagaatagagaaggttgggaacattatacagattttgaaaaacactaagcacaatgccttcccagtcatagatgaaccccctaactcagaaatgccagtcttgtgtggccttgtccttaggtcacatcttttggtcttgttgaagaaaaaggaattccacacttctcagcagaatgcagttgtttctgcaggtttgaacaagaaccattcttctgaagactttgcaaagccaggctcaggaaaaggtctcaagattgaagagatcaaagtaagtgcagaggaagaggaaatgtatatgaatttgcatacagtcataaatacctcgccatacactgttgtggaaaccatgtcattggcaaaggcacttatactatttcggaatcttggcttgcgccatctgtgtgtggtacccaaagaaactgaga-gagctcccattgtcgggatactaaccaggcatgattttatg--------------------------------------------------------------------------------------cccgcacatattcttgttcgccatcctcatctgcaagaaagaaaaacaaaaagattgggaatttag
>Tyu0053600.1_OG0007612
atgtgcatcaccaccctactggataaaatgacctttacagagtttgaaaggttgcttatgccagctcaggatgaagacccagagccacatgaagagttcatggaacctcagtttgcttggacagaatctggttcttgtgttgaaaattcagaagcaacggaggttaaggatatagaaggagagaaagttgcagacatcgaaaatgggttaaaggagcctcttctcaaaagacgaagaggagctggttttggattgattccaaattctagttcaaagatggctttggtgggatcccaagtttctcatctggagagcttagattacgaaatgatagaaaatgatctgttcaagcaggactggagatcaaggacaagggtcgaaacatttcactacatagtccttaaatgggcactggcctttttgattggcttatttgttggccttattgcagcctttatcaacctagcagtagagaacattgcagggatgaagctgcttattgcttccaagttgctggtgcagcaaaggtatatgctagcatttgcaatgtttacatgcatgaatctagcaatggctttttgtgcagcagcgctcactgcttatattgcaccaacagcagcaggggcaggtgtgccagagatcaaggcttatctcaatggtgtggatctcccaggattcttgggccctagtaccctttttgttaaggtgtttggtagtatttgtgctgtgtctgctggattggatctaggaaaggaagggcctctgatacacaccgggtcttgcatagcatccttgctgggacagggaggctcaaaacgttatcatcttacatggagatggctgaggtacttcaaaaatgacagagacagaagagatctaataacatgtggtgctgctgctggtgtggctgcagccttccgtgcacccattggtggtgtgctctttgcacttgaggagatagcaacatggtatccacctctattaaatttttcaatttttctgtggcgaagtgctcttctttggaggacattattcacaaccgcagtggttgctgtagtgctgagggcattcatagattattgtggaagtggaaactgtgggtttttttggaggtgggggctgataatgtttgatgtgagttcagtaactataaaatatagacttattgatctacttcctgtggtgatactgggagttattggaggagttgtgggagcagtatacaactaccttcttgagaacactctgag---------------------ggaggggcctatctccaaaatacttctttcatgtgttgtggctctgtttacatcctgttgcatatttggacttccatggcttgtaacatgtacaccttgtccagaaggggagatgttcaaccaagaatgtcccaacattagcagaacagggaacttcaagcaattccattgccctgcaggtcactacaatgacctggcaagcttgcttttcaacacaaatgatgctgctgttagaaatatattcagctctggcacaggcaacgagtttcgtcttacatcactgatgctctactttgttgcaatttttatattgggactggtaacatatggacttgcacttccatcaggtctcttcatacctgtaattttgataggctctgcatatggtcgagcacttggagagctgatgggatcctttgcagacattgatcagggagtttttgctgtgctgggtgcagcctctcttctagggggctcaatgaggatgacagtttcactttgtgttatccttctggagctaacaaacaacttatccttgctccctttgataatgatagaactgttaatatcaaagacaatagccgattgcttcaacagcagtgtgtatgacaaaattgtgcacttgaaggggcttccattcttggaagcacatgctgaaccttatatgagtcaactcactgcaggggatgttgtcacaggtccattggtaaccctttatggaatagagaaggttggaaaagttgtacagattttgaagaacactaagcacaatgccttcccaatcatagacgaacctccttactcaaacatttcagtattgcggggacttgtccttaggtcacatcttttggttttgctgaagaaaaaagagttccaagcttctcaggggaatgcagttgtttctgcagggttaaagcagaagtactcttctgaagactttgccaaaccaggctcaggaaagggtcttaagattgaagagattgaggtaagtgcagaggaagaggaaatgtatgtggatttgcatccagtcataaatacctcgccatatactgttgtggagaccatgtcattggcaaaggcactgatcctatttcggcatgttggcttgcgccatctctgtgtggtacccaaagaagcagaggtaagtatctgccatcataatctctatctcacatttttttatgaggcactacccaccaaaagcttttccaatcaggaattttctctgagcttggttgttgatttttctgcatttcatgatcagattttgggcgctgattgttttacacgctttgcttgccttt---gcagagagctccaattgttggaatactaa
>Mgl0311970.1_OG0007612
------------------------------------------------------------------------------------------------------------------------------------------------------------atggatgtaaaggatacagaaggcgagaaactttcagaaatggaaattggggtaaagacgcctcttctcagaaaac---gaggagctggtattggactgattccaaattctagttcacagatggctcttgtgggctctcaagtttctcctctggagagcttagattatga---------------------------------------------------------------------------------------------------------------------------------------------------------------------------------------------------------gtatctgcttgcatttgcaatgcttacaggtacgaatctggtaatggctttatgtgcagcagtgcttactgcttatattgccccaacagcagcaggggcaggtgtgccagagattaaggcttatctcaatggtgtagatctcccaggattcttgggtcctagtacactctttgttaaggtgtttggtagtattttcgctgtgtctgcgggattggatttaggtaaggaagggcctttgatccacactggatcttgcatagcatctctgatgggacaggggggctcaaaacgttatcatctcacatggagatggctgaggttcttcaaaaatgacagagatagaagagatcttataacatgcggcactgctgcaggtgtggccgcagccttccgtgcacccattggcggtgtgctctttgcacttgaggaaatagcaacctg---------------------------------gtggcgaagtgctcttctttggaggacatttttcacaactgcagtggttgctgtagtgctgcgagcattcattgattattgtggaagtggaaactgtgggctttttggagatggggggctgataatgtttgatgtgagttcagtgactattaaatatagacctattgatctacttcccgtagtgatactgggggtcattggaggagtagtgggagcattatacaactaccttcttgagaaaactctcagaatatatgccttaattaatcagagagggcctatatacaaaatacttctctcatgtgctgtggctctgtttacatcctcttgtgtattcggacttccatggcttgtagcatgtacaccttgtccagaaggaaagatgctcagcaaagaatgtcccaacgttcgcagaacagggaacttcaagcaattccattgccctgcaggccactacaatgaccttgcaagtttgcttttcaacacaaatgatgccgctgttagaaatatgttcagctctagcacaggaaatgaatttcgcttgacatcactgctgctctactttgttgcaatttttgtattgggactggtaacatatggtcttgcacttccatcaggtctcttcgtacctgtaatcttaataggctctacatatggcagagcacttggtgagttgatgggatcatttgcaaacattgatcagggactttttgctgtgcttggtgcagcctctcttttagggggctcaatgagaatgacagtttcactttgtgtaatccttttggagctaacaaataacttatccttgctccctttgattatgatagaactgttaatttctaagacaatagctgatgccttcaacagcagtgtctatgacaaaattgtgcacttgaaggggcttccattcttggaagcacaccctgaaccatttatgagtcaactcactgcaggggatgctgtcacaggtccactggtaacgcttcacagaatagagaaggttgggaacattatacagattttgaaaaacacaaagcacaatggcttcccagttatagatgaaccccctaactcagaaatgcca---------------------------------------------------------------------------aatgcagttatttctgcagtgttgaacaagaaccattcttctgaagactttgcaaagccaggctcaggaaaaggtctcaagattgaagagatcaaagtaagtgcagaggaagaggaaatgtatatgaatttgcatagagtcataaatacctcgccatacactgttgtggaaaccatgtcattggcaaaggcacttatactatttcggaatcttggcttacgccatctatgtgtggtacccaaagaaactcaga-gagctcccattgtcgggatactaacaaggcatgatttgatg--------------------------------------------------------------------------------------cccgcacatgttcttgttcgccatcctcatctgcaagaaagaaagacaaaaagattgggaatttag

>SEGI_08649_OG0007614
atgagaatggatttccaggagttgagatggatcaagattgtgctcttctgtgttgcagttgtggctgtcaaggcatgtatttggaggagcaaaggtgtttatgatcagtatcttggtggcccacctaagttttctgctctttttgtgtttggagattcattagcagactgtgggaataataactatatcaatacaagtgttgctgctcgtgcaaattttgctccatatgggagaactttttttggcacacccactggtcggttctctgatggcagaaccatattcgatttcttagcaagtaggatgggggtgcattttcctgctccatggtttcaaaacagagtggatttagtgacctctgagggtgcaaactttgcttctgctggaagtggattgctggactccacttttcaacatctgaacgttatttcatttgggcgccaagtaaacgagttcagagattcattttacaaggtaggaggaggatttgggtatccagcacaacagatcctttcagattctgtaattgcaatcaatattggagtaagtgatatagctgggaattacttggcgaattcttctttcaaccacaacgttagtcccccagcatttatcaggtcacttttggagatctacaaacactatttgctg------------------aacttgcacgagataggcgggcgaaaatttattgtgtttggaattgggccgctgggatgcagtccagggatgagatatgccggccttgccaaatggaaaggcggatgcgatgaaaccgccaatgaaatgtttcagcaattcaatttagggttacagaagctcattcgcaaattaaacagaaatctaaaaggatcagccttcctttatgtcaatacttacgatctcgtcctcaagatcataaacaatggcaaaacaatggggttttctgagatcgaatctgcttgctgtggagaggggccattcaacgccggtgtgggatgtggacaaaagagtgaacaatttgtgtgtgaggatgcaagccgttacatattttgggatttatttcatcccacagaagcagtgcagaagctcattgcagaggatgtgtggggtggaaat---tcctctgtttttccttccaatttaagaaacctcatgcatgcctctgcttcttcctatgttccttcctttaccgcatag---------
>SESE_082710_OG0007614
atgagaatggatttccaggagttgagatggatcaagattgtgctcttctgtgttgcagttgtggctgtcaaggcatgtatttggaggagcaaaggtgtttatgatcaatatcttggtggcccacctaagttttctgctctttttgtgtttggagattcattagcagactctgggaataataactatatcaacacaagtgttgctgctcgtgcaaattttgctccatatgggagaactttttttggcacacccactggtcggttctctgatggtagaaccatattcgatttcttagcaagtaggatggggatgcattttcctgctccatggtttcaaaacagagtggatttggtgacctctgagggtgcaaactttgcttctgctggaagtgggttgctggactccacttttcaacatctgaacgttatttcatttgggcgccaaataaacgagttcagagatgcattttacatggtgggaggaggatctgggtatccagcacaacagatcctttcggattctgtaattgcaatcaatattggagcaaatgatatagctgggaattacttggcgaattcttctttcaaccacaacgtcagtccccaagcatttatcaagtcccttttggagatctataaacactatttgctg------------------aaattgcacgagataggcgggcgaaaatttattgcgtttggagtcgggccgctggggtgcagtccagggatgagatatgccggccttgccaaatggaagggcggatgcgatgaaaccgccaatgaaatgtttcagcaattcaatttagggttacagaagctcattcgccatttaaacagaaatctaaaaggatcagccttcctttatgtcaatacttacgatctcgtcctcacgatcataaacaatggcaaaacaatggggttttctgagattgaatctgcttgctgtggagaggggccattcaacgctggtgtgggatgtggccaaaagagtgaaggatttgtgtgtgaggatgcaagccgttacatattttgggattcatttcatcccacagaagcagtgcagaggctcattgcagaggaggtgtgggctggaaat---tcctctgcttttccgtacaatttaagaaatctcatacatgcccctgcttcttcctatattccttcctttaccgcatag---------
>SESE_066380_OG0007614
atgagaatggatgtccaggagttgagatggatcaagattgtgctcttctgtgttgcagttgtggctgtcaaggcatgtatttggaggagcaaaggtgtttatgatcaatatcttggtggcccacctaagttttctgctctttttgtgcttggagactcattagcagactctgggaataataactatatcaatacaagtgttgctgctcgtgcaaattttgctccatatgggagaactttttttggcacacccactggtcggttctctgatggcagaaccatattcgatttcttagcaagtaggattggggtgcattttcctgctccatggtttcaaaacagagtggatttggtgacctctgagggtgcaaactttgcttctgctggaagtgggttgctggactccacttttcaacatctgaacgttatttcatttgggcgccaaataaacgagttcagagatgcattttacatggtgggaggaggatctgggtatccagcacaacagatcctttcggattctgtaattgcaatcaacattggagcaaatgatatagctgggaattacttggcgaattcttctttcaaccacaacgtcagtccccaagcatttatcaagtcccttttggagatctataaacactatttgctg------------------aaattgcacgagataggcgggcgaaaatttattgtctttggaatcgggccgctggggtgcagtccggggatgagatatgccggccttgccaaatggaaaggcggatgcgatgaaaccgccaatgaaatgtttcagcaattcaatttagggttacagaagctcattcgccatttaaacagaaatctaaaaggatcagccttcctttatgtcaatacttacgatctcgtcctcacgatcataaacaatggcaaaacaatggggttttctgagattgaatctgcttgctgtggagaggggccattcaacgctggtgtgggatgtggccaaaagagtgaaggatttgtgtgtgaggatgcaagccgttacatattttgggattcatttcatcccacagaagcagtgcagaggctcattgcagaggaggtgtgggctggaaat---tcctctgcttttccgtccaatttaagaaatctcatgcatgcccctgcttcttcctatattccttcctttaccgcatag---------
>SESE_067799_OG0007614
atgagaatggatttccaggagttgagatggatcaagattgtgctcttctgtgttgcagttgtggctgtcaaggcatgtatttggaggagcaaaggtgtttatgatcaatatcttggtggcccacctaagttttctgctctttttgtgtttggagattcattagcagactctgggaataataactatatcaacacaagtgttgctgctcgtgcaaattttgctccatatgggagaactttttttggcacacccactggtcggttctctgatggtagaaccatattcgatttcttagcaagtaggatggggatgcattttcctgctccatggtttcaaaacagagtggatttggtgacctctgagggtgcaaactttgcttctgctggaagtgggttgctggactccacttttcaacatctgaacgttatttcatttgggcgccaaataaacgagttcagagatgcattttacatggtgggaggaggatctgggtatccagcacaacagatcctttcggattctgtaattgcaatcaacattggagcaaatgatatagctggcaattacttggcgaattcttctttcaaccacaacgtcagtccccaagcatttatcaagtcccttttggagatctataaacactatttgctg------------------aaattgcacgagataggcgggcgaaaatttattgtgtttggaattgggccgctgggatgcagtccagggatgagatatcccggccttgccaaatggaaaggcggatgcgatgaaacggccaatgaaatgtttcagcaattcaatttacggttacagaagctcattcgccatttaaacagaaatctaaaaggatcagccttcctttatgtcaatacttacgatctcgtcctcacgatcataaacaatggcaaaacaatggggttttctgagattgaatctgcttgctgtggagagggaccattcaacgctggcgtgggatgtgggcaaaagagtgaacgatctgtgtgtgaggatgcaagccgttacatattttgggattcatttcatcccacagaagcagtgcagaggctcattgcagaggaggtgtggggtggaaat---tcctctgtttttccttccaatttaagaaatctcatacatgcccctgcttctccctatattccttcctttactgcatag---------
>Tyu0053640.1_OG0007614
--------------------------atggagcaagattgtgctattctgtgttgcagttttggttttcaaggcatgcctgtggagggaagag----------------atcttgttgaccctcctaagttttctgctctttttgtgtttggggactccttagcagactgtgggaataataaccatatcaatacaagtgttgctgctcgagcaaattatggtccatatggaaaaagtttcttcggtacacccactggacggttctctgatggccgaaccatttttgattttctagcaagcaggatggaggtgccttttcctgctccatggtttcaacctggagtgaatatggatatatctaagggtgcaaattttgcttctggtggcagtgggctactggattccacatttcaacatctgaacattatttcatttgggcgccaagtaaatcagttcagtaatatattttacatgttggaaggaggatctgggtatccagcaaaacagttgctttgggattctataatagcaatcaatgttggagcaaatgatattgctggtaactacttggtgaactcttctctcaaccacaatgttagtccccaagcattcatacagtctctcctggaggcgtacaaaaattacttgctggtcaagctgggtaaacacaggttgcacgagataggtggaagaaaatttattttgtttggaattgggccactgggatgcagtccagggatgagatatgctgctctaagcactgggaaaggtggatgccatgaaactgccaatgaattgtttcagcaattcaattctggggtggagaagctgattcaccatctaaacaaaagtctaagaggatcaactttcatttttgtcaatacttatgacattctcctcaacataattgacaatgggaaaacactaggcttttctgagagtgaatctgcatgctgtggagaggggccatttaacgctgcagtgggatgtgggcaaaatagtgatggatgggtgtgcaaggatgcaacagaatacatattttgggatgcatttcatcctacggaaagagtgcagagaattattgcagaggaggtttggagcggaaattcgtcctccatttcgcccgtcaattttatgagtgtaatacgcg---------gaacatatattgcttcttttaaggcagagactatgtga
>Mgl0099490.1_OG0007614
------atggatttccaggagttgagatggatcaagattgtgctcttctgtgttgcagttgtggctgtcaaggcatgtatttggaggagcaaaggtgtttatgatcagtatcttgctggcccacctaagttttctgctctttttgtgtttggagattcattagcagactgtgggaataataactatatcaatacaagtgttgctgctcgtgcaaattttgcgccatatgggaaaactttttttggcacacccactggtcggttctctgatggcagaaccatattcgatttcttagcaagtaggatgggggtgcgttttcctgctccatggtttcaaaacagagtggatttggtgacctctgagggtgcaaactttgcttctgctggaagtgggttgctggactccgcttttcaacatctgaacgttatttcatttgggcgccaagtaaacgagttcagagatgcattttacaaggtgggaggaggatttgggtatccagcacaacagatcctttcagattctgtaattgcaatcaatattggagcaaatgatatagctgggaattacttggcgaattcttccttcaaccacaacgttagtgccccagcatttatcaggtcccttttgaagatctataaacactatttgctg------------------aaattgcacgagataggcgggcgaaaatttattgtgtttggaattgggccgctgggatgcagtccagggatgagatatgccggccttgccaaatggaaaggcggatgcgatgaaaccgccaatgaaatgtttctgcaattcaatatagggttacagaagctcattcgccatttaaacagaaatctaaaaggatcggccttcctttatgtcaatacttacgatctcgtcctcgcgatcataaacaatggcaaaacaatggggttttctgagattgaatctgcttgctgtggagaggggccattcaacgctggtgtgggatgtggccaaaagagtgaacgatttgtgtgtgaggatgcaagccgttacatattttgggattcatttcatcccacagaagcagtgcagaggctcattgcagaggaggcgtgggttggaaat---tcctttgtttttccttccaatttaagaaatctcatgcatgcccctgcttctaccaagattccttcctttaccgcatag---------

>SEGI_07360_OG0007616
atgattagtgcaatggctcctgcccacacaggcaatggcaacgtgggaggccctcgtcctccttccaaggacgctataaaaatgaaagatgaggaggaggaagaagacctgtcggaggaagatttagcgttgaaacatcagtcagaaccatatgtcgaaagacttcagaagacggctcccgagagcatgagtgacagcctacggttagcgacgctgctagtggagatgaaagagggacttgatctggtcagaagtaaagtgcagctgttagttcagaaggtgaaagaaaactattattgcaccaaagatgggataagctacctcgatgtgaagtatctgttgcttctgagctattgtcaatccattgtatactatttgcttcggaaagcagaaggttcttccattcaaggacacccagtaacgaagtatcttattgaaatcaggttattcctggagaagatacgaccaattgataaaaaacatcagtatctaattgaaaagctttcaagggtggatgctaatgtttctgcgcaaggaacagcttctaaaaatgaaggcaattttaatgtgtatcaagaagatgcattaaaatataggccaaatccagatatgcttgtctctaagctggatccagtagctcaggatggtgagggtatctatcggcctccaatgtttgctccaacaattatggatgaggaaaaaaattcaagagataaaaagttacaaatgcggaagcagagggagatgctacacaaagcatcacgcagtgcttttgtaaaagagcttgcaaataacctagaaggaaagccagatgaggtaagagaaattgttggagctgaaagtaaagagatgctgagagaacaatcaaagcttgtagaacgtgcccgccaagaagaggaactgtttactcgcgttccactttcaaggattgagaagaagaagattaagcatctgaagcggtcaaggaatggattgttggggctaatggatgactttaatgatgatatatctggtttgattgcaatggaaaaaaatgatgggagcgaccttgcttccaaccattcccgtagacagggagaaggaagaaaaaagttcaaaaaacgcaagagacttgagacgtctctcacagcatct--tcatatactcagcatgacaccagacttggaagatatatagtgccgccttcacttaacactgcttct--------------------------------------------------tcaaatga------------------------ttag
>SESE_020828_OG0007616
------------atggctcctgcccacacaggcaatggcaacgtgggaggacctcgtcctccttccaaggacgccatagaaatcaaagatgaggaggaggaagaagacctgtcggaggaagatttagctttgaaacatcagtcagaaccatatgccgaaaaacttcagaagacggctcccgagagcatgagtgacagcctacggttagcgactctgctagcggagatgaaagagggacttgatctggtcagaagtaaagtgcagctgctagttcagaaggtgaaagaaaactattattgcaccaaagatgggataagctacctagatgtgaagtatctgttgcttctgagctattgtcaatccattgtatactatttgcttcggaaagcagaaggttcttccattcaaggacacccagtaactaagtatcttattgaaatcaggttattcctggagaagatacgaccaattgataaaaaacatcagtatctaattgaaaagctttcgagggtggatgctaatgtttctgcgcaaggaactgctagtaaaaatgaaggcaattttaatgtgcatcaagaagatgcattaaaatataggccaaatccagatatgcttgtctctaagctggatcctgtagctcaggatggtgagggtgtctatcggcctccaatgtttgctccaacaattatggatgaggaaaaaatttcaagagataaaaagttacaaatgcggaaacagaaggagatgctccacaaagcatcgcgcagtgcttttgtgaaagagcttgcaaataacctagaaggaaagccagacgaggtaagagaaattgttggagctgaaagtaaagagatgctgagagaacaatcaaagcttgtagaacgtgcccgtcaagaagaggaactgtttactcgcgttccactttcaaggattgagaagaagaagattaagcatcttaagcggtcaaggaatggattgttggggcttatggatgactttaatgatgatatatctggtttgattgcaatggaaaaaaatgatgggagtgaccttgcttccaaccattcccgtagacagggagaagggaggaaaaagttcaaaaaacgcaagg-------------------------------------------------------------------------------------------------------------------------------------------------tgaagcg------------------------ttga
>SESE_054925_OG0007616
------------atggctcttgcccacacaagaaatggcaacgtgggaggaccttatcctccttccaaggacaccatagaaatcaaagat---gaggaggaagaaaacctgttgaaggaagatttagcgttgaaacatcagtcagaaccatatgtcgaaagacttcaggagacagatcctgagagcatgagtgatagcctacggttagaaactctgctagtggagatgaaagagggacttgatctggtcagaagtaaagtacagctgttagttcagaaggtgaaagaaaactatgattgcaccaaagatgggataagctacctagatctgaagtatctattgcttctaagcta----------------------------------------------------------------------------------------------------------------------------------------------------------------------------------------------------------------------------------------------------------------------------------------------------------------------------------------------------------------------------------------------------------------------------------------------------------------------------------------------------------------------------------------------------------------------------------------------------------------------------------------------------------------------------------------------------------------------------------------------------------------------------------------------------------------------------------------------------------------------------------------------------------------------------------------------------------------------a
>SESE_001218_OG0007616
------------atggctcctgcccacacaggcaatggcaacgtggggggacctcgtcctccttccaaggacgccatagtaatcaaagatggggaggaggaagaagacctgtcggaggaagatttagcgttgaaacatcagtctgaaccatatgtcgaaagacttcagaagacggctcccgagagcatgagtgacagcctacggttagcgactctgctagcggagatgaaagagggacttgatctggtcagaagtaaagtgcagctgctagttcagaaggtgaaagaaaactattattgcaccaaagatgggataagctacctagatgcgaagtatctgttgcttctgagctattgtcaatccattgtatactatttgcttcggaaagcagaaggttcttccattcaaggacacccagtaactaagtatcttattgaaatcaggttattcctggagaagatacgaccaattgataaaaaacatcagtatctaattgaaaagctttcgagggtggatgctaatgtttctgcgcaaggaactgctagtaaaaatgaaggcaattttaatgtgcatcaagaggatgcattaaaatataggccaaatccagatatgcttgtctctaagctggatcctgtagctcaggatggtgagggtgtttatcggcctccaatgtttgctccaacaattatggatgaggaaaaaaattcaagagataaaaagttacaaatgcggaaacagaaggagatgctccacaaagcatcgcgcagtgcttttgttaaagagcttgcaaataacctagaaggaaagccagacgaggtaagagaaattgttggagctgaaagtaaagagatgctgagagaacaatcaaagcttgtagaacgtgcccgtcaagaagaggaactgtttactcgtgttccactttcaaggattgagaagaagaagattaagcatcttaagcggtcaaggaatggattgttggggcttatggatgactttaatgatgatatatctggtttgattgcaatggaaaaaaatgatgggagtgaccttgcttccaaccattcccgtagacagggagaagggagaaaaaagttcaaaaaacgcaagg-------------------------------------------------------------------------------------------------------------------------------------------------tgaagcg------------------------ttga
>Tyu0266920.1_OG0007616
-------------------------------------------------------------------------------------------------------------------------------------------------------------------------------------------------------------------------------------------------------------------------------------------------------------------------------------------------------------------------------------------------------------------------------------------------------------------------------------------------------------------------------------------------------------------------------------------------------------------------------------------------------------------atggtgagggtgtataccggcctccaatgtttgctccaacagccatggatgaggaaaaagatgcaagaaataaaaa-ttagaaatgcagaagcaaaaggagatgttacacaaagcatcgcggagtgc-tttgtgaaagagcttgcaaataacctagaaggaaaaccagatgaggtaagagaagaaattggcgctgaaagtaaagaaatgataagagagcgatcaaagcttgaagaacgtgcccgccaagaagaggatttatttacacgtgttccactttcaagaattgagaagaagaagcttaaacatctcaagcggtcaagaaatgggttgctggggcttatggatgattttaatgatgatatttctggtttggttgcaatggaagaaaatgatttgagcagccgggcttccagccattcccgtagacaggcagaagggag-aaaaagtttaaaaagcataaggattttgggcataagagggcagtttctgatcctgtattctgtgctttgtcaacggaagcagttatcgggtgaagcgctgaaatgtttctggtcattattaatggtactggctatggaatgcagttcggaatgtaaaggtttggagttggagagagtagcttgtataatgaattatatttag
>Mgl0099070.1_OG0007616
------------atggctcctgtccacacgggcaatggcaacgtgggaggacctcttcctccttccaaggacactatagaaatcaaagatgagaagaaggaagaagacctgtcggaggaagatttagcgttgaaacatcagtcagaaccatatgttgaaagacttcagaagacggctcccgagagcatgagtgacagcctacggttagcgactctgctagtggagatgaaagagggacttgatctggtcagaagtaaagtgcagctgctagttcagaaggtgaaagaaaactattattgcaccaaagatgggataagctacctagatgtgaagtatctgttgcttctgagctattgtcaatccattgtatactatttgcttcggaaatcagaaggttcttccattcaagggcacccagtaactaactatcttattgaaatcaggttattcctggagaagatacgaccaattgataaaaaacatcagtatctaattgagaagctttcaagggtggatgctaatgtgtctgtgcaaggaactgcttctaaaaatgaaggcaattttaatgtgtatcaagaagatgcattaaaatataggccaaatccagatatgcttgtctctaagctggatccagtagctcaggatggtgagggtgtctatcggcctccaatgtttgctccaacaattatggatgaggaaaaaaattcaagagataaaaagttacaaatgcggaagcagaaggagatgctacacaaagcatcacgcagtgcttttgtgaaagagcttgcaaataacctagaaggaaagccagaggaggtaagagaaattgttggagctgaaagtaaagagatgctgagagagcaatcaaagcttgtggaacgtgcccgtcaagaagaggaactgtttactcgtgttccactttcaaggattgagaagaagaagattaagcatcttaagcggtcaaggaatggattgttggggcttatggatgactttaatgatgatatatctggtttgattgcaatggaaaaaaatgatgggagtgatgtcgcttccaaccattcccgtagacagggagaagggagaagaaagttcaaaaaacgcaagg-------------------------------------------------------------------------------------------------------------------------------------------------tgaagcg------------------------ttga

>SEGI_02874_OG0007623
atggctacagtttctagttctgtcgaagaacagaaaggcagtgaattagaagtaaagaggaagcaaagcatgaataaaagtgagtttatcagagcagatcagattaatcttaaggatttagacaagcatctgagcagggtatttatcagggattcaggattgcagagaaagaaggaagaatgggaaattgatccctctaagttacagataaaggaccaaatagcccgtggtacatttggtactgtttacagaggagtttatgatggccaagatgttgc------------------------------------------------------------------------------------------------------------------------------------------------------------------------------------------------------------------------agtgaagctgcttgactggggagaagagggcacaaaaacagaagctgaacttgtggcagtaagggccgcatttagacaggaagtagcagtctggcataaacttgaccatccaaatgttactaagttcattggagcttcaatgggaacttcagaacttaaaatagcttcagaagagattccatcgagagcatgttgtgttgtggtagaatatctagctgggggaacacttaagggatacctgttcaagaatcgacgaaaaaaattgccttttaaagttgtcatccagctagcgttggacctttcaagaggattgagctatctccattcacagaaaatagttcatagagatgtaaaatcagaaaatatgttgttagacagatcaagaactcttaaaatagctgattttggtgtggctcgggtggaggctcagaatccacaggatatgactggcgaaacaggcacgcttggatatatggcaccagaggttcttgatgggaagccgtacaacagaaagtgtgatgtatacagtttcggcatctgcttatgggagatatactgctgtgaattaccatatctcgatctcagttttgcagaaatgacttcgaaagttgtccgacagaaccttcgacctgagatccccaggtgttgccccagttcactggctggtgtgatgaaaaagtgttgggatgcaaattctgacaagagaccagaaatggatgaagtcgtaaggctgttagaagcaattgatacaagtaaaggaggaggaatgattcctgttgatcaatcccctggttgtttctgttttggaa--aggttcaaggtccttga-------------------------------------------------------------------------------------------------------------------------------------------------------------------------------------------------------------------------------
>SESE_097212_OG0007623
atggatacaagttctggtcctcttgaagaacagaaagtcagtgaattagaaataaagaggaagcaaagcatgaagaaaagtgagtttatcagagcagatcagattaatcttaaggatttagacaagcatctgagcagggtatttactagggattcaggattgcacagaaagaaggaagaatgggaaattgatccctctaagctagagataaaggaccaaatagcccgtggtacatttggtaccgtttacagaggagtttatgatggcaaagatgttgc------------------------------------------------------------------------------------------------------------------------------------------------------------------------------------------------------------------------ggtgaagctgcttgactggggagaagagggcacaaaaacagaagctgaacttgtggcagtaagggccgcatttagacaggaagtagcagtctggcataaacttgaccatccaaatgttacaaagttcattggagcttcaatgggaacttcagaacttaaaatagcttcagaagagattccatcgagagcatgttgtgttgtggtagaatatctagctgggggaacacttaagggatacctgttcaagaatcgacgaaaaaaattgccttttaaagttgtcatcgagctagctttgaacctttcaagaggattgagctatcttcattcacagaaaatagttcatagagatgtaaaatcagaaaatatgttgttagacagatcaagaactcttaaaatagctgattttggtgtggctcgggtggaagctcagaatccacaggatatgactggcgaaacaggcacacttggatatatggcaccagaggttcttgatgggaagccgtacaacagaaagtgtgatgtatacagttttggaatctgcttatgggagatatactgctgtgaaatgccatatcttgatctcagttttgcagaaatgacttcgaaagttgtccgacagaaccttcgacctgagatccccaggtgttgccccagttcactggctagtgtgatgaaaaagtgttgggatgcaaattctgacaagagaccagaaatggatgaagtcgtaaggctcttagaagcaattgatacaagtaaaggaggaggaatgattcctgttgatcaatcccctggttgtttctgttttggaa--aggttcaaggtccttga-------------------------------------------------------------------------------------------------------------------------------------------------------------------------------------------------------------------------------
>SESE_110194_OG0007623
atggatacaggttctggtcctcttgaagaacagaaaggcagtgaattagaaataaagaggaagcaaagcatgaagaaaagtgagtttatcagagcagatcagattaatcttaaggatttagacaagcatctgagcagggtatttaccagggattcaggatcacaaagaaagaaggaagaatgggaaattgatccctctaagttagagataaaggaccaaatagcccgtggtacatttggtaccgtttacagaggagtttatgatggcaaagatgttgc------------------------------------------------------------------------------------------------------------------------------------------------------------------------------------------------------------------------ggtgaagctgcttgactggggagaagagggcacaaaaacagaagctgaacttgtggcagtaagggccgcatttagacaggaagtagcagtctggcataaacttgaccatccaaatgttacaaagttcattggagcttcaatgggaacttcagaacttaaaatagcttcagaagagattccatcgagagcatgttgtgttgtggtagaatatctagctgggggaacacttaagggatacctgttcaagaatcgacgaaaaaaattgccttttaaagttgtcatcgagctagctttgaacctttcaagaggattgagctatcttcattcacagaaaatagttcatagagatgtaaaatcagaaaatatgttgttagacagatcaagaactcttaaaatagctgattttggtgtggctcgggtggaagctcagaatccacaggatatgactggcgaaacaggcacacttggatatatggcaccagaggttcttgatgggaagccgtacaacagaaagtgtgatgtatacagtttcggaatctgcttatgggagatatactgctgtgaaatgccatatcttgatctcagttttgcagaaatgacttcgaaagttgtccgacagaaccttcgacctgagatccccaggtgttgccccagttcactggctagtgtgatgaaaaagtgttgggatgcaaattctgacaagagaccagaaatggatgaagtcgtaaggctcttagaagcaattgatacaagtaaaggaggaggaatgattcctgttgatcaatcccctggttgtttctgttttggaa--aggttcaaggtccttga-------------------------------------------------------------------------------------------------------------------------------------------------------------------------------------------------------------------------------
>SESE_036033_OG0007623
atggatacaggttctggtcctcttgaagaacagaaaggcagtgaattagaaataaagaggaagcaaagcatgaagaaaagtgagtttatcagagcagatcagattaatcttaaggatttagacaagcatctgagcagggtatttaccagggattcaggatcacaaagaaagaaggaagaatgggaaattgatccctctaagttagagataaaggaccaaatagcccgtggtacatttggtaccgtttacagaggagtttatgatggcaaagatgttgc------------------------------------------------------------------------------------------------------------------------------------------------------------------------------------------------------------------------ggtgaaactgcttgactggggagaagagggcacaaaaacagaagctgaacttgtggcagtgagggcggcatttagacaggaagtagcagtctggcataaacttgaccatccaaatgttacaaagttcattggagcttcaatgggaacttcagaacttaaaatagcttcagaagagattccatcgagagcatgttgtgttgtggtagaatatctagctgggggaacacttaagggatacctgttcaagaatcgacgaaaaaaattgccttttaaagttgtcatccagctagcgttagacctttcaagaggattgagctatcttcattcacagaaaatagttcatagagatgtaaaatcagaaaatatgttgttagacagatcaagaactcttaaaatagctgattttggtgtggctcgggtggaggctcagaatccacaggatatgactggcgaaacaggcacgcttggatatatggcaccagaggttcttgatgggaagccgtacaacagaaagtgtgatgtatacagtttcggcatctgcttatgggagatatactgctgtgaaatgccatatcttgatctcagttttgcagaaatgacttcgaaagttgtccgacagaaccttcgacctgagatccccaggtgttgccccagttcactggctagtgtgatgaaaaagtgttgggatgcaaattctgacaagagaccagaaatggatgaagtcgtaaggctgttagaagcaattgatacaagtaaaggaggaggaatgattcctgttgatcaatcccctggttgtttctgttttggaaagaggtttaatatgcatgactataaactagtaaatattccatttctagttggtactaagttgagtttagacatgtgtcctaattttgatgatgatgttgaagagatgtctaatgttccttatgctagtgtcgtcaatagtttaatgtatgcaatggtttgcactagactagatatagcccaagcagtgggagttttgagcaagtttatgtctaaccctggtagagagcattggactttgtaa
>Tyu0166760.1_OG0007623
atggaggcaggttctggtcctcagggagaagagataggcggggaattacaagggaaggggaagacgagtatgaagaaaagtgagttttttagagcagatcagattgatcttaaggatttagatagacatctcagcagggtgttcacgagggaatcggaagcccacaggcagaaggaagagtgggaaattaacctcccaaagttggagatgaaggatcaaatagcccgtggtacatttggcactgtctacaggggagtttatgatggtcaagacgttgcaggtatggtttctcttgtatttctattagcatacttgtttgtttaccaagtttcagtttctttaatacctcgtgtcttgaggggtttctcttctgctattattcatgccatggcatggcttgaaccctgtcaaattagggcgatttttgcagctttgaagggtacccttttcagtcattccaacgctatgaatatgcttgtcaatcttggtttccaagtgaagctgcttgattggggagaagagggcacaaaaacagaagcagaactcgctgcagtaagggctgcatttaaacaggaagtggcagtctggcataaacttgaccatcgaaatgttacaaagttcattggagcttcaatgggaacttcagaacttaaaattctttcacaagaggttccatcaagggcgtgttgtgttgtggtagaatatcttgctggaggtacactcaagggctacctttataagaatcggcggaaaaaattggcctttaatgttgtcatccagctagcattggacctttcaagaggccatacttgtgt------------------------------------------------------------------------------------------------------------------------------------------------------cacagaaacccaggttcttgatggaaagccatacaacagaaagtgtgatgtatacagtttcggtatctgcttatgggagatatactgctgtgagatcccatatcatgatctcagttttgcagaaatgacttctagagttgtcagacagaatcttcgaccagacatccccaggtgttgccccagttcattggcgaatgtgatgaaaaagtgctgggatgcaaattctgacaagagaccagaaatggatgaagtggtaaggctgttagaagcaattgatacaagtaaaggaggaggaatgattcctgttgatcaatccgctggatgtttatgttttggaa--aaattcgaggtccttga-------------------------------------------------------------------------------------------------------------------------------------------------------------------------------------------------------------------------------
>Mgl0142340.1_OG0007623
atggatacaggttctagtcctctcgaagaacagaaaggcagtgaattagaagtaaagaggaagcaaagcatgaagaaaagtgagtttatcagagcagatcagattaatcttaatgatttagacaagcatctgagcagggtatttaccagggattcaggattgaacagaaaaaaggaagaatgggaaattgatccctctaagttagagataaaggaccaaatagcccgtggtacatttggtaccgtttacagaggagtttatgatggccaagatgttgc------------------------------------------------------------------------------------------------------------------------------------------------------------------------------------------------------------------------ggtgaagctgcttgactggggagaagagggcacaaaaacagaagctgaagttgtggcagtaagggccgcatttagacaggaagtagcagtctggcataaacttgtccatcgaaatgttacaaagttcattggagcttcaatgggaacttcagaacttaaaatagcttcagaagagatcccatcgagagcatgttgtgttgtggtagaatatctagctggaggaacacttaagggatacctgttcaagaatcgacgaaaaaaattgccttttaaagttgtcatccagctagcgttggacctttcaagaggattgagctatcttcattcacagaaaatagttcacagagatgtaaaatcggaaaatatgttgttagacagatcaagaactcttaaaatagctgattttggtgtggctcgggtggaggctcagaatccacaggatatgactggcgaaacaggcacgcttggatatatggcaccagaggttcttgatgggaagccatacaacagaaagtgtgatgtatacagtttcggtatctgcttatgggagatatactgctgtgaaataccatatcttgatctcagttttgcagaaatgacttcgaaagttgtccgacataaccttcgacctgagatccccaggtgttgccccagttcactggctagtgtgatgaaaaagtgttgggatgcaaattctgacaagagaccagaaatggatgaagtcgtaaggctgttagaagcaattgatacaagtaaaggaggaggaatgattcctgttgatcaatcccctggttgtttctgttttggaa--aggttcaaggtccttga-------------------------------------------------------------------------------------------------------------------------------------------------------------------------------------------------------------------------------

>SEGI_14595_OG0007624
atggatattgaggcggcgccggcggcgc------------aaggaggagggggagcagctgcgaaggagaattgtgggaaaaaggcttcatatgcgacagctttggctttggcgtaccagagcttgggagtggtgtacggggatttgagcacgtcacctctgtatgtttacaagagcactttctctggagactggacgcttcgtgagcgggaagatgaggttttaggagttctttcgtttatcttgtggacctttacgctcattcctctctgtaaatatgtgttctttgtcttgactgcggatgacaacggtgaaggtgggacttttgctctgtattcgttgctatgtagacacgcaaatttgagccttttacccaatcggcaggctttagatgagcaggtgtcgacttataatgccggcgtagcgcgagagagcggtctgagttattcggttaaggcctttttggaaaaacgtcataagttccgtattgggcttttgttggttgtgctgctgggaacatccatggtaattggcgacggtgtgctcacgcctgcaatttctgttctttcagccgtccagggtatcagagtgaaggttccgaatctccatgagaggtatgttgtgataattgcgtgcgtgatcttggtggctctctttgcactccagcactttgggacaaggaatgttgcctttctgtttgcacccattgtgatagcttggctcatttgcatcagtagcattggtgtttacaatataattcgttggaaccctaaagtgttgagggccatttcaccagtttacatgtataatctcctgaagaagagcaaaaaagctggctgggagtcccttggaggcatagttctttgcattacaggtgcggaggccatgtttgctgatttgggacacttctcacagtcgtctatcaagatagctttcacaggaattgtgtatccttgtttggttcttgcctacatgggtgaagctgcatatctttccaagcacacacacgatttacataggagcttctatatgtccgtcccagaagctgtattctggccagtttttatggtggctaccttggcagcagtggtgggaagtcaagcagtcatctcagctacattttcaatagtcaatcaatgttctgccctgagttgtttccctcgggtaaaagttattcacacctcaaaccagatctacgggcagatatacattccagaagtaaattggattcttatgtgcctctgcttgactgtcaccattggcttcaaagatacaaatatgatcggtcatgcttatggtcttgcggttacaacagtcatgtttgtaacaacttgcttgatggctttggtgataatcatggtatggcagaaaagtgtatttgcagcaggggtcttttttatcttttttgggtctattgaattactctacatctccgcatgccttgtaaaagttttagaagggggctgggtccctctagtactatcctcaattgtcatggctattatgtgtatttggcattatggaacttcaaagaagtatgaatttgacctgcaaaataaagtctcaatggagacaattctgagtcttggaccaggtttagggatagtacgtgttcctgggattggacttatctatacagaattagtaacaggagttcctgccatttttggccattttgtggcgaatcttccagcctttcacaaagttcttgtctttatctgcatcaagtcagttcatgttccgtatgtcccaatagaggaacgctgcctcataggcagaataggcccaaaagaatataggatgttcaggtgcattgtgaggtatggttacaaggatatccaccacgaaaattatgattttgagaatcatttagtaatgaatattgcagaatttatgaagagggaaggtgaa---gagaatgtttcatgcaatgctagaagtgatttttatgacagaatgtcagtattcggcacaccttcaaaatcattgatgaagatggttgtttcagatgatcaggagggagatggccatccttcataccccagatccccagtggaggaacctattgtcagcgttgctccaaaaagaaagaagaaaaaagtgaggtttgaggtgccaatgagtcctgaaatagattctggaataagaaaggagcttatggagctggttgaagcaaaagatgcaggagttgcctacatattgggccactcttatgttaaggctaagagatcatcttttatacttaagaaacttgctatagactttgcatatacttttcttaaaaagaattgcagaggtcctagtttggcccttggcattcctcatatttccttaattgaagtgggcatgatctactatgtgtga
>SESE_031227_OG0007624
atggatattgagacggcgctggcggcgcc---aggaggaggaggaggaggaggagcagctgcgaaggagaattgtgggaaaaaggcttcatatgcgacagctttggctttggcgtaccagagcttgggagtggtgtacggggatttgagcacgtcacctctgtatgtttacaagagcactttctctggagacttggcgcttcgtgagcgggaagatgaggttttaggagttctttcgtttatcttgtggacttttacgctcattcctctctgtaaatatgtgttcttcgtcttgactgcggatgacaacggtgaaggtgggacttttgctctgtattcgttgctatgtagacacgcaaatttgagcctactacccaatcggcaggctttagatgagcaggtgtcgacttataatgccggcgtagcgcgagagagtggcctgagttattcggttaaggcctttttggaaaaacgtcaaaagttccgtattgggcttttgttggttgtgctgctgggaacatccatggtaattggcgacggtgtgctcacgcctgcaatttctgttctttcagccgtccagggtatcagagtgaaggttacgaatctccatgagaggtatgttgtgataattgcatgcgtgatcttggtggctctctttgcactccagcactttgggacacggaatgttgcctttctgtttgcacccattgtgatagcttggctcatttgcatcagtagcattggtgtttacaacataattcgttggaaccctaaagtgttaagggccatttcaccagtttacatgtataatctcctgaagaagagcaaaaaagctggctgggagtcccttggaggcatagttcttagcgttacaggtgcggaggccatgtttgctgatttgggacatttctcacagtcgtctatcaagatagctttcacaggaattgtgtatccttgtttggttcttgcctacatgggtgaagctgcatatctttccaagcacacacacgatttacataggagcttctatatgtccgtcccagaagctgtattctggccggtatttatagtggctaccttggcagcagtggtgggaagtcaagcagtcatctcagctacattttcaatagtcaatcagtgttctgccctgagttgtttccctcgggtgaaagttattcacacctcaaaccagatatacgggcagatttacattccagaagtaaattggattcttatgtgcctctgcttgactgtcaccattggcttcaaagatacaaatatgatcgggcatgcttacggtcttgcggttacaacagtcatgtttgtaacaacttgcttgatggctttggtgataatcatggtatggcagaaaagtttatttacagcaggggcctttttaatcttttttgggtctattgaattactctacatctctgcatgccttgtaaaagttttagaagggggctgggtccctctagtactatcctcaattgtcatggctattatgtgcatttggcattatggaacttcaaagaagtatgaatttgacctgcaaaataaggtttcaatggagacaattctgagtcttggaccaggtttagggatagtgcgtgttcctgggatgggacttatctatacagaattagtaacaggagttcctgccattttcggccattttgtggcaaatcttccagcctttcacaaagtgcttgtctttatctgcatcaagtcagttcatgttccgtatgtcccaatagaggaacgctgcctcataggcagaataggcccaaaagaatataggatgttcaggtgcattgtgaggtatggttacaaggatatccaccacgaaaactatgattttgagaatcatttagtaatgaatattgcagaatttattaagagggaaggtgaagaggagaatgtttcatacaatgctagaagtgatttttatgacagaatgtcagtattcggcacaccttcaaaatcattgatgaagatggttgtttcagatgatcaggagggagatggccatccttcataccctagatccccagtggaggaacctgttgtcagcgttgctccaaaaagaaagaagaaaaaagtgaggtttgaggtgccaacaagtcctgaaatagattctggaataagaaaggagcttatggagttggttgaagcaaaagatgcaggagttgcctacataatgggccactcttatgttaaggctaagagatcatcttttatacttaaaaaacttgctatagactttgcatatacttttcttaaaaagaattgcagaggtcctagtatggcccttggcattcctcatatttccttaattgaagtgggtatgatctactatgtgtga
>SESE_041596_OG0007624
atggatattgagacggcgctggcggcgccaggaggaggaggaggaggaggaggagcagctgcgaaggagaattgtgggaaaaaggcttcatatgcgacagctttggctttggcgtaccagagcttgggagtggtgtacggggatttgagcacgtcacctctgtatgtttacaagagcactttctctggagacttggcgcttcgtgagcgggaagatgaggttttaggagttctttcgtttatcttgtggacttttacgctcattcctctctgtaaatatgtgttcttcgtcttgactgcggatgacaacggtgaaggtgggacttttgctctgtattcgttgctatgtagacacgcaaatttgagccttttacccaatcggcaggctttagatgagcaggtgtcgacttataatgccggcgtagcgcgagagagtggcctgagttattcggttaaggcctttttggaaaaacgtcaaaagttccgtattgggcttttgttggttgtgctgctgggaacatccatggtaattggcgacggtgtgctcacgcctgcaatttctgttctttcagccgtccagggtatcagagtgaaggttacgaatctccatgagaggtatgttgtgataattgcatgcgtgatcttggtggctctctttgcactccagcactttgggacacggaatgttgcctttctgtttgcacccattgtgatagcttggctcatttgcatcagtagcattggtgtttacaacataattcattggaaccctaaagtgttcagggccatttcaccagtttacatgtataatctcctgaagaagagcaaaaaagctggctgggagtcccttgggggcatagttcttagcgttacaggtgcggaggccatgtttgctgatttgggacatttctcacagtcgtctatcaagatagctttcacaggaattgtgtatccttgtttggttcttgcctacatgggtgaagctgcatatctttccaagcacacacacgatttacataggagcttctatatgtccgtcccagaagctgtattctggccggtatttatagtggctaccttggcagcagtggtgggaagtcaagcagtcatctcagctacattttcaatagtcaatcagtgttctgccctgagttgtttccctcgggtgaaagttattcacacctcaaaccagatatacgggcagatatacattccagaagtaaattggattcttatgtgcctctgcttgactgtcaccattggcttcaaagatacaaatatgatcgggcatgcttacggtcttgcggttacaacagtcatgtttgtaacaacttgcttgatggctttggtgataatcatggtatggcagaaaagtttatttacagcaggggctttttttatcttttttgggtctgttgaattactctacatctctgcatgccttgtaaaagttttagaagggggctgggtccctctagtactatcctcaattgtcatggctattatgtgcatttggcattatggaacttcaaagaagtatgaatttgacctgcaaaataaggtttcaatggagacaattctgagtcttggaccaggtttagggatggtgcgtgttcctgggatgggacttatctatacagaattagtaacaggagttcctgccattttcggccattttgtggcaaatcttccagcctttcacaaagtgcttgtctttatctgcatcaagtcagttcatgttccgtatgtcccaatagaggaacgctgcctcataggcagaataggcccaaaagaatataggatgttcaggtgcattgtgaggtatggttacaaggatatccaccacgaaaactatgattttgagaatcatttagtaatgaatattgcagaatttattaagagggaaggtgaagaggagaatgtttcatacaatgctagaagtgatttttatgacagaatgtcagtattcggcacaccttcaaaatcattgatgaagatggttgtttcagatgatcaggagggagatggccatccttcataccctagatccccagtggaggaacctgttgtcagcgttgctccaaaaagaaagaagaaaaaagtgaggtttgaggtgccaaagagtcctgaaatagattctggaataagaaaggagcttatggagctggttgaagcaaaagatgcaggagttgcctacataatgggccactcttatgttaaggctaagagatcatcttttatacttaaaaaacttgctatagactttgcatatacttttcttaaaaagaattgcagaggtcctagtatggcccttggcattcctcatatttccttaattgaagtgggtatgatctactatgtgtga
>SESE_065003_OG0007624
atggatattgagacggcgctggcggcgcc---aggaggaggaggaggaggaggagcagctgcgaaggagaattgtgggaaaaaggcttcatatgcgacagctttggctttggcgtaccagagcttgggagtggtgtacggggatttgagcacgtcaactctgtatgtttacaagagcactttctctggagacttggcgcttcgtgagcgggaagatgaggttttaggagttctttcgtttatcttgtggacttttacgcttattcctctctgtaaatatgtgttcttcgtcttgactgcggatgacaacggtgaaggtgggacttttgctctgtattcgttgctatgtagacacgcaaatttgagcctactacccaatcggcaggctttagatgagcaggtgtcgacttataatgccggcgtagcgcgagagagtggcctgagttattcggttaaggcctttttggaaaaacgtcaaaagttccgtattgggcttttgttggttgtgctgctgggaacatccatggtaattggcgacggtgtgctcacgcctgcaatttctgttctttcagccgtccagggtatcagagtgaaggttacgaatctccatgagaggtatgttgtgataattgcatgcgtgatcttggtggctctctttgcactccagcactttgggacacggaatgttgcctttctgtttgcacccattgtgatagcttggctcatttgcatcagtagcattggtgtttacaacataattcgttggaaccctaaagtgttaagggccatttcaccagtttacatgtataatctcctgaagaagagcaaaaaagctggctgggagtcccttggaggcatagttcttagcgttacaggtgcggaggccatgtttgctgatttgggacatttctcacagtcgtctatcaagatagctttcacaggaattgtgtatccttgtttggttcttgcctacatgggtgaagctgcatatctttccaagcacacacacgatttacataggagcttctatatgtccgtcccagaagctgtattctggccggtatttatagtggctaccttggcagcagtggtgggaagtcaagcagtcatctcagctacattttcaatagtcaatcagtgttctgccctgagttgtttccctcgggtgaaagttattcacacctcaaaccagatatacgggcagatttacattccagaagtaaattggattcttatgtgcctctgcttgactgtcaccattggcttcaaagatacaaatatgatcgggcatgcttacggtcttgcggttacaacagtcatgtttgtaacaacttgcttgatggctttggtgataatcatggtatggcagaaaagtttatttacagcaggggcctttttaatcttttttgggtctattgaattactctacatctctgcatgccttgtaaaagttttagaagggggctgggtccctctagtactatcctcaattgtcatggctattatgtgcatttggcattatggaacttcaaagaagtatgaatttgacctgcaaaataaggtttcaatggagacaattctgagtcttggaccaggtttagggatagtgcgtgttcctgggatgggacttatctatacagaattagtaacaggagttcctgccattttcggccattttgtggcaaatcttccagcctttcacaaagtgcttgtctttatctgcatcaagtcggttcatgttccgtatgtcccaatagaggaacgctgcctcataggcagaataggcccaaaagaatataggatgttcaggtgcattgtgaggtatggttacaaggatatccaccacgaaaactatgattttgagaatcatttagtaatgaatattgcagaatttattaagagggaaggtgaagaggagaatgtttcatacaatgctagaagtgatttttatgacagaatgtcagtattcggcacaccttcaaaatcattgatgaagatggttgtttcagatgatcaggagggagatggccatccttcataccctagatccccagtggaggaacctgttgtcagcgttgctccaaaaagaaagaagaaaaaagtgaggtttgaggtgccaacaagtcctgaaatagattctggaataagaaaggagcttatggagttggttgaagcaaaagatgcaggagttgcctacataatgggccactcttatgttaaggctaagagatcatcttttatacttaaaaaacttgctatagactttgcatatacttttcttaaaaagaattgcagaggtcctagtatggcccttggcattcctcatatttccttaattgaagtgggtatgatctactatgtgtga
>Tyu0317200.1_OG0007624
a---------------------------------------------------------------------------------------------------------------------------------------------------------------------------------------------------------------------------------------------------------------------------------------------------------------------------------------------------------------------------------------------------------------------------------------------------------------------------------------------------------------------------------------------------------------------------------------------------------------------------------------------------------------------------------------------------------------------tgtttgcacccattgtgatagcttggctcatctgcatcagcggcattggtgttttcaacataattcgttggaatccaaaagttttcagggccatttcaccattttacatgtataatctcctttcgaaaaccaaaaaagccggatgggagtcccttggaggcatagtcctctgcattacaggtgcagaggccatgtttgcagatttgggacatttttcacggttttcaatcaagatagctttcgcaggatttatctatccttgcttgattctcgcctacatgggtgaagctgcatatctttcgaagcacccacaggatatacagaggagcttttacatgtctgtcccagaagctgtattctggccggtcttcatagtggctaccttggcagcagtggtgggaagtcaagcagtcatctcagcaacattttctataatcaaccaatgttctgcattgagttgtttccctcgggtgaaagttgtgcacacctcaaaccaaatatttgggcagatacacattccagaagtaaattggattctcatgtgcctctgcttgacagtcaccattggcttcaaagatacaaatatgatcggccatgcttatggtcttgcggtgacaacagtcatgtttgtaacaacttgcttgatgactttggtgataatcatggtatggaagaggaccatatttgaagcaggagtctttttcatcttttttgggtctattgaattactctacatctcttcatgcctgataaaagtttcagaagggggctgggttcctctggtactatccttaattgtcatggctattatgtacatttggcattatggaacttcaaagaagtatgaatttgacctgcaaaacaaggtctcaatggagagaattctgagtcttgggccggatttagggatagtgcgtgttcctgggattggtcttatctatacagaattggtaacaggagttcctgccatttttggccatttcgtgacaaatcttccagccttccacaaagtactggtctttatttgtgtcaagtcagttcaagttccctatgtcccaatagaggaacgctgtcttataggcagaataggcccaaaagaatacaggatgttcaggtgcattgtaagatacggttacaaggatatccaccaagaaaattatgattttgagaatcatttagttatgaatattgcagaatttataaagagggagagtgaagaggagaatgttttacgtaatgatagaaattactttt-tggtggaatgtcagt-tttggcacaccggcagaatcattgatgaagatggttgtttcagatga----------------------------------------------------------------------------------------------------------------------------------------------------------------------------------------------------------------------------------------------------------------------------------------------------------------------------------------------------------------
>Mgl0142350.1_OG0007624
atggatattgaggcggcgccggcggcgc------aacgaggaggaggaggaggagcagctgcgaaagagagttgtgggaaaaaggcttcatatgcgacagctttggctttggcgtaccagagcttgggggtggtgtacggggatttgagcacgtcacctctgtatgtttacaagagcactttctccggaaaattgacgctccgtgagcgggaagatgaggttttaggagttctttcgtttatcttgtggacctttacgctcattcctctctgtaaatatgtgttcttcgtcttgactgcggatgacaacggtgaaggtgggacgtttgctctgtattcattgctgtgtagacacgcaaatttgagccttttacccaatcagcaggcttcagatgagcaggtgtcgacttataatgccggcgtagcgcgagagagcggcctgagttattccgttaaggcttttttggaaaaacgtcataagttccgtgttgggcttttgttggttgtgctgctgggaacatccatggtaattggcgacggtgtgctcacgcctgccatttctgttctttcagccgtccagggtatcagagtgaaggttacgaatctccatgagaggtatgttgtgataattgcgtgtgtgatcttggtggctctgtttgcactccagcactttgggacacggaatgttgcctttctgtttgcacccattgtgatagcttggctcatttgcatcagtagcattggtgtttacaacataattcattggaaccctcaagtgttcagggccatttcaccagtttacatgtataatctcctgaagaagagcaaaaaagttggctgggagtcccttggaggcatagttctttgcattacaggtgccgaggccatgtttgctgatttgggacacttctcgcagtcgtctatcaagatagctttcacaggaattgtgtatccttgtttggttcttgcctacatgggtgaagctgcatatcttaccaagcacacacacgatttacacaggagcttctatatgtctgtcccagaagctgtattctggccggtttttatagtggctaccttggcagcagtggtgggaagtcaagcagtcatctcagctacattttcaatagtcaatcaatgttctgccttgagttgtttccctcgggtgaaagttattcacacctcaaaccagatatacgggcagatatacattccagaagtaaattggattcttatgtgcctctgcttgactgtcaccattggcttcaaagatacaaatatgatcggtcatgcttacggtcttgcggttacaacagtcatgtttgtgacgacttgcttgatggctttggtgataatcatggtatggcagaaaagtgtatttgcagcaggggtcttttttatcttttttgggtctattgaattactctacatctccgcatgccttgtaaaagttttagaaggtggttgggtccctctagtactatcctcagttgtcatggctattatgtgcatttggcattatggaacttcaaagaagtatgaatttgacctgcaaaataaggtctcaatggagacaattctcagtcttggaccaggtttagggatagtgcgtgttcctgggattggacttatctatacagaattagtaacaggagttcctgctatttttggccattttgtggcaaatcttccagcctttcacaaagtgcttgtctttatctgcatcaagtcagttcatgttccgtatgtaccaatagaggaacgctgtctcataggcagaataggcccaaaagaatataggatgttcaggtgcattgtgaggtatggttacaaggatatccaccacgaaaactatgattttgagaatcatttagtaatgaatattgcagaatttatgaagagggaaggtgaagaggagaatgtttcagacaatgctagaagtgatttttatgacagaatgtcagtattcggcacaccttcaaaatcattgatgaagatggttgtttcagatgatcaggagggagatggccatccttcataccctagattcccagcggaggaacctgttgtcagcattgctgcaaaaagaaagaag---aaagtgaggtttgaggtgccaacaagtcctcaaatagattctggaatacgaaaggagcttatggagctggttgaagcaaaagatgcaggagtggcctacatattgggccactcttatgttaaggccaagagatcatcttttatacttaagaaaattgctatagactttgcatatacttttcttaaaaagaattgcagaggtcctagtatgaccctcggcattcctcatatttccttaattgaagtgggtatgatctactatgtgtga

>SEGI_17319_OG0007626
atgaattattcgtcaagcagctgtttatccaatcctagtggaatggcaataggtgagggttcgtcttctgccacttcttcatatgagatctgtacgcctgaggtcaaagctctgcacatcctcagccaaaatatacagtctcttatttctccagacaatcaagctgatttcagtgatgcccagattatagcgggggatgaagttgttcctgttcatcgctgcatattgggtgtccgaagccccttcttcagaaacctcttctccaaaaagacaacagcaacaaggtctagtagcactacggacagtagtactagtactagtacaggggagagattgaagtatgagttgaaggagttattgagtgaatggaatgttgggtacgaagcatttatgatagtgttggggtacttatatagtggcaaactggtagagcctgcacctggggtgtgtacttgtgttgatcatgaatgccaacatgatgcctgtcgacctgccattgattttgcactggagttgctctattctgcctatgtttttcagatccctgaactggtttctctctcccagcggcatctcctagagattgtggagaatgcttatgtagaggatgtcatcccaatattggcagtagcaaatatatgtcagactggaaatgatccattgttgacaaagtgccttgagatagtggcgaaatctgatattgatcatacagcttttgagaaggagctccctacacaggtagttgttcaacttggtgagctacggtcacaattgggtttggaaataagagatacaacctctctgcattacaaaaatgtcaggagaatacagagagcacttgactctgatgatgttgagttggtgagaatgcttttgactgagggcccagttactcttgatgatgcttatgctctgcattatgcagcagcatattgtgattcaaagattacaagagagctgttggatcttggaaactctgatgttaatcttataaatgccagaggatactcagtgcttcatatagctgcaatgcgcaaagaacctgccatactcgtgtcacttttaacaaaaggagctgatccttctgaagtaacaaaagatagaagaaatgctattaagatctcgaggagacttactagagctattgattacaatagctcaacagcaacaggcaagaagactccaaatgacagactatgcattgagatacttgaacaggcagagagaagggaaccgctcttgggagatgcatctcattctcttgcacttgcaggagatgatttacgcatgaggttgctttacctggaaaatagagttgctctggctaggcttctgtttcctttggaagcaaaactagttatggatattgctcatgtggattcaacttcagagttcacatgtactgggtcttctaatcttgcatcagcgaatcggggcaccagtgttgatcttaatgtgacacccattgcaatcaacaaggaacatctttccagggtgaaggccctgtcaaaaactgttgaattgggtaagcgcttctttcctcgctgctcagatgttctgaataagatcatggatgatgatatgtcagagtttgcttcgttagagaaaggcacttcagaagaacagagactaaaaagacaacgctatgatgaacttaaggctgttgtatcagaggctttcatgcaggataaagaagaatttcaaaaatcaagtctctcatcttcatcatcatcatcatctctaagagacggtcagagacataagaaggttccaaaactacagtaa
>SESE_110002_OG0007626
atgaattattcgtcaagcagctgtttatccaatcctagtggaatggcagtaggtgagggctcgtcttctgccacttcttcatatgagatctgtacgcctgaggtcaaagctctgcacatcctcagccaaaatatacagtctcttatttctccagacaatcaagctgatttcagtgatgcccggattatagtgggggatgaagttgttcctgttcatcgctgcatattgggtgtccgaagccccttcttcagaaacctcttctccaaaaagacaacagcaacaaggtctagtagcattaccgacagtagtactagtactagtacaggggagggattgaagtatgagttgaaggagttattgagtgaatggaatgttgggtacgaagcatttatgatagtgttggggtacttatatagtggcaaactggtagagcctgcccctggggtgtgtacttgtgtttatcatgaatgccaacatgatgcctgtcgacctgccattgattttgcactggagttgctctattctgcctatgtttttcagatccctgaagtggtttctctctcccagcggcatctcttggagattgtggagaatgcttatgtagaggatgtcatcccaatactggcagtagcaaatatatgtcagactggaaatgatccattattgacaaagtgcctcgagatagtggcgaaatctgatattgatcatacagcttttgagaaggagctccctacacaggtagttgttcaacttggtgagctacggtcacaattgggtttggaaataagagatacaacctctctgcattacaaaaatgtcaggagaatacagagagcacttgactctgatgatgttgagttggtgagaatgcttttgactgagggcccagttactcttgatgatgcttatgctctgcattatgcagcagcatattgtgattcaaagattacaagagagctgttggatcttggaaactctgatgttaatcttataaatgccagaggatactcagtgcttcatatagctgcaatgcgcaaagaacctgccatactcgtgtcacttttaacaaaaggagctgatccttctgaagtaacaaaagatggaagaaatgctattaagatctcgaggagacttactagagctattgattacaatagctcaacagcaacaggcaataagactccaaatgacagactatgcattgagatacttgaacaggcagagagaagggaaccgctcttgggagatgcatctcattctcttgcacttgcaggagatgatttacgcatgaagttgctttacctggaaaatagagttgctctggcaaggcttctgtttcctttggaagcaaaactagtaatggatattgctcatgtggattcaacttcagagttcacatgtactgggtcttctaatcttgcatcaacgaatcgggggaccagtgttgatcttaatgtgacacccattgcaatcaacaaggaacatctttccagggtgaaggccctgtcaaaaactgttgaattgggtaagcgcttctttcctcgctgctcagatgtcctgaataagatcatggatgatgatatgtcagagtttgcttcgttagagaaaggcacttcagaagaacaaagactaaaaagacaacgctatgatgaacttaaggctgttgtatcagaggctttcatgcaggataaagaagaatttcaaaaatcaagtctctcatcttcttcatcatcatcatctctaagagatggtcagagacataagaaggttccaaaactacagtaa
>SESE_096492_OG0007626
atgaattattcgtcaagcagctgtttatccaatcctagtggaatggcagtaggtgagggttcgtcttctgccacttcttcatatgagatctgtacgcctgaggtcaaagctctgcacatcctcagccaaaatatacagtctcttatttctccagacaatcaagctgatttcagtgatgcccggattatagtgggggatgaagttgttcctgttcatcgctgcatattgggtgtccgaagccccttcttcagaaacctcttctccaaaaagacaacagcaacaaggtctagtagcactaccgacagtagtactagtactagtacaggggagggattgaagtatgagttgaaggagttattgagtgaatggaatgttgggtacgaagcatttatgatagtgttggggtacttatatagtggcaaactggtagagcctgcccctggggtgtgtacttgtgtttatcatgaatgccaacatgatgcctgtcgacctgccattgattttgcactggagttgctctattctgcctatgtttttcagatccctgaagtggtttctctctcccagcggcatctcttggagattgtggagaatgcttatgtagaggatgtcatcccaatactggcagtagcaaatatatgtcagactggaaatgatccattattgacaaagtgcctcgagatagtggcgaaatctgatattgatcatacagcttttgagaaggagctccctacacaggtagttgttcaacttggtgagctacggtcacaattgggtttggaaataagagatacaacctctctgcattacaaaaatgtcaggagaatacagagagcacttgactctgatgatgttgagttggtgagaatgcttttgactgagggcccagttactcttgatgatgcttatgctctgcattatgcagcagcatattgtgattcaaagattacaagagagctgttggatcttggaaactctgatgttaatcttataaatgccagaggatactcagtgcttcatatagctgcaatgcgcaaagaacctgccatactcgtgtcacttttaacaaaaggagctgatccttctgaagtaacaaaagatggaagaaatgctattaagatctcgaggagacttactagagctattgattacaatagctcaacagcaacaggcaataagactccaaatgacagactatgcattgagatacttgaacaggcagagagaagggaaccgctcttgggagatgcatctcattctcttgcacttgcaggagatgatttacgcatgaagttgctttacctggaaaatagagttgctctggcaaggcttctgtttcctttggaagcaaaactagtaatggatattgctcatgtggattcaacttcagagttcacatgtactgggtcttctaatcttgcatcaacgaatcgggggaccagtgttgatcttaatgtgacacccattgcaatcaacaaggaacatctttccagggtgaaggccctgtcaaaaactgttgaattgggtaagcgcttctttcctcgctgctcagatgtcctgaataagatcatggatgatgatatgtcagagtttgcttcgttagagaaaggcacttcagaagaacaaagactaaaaagacaacgctatgatgaacttaaggctgttgtatcagaggctttcatgcaggataaagaagaatttcaaaaatcaagtctctcatcttcttcatcatcatcatctctaagagatggtcagagacataagaaggttccaaaactacagtaa
>SESE_090008_OG0007626
atgaattattcgtcaagcagctgtttatccaatcctagtggaatggcagtaggtgagggttcgtcttctgccacttcttcatatgagatctgtacgcctgaggtcaaagctctgcacatcctcagccaaaatatacagtctcttatttctccagacaatcaagctgatttcagtgatgcccggattatagtgggggatgaagttgttcctgttcatcgctgcatattgggtgtccgaagccccttcttcagaaacctcttctccaaaaagacaacagcaacaaggtctagtagcattaccgacagtagtactagtactagtacaggggagggattgaagtatgagttgaaggagttattgagtgaatggaatgttgggtacgaagcatttatgatagtgttggggtacttatatagtggcaaactggtagagcctgcccctggggtgtgtacttgtgtttatcatgaatgccaacatgatgcctgtcgacctgccattgattttgcactggagttgctctattctgcctatgtttttcagatccctgaagtggtttctctctcccagcggcatctcttggagattgtggagaatgcttatgtagaggatgtcatcccaatactggcagtagcaaatatatgtcagactggaaatgatccattattgacaaagtgcctcgagatagtggcgaaatctgatattgatcatacagcttttgagaaggagctccctacacaggtagttgttcaacttggtgagctacggtcacaattgggtttggaaataagagatacaacctctctgcattacaaaaatgtcaggagaatacagagagcacttgactctgatgatgttgagttggtgagaatgcttttgactgagggcccagttactcttgatgatgcttatgctctgcattatgcagcagcatattgtgattcaaagattacaagagagctgttggatcttggaaactctgatgttaatcttataaatgccagaggatactcagtgcttcatatagctgcaatgcgcaaagaacctgccatactcgtgtcacttttaacaaaaggagctgatccttctgaagtaacaaaagatggaagaaatgctattaagatctcgaggagacttactagagctattgattacaatagctcaacagcaacaggcaataagactccaaatgacagactatgcattgagatacttgaacaggcagagagaagggaaccgctcttgggagatgcatctcattctcttgcacttgcaggagatgatttacgcatgaagttgctttacctggaaaatagaggtgagctt---------------------------------------------------------------------------------------------------------------------------------------------------------------------------------------------------------------------------------------------------------------------------------------------------------------------------------------------------------------------------------------------------------------------------------------------------------------------------tga
>Tyu0028400.1_OG0007626
atgaattattcgtctagcagctgtatatccaatgtaaatggaataggaacaggtgatggctcatcctctgccacttcttcatctgagatctgcacgcctgaagtgaaagctctgcatattctcagccaaaacatacattcccttatatctgtgaagactcatgttgatttcagcgatgcccagattactgttggggagcatgttgtccctgttcaccgctgcatattaggtgtacgcagtccttttttcagaaaccttttctccaaaaatactaaaacagcaaggcctaatggtactaacagtactag---------taatacaggggaggggttgcagtatgagctgaaggagctgttgggtgaatggaatgttgggtacgaagcatttacgattgtgctggggtatttgtatagtggtaaactggccgagcctccctcaggagtgtgcacctgtgttgatcgggcctgttcacacgatgcctgtcgacccgccattgatttcgctctggagttgctctattctgcttatgtttttcagatccctgaactggtttctctctcccagcgacatctcgtagagattgtggagaatgcttatgtggaggatgtgatacccattctggtagtagcaagtaaatgtcagactagaaatgatccattgttgacgaagtgcattgagttagtggccaggtctgatgttgaccatacgactattgagaaggagttcccttcacaagtagttgttggaattgttgacctccggtcacagttgggtttggaaacacaagatacaacctctttgccttataaaaatgtcaggagaatacagaaagcactggactccgatgatgttgagttggtgagaatgctgttgagtgagggaccagttactcttgatgatgcttatgctctgcattatgcagcagcatattgtgatgcaaagattacaagagagctgttggatcttggaaactcagatgtcaatcttataaatagcagaggatactcggtgcttcatatagctgcaatgcgcaaagaacctaccataattgtgtcactcttaacgaaaggagctgatccttcagatataacagcagatggaagaaacgcgcttaagatctcgaggagactcactagagctgttgattacaatagctcgacagaaacaggcaaggaagctccaaaggacaagctatgcattgagatacttgaacaggcagagagaagagatccactcttgggagatgcatcttattctcttgcaattgcaggagaaaacttgcatatgagcttgctttacctggaaaatagagttgctttggcaaagcttctgtttcccttggaagcaaaactagccacggatattgctgatgtagacgcaacttcagagttcacaggtattggatcttcttatcttgcatcacgcaatcggggc---------------------------------------------------------------------------------------------------------------------------------------------------------------------------------------------------------------------------------------------------------------------------------------------------------------------------------------------------------tag
>Mgl0182070.1_OG0007626
atgaattattcgtcaagcagctgtttatccaatcctagcggaatggcaataggtgagggttcgtcttctgccacttcttcatatgagatctggacgcctgaagtcaaagctctgcacatcctcagccaaaatatacagtctcttatttctccagacaatctagctgatttcagtgatgcccagattatagtgggggataaagttgttcccgttcatcgctgcatattgggtgtccgaagccccttcttcagaaacctcttctctaaaagggcaacagcaacaaggtctagtagcactactgacagtagtactagtactagtacaggggagggattgaagtatgagttgaaggagttgttaagtgaatggaatgttgggtacgatgcatttatgatagtgttggggtacttatatagtggcaaactggtagagcctgcccctggggtgtgtacttgtgttgattatgaatgcctacatgatgcctgtcgacctgccattgattttgctctggagttgctctattctgcttatgtttttcagatccctgaactggtttctctctcccagcggcatctcctagagattgtggagaatgcttatgtagaggatgtcatcccaatactggcagtagcaaataaatgtcagatggtaaatgatccattgttgacaaagtgcctcgagatagtggcaaaatctcatattgatcatacagcttttgagaaggagctccctacacaggtagttgttcaacttggtgagctacggtcacaattgggttcggaaataagagatacaacctctttgcattacaaaaatgtcaggagaatacagagagcacttgactctgatgatgttgagttggtgagaatgcttttgactgagggcccagttactcttgatgatgcttatgctctgcattatgcagcagcatattgtgattcaaagattacaagagagctgttggatcttggaaactctgatgttaatcttataaatgccagaggatactcagtgcttcatatagctgcaatgcgcaaagaacctgccatactcgtgtcactgttaacaaaaggagctgatccttctgtagtaacaaaagatggaagaaatgctattaagatctcgaggagaattactagagctattgattacaatagctcaacagcaacaggcaagaagactccaaatgacagactatgcattgagatacttgaacaggcagagagaagggaaccactcttgggagatgcatctcattctcttgcacttgcaggagatgatttacgcatgaggttgctttacctggaaaatagagttgctctggcaaggcttctgtttcctttggaagcaaaactagtaatggatattgctcatgtggattcaacttcagagttcacatgtactgggtcttctaatcttgcatcagcgaatcgggggaccagtgttgatcttaatgtgacacccattgcaatcaacaaggaccatctttccaggatgaaggccctgtcaaaaactgttgaattgggtaagcgcttctttcctcgctgctcagatgtcctgaataagatcatggatgatgatatgtcagagtttgcttctttagagaaaggcacttcagaagaacaaagactaaaaagacaacgctatgatgaacttaaggctgttgtatcagaggctttcatgcaggataaagaagaatttcaaaaatcaggtcgctcatcttcatcatcatcatcatctctaagagatggtcagagacataagaaggttccaaaactacagtaa

>SEGI_33455_OG0007628
atgagtgggctcgcagcaaggcctttccatggatttttctcacagagagcaactgtaaaacaaacagctgcctccgcttcattatcatcgtcgctctcaggagcgcgactgcgcgtgggcaggaattgtcggtggagcaggactcaaagtcgtgactcgcgtggtaagggtggattagtggtgttcgccagggctttccgaggggggtcaaggagacggtttgacgatttatcacaatcttctgacctggtcgatcctgcccttgatatcgacagcctcgagtcaccatctgtgaggcttatagacggggaacaaaatatggttggcatagtgagcataagcgaagccattgagaaggcagaggatgctgagcttgatctggtgattttatcccgtgatga-----------agaccctccagttgtgagattaatggattacaggtaa------------------------------------------------------------------------------------------------------------------------------------------------------------------------------------------------------------------------------------------------------------------------------------------------------------------------------------------------------------------------------------------------------------------------------------------------------------------------------------------------------
>SESE_110740_OG0007628
atgagtgggctcgcagcaaggcctttccatggacttttctcacagagagcaactttaaaacaaacagctgcctccgcttcattatcatcggcgctctcaggagtgcgactgcgcgcgggcaggaattgtcggtggagcaggactcaaagtcgtgactcgcgtggtaaggctggattagtggtgttcgccaggactttccgagggggttcaaggagacggcttgacgaattctcacaatcttctgaactggtcgatcctgcccttgatatcgacagcctcgagtcaccatctgtgaggcttatagacggggaacagaatatggttggcatagtgagcataagcgaagccattgagaaggcagaggatgatgagcttgatctggtatatgcatctgttccctt-----------ggacattattcttttaaaatctattattagactttag------------------------------------------------------------------------------------------------------------------------------------------------------------------------------------------------------------------------------------------------------------------------------------------------------------------------------------------------------------------------------------------------------------------------------------------------------------------------------------------------------
>SESE_024979_OG0007628
atgagtgggctcgcagcaaggcctttccatggacttttctcacagagagcaactttaaaacaaacagctgcctccgcttcattatcatcggcgctctcaggagtgcgactgcgcgcgggcaggaattgtcggtggagcaggactcaaagtcgtgactcgcgtggtaaggctggattagtggtgttcgccaggactttccgagggggttcaaggagacggcttgacgaattctcacaatcttctgaactggtcgatcctgcccttgatatcgacagcctcgagtcaccatctgtgaggcttatagacggggaacagaatatggttggcatagtgagcataagcgaagccattgagaaggcagaggatgatgagcttgatctgatttaccagttgagacacttacctctgttcggcgcgctggtttctccagacgtattatctgtaactcgt-----------------------------------------------------------------------------------tattgtctcccgtattcccatgatgatgat---------------------------------------------------------------------------------------------------------------------------------------------------------------------------------------------------------------------------------------------------------------------------------------------------------------------------------------------------------------------------------tga
>SESE_102613_OG0007628
atgagtgggcttgcagcaaggcctttccatggacttttctcacagagagcaactgtaaaacaaacagctgcctccgcttcattatcatcggcgctctcaggagtgcgactgcgcgtgggcaggaattgtcggtggagcaggactcaaagtcgtgactcgcgtggtaaggctggattagtggtgttcgccagaactttccgaggggggtcaaggagacggcttgacgaattctcacaatcttctgaactggtcgatcctgcccttgatatcgacagcctcgagtcaccatctgtgaggcttatagacgggaaacagaatatggttggcatagtgagcataagcgaagccattgagaaggcagaggatgatgagcttgatctggtatatgcatctgttccctt-----------ggacattattcttttaaaatctattattagactttag------------------------------------------------------------------------------------------------------------------------------------------------------------------------------------------------------------------------------------------------------------------------------------------------------------------------------------------------------------------------------------------------------------------------------------------------------------------------------------------------------
>Tyu0028190.1_OG0007628
atgagtgggctcacggcgaggccttaccatgcacttttctcacacagagcaactgtcaaacaaaaatctgtatgcgtttcgtcatcatgtgctgtgttaggagcgcgcctgcgcgtgaacaggaattgttgctggactgggactcgaactcgcgattcgcgtggtaag---ggactcgacgttgttgcgagggcgttccgaggcggcccaaggagacagcttggtgatccctcacccctcgaggaggcagacgatcctgcccttgatatagacagcatcaggtcaccatccgtgaggcttatagatggggaacagaaaatggttggcatagtgagcacaagtaaagccattgagatggcagaggatgctggacttgatctggtgataatatcccgtgatgg-----------agaccctccggtcgtgagattagtggattacagtaaatataagtttgagcaacagaagaggaagaaagagcaacataagaagagttcaggaagtcacactgacgttaaggatcttaaaatggggtgtaatatagacatccatgattataatgtgcgcctgcgagctgctcagaaatttctacaagatggccgtagggtcaagttaatagtgcaatgtaggggtcgtgagaataatttcagtaagaaagcctttgatatctttgcacgatatcgaaatgacctcaaggagttgggtgtattggagtccgagacttatggagacagatatatgtatatagtgcttcaaccaattaaaaggggtgtgaaggggcaaccgagaacaaataatgcaaagatatcagatgtgaagcca------------------------------gtggctgacaaggagccaatgactgaagaggagccagtgattgtagagagaccgatgattgaagtttcatctggagtgtga
>Mgl0181930.1_OG0007628
atgagtgggctcgcagcaaggcctttccatgcgcttttctcacagacagcaaccgtgaaacaaacagctgcctcagcttcattatcatcgacgctctcaggagtgcgactgcgagtgggcaggaattgtcggtggagcaggactcaaactcgcgactcgtgtggcaaaggtggattagtggtgttcgccagggctttccgaggggggtcaaggagacagtttgacgaattttctcaatcttctgaactggtcgatcctgccctcgatattgacagcctcgagtcaccatctgtgaggcttatagatggggaacagaatatggttggcatagtgagcataagcgaagccattgagaaggcagaggatgctgagcttgatctggtgattttatcccgtgatga-----------agaccctccagttgtgagattaatggattacagtaaatataagtttgatcaacagaagaggaagcgagaacaacagaagaagagttcagccattcatagcgaagttaaggagctcaaaatggggtgtaatatagaattccatgattataatgtgcgcctacgagctgctcaacgttttctccaagatggtcataaggtcaagttcatagtgcaattcaagggccgtgagtttaattacagagagaaagccatcaaaatctttgagcgatttgaaaatgatctcaaggagttgggaacattggagatgaggaattacacagatagaaatatgtatatagtagttcaaccaattaaaggggtggtgaagggacaaacaaagccaaataatacaaagaaatcagaaaagaagtcacccaacaagaagaagctaatggccaaagagacgactgaagaagatccaatgattgaggaagagtcagtgattgaagagg---ccatgactgaagtttcatctggagtgtga

>SEGI_40704_OG0007630
atggagatgccaggccgtgcttcaacgatggccgccacaaga---gctcgctgttgcatgtctgccttggacataacaaacatacaccctcacagaaaatttggatgcatgggcaagcgctgtggaacacctagagagcttcagagcctcaaactttggaatctatacactaaagtatgttttcccacaagggaactccccacattattttgttcacctcgaaattctga---tgattctgcttcttcttctgcatgccaacacaatgatgcagaactcaccccagttcagtccaaagagatctgtcaattccatgattctctggatgctgc-----------------------agacggtagtcagagtaccattgacaatagtttttatggtgtatgttctgaattgttggatgtacattcttctacgtccagtgatggttttgttgatggaaatctgaaaggtatggatagagagagtgaagaggtactgcatttaggtcttggagatggttctgacatgaaaaataagaatttgggagaaaatgtcaatgagctccataaagtgatgaagatggagaggtcttcacatattagagaatctgttcctggatgttatgtttcaaatcctcaggatttaaaacgaagcatagataaaaaaggtcactggttcccatacatggacaagtttaaatcaggaaatttgacactgtcaagttcagaggttcttcatgcccttgatccttgtattgtggaaacacgaaaacagagaattagacaagtggtatcaaacaggacctattctatctgtctagtagtggagggattgacagattttggcaacatatcagctatttttcgctcagcagatgctcttggatttcaatcagttcatgtcatttcaaatggtagcacaaaaagatacaggcaaaatcggaaggtgagcatgggatctgaaaagtggttagacattgaacaatgggagactacacgagaatgctttgaagtactgtggttgaggggttaccgaattgcagttgcatacattggaagtgatacggttcctgtttgtaacatggactggacactcccaacagcaattgtcttaggaaatgaacacaagggcataagtgatgaagcgttggagctatcagatgtgagatgcagcattcccatgactggtatggtcgattcattgaatgtttcagttgctgctggaatatgtatgcactctgcagtgcgtgacaggatatcccgcatgggttcacatggtgacttgaaacccaaagaatctcaagtcttaactgcagagttttatcttcgtcacaagaaaaatataatcggcataatggatcgtgttgttgagaagaaaagccttggggagatttgtgtttga
>SESE_007820_OG0007630
atggagatgccagcctgtgcttcaacgatggccgccacaagagctgctcgctgttgcatgtctgccttgtccataacaaacatacaccctcgcagaaaatttggatgcatgggcaagcgctgtggaacatctagagagtttcagagcctcaaacgttggaatgtatacactaaagtatgttttcccacaagggaactccccacattattttgtttacctcgaaattctgattcttcttcttcttcttctcctgcatgccaacacaatgatgcagaactcaccccagttcagtccaaagagatctgtcaattccatggttctctggatgctgc-----------------------agacggtagtcagagtaccattgacaatagtttttatggtgtatgttctgaattgttggatatacattcttctacgtccagtgatagtcttgttggtggaaatctgaaaggtatggatagagagagtgaagaggtactgcatttaggtcctggagatggttctgacatgaaaaataagaattttggagaaaatgtcaatgagctccataaagtgaagaagatggagaggtcttcacatattagagaatctgtttctggatgttatgttttaaatcctcaggatttaaaacgaagcaaagataaaaaaggccactggttcccatacacggacaagtttaaatcaggaaatttgacactgtcaagttcagaggttcttcatgcccttgatccttgtattgtggaaacacgaaaacagagaattagacaagtggtatcaaacaggacctattctatctgtctggtagtggagggattgacagattttggcaacatatcagctatttttcgctcagcagatgcacttggatttcaatcagttcatgttatttcaaatggtagcacaaaaagatacaggcaaaatcgaaaggtgagcatgggatctgaaaagtggttagacattgaacaatgggagactacacgagaatgctttgaagtactgtggttgaggggttaccgaattgctgttgcatacattggaagtgatacggttcctgtttgtaacatggactggacactcccaacagcaattgtcttaggaaatgaacacaagggcataagtgatgaagcgttggagctatcagatgtgagatgcagcattcccatgactggtatggttgattcattgaatgtttcagttgctgctggaatatgtatgcactctgcagtgcgtgacaggatatcccgcatgggttcacatggtgacttgaaacccaaagaatctcaagtcttaactgcagagttttatcttcgtcacaagaaaaatataatcggcataatggatcgtgttgttgagaagaaaggctttggggagatttgtgttt--
>SESE_010297_OG0007630
atggagatgccagcctgtgcttcaacgatggccgccacaagagctgctcgctgttgcatgtctgccttgtacataacaaacatacaccctcgcagaaaatttggatgcatgggcaagcgctgtggaacatctagagagtttcagagcctcaaacgttggaatgtatacactaaagtatgttttcccacaagggaactccccacattattttgtttacctcgaaattctgattcttcttcttcttcttctcctgcatgccaacacaatgatgcagaactcaccccagttcagtccaaagagatctgtcaattccgtgattctctggatgctgc-----------------------agacggtagtcagagtaccattgacaatagtttttatggtgtatgttctgaattgttggatatacattcttctacgaccagtgatagtcttgttggtggaaatctgaaaggtatggatagagagagtgaagaggtactgcatttaggtcctggagatggttctgacatgaaaaataagaatttgggagaaaatgtcaatgagctccataaagtgaagaagatggagaggtcttcacatattagagaatctgtttctggatgttatgttttaaatcctcaggatttaaaacgaagcaaagataaaaaaggccactggttcccatacacggacaagtttaaatcaggaaatttgacactgtcaagttcagaggttcttcatgcccttgatccttgtattgtggaaacacgaaaacagagaattagacaagtggtatcaaacaggacctattctatctgtctggtagtggagggattgacagattttggcaacatatcagctatttttcgctcagcagatgcacttggatttcaatcagttcatgttatttcaaatggtagcacaaaaagatacaggcaaaatcgaaaggtgagcatgggatctgaaaagtggttagacattgaacaatgggagactacacgagaatgctttgaagtactgtggttgaggggttaccgaattgctgttgcatacattggaagtgatacggttcctgtttgtaacatggactggacactcccaacagcaattgtcttaggaaatgaacacaagtga------------------------------------------------------------------------------------------------------------------------------------------------------------------------------------------------------------------------------------------------------------------------------
>SESE_063395_OG0007630
--------------------------------------------------------------------------------------------------------------------------------------------------------------------------------------------------------------------------------------------------------------------atgcagtgtttaaaatttcaaaacgatctgagcctcggaggtgtgaaaatcaagagacttactatttatagtaagaagctggcgaaggcaaggaaaaacggtagtcagagtaccattgacaatagtttttatggtgtatgttctgaattgttggatatacattcttctacgtccagtgatagtcttgttggtggaaatctgaaaggtatggatagagagagtgaagaggtactgcatttaggtcctggagatggttctgacatgaaaaataagaatttgggagaaaatgtcaatgagctccataaagtgaagaagatggagaggtcttcacatattagagaatctgtttctggatgttatgttttaaatcctcaggatttaaaacgaagcaaagataaaaaaggccactggttcccatacacggacaagtttaaatcaggaaatttgacactgtcaagttcagaggttcttcatgtccttgatccttgtattgtggaaacacgaaaacagagaattagacaagtggtatcaaacaggacctattctatctgtctggtagtggagggattgacagattttggcaacatatcagctatttttcgctcagcagatgcacttggatttcaatcagttcatgttatttcaaatggtagcacaaaaagatacaggcaaaatcggaaggtgagcatgggatctgaaaagtggttagacattgaacaatgggagactacacgagaatgctttgaagtactgtggttgaggggttaccgaattgctgttgcatacattggaagtgatacggttcctgtttgtaacatggactggacactcccaacagcaattgtcttaggaaatgaacacaagtga------------------------------------------------------------------------------------------------------------------------------------------------------------------------------------------------------------------------------------------------------------------------------
>Tyu0008940.1_OG0007630
-----------------------------------------------------------------------------------------------------------------------------------------------------------------------------------------------------------------------------------------------------------------------------------------------------------------------------------------------------------------------------------------------------------------------------------------------------------------------------------------------------------------------------------------------------------------------------------------atgaagatggagaggttttcacacagtagagaatctggttctggatgttatgttttagaactgcaggatttaacacgaagcaaagataaaaaaggctattggtttccatacatggacaagtttaaatcaggaaatgtgacactttcgagttcagaggttcttcatttccttgatccttatattgtagaaacacgaaaatggagaattagagaagttgtgcggaacagaacctattctatctgtctggtggtggagggattgacagattatggcaacatatctgctgtttttcgttcagcagatgcactcggatttcaatcagttcatgttatttcaaatgatagcaccaaaagatacaagcaaaaccggaatgtgggcatgggatctgaaaaatggttagacattgaacaatgggagaccacaagagagtgctttgaagtactgcggttgcgaggttaccgaattgctgttgcatgtattggaagtgatacagtctctgtttgtaatatggattgggcactgccaacagcgattgtcgtgggaaatgaacacaagggcataagtgatgaagcattggagctttcagatatgagatgtagcattccgatgactggcatggttgattcattaaatgtttcagttgctgctggcatatgtatgcactctgcagtctgtgacaggatgtcccgcatgggttcacacggtgacttggggcccaaagaatcccagatcttaactgcagagttttatcttcgtcacaagaaaaatataatcagcataatggatcgcgtcgctgagaaggaaagccttggggagatttgtgtctga
>Mgl0181690.1_OG0007630
atggagatgccagcctgtgcttcaacgatggccgctacaagagctgctcgctgttgcatgtctgccttgtatataacaaacatacaccctcgcagaaaatttggatgcctgggcaagcgctgtggaaaacctagagagtttcagagcctcaaatgttggaatgtatacactaaagtatgttttcccacaagggaactccccacattattttttttacctcgaaattctgg---ttcttattcttcttctcctgcatgccaacacaatgatgcagaactcaccccagttcagcccaaagagatctatcaattccatgattctctggatgctgc-----------------------agatggtagtcagagtaccattgacaatagtttttatggtgtatcttctgaattgtttgatatacattcttctacgtccagtgatggttttgttgatggaaatctgaaaggtatggatagagagagtgaagaggtactgcatttaggtcttggagatggttctgagatgaaaaataagaatttgggagaaaatgtcaatgagctccataaagtgatgaagatggagaggtctttacatattagagaatctgtttctggatgttatgttttaaaacctcacgatttaaaacaaagcaaagataaaaaaggccattggttcccatacacggacaagtttaaatcaggaaatttgacaatgtcaagttcagaggttcttcatgcccttgacccttgtattgtggaaacatga---------------------------------------------------------------------------------------------------------------------------------------------------------------------------------------------------------------------------------------------------------------------------------------------------------------------------------------------------------------------------------------------------------------------------------------------------------------------------------------------------------------------------------------------------------------------------------------------------------------------------------------------------------

>SEGI_18587_OG0007634
---------------------------------------------------------------------------------------------------------------------------------------------------------------------------------------------------------------------------------------------------------------------------------------------------------------------------------------------------------------------------------------------------------------------------------------------------------------------------------------------------------------------------------atgtctggagcaactaaagtaagggccaccctaaacatagcagattcagaagggaggccggtccttcggcccgcagcagggaacaacaccccatcctctccgggggagggtgttcctgcaaaacccacatcaaagcctacagccaaacaacacccatcgaagaatcccaaaacaccgccttctgacaatgaggccaagcctgcttctacttcccctaagattatttctcccacactgcctgccacggcttcgaaatcccttcctttaaccagtgagtccaagaccaatgcatgtggaaaagggcctctcagaaatggcgtctccaaaagtgtggcagggggtaagtcccccaggctaaattgcagcttcgacagtggcataaagccatcttccttcaaggggggtagcattagtttttcccttactgcctcttcttgctcttcttcagagggttcttctgactcatcttgtagccttgctgcaatgaaaaaggcggcttccttggagctttatgcgcagagaaaactcaaaatcgcacaatatggaagaaagcagagctctccaaagcctgtgaaagtggccccagatgacatttccatgccttctcctcccgaggaagccaagaagagatgtgggtggattacttctcaaagtgatccagcttatgttacttttcatgatgaagaatggggtgtaccagttcatgatgataagaaactatttgagctacttgtgctatctggtgcgttggcagaactcagctggccagctattctcagcaagagggatagctatagagaagtgttttcaggatttgatcctgttgttgtggcaaaatatgacgagaagaaaataaagtctctcaagtcaaactgcaacatactcttcaatgaagggaagcttcgtggtattgtcgataatgctaaaaacatccttaagattatcgaggagtgtggatcatttgataactattgctggggttttgttaatcataagccaattgtcaataaatatagataccccagacaagtaccagcaaaaattcccaaggcagaagtgatcagtaaggatctggtgaaaagagggttccgatttgttggccctacaatcatgtattctttcatgcaggtgacaggaatgacaaatgaccatctcgtgaactgttttagatatgaggagtgcaacatgcccttcagtgaacaacaatcagggtgtcacaagaaagattatgtagatgagactagcaaaaaagaagttgaaagattggtcacatctattgaaaaatcaacccctttccaagattgtaatgaggtggcttga
>SESE_100987_OG0007634
---------------------------------------------------------------------------------------------------------------------------------------------------------------------------------------------------------------------------------------------------------------------------------------------------------------------------------------------------------------------------------------------------------------------------------------------------------------------------------------------------------------------------------atgtctggagcaactaaagtaagggccaccctaaacatagcagattcagaagggaggccggtccttcggcccgcagcagggaacaacaccccatcctctccgggggagggtgttcctgcaaaacccacatcaaagcctacagccaaacaacacccatcaaagaatcccaaaacactgccttctgacaatgaggtcaggcctgcttctacttcccctaagattatttcccccacactgcctgctacggcttcgaaatcccttccttcaaccaatgagtccaagaccaatgcatgtggaaaagggcctcccagaaatggcgtctccaaaactgtggcagggggtaagtcccccaggctaaattgcagctttgacagtggtataaagccatcttccttcaagggaggtagcattagtttttcccttactgcctcttcttgctcttcttcagagggttcttctgactcatcttgcagccttgctgcaatgaaaaaggcggcttccttggagctctatgcacagagaaaactcaaaatcgcacaatatggaagaaagcagagctctccaaagcctgtgaaagtggccccagatgacatttccatgtcttctcctcccgaggaagccaagaagagatgcgggtggattacttctcaaagtgatccagcttatgttgcttttcatgatgaagaatggggtgtaccagttcatgatgataagaaactatttgagctacttgtgctatctggtgcattggcagaactcagctggccagctatactcagcaagagggacagctatagagaagtgttttcaggatttgatcctgttgttgtggcaaactatgatgaaaagaaaataaagtctcttaagtcaaactgcaacatactcttcaatgaagggaagcttcggggtattgtcgacaatgctaaaaacatccttaagattattgaggagtgtggatcatttgataagtattgctggggttttgttaatcataagtcaattgtcaataaatatagataccccagacaagttccagcaaaaattcccaaggcagaagtaatcagtaaggatctggtgaaaagagggttccgatttgttggccctacaatcatgtattctttcatgcaggtgacaggaatgacaaatgaccatcttgtgaactgttttagatatgaggagtgcaacatgcccttcagtgaacaacaatcagggtgtcacaagaaagattatgtagatgagactagcaaaaaggaagttgaaagattggtcacatctattgaaaattcaacccccttccaagattgtaatgaggtggcttga
>SESE_113496_OG0007634
---------------------------------------------------------------------------------------------------------------------------------------------------------------------------------------------------------------------------------------------------------------------------------------------------------------------------------------------------------------------------------------------------------------------------------------------------------------------------------------------------------------------------------atgtctggagcaactaaagtaagggccaccctaaacatagcagattcagaagggaggccggtccttcggcccgcagcaggtaacaacaccccatcttctccgggggagggtattcctgcaaaacccgcatcaaagcctacagccaaacaacacccatcaaagaatcccaaaacactgccttctgacaatgaggtcaagcctgcttctacttcccctaagatcatttcccccacactgcctgctacggcttcgaaatcccttccttcaaccaatgagtccaagaccaatgcatgtggaaaagggcctcccagaaatggcgtctccaaaagtgtggcaggg------------------------------------------------------------------------------------------------------------gagggttcttctgactcatcttgcagccttgctgcaatgaaaaaggcggcttccttggagctctatgcacagagaaaactcaaaatcgcacaatatggaagaaagcagagctctccaaagcctgtgaaagtggccccagatgacatttccatgtcttctcctcccgaggaagccaagaagagatgcgggtggattacttctcaaagtgatccagcttatgttgcttttcatgatgaagaatggggtgtaccagttcatgatgatatgaaactatttgagctacttgtgctatctggtgcattggcagaactcagctggccagctatactcagcaagagggacagctatagagaagtgttttcaggatttgatcctgttgttgtggcaaactatgatgaaaagaaaataaagtctcttaagtcaaacttcaacatactcttcaatgaagggaagcttcggggtattgtcgacaatgctaaaaacatccttaagattatcgaggagtgtggatcatttgataagtattgctggggttttgttaatcataagtcaattgtcaataaatatagataccccagacaagttccagcaaaaattcccaaggcagaagtaatcagtaaggatctggtgaaaagagggttccgatttgtcggccctacaatcatgtattctttcatgcaggtgacaggaatgacaaatgaccatcttgtgaactgttttagatatgaggagtgcaacatgcccttcagtgaacaacaatcagggtgtcacaagaaagattatgtagatgagactagcaaaaaggaagttgaaagattggtcacatctattgaaaattcaacccccttccaagattgtaatgaggtggcttga
>SESE_090219_OG0007634
---------------------------------------------------------------------------------------------------------------------------------------------------------------------------------------------------------------------------------------------------------------------------------------------------------------------------------------------------------------------------------------------------------------------------------------------------------------------------------------------------------------------------------atgtctggagcaactaaagtaagggccaccctaaacatagcagattcagaagggaggccggtccttcggcccgcagcagggaacaacaccccatcctctccgggggagggtgttcctgcaaaacccacatcaaagcctacagccaaacaacacccatcaaagaatcccaaaacactgccttctgacaatgaggtcaagcctgcttctacttcccctaagattatttcccccacactgcctgctacggcttcgaaatcccttccttcaaccaatgagtccaagaccaatgcatgtggaaaagggcctcccagaaatggcgtctccaaaagtgtggcagggggcaagtcccccaggctaaattgcagctttgacagtggcataaaaccatcttccttcaagggaggtagcattagtttttcccttactgcctcttcttgctcttcttcagagggttcttctgactcatcttgcagccttgctgcaatgaaaaaggcggcttccttggagctctatgcacagagaaaactcaaaatcgcacaatatggaagaaagcagagctctccaaagcctgtgaaagtggccccagatgacatttccatgtcttctcctcccgaggaagccaagaagagatgcgggtggattacttctcaaagtgatccagcttatgttgcttttcatgatgaagaatggggtgtaccagttcatgatgataagaaactatttgagctacttgtgctatctggtgcattggcagaactcagctggccagctatactcagcaagagggacagctatagagaagtgttttcaggatttgatcctgttgttgtggcaaactatgatgaaaagaaaataaagtctcttaagtcaaactgcaacatactcttcaatgaagggaagcttcggggtattgtcgacaatgctaaaaacatccttaagattattgaggagtgtggatcatttgataagtattgctggggttttgttaatcataagtcaattgtcaataaatatagataccccagacaagttccagcaaaaattcccaaggcagaagtaatcagtaaggatctggtgaaaagagggttccgatttgttggccctacaatcatgtattctttcatgcaggtgacaggaatgacaaatgaccatcttgtgaactgttttagatatgaggagtgcaacatgcccttcagtgaacaacaatcagggtgtcacaagaaagattatgtagacgagactagcaaaaaggaagttgaaagattagtcacatctattgaaaattcaacccccttccaagattgtaatgaggtggcttga
>Tyu0063580.1_OG0007634
----------------------------------------------------------------------------------------------------------------------------------------------------------------------------------------------------------------------------------------------------------------------------------------------------------------------------------------------------------------------------------------------------------------------------------------------------------------------------------------------------------------------------------------------------------------------------------------------------------------------------------------------------------------------------------------------------------------------------------------------------------------------------------------------------------------atgagtccaagacaaatgcagctggaaaaggacctctcagaaatggcgtctccagaagtgtgggagggggtaagt-ccccaggctgaattccagcttggactgtggcacaaaaccatcttgcttcaa-gggggtagcattagcttttctcttaatgcctcgtcttgctcttcttcagagggttcttctgactcatcttccagtctttctgcaatgaaaaaggcggcttcattggagctctatgcgcagaggaagctaaaaatcgcatcctatggaagaaagcagagctcatcaaagcttgtaaaagtggctccagatgacattcccatgccacctcctcccgaagaaaccaagaagagatgtggatggattacttctcaaagtgatccggtttatgttgcttttcatgatgaagaatggggtgaaccagttcacgatgacaagaaactatttgagcttcttgtcctatctggcacattggcggaactcagctggccagccatactcagtaagcgggatacttatagagaagtgtttttggggtttgatcctgtcattgtagcaaaatatgatgagaagaaaataaaatctctgaagtcaaatagcaacataatgttttgtgaagggaaacttcatggtgttgtggataatgctaaaaacatccttaagattattgaggagtgtggatcattcgacaactattgctggagttttgttaatcataagccaattgtcaataaatataaatacaccagacaagttccagtgaaaattcccaaggcagaagtaatcagtaaggatctggtgaaaagggggttccgatttgtggggcctacaatcatgtattctttcatgcaggtgacaggaatggcaaatgatcatcttgtgaactgttttagacatgaggaatgcaacatacttttcaacgagcagcaatcaggatatcacaagaaagatgatgtagatgagacttgcgaaaaagaacttgaaatattggtcacatcgattgaaaatacaacccctttccaagactctcatgaggtggcttaa
>Mgl0301390.1_OG0007634
atgtatgtgtgttggcagtttctttacgtgtatttcagttctagcgtggacttcttttacacaacttggccgtgtcttttgctcttccttaacgcatttccatcgggcttagagggtcattcagagtgggaagagcagacatctgattattatagctgttcgttagtggagaaaatagtggcaaaggttaatggtggacgggcaatgctgattagaatatgggcggggaaggctagatttcagaatgtggaagggcgtgaaatccagcgtaaaggaaacaaagtgcaggacaaacttttagaggacaatataagtgtgcttcaaactgaaagctccaagggtgatcagcatcaccaagtgggtattaacagagctctgaaacaggacatttttgaaagacacccagatcagcacacgcccaatccagtaaggaatttagcagaggatagtaccggtgaaggtgagtggaacttggaagacagttcttgtaatagcaaaagtgagagtctatccatgtctggagcaactaaagtaagggccaccctaaacatagcagattcagaagggaggccggtccttcggcccgcagcaggaaacaacaccccatcctctccgggggagggtgttcctgcaaaacccacatcaaagcctacagccaaacaacacccatcgaagaatcccaaaacaccaccttctgacaatgaggccaagcctgcgtctacttcccctaaggttatttcccccacactgcctgctacggcttcgaaatccctgcctttaaccaatgagtccaagaccaatgcatgtggaaaagggcctctcagaaatggcgtctccaaaagtgtggcagggggtaagtcccccaggctaaattgcagcttcgaccgtggcataaagccatcttccttcaaggggggtagcataagtttttctcttactgcctcttcttgctcttcttcagagggttcttctgactcatcttgtagccttgctgcaatgaaaaaggcggcttccttggagctctatgcacagagaaaactcaaaatcgcacaatatggaagaaagcagagctctccaaagcctgtgaaagtggccccagatgacatttctatgtcttctccccccgaggaagccaagaagagatgtgggtggattacttctcaaagtgatccagtttatgttgcttttcatgatgaagaatggggcgtaccagttcatgatgataagaaactatttgagctacttgtgctatctggtgcgttggcagaactcagctggccagctatactcagcaagagggacagctatagagaagtgttttcaggatttgatcctgttgttgtggcaaaatatgatgagaagaaaataaagtctcttaagtcaaactgcaacataatgttcaatgaagggaagctccgtggtattgttgataatgctaaaaacatccttaagattatcgaggagtctggatcatttgataactattgctggggttttgttaatcataagccaattgtcaataaatatagataccccagacaagttccagtaaaaattcccaaggcggaagtaatcagtaaggatctggtgaaaaggggtttccgatttgttggtcctacaatcatgtattctttcatgcaggtgacaggaatgacaaatgaccatctcgtgaactgttttagatatgaggagtgtaacatgcccttcaatgaacaacaatctgggtatcacaagaaagattatgtagatgagactagcaaaaaagaagttgaaagattggtcacatctattgaaaattcaacccccttccaagattgtaatgaggtggcttga

>SEGI_11536_OG0007640
atgtcgctgcgtgtgttgaatccaaatgcggagatcctgaacaaatccgcagctttgtacatgaacatcaatgccgccaagggcttgcaagacgttcttaagaccaatctcggccccaagggtaccattaaaatgcttgttggagggtctggggacattaagcttacaaaagatggaaacacccttttgaaagaaatgcaaattcagaacccaacagctattatgatagcaaggacagctgttgcacaggatgatataagtggtgatggtacaacatcaacagttctttttattggcgagctaatgaaacaatcagagcgttacataagtgaaggaatgcaccctcgtgtgcttgttgatggaattgaaattgcaaaaagagccacattggattttcttgagaaattcaaaactttggtaatcatggaaggaacaccagataaggagatgttaaaaatggtagcaaggacaacagttaggacaaagctttatgaagcccttgcagatcaactaactgacatcgttgtaaatgcggtgctttgcattcaaaaacctgaggaatcaattgatctatttatggtggaaattatgcatatgaggcataagtttgatgtagatacccgtctggttgaagggctggtccttgatcacggagctcgtcatccagacatgaagaagcgtgttgagaattgttatatactaacttgcaacgtatctttggaatatgaaaagagtgaagtaaatgcaggtttcttttactcgaatgctgagcagagggagaaaatggtaatagcagaaagaagacatgtagatgacaaagttcaaaagataattgatttaaagaagaaggtttgtgatggacatgacaagaatcttgttgtaatcaaccaaaaaggaatagaccccacttcacttgatatgctagcaaaagaagggattgtagctctaagaagagcaaagagacggaatatggagagactggtgcttgcttgtggtggtgatgctgttaattctgttgatgacttgactgaggatgtgcttggctgggcaggacttgtatatgagcatgtacttggggaagaaaagtatacctttgtggagaatgttaaaaatcctcactcatgtacaattcttatcaaagggccaaatgatcacactattgctcaaatcaaggatgctgtccgtgatggattgagggctgtcaaaaatacaattgaagatcaagctgttgttttgggtgcaggagcgtttgaagttgcagcaagtcagcatctcaaaaacactgttaagaaaactgttaaggggcgtgcacagctcggagttgaagcctttgctgatgctcttttagttgtgccaaaaactctagcagaaaattctggactagatactcaggatgtattgattgggctccaggctgaacacgacaaaggcaacattgttggtctaaatcatcatacaggagagcctatggatccatatatggagggtatttttgataattactccgtcaagcgtcaaattatcaattcaggccctatgattgcatcacagctacttctggtggatgaggtgatccgtgctggacgtaatatgcggaaaagctga
>SESE_062703_OG0007640
---------------------------------------------------------------------------------------------------------------------------------------------------------------------------------------------------------------------------------------------------------------------------------------------------------------------------------------------------------------------------------------------------------------------------------------------------------------------------------------------------------------------------------------------------------------------------------------------------------------------------------------------------------------------------------------------atgaagaagcgtgttgagaattgttatatactaacttgcaacgtatctttggaatatgaaaagagtgaagtaaatgcaggtttcttttactcgaatgctgagcagagggagaaaatggtagtagcagaaagaagacatgtagatgacaaagttcaaaagataattgacttaaagaagaaggtttgtgatggacatgacaagaatcttgttgtaatcaaccaaaaaggaatagaccccacttcacttgatatgcttgcaaaagaagggattgtagctctgagaagagcaaagagacggaatatggagagactggtgcttgcttgtggtggtgaggctgttaattctgttgatgacttgactgaggatgtgcttggctgggcaggactcgtatacgagcatgtgcttggggaagaaaagtacacctttgtggagaatgttaaaaaccctcactcatgtacaattcttatcaaagggccaaatgatcatactattgctcaaatcaaggatgcagtccgtgatggattgagggctgtcaaaaatacaattgaagatcaagctgttgttttgggtgcaggagcgtttgaagttgcagcaagtcagcatctcaaaaacactgtgaagaaaactgttaaggggcgtgcacagctcggagttgaagcctttgctgatgctcttttagttgtaccaaaaactctagcagaaaattctggactagatactcaggatgtattgattgggctccaggctgaacatgacaaaggcaacattgttggtctaaatcatcatacaggagagcctatggatccatatatggagggtatttttgataattactctgtcaagcgtcaaattatcaattcaggccctatgattgcatcacagctacttctggtggatgaggtgatccgtgctggacgtaatatgcggaaaagctga
>SESE_064770_OG0007640
atgtcgctgcgtgtgttgaatccaaatgcggagatcctgaacaaatccgcagctctgtacatgaacatcaatgccgccaagggcttgcaagacgttcttaaaaccaatctcggccccaagggtaccattaaaatgcttgttggagggtctggggacattaagcttacaaaagatggaaacacccttttgaaagaaatgcaaattcaaaacccaacagctattatgatagcaaggacagctgttgcacaggacgatataagtggtgatggtacaacctcaacagttctttttattggcgagctaatgaaacaatcagagcgttacataagtgaaggaatgcaccctcgtgtgcttgttgatggaattgaaattgcaaaaagagcgacattggattttcttgagaaattcaaaactttggtaatcatggaaggaacaccagataaggagatgttaaaaatggtagcaaggacaacagttaggacgaagctttatgaagcccttgcagatcaactaactgacattgttgtaaatgcagtgctttgcattcaaaaacctgaggaatcaattgatctatttatggtggaaattatgcatatgaggcataagttcgatgtagatacccgtctggttgaagggctggtccttgatcatggagctcgtcatccagacatgaagaagcgtgttgagaattgttatatactaacttgcaacgtatctttggaatatgaaaagagtgaagtaaatgcaggtttcttttactcgaatgctgagcagagggagaaaatggtagtagcagaaagaagacatgtagatgacaaagttcaaaagataattgacttaaagaagaaggtttgtgatggacatgacaagaatcttgttgtaatcaaccaaaaaggaatagaccccacttcacttgatatgctagcaaaagaagggattgtagctctgagaagagcaaagagacggaatatggagagactggtgcttgcttgtggtggtgaggctgttaattctgttgatgacttgactgaggatgtgcttggctgggcaggactcgtatacgagcacgtgcttggggaagaaaagtacacctttgtggagaatgttaaaaaccctcactcatgtacaattcttatcaaagggccaaatgatcatactattgctcaaatcaaggatgcagtccgtgatggattgagggctgtcaaaaatacaattgaagatcaagctgttgttttgggtgcaggagcgtttgaagttgcagcaagtcagcatctcaaaaacactgtgaagaaaactgttaaggggcgtgcacagctcggagttgaagcctttgctgatgctcttttagttgtgccaaaaactctagcagaaaattctggactagatactcaggatgtattgattgggctccaggctgaacatgacaaaggcaacattgttggtctaaatcatcatacaggagagcctatggatccatatatggagggtatttttgataattactctgtcaagcgtcaaattatcaattcaggccctatgattgcatcacagctacttctggtggatgaggtgatccgtgctggacgtaatatgcggaaaagctga
>SESE_026269_OG0007640
atgtcgctgcgtgtgttgaatccaaatgcggagatcctgaacaaatccgcagctctgtacatgaacatcaatgccgccaagggcttgcaagacgttcttaaaaccaatctcggccccaagggtaccattaaaatgcttgttggagggtctggggacattaagcttacaaaagatggaaacacccttttgaaagaaatgcaaattcagaacccaacagctattatgatagcaaggacagctgttgcacaggacgatataagtggtgatggtacaacctcaacagttctttttattggcgagctaatgaaacaatcagagcgttacataagtgaaggtatgcaccctcgtgtgcttgttgatggaattgaaattgcaaaaagagccacattggattttcttgagaaattcaaaactttggtagtcatggaaggaacaccagataaggagatgttaaaaatggtagcaaggacaacagttaggacgaagctttatgaagcccttgcagatcaactaactgacattgttgtaaacgcggtgctttgcattcaaaaacctgaggaatcaattgatctatttatggtggaaattatgcatatgaggcataagttcgatgtagatacccgtctggttgaagggctggtccttgatcatggagctcgtcatccagacatgaagaagcgtgttgagaattgttatatactaacttgcaacgtatctttggaatatgaaaagagtgaagtaaatgcaggtttcttttactcgaatgctgagcagagggagaaaatggtagtagcagaaagaagacatgtagatgacaaagttcaaaagataattgacttaaagaagaaggtttgtgatggacatgacaagaatcttgttgtaatcaaccaaaaaggaatagaccccacttcacttgatatgcttgcaaaagaagggattgtagctctgagaagagcaaagagacggaatatggagagactggtgcttgcttgtggtggtgaggctgttaattctgttgatgacttgactgaggatgtgcttggctgggcaggactcgtatacgagcatgtgcttggggaagaaaagtacacctttgtggagaatgttaaaaaccctcactcatgtacaattcttatcaaagggccaaatgatcatactattgctcaaatcaaggatgcagtccgtgatggattgagggctgtcaaaaatacaattgaagatcaagctgttgttttgggtgcaggagcgtttgaagttgcagcaagtcagcatctcaaaaacactgtgaagaaaactgttaaggggcgtgcacagctcggagttgaagcctttgctgatgctcttttagttgtaccaaaaactctagcagaaaattctggactagatactcaggatgtattgattgggctccaggctgaacatgacaaaggcaacattgttggtctaaatcatcatacaggagagcctatggatccatatatggagggtatttttgataattactctgtcaagcgtcaaattatcaattcaggccctatgattgcatcacagctacttctggtggatgaggtgatccgtgctggacgtaatatgcggaaaagctga
>Tyu0293610.1_OG0007640
------------------------------------------------------------------------------------------------------------------------------------------------------------------------------------------------------------------------------------------------------------------------------------------------------------------------------------------------------------------------------------------------------------------------------------------------------------------------------------------------------------------------------------------------------------------------------------------------atggtcgaaattatgcacatgagacataagtttgatgtagacacccgtctggttgaagggctggtccttgatcatggagctcgccatccagacatgaagaagcgtgttgagaattgttacatactcacttgtaatgtatctctggaatatgaaaagagtgaagtaaatgcgggtttcttttactcgaatgcagagcagagggagaaaatggtaatagcagaaagaagacaagtagatgagagaattcaaaagataatagacttgaagaagaaggtttgtgagggaactgacaagaatctagttgtaatcaaccagaaaggaatagaccctccttcgcttgatcttctagcaaaagaagggattttagctctcaggagagcaaagaagcggaatatggagagattggtgcttgcttgtggtggcgaggctgttaattctgttgatgacctgactccggatgtgcttggttgggcaggacttgtatatgaacatgtgcttggggaagaaaagtacacctttgtggagaatgttaagaacccttactcatgtacaattcttattaaaggcccaaatgatcatactattgctcaaatcaaggatgctgtccgtgatgggttgagggctgtcaaaaacaccattgaagatcaagcagttattctgggtgcaggagcatttgaagttgcagcaagtcagtatctgaaaaacactgttaaaaagactgtaaaggggcgcgcacagcttggggttgaagcctttgctgatgctcttttagttgtgccaaaaactctagctgaaaattctgggttggatactcaggatgtattgattggactccaggctgagcatgacaaaggaaacattgttggtttaaatcatcatacaggagaaccaatggacccatatatggagggtatttttgataattactctgtcaagcgccaaattatcaattcaggccctatgattgcatcgcagctacttctggtggatgaggtgatccgtgctggacgtaatatgcggaaaagctga
>Mgl0223030.1_OG0007640
------------------------------------------------------------------------------------------------------------------------------------------------------------------------------------------------------------------------------------------------------------------------------------------------------------------------------------------------atgcaccctcgtgtgcttgttgatggaattgaaattgcaaaaagagccacattggattttcttgagaagttcaaaactttggtgatcatggaaggaacaccagataaggagatgttaaaaatggtagcaaggacaacagtcaggacaaagctttatgaagctcttgcagatcaactaacagacattgttgtaaatgcggtgctttgcattcaaaaacctgaggaatcaattgatctatttatggtggaaattatgcatatgaggcataagtttgatgtagatacccgtctggttgaagggttggttcttgatcatggagctcgtcatccagacatgaagaagcgtgttgagaattgttatatactaacttgcaacgtatctttggaatatgaaaagagtgaagtaaatgcaggtttcttttactcgaatgctgagcagagggagaaaatggtagtggcagaaagaagacatgtagatgacaaagttcaaaagataattgacttaaagaagaagatttgtgacggacaagacaagaatcttgttgtaatcaaccaaaaaggaatagaccccacttctcttgatatgctagcaaaagaagggattgtagctctgagaagagcaaagagacggaatatggagagactggtgcttgcttgtggtggtgaggctgttaattctgttgatgacttgactccggatgtgcttggctgggcaggacttgtatatgagcatgtgcttggggaagaaaagtacacctttgtggagaatgttaaaaaccctcactcatgtacaattcttatcaaagggccaaatgatcatactattgctcaaatcaaggatgcagtccgtgatggattgagggctgtcaaaaatacaattgaagatcaagctgttgttttgggtgcgggagcgtttgaagttgcagcaagtcagcatctcaaaaacactgtgaagaaaactgttaaggggcgtgcacagcttggagttgaagcctttgctgatgctcttttagttgtgccaaaaactctagcagaaaattccggactagatactcaggatgtattgattgggctccaggctgaacatgacaaaggcaacattgttggtctaaatcatcaaacaggagaacctatggatccatatatggagggtatttttgataattactctgtcaagcgtcaaattatcaattcaggccctatgattgcatcacagctacttctggtggatgaggtgatccgtgctggacgtaatatgcggaaaagttga

>SEGI_00762_OG0007654
---------------------------------------------------------------------atggaaaactcaggatgggcagacattctcaagagctgcaatggagcagtacccacacaggatttcggctctgcagaacagtttatggatctctcatggcaagggcaaggagga---------------------tctgttgttgtcaatgatttactgggttttgacagtaaagttgaaacaatttttagatctgcatctcagggatctcatgaagagcatatggaacagatga---------tgggaggaggaggagaattgcttgaatatggccagattttgcaggaaggacggccagaaa------------catgttcaaaaaa------tattccttctgagataatgttggattcctgcgaagtgcagccacccaaaacaggccgtagaacacatgttcaaagggtaaaccatattttggcagagaggcagagaagagaggagatgaatgagaaattctcaatactacgttccttcattcccaagtccatcaaggcaagtcatatttcctgctcctttgatatcaggtttgaaaacgaatgctttgagaccataaactatgttgtagagatggaaagaactctagaaaagttgagagcctgcaaagccaaacaccaagcctcttccccacctgccaagctaagaaaatctggagcttctgatgcattccagaaattgaatattactagctatgagcc------caatgttaatgaagaatcaaagatgattagagcacaatggaaatcagggcaggtagaagttcaagaattaggtagtcatgcagtgataaagattaccgacaaatggaaaagagggattgtaatgcaaattcatcttgcattggaagagtgcaaagtggatgtgctccaatcaaatgtaacaaccattggggacaacatagtgcaattcaccaccatacaagtggggaaggagagacctaagagggaggaggcgg--agggagtggaggatagagggtggtggcagaggatccagagagagagggggtggaggatcgagggagggagaaacccaagaggaggagaggaggaggaggaggacagaggggagaggacccgagagacagagggcaggaagacgagtggagtggagagaccaaagagaggagggagtggaggaaaaaagatagagccggcgctcacagtgcaaatcctactgccaccaggcggccacccaccggccgctccgtcgagcggtgctcagcccacccgccaccgggtccacccagcccccgtggcccttctgtgctccaccccagtcatatggaggactggggactacccgctagcccctgagggcttcaatctgcagcagcggtcgtatgggcgaccaggggctctgccccagccccctgtccgccaacccctggtcgcatgcaggaccaggggcccatttttttag
>SESE_091690_OG0007654
---------------------------------------------------------------------atggaaaactcaggatgggcagacattctcaagagctgcaatggagcagtacctacacaggatttcggctctgcagaacagtttatggatctctcatggcaagggcaaggagga---------------------tctgttgatgtcaatgatttactgggttttgacaataaagttgaaacaatttttggatctgcatctcagggatctcatgaagagcatatggaactgatg------------ggaggaggaggagaattgcttgaatatggccagattttgcaggaaggacggccagaaa------------catgtttagcaag------tattccttctaagataatgttggattcctgcgaagtgcagccacccaaaacaggccgtagaacacatgttcaaagggtgaatcatattttggcagagaggcagagaagagaggagatgaatgagaagttctcaatactacgttccttcattcccaagtccatcaagagagacaa----------------ggcatctattgtggca-----------gagactattaactatgttgtagagatggaaagaactctagaaaagttgagagcctgcaaagccaaacaccaagcttcttccccacctgccaagctaagaaaatctggagcttctgatgtattccagaaattgaatattactagctgtgaacc------caatgataatgaagaaccaaagatgactagagcacaatggaaatcagggcaggcagaagttcaggaattaggcagtcatgcagtg---aagattaccgacaaatggaaaagagggattgtaatgcaaattcatcttgcattggaggagtgcaaagtggatgtgctccaatcaaatgtaacaacaattggggacaacatagtgcagttcaccaccatacaagtacataaaa--------------------------------------------------------------------------------------------------------------------------------------------------------------------------------------------------------------------------------------------------------------------------------------------------------------------------------------tccttct---------------------------------------------------------------------------------------------------------------------------------------------------actctactaa
>SESE_078079_OG0007654
---------------------------------------------------------------------atggaaaactcaggatgggcagacattctcaagagctgcaatggagcagtacctacacaggatttcggctctgcagaacagtttatggatctctcatggcaagggcaaggagga---------------------tctgttgatgtcaatgatttactgggttttgacaataaagttgaaacaatttttggatctgcatctcagggatctcatgaagagcatatggaactgatgggaggaggaggaggaggaggaggagaattgcttgaatatggccagattttgcaggaaggacggccagaaa------------catgtttagcaag------tattccttctgagataatgttggattcctgcgaagtgcagccacccaaaacaggccgtagaacacatgttcaaagggtgaatcatattttggcagagaggcagagaagagaggagatgaatgagaagttctcaatactacgttccttcattcccaagtccatcaagagagacaa----------------ggcatctattgtggca-----------gagactataaactacgttgtagagatggaaagaactctagaaaagttgagagcctgcaaagccaaacaccaagcttcttccccacctgccaagctaagaaaatctggagcttctgatgcattccagaaattgaatattactagctgtgagcc------caatgttaatgaagaaccaaagatgattagagcacaatggaaatcagggcaggtagaagttcaggaattaggtagtcatgcagtgataaagattaccgacaaatggaaaagagggattgttatgcaaattcatcttgcattggaggagtgcaaagtggatgtgctccaatcaaatgtaacaacaattggggacaacatagtgcagttcaccaccatacaaatgaatccaggtgtgactacaagtgtgactacaactatcaagacaatagtagatgcaattgaaaaggcttccactaagaa--------------------------------------------------------------------------------------------------------------------------------------------------------------------------------------------------------------------------------------------------------------------------------------------------------------------------------------------------------------------------------------------------------------------------atgtgtttaa
>SESE_120584_OG0007654
---------------------------------------------------------------------atggaaaactcaggatgggcagacattctcaagagctgcaatggagcagtacctacacaggatttcggctctgcagaacagtttatggatctctcatggcaagggcaaggagga---------------------tctgttgatgtcaatgatttactgggttttgacaataaagttgaaacaatttttggatctgcatctcagggatctcatgaagagcatatggaactgatgggaggaggaggaggaggaggaggagaattgcttgaatatggccagattttgcaggaaggacggccagaaa------------catgtttagcaag------tattccttctgagataatgttggattcctgcgaagtgcagccacccaaaacaggccgtagaacacatgttcaaagggtgaatcatattttggcagagaggcagagaagagaggagatgaatgagaagttctcaatactacgttccttcattcccaagtccatcaagagagacaa----------------ggcatctattgtggca-----------gagactataaactacgttgtagagatggaaagaactctagaaaagttgagagcctgcaaagccaaacaccaagcttcttccccacctgccaagctaagaaaatctggagcttctgatacattccagaaattgaatattactagctgtgagcc------caatgttaatgaagaaccaaagatgactagagcacaatggaaatcagggcaggtagaagttcaggaattaggtagtcatgcagtgataaagattaccgacaaatggaaaagagggattgttatgcaaattcatcttgcattggaggagtgcaaagtggatgtgctccaatcaaatgtaacaacaattggggacaacatagtgcagttcaccaccatacaaatgaatccaggtgtgactacaagtgtgactacaaccatcaaaacaatagtagatgcaattgaaaaggcttccactaagaa--------------------------------------------------------------------------------------------------------------------------------------------------------------------------------------------------------------------------------------------------------------------------------------------------------------------------------------------------------------------------------------------------------------------------atgtgtttaa
>Tyu0228860.1_OG0007654
atgcagtggctatgtaaagccgggatccatggctacctgcattgcataatgatttcttccacttacaccatggaaaattcaggatgggaagacatactcaacagttgcaatggagtagtacccacgttggactttggctctgcagaacaatttatggatttttcatggcaggggcaggggcaggggcaagaaagatgtatttattctaccaatttgaatgattttgtgggttttgatgatagagttcagacaatgtttggatgtgcagtgcagtccaattatggatctcatgaagagcagatga---------ttgcaggaggagg---attccctgactatggtcaagttttgcatgaagaacagggagtagctgcatgcacttcctctttaacaagttcaaatatttcgcccaccatgatgttggaatccactgaagtgcagccacccaaaataggtcgcagaacacatgctcaaagggcgaaccatattttggcagagaggcagaggagagaggagatgaatgaaaagttttcaatactgcg---------------------------------------------------------------------------agagactatagattatgttaaaaagatagaaagaactcttgaaaagctgagagcctgcaaagcccaacgccaagcttctcctagacctgccaagctaagagaatctggggcctcccatgcatttcagaaattggatatcccaaactgcgaacctgctgttaatgttgctgaagaaccaaaatcaattagagcgcaatggaaatcagggaaggtggaaattgaggattttgggggccatgcggtgataaagattaccagtaaatggaaaagaaggcttgcaatgcaaattcatgttgcattggaggaatgcaaagtagatgtgcttcaatcaaacgtaacaacagttggggacaacataatacagttcaccactatacaagttaatgatc----------------------------------------------------------------------------------------------------------------------------------------------------------------------------------------------------------------------------------ttcacaatgc-------------------------------------------------------------------------------------------------------------------------------------------------------------------------------------------------------------------------------------------------------tgattaa
>Mgl0030340.1_OG0007654
---------------------------------------------------------------------atggaaaactcaggatgggcagacattctcaagagctgcaatggagcagtacccacacaggatttcggctctgcagaacagtttatggatctctcatggcaagggcaaggagga---------------------tctgttgatgtcaatgatttactgggttttgacaataaagttgaaacaatttttggatctgcatctcagggatctcatgaaaagcagatggaacagatga---------tgggaggaggaggagaattgcttgaatatggccagattttgcaggaaggacgaccagaaa------------catgtttaacaag------cattccttctgagataatgttggattcctgcgaagtgcagccacccaaaacaggccgtagaacacatgttcaaagggtgaatcatattttggcagagaggcagagaagagaggagatgaatgagaagttctcaatactacgttccttcattcccaaatccatcaaggcaagtcatagagacaa-------ggcatctattgtggca-----------gaaactataaactatgttgtagagatggaaagaactctagaaaagttgagagcctgcaaagccaaacaccaagcttcttccccacctgccaagctaagaaaatctggagcttctgatgcattccagaaattgaatattgctagctgtgagcc------caatgttaatattgttgaagaatcagttgag---------------------------------------------tatttcatgtcaaccctt----------------------ttgtattgcaggctttgcttacattg-------------------------------------------------------------------------------------------------------------------------------------------------------------------------------------------------------------------------------------------------------------------------------------------------------------------------------------------------------------------------------------------------------------------------------------------------------------------------------------------------------------------------------------------------------------------------------------------------a

>SEGI_20526_OG0007655
atggaca---aacggctggataggaggttgcttaggttgagaatagttaatgctgatctgagggttaagataagaattcatcaaacagcgtggttggattttcttgag------gttcttggtaatgaaggctttgctttgtgtggtgcttcagctggacttgcacacaagtactaccatttccatctaggtatccttattcctaacaatggatacatgggcttacaagaagaagccttttggttgacccctcatttcctgtacattatactcaactgcatcattctaaccatagctgttacttcaagcttgcaccataatcccaaaaaagaaggcgatctttatgatttagcagcccgccatcataacgtcaaggaacagcactcaccaccaccagaaataagctatcatcaataccaacatcatcatgagcctcacaccgctttccatgatgaaggccccacttcttatgcgttggttccaggagaaaaccctttcctatcaagcacacccactaaggttgaggatgatgat------gaggactgtaactacattgccagatccaactggtctccacttccagaacagagctctacatcgacatcttcatgcataacaacaactgccgacgacaagcctctggcttcagcaaggtttacccacaagaagtcttccaaggcaagcccagatacaaaaacatctccccttagtaggattgctcgctctaagaaggaagaaactctggaatacacatggaaaaccattacagaaggccggcatcctcctctggcccgccatctccgtaaatcagagacatgggacataaccccaaaggcagtaaatgcagacctttcttcttcctcagccctcagaaagtctcagacggtgagacaacgcggggtggaggactcgcctgcttcttctgcctctgcttcaccagcaaagcatagcatgaaaagagagccttctctcagccaagatgagcttaatagacgcgtggaggccttcatttctaagttcaataatgagataaggttgcagaggcaaaactcgtttcaaagttacacggagatgattaaccggagcaaccagtga
>SESE_142070_OG0007655
atggata---catgggttcacaagaag-------------------------------------------------------aagccttgtggtcaaaatcgtctgaaaacagcattccttctgcttaaactctcgttctttgccgtgggttttatatcctttatcaaatttggggttccatctctccagcatttcatattccagacagttccttcac--tttggttatccttctccagttggttgacccctcatttcctctacattatactcaactgcatcattctaaccatagctgttacttcaagcttgcaccataatcccaaaaaagaaggcgatctttatgatttagcagcccgccatcataacgtcaaggaacagcacccaccaccaccagaaataagctatcatcaataccaacatcatcatgagcctcacaccgctttccatgatgaaggccccacttcttatgcgttggtcccaggagaaagccttttcctatcaagcacactcactaaagttgaggatgatgat------gatgactgtaactacattgccagatccaactggtcttcacttccagaacagagctctatatcgacatcttcatgcataacaacaactgtggaggacaagcctctggcttcagcaaggtttacccacaagaagtcttccaaggcaagcccagatacaaagacatctcccctcagtaggattgctcgccccaagaagggagaaactctggaatgcacatggaaaaccattacagaaggtcggcatccccctctggcccgccatctccgtaaatcagagacatgggacataaccccaaaagcagtaaatgcagagctttcttcttccccagccctcaaaaagtctcagacggtgagacaacgcggggtggaggactcgcctgcttcttctgcctctgcttccccagcaaggcatagcatgaaaagagaaccttctctcagccaagatgagcttaatagacgcgtggaggccttcatttctaagttcaataatgagataaggttgcagaggcaaaactcgtttcaaagttacacggagatgattaaccggagcaaccagtga
>SESE_144950_OG0007655
atggata---catgggttcacaagaag-------------------------------------------------------aagccctgtggtcaaaatcgtctgaaaacagcattccttctgcttaaactctcgttctttgccgtgggttttatatcctttatcaaatttggggttccatctctccagcatttcatattccagacagttccttcac--tttggttatccttctccagttggttgacccctcatttcctctacattatactcaactgcatcattctaaccatagctgttatttcaagcttgcaccataatcccaaaaaagaaggcgatctttatgatttagcagcccgccatcataacgtcaaggaacagcacccaccaccaccagaaataagctatcatcaataccaacatcatcatgagcctcacaccgctttccatgatgaaggccccacttcttatgcgttggtcccaggagaaagccctttcctatcaagcacacccactaaggttgaggatgatgatgatgacgatgactgtaactacattgccagatccaactggtcttcacttccagaacagagctctacatcgacatcttcatgcataacaacaactgtggaggacaagcctctggcttcagcaaggtttacccacaagaagtcttccaaggcaagcccagatacaaagacatctcccctcagtaggattgctcgccccaagaagggagaaactctggaatgcacatggaaaaccattacagaaggtcggcatccccctctggcccgccatctccgtaaatcagagacatgggacataaccccaaaagcagtaaatgcagagctttcttcttccccagccctcaaaaagtctcagacggtgagacaacgcggggtggaggactcgcctgcttcttctgcctctgcttccccagcaaggcatagcatgaaaagagaaccttctctcagccaagatgagcttaatagacgcgtggaggccttcatttctaagttcaataatgagataaggttgcagaggcaaaactcgtttcaaagttacacggagatgattaaccggagcaaccagtga
>SESE_126712_OG0007655
atggata---catgggttcacaagaag-------------------------------------------------------aagccctgtggtcaaaatcgtctgaaaacagcattccttctgcttaaactctcgttctttgccgtgggttttatatcctttatcaaatttggggttccatctctccagcatttcatattccagacagttccttcac--tttggttatccttctccagttggttgacccctcatttcctctacattatactcaactgcatcattctaaccatagctgttatttcaagcttgcaccataatcccaaaaaagaaggcgatctttatgatttagcagcccgccatcataacgtcaaggaacagcgcccaccaccaccagaaataagctatcatcaataccaacatcatcatgagcctcacaccgctttccatgatgaaggccccacttcttatgcgttggtcccaggagaaagccctttcctatcaagcacacccactaaggttgaggatgatgatgatgacgatgactgtaactacattgccagatccaactggtcttcacttccagaacagagctctacatcgacatcttcatgcataacaacaactgtggaggacaagcctctggcttcagcaaggtttacccacaagaagtcttccaaggcaagcccagatacaaagacatctcccctcagtaggattgctcgtcctaagaagggagaaactctggaatgcacatggaaaaccattacagaaggtcggcatcctcctctggcccgccatctccgtaaatcagagacatgggacataaccccaaaagcagtaaatgcagagctttcttcttccctagccctcagaaagtctcagacggtgagacaacgcggggtggaggactcgcctgcttcttctgcctctgcttccccagcaaggcatagcatgaaaagagaaccttctctcagccaagatgagcttaatagacgcgtggaggccttcatttctaagttcaataatgagataaggttgcagaggcaaaactcgtttcaaagttacacggagatgattaaccggagcaaccagtga
>Tyu0231350.1_OG0007655
atggatatttcctcggctcacaagaag-------------------------------------------------------taccccagtgctcagaatcctctgagaacagcattcctcctgctcaagctctcattcttggcactgggttttctcacttttatccacttctgtgttccattactccaccacttcgtattccatagagtaccttcac--tctggctatccttgtccagttggttaacccctcacttcctgtacatcatactcaactgcatcatcttaaccattgccgtcacttcaagcttgcaacagaagctcaaaacaggcgacgatgatgacgattcaatgtcccacc---------tcaaggaacaacgcccaccaccgccagagataaactatcaccaataccagcatcatcatcagccacacactgtgtatcatgatgaagccctca---------catcggtccccgcagaaacccatttcctttcgagcacgccc-ctaagattgagtatgatgat------gaggacggtaacttcattgccagatccaactggtgtacacttacagaacagaggtctccttcatcaattt--ttttgcgtgacaagtgttgaggataagcctctggtttcggcaaggttcacccacaagaagttttccaaggcgagcccagatacaaagacatctcccctcagtaggatagctcgtcctaagaaggctgaaactctggaatgcacatggaaaaccattacagaaggtcggcatcctcctttggctcgtcatcttcgtaaatcagaaacatgggacgttgccccaaaagtagtcagtgcagagctgtcttcttctccggctcttagaaagtctcaaacagtgagacaacttggggtggaggattc-cctgcttcttctgcttctgcttccccagcaaggcatagcttga--------------------------------------------------------------------------------------------------------------------------------------------
>Mgl0030360.1_OG0007655
atggata---catgggctcacaagaag-------------------------------------------------------aaaccctgtgctcaaaatcgtctgaaaacagcattccttatgtttaaactctcattctttgccgtgggttttatatcctttatcaaatttgggattccatctgtccagcatttcattttccagacagttccttcac--tttggttatccttctccagttggttgacccctcatttcctgtacattatactcaactgcatcattctaaccatagctgttacttcaagtttgcaccataatcccaaaagagaaggcgatccttatgctttagcagcccgccatcataacatcaaggaacagcacccaccaccactagaaataagctatcatcaataccaacatcatcatgagcctcacaccgcttttcatgatgaaggccccacttcttatgcgttggtcccaggagaaagctctttcctaccaagcactcccactaaggttgaggatgatgat------gaggactgtaactacattgccagatccaactggtctccacttccggaacagagctcttcatcgacatcttcatgcataacgataactgttgaggacaagcctctggcttcagcaaggtttaaccataagaagtcttccaaggcaagcccagatacaaagacatctcccctcagtaggattgctcgccctaagaagggagaaactctggaatgcacatggaaaaccattacagaaggccggcatcctcccttggctcgccatctccgtaaatcagagacatgggacataaccccaaaggcagtacatgcagagctttctgctttcccagccctcagaaagtctcagacggtgagacaacgcggggtggaggactcgcctgcttcttctgcctctgcttccccagcaaggcatagcatgagaagggatccttctctcagccaagatgagcttaatagacgcgtggaggccttcatttctaagttcaataatgagataaggttgcagaggcaaaactcgtttcaaagttacatggagatgattaaccggagcaattag---

>SEGI_12643_OG0007666
a---------------------------------------------------------------------------------------------------------------------------------------------------------------------------------------------------------------------------------------------------------------------------------------------------------------------------------------------------------------------------------------------------------------------------------------------------------------------------------------------------------------------------------------------------------------------------------------------------------------------------------------------------------------------------------------------------------------------------------------------------------------------------tgaaaaatcataaatctacacattg---ccacttaatagttttactttttacacaggtcaatcgcataactcatcgattgcgcccagtacggagatgtgttgatgagaaaagttcttttgccatttgggaatggtgggaagaagagaggagtcaatggcacaaatacaatgattatcttacaaaaaagtttgaagcagcatggaacaactgcatggctagccagacaagtcactgggtgaattgtccagctggtgttttctttaaattgaatggtcgaaagtattccattctatttgaagcagatgcaatgcaatgtaatattaaaaattcaaattgtaggaatgttcgaagatgtgcatatttttcagatcagttgtcgaacatccagcctgttaatatggattattatcaggatttaaatggaactttacatggacaggttatcagaaatgaacaagatcagtccagccaacatcaagtgcatcctgaatatgattcttactccaactctgatgatgatgaagagtgttctatttgtctttgcagcttgcatgaaggaaaagtcattgaactggtgaaatgtcaccatttctttcacagaaaatgtattgagcaatggttcaaaacatgtcccacttgcccacaatgtttggcagtttatgatgtgatcacaggaaatcagccaccaggggacatgagtgttcgttatatttcttttagtagtaaagaggctgagaatggaatcgaaggatatccaggtgctgatatcattgaaattacttacagattttccaatggaattcagacctcgaggaattcag----gaaaagaatgtacggcagatggactcttgccgacaaccattgctcggagaatggtgtggaatggtatctcgcaggcatatggatttcccctggctgtacagtgtactgagctgatagtgcaatgcgctagacattacaacccgcaagaaagacaaatcattgcgcttgatggaagaattttagcacacctcggagagttggctatccaagaagcgtttggtattcccaactaccactggacctcatataagacttgggaagatgcaaggaaacttttcaaagaccgaagggatcagtgtgctaccaatctcaacaaggagtggttggagaagccaaggccttctctaaagaagatgcccaagaaattacgtcggacagatttcaaggaagattatggcgacattattttgctattgaatagtgttgacgtgtgttttatgacaacaccaacacagaataaaatgtccaacggtcactctattctctcttga
>SESE_059751_OG0007666
atgggctcggcgctgtccaaccagatttcaactacaagtgcggggctagattccaactcggcacctgcgtttgagtggcaatggcaaactgatgatttgctgtggcgttcatatagcgaggcgtgcagcgctgccatcgaggcggcacgcttggaggggcgctcctcccttgagatcaaggcgttcccagcttcgacttccacgcacttgattttctttcagcaacaacttctacgccaggtcaatcttaagacttatagggggcgcccagtaagaagacgtattgaagagcaaagtttaactgctgtttgggaatggtggcaagaagagaaaggtcaatggcatgaatatggaagtaagctgacttcaaagtttgaagcagcatggatgaattgcgttgataatcagaaattgggaagacaggattgtccggctggtgtattgttcaatttaaaaggtcgaacatattctatcctgtttgaagctgaagcagtgcagtgcaatgtgaaaacttcttttcacaggaatgttcgtagacgttcatgtttgcaaaaccaaacatcatctaattgtgatgcaaattcacatttaaacataaattcaaacttagccagcaatgattcaacattggaaattggatggcagtggcaaactaatgatttacgttggtgtccttacaaccctgtacgcagtgctgcaattgaatctgcccatgctaatggtcaagtatctgttcagattagtctattgcaaggcaccagtccaactcactgtgtttacttcaagaatcaagtgcttagccaggtcaatcgcataactcatcgactgcgcccagtacggagatgtgttaatgggaaaagctcttttgccatttgggaatggtgggaagaagagagaagtcaatggcacaaatacaatgattatcttacaaaaaagtttgaagcagcatggaacaactgcatggctagccagacaagtcactgggtgaattgtccagctggtgttttctttaaattgaatggtcgaaagtattccattctatttgaagcagatgcaatgcaatgtaataataaaaattcaaattgtaggaatgttcgaagatgtgcatatttttcagatcagttgtcaaacatccagcctgttaatatggattatgatcaggatttaaatggaactttacacggacaggtaatcagaaatgaacaagatcagtccagccaacatcacgtgcatcctgaatatgattcttactccaactctgatgatgatgaagagtgttctatttgtctttgcagcttgcatgaaggaaaagtcattgacctggtgaaatgtcaccatttctttcacagaaaatgtattgagcaatggttcaaaacatgtcccacttgcccacaatgtttggcagtttatgatgtgatcacaggaaatcagccaccaggggacatgagtgttcgttatatttcatttagtagtaaagaggctgagaatggaattgaaggatatccaggtgttgatatcattgaaattacttacagattttccaatggaattcaggtaatgg-----------------------------------ccatgtattgctt---------------------------------------------------------------------------------------------------------------------ccagtataggagcttggcatgg--------------------------------------------------------------------------------------------------------------------------------------------------------------------------------------------------------------------------------------------------------------------------------------------------------------------------taa
>SESE_067159_OG0007666
atgggctcggcgctgtccaaccagatttcaactacaagtgcggggctagattccaactcggcacctgcgtttgagtggcaatggcaaactgatgatttgctgtggcgttcatatagcgaggcgtgcagcgctgccatcgaggcggcacgcttggaggggcgctcctcccttgagatcaaggcgttcccagcttcgacttccacgcacttgattttctttcagcaacaacttctacgccaggtcaatcttaagacttatagggggcgcccagtaagaagacgtattgaagagcaaagtttaactgctgtttgggaatggtggcaagaagagaaaggtcaatggcatgaatatggaagtaagctgacttcaaagtttgaagcagcatggatgaattgcgttgataatcagaaattgggaagacaggattgtccggctggtgtattgttcaatttaaaaggtcgaacatattctatcctgtttgaagctgaagcagtgcagtgcaatgtgaaaacttcttttcacaggaatgttcgtagacgttcatgtttgcaaaaccaaacatcatctaattgtgatgcaaattcacatttaaacataaattcaaacttagccagcaatgattcaacattggaaattggatggcagtggcaaactaatgatttacgttggtgtccttacaaccctgtacgcagtgctgcaattgaatctgcccatgctaatggtcaagtatctgttcagattagtctattgcaaggcaccagtccaactcactgtgtttacttcaagaatcaagtgcttagccaggtaaatggt--------------------------------------------------------------------------------------------------------------------------------------------------------------------------------------------------------------------------------------------------------------------------------------------------------------------------------------------------------------------------------------------------------------------------------------------------------------------------------------------------------------------------------------------------------------------------------------------------------------------------------------------------------------------tactgtttttag--------------------------------------------------------------------------------------------------------------------------------------------------------------------------------------------------------------------------------------------------------------------------------------------------------------------------------------------------------------------------------------------------------------------------------------------------------------------------------------------------------------------------------------------------------------------------------------------------------------------
>SESE_122326_OG0007666
atgggctcggcgctgtccaaccagatttcaacaagaagtgcggggctagattccaactcggcacctgcgtttgagtggcaatggcaaactgatgatttgctgtggcgttcatatagcgaggcgtgcagcgctgccatcgaggcggcacgcttggaggggcgctcctcccttgagatcaaggcgttcccagcttcgacttccacgcacttgattttctttcagcaacaacttctacgccaggtcaatcttaagacttatagggggcgcccagtaagaagacatattgaagagcaaagtttaactgctgtttgggaatggtggcaagaagagaaaggtcaatggcatgaatatggaagtaaactgacttcaaagtttgaagcagcatggatgaattgcgttgataatcagaaattgggaagacaggattgtccggctggtgtattgttcaatttaaaaggtcgaacatattctatcctgtttgaagctgaagcagtgcagtgcaatgtcaaaacttcttttcacaggaatgttcgtagacgttcatgtttgcaaaaccaaacatcatctaattgtgatgcaaattcacatttaaacataaattcaaacttagccagcaatgattcaacattggaaattggatggcagtggcaaactaatgatttacgttggtgtccttacaaccctgtatgcagtgctgcaattgaatcggcccatgctaatggccaagtatctgttcagattagtctattgcaaggcaccagtccaactcactgtgtttacttcaagaatcaagtgcttagccaggtaaatggt--------------------------------------------------------------------------------------------------------------------------------------------------------------------------------------------------------------------------------------------------------------------------------------------------------------------------------------------------------------------------------------------------------------------------------------------------------------------------------------------------------------------------------------------------------------------------------------------------------------------------------------------------------------------tactgtttttag--------------------------------------------------------------------------------------------------------------------------------------------------------------------------------------------------------------------------------------------------------------------------------------------------------------------------------------------------------------------------------------------------------------------------------------------------------------------------------------------------------------------------------------------------------------------------------------------------------------------
>Tyu0306680.1_OG0007666
------------------------------------------------------------------------------------------------------------------------------------------------------------------------------------------------------------------------------------------------------------------------------------------------------------------------------------------------------------------------------------------------------------------------------------------------------------------------------------------------------------------------------------------------------------------------------------------------------------------------------------------------------------------------------------------------------------------------------------------------------------------------------------------------------------------------------------------------------------------------------------------------------------------------------------------------------------------------------------------------atggctagccggacaagtcacggggtgaattgtccagctggtgttttctttaaattgaatggtagaaagtattccattctatttgaagccgatgcaatgcaatgcaatgttaaaacttcaaattgtaggagtgttcgaagatgtgcatatctttcaaatcagctgtcttgcatccagccagttaacatggattattatcaagatttaaatggaactttgcagggacaggtaatcagagatgaacacgatcagttcagtccacatcacatgcatcctgaatttgattgttggttcaactctgatgaagatgaagagtgttctatttgtctttgcagcttacatgaaggaaaagttattgaactggtgaaatgccaccatttctttcacagaaaatgtattgaggaatggttcaaaacacgtcctacatgcccacaatgtttgacagtttatgatgtgatctcaggaaatcagcctccaggtgacatgagtgttcgttatattagtttcactagtgaagaggctgagaatgggattgaaggatatccaggtgttgatatcattgaaattacttacaaattttccaatggaattcagtctgcagagcacccagctcctggagcaacatacaatggggctacacatgttgcttatctaccaaaaaacagagaaggggaagaaattctagaactcttggagatttcttggagtcgcggact------------catttttacggtgggaccatcattgacaattggacaaacggatatgatcgtctgggctggcattcaacacaagacccaaaagaatggaggggcaagtaataatggttatcctgatcagac-----ttatttttctagaatcaagaaacagcttatggatgt---------------------------------------------------------------------------------------------------------------aaatattatg--------------------------------------------------------------------------------------------taa
>Mgl0101950.1_OG0007666
atgggctcaacgctgtccaacccgatttcaactgcaagtgcggggctagattccaactcggcacccgcgtttgagtggcaatggcaaactgatgatttgatgtggcgttcatatagcgaggcgtgcagcgctgccatcgaggcggcacgcttggaggggcgctcctcccttgagatcaaggcgttcccagcttcgacttccacgcacttgattttctttcagcaacaacaacttcgccaggtcaatcttaggacccatagggggcgcccagtaaggagacgtattgaagagcaaagtttaactgctgtttgggaatgttggcaagaagagaaaggtcaatggcatgaatatggaagtaagctgacttcaaagtttgaagcagcatggatgaattgcattgataatcagaaattgggaagaccggattgtccagctggtgtattgttcaatttaaaaggtcgaacatattctatcctgtttgaagctgaagcagtgcagtgcaatgtgaaaacttcttttcacaggaatgttcgtaggtgttcgagtttgcaaaaccaaacatcatctaattgtgatgcaaattcacatttaaacataaattcaaatttagccagcaatgattcaacattggaaattggatggcagtggcaaactaatgatttacgttggcatccttacaaccctgtatgcagtgctgcaattgaatctgcccatgctaatggccaagtatctgttcagattagtctattgcaaggcaccagtccaactcattgtgtttacttcaagaatcaaatgcttagccaggtcaatcgcataactcatcgattgcgcccagtacagagatgtgttaatgggaaaagctcttttgccatttgggaatggtgggaagaagagaggagtcagtggcacaaatacaatgattatcttacaaaaaagtttgaagcagcatggaacaactgcatggatagccagacaagtcactgggtgaattgtccagctggtgttttctttaaattgaatggtcgaaagtattccattctatttgaagcagatgcaatgcaatgtaatattaaaaattcaaattgtaggaatgttcgaagatgtgcatatttttcagatcagttgtcaaacatccagcctgttaatatggattattatcaggatttaaatggaactttacatggacaggtaatcagaaatgaacaagatcagtccagccaacatcaagtgcatcctgaatatgattcttattccaactctgatgatgatgaagagtgttctatttgtctttgcagcttgcatgaaggaaaagtcattgaactagtgaaatgtcaccatttctttcacagaaaatgtattgagcaatggttcaaaacatctcccacttgcccacaatgtttggcagtttatgatgtgatcacaggaaatcagccaccaggagacatgagtgttcgttatatttcttttagtagtaaagaggctgagaatggaattgaaggatatccaggtgctgatatcattgaaattacttacagattttccaatggaattcagtctgcagagcatccatcccctggaacaacatacgctggtgctacatatgttgcttatctaccaaaaaacaaagtaggggaagaaattctagaacttttggaaatagcttggagtcgctgcct------------cctttttaaagtgggactatcattgacaactggacagaccagcatggtcatctgggctagtattcaccacaagacccaaaagaatggaggccagagtaataatggttatcctgatcagac-----ttattttgctagagtcaagaaacagctagcagatgt---------------------------------------------------------------------------------------------------------------aaatattatg--------------------------------------------------------------------------------------------taa

>SEGI_23575_OG0007671
atg---------------------------------------------------------------------------------------------------------------------------------------------------------------------------------------------------------------------------------------------------------gcgggctactgcagctttactttcgctctc-------gcatttgc-----tcttggtttcctctgcagttttttgctgttggattcgtatcatcctaatctgattgctttcccccgtgcgtttcattcgccctttaccgttacagaattgaatgcttctgaccaaattccccagactgtcatcaacaaaacttatcagaatgtaacggaggctaatgcggccaaacagcctggaaagcgatcggataac---aactctgttaaag-aaattcgggcgaagagacgcgtgatttcgaaggtggaagaagagctaagtcaggcaagggctgccatactgaaagctggccacttccataatggagatgccacgcaccagacatcaggttacgttccccgcggcggcgtttacagaaacgccgtcattttccagcggagttatgctcaaatggagaaaatattcaagatattcgtatacagagagggagaacagcctttagtgcaccttggactgtgtaaggacatatattccatagaaggtaggttcattgacgagcttgaactggggaaccccatcctcacatcgaatcccgaggaagctcacgtttatttccttcccttcagcatagtaatgatggttagccatatttacgaaccaaaaacctatgatttaacgcccatgaaacggtttgttagtgattacatcgacgtgattgccaacaagtaccccttctggaaccgtagccttggagctgatcatttcattttgtcctgccatgactgggcgccagagacatctatggcaaatccacatctgtacaataactccattcgtgttctgtgcaatgcgaacacatcagagggatttaatccctcaaaagacgcaacactcccagaggtgatgttgaaagactcaataaaaattacgatgagcggccagtctgctcaggcaagatctgttcttgccttcttcgcagggggaaatcatggaagggtgagaccattactgattcagcactggaaaggcagagacaaagatatacaggtgcacgagtatctgccaaagggtttatcatattatgatatgatgaaggctgccaaatattgcttgtgcccaagcggacacgaggtggccagccctcggattgtggaagccatttacagtggctgtgtgcccgtcataatttctgaccattatgttcttcccttcagcgacgtcctcaattggcccgccttttctgttcaagttccactctctcaaataccaaatctcaagactatactccagtccatctctgtaaatagatattaccagatgca-aaaaagagtcattcaactccagagccattttacactcaatcagc--------------------ctcccaaacgttacgatatgttcaatatgattct--ccattccatat----------------------------ggcttaggagacttaatgttcaactcccat------------------------------------------------------------------------------------------------------------tgacatga
>SESE_109528_OG0007671
atgcggccaaacagcctggaaagcgatcgaataaacaactctgttaaggaaattcgggtgagtaaatgtaagctttgtatgcatttatacagtccagtaagaaagggagccttgagtcgaatagttaacggattgcaaggaatttgtgtaaattttattgcagacgaagagacgcgtgatttcgaaggtggaagtagagctaagtcagcaagggctgccatactgaaagctggccagttccataatggagatgccacgcaccagacttcagcttacgttccccgcggcggcatttgcagaaacgccgtcattttcgagcgttttttgctgttggatttgtatcatcctaatctgatttcttccccccgtgcgtttcattcgccctttaccgttacaggattgaatgcttctgaccaaattcaccagactgtcattaacaaaacttatcagaatgtaacggaggctaatgcggcaaaacaacctggaaagccatcggataac---aattctgttaaag-aaattcgggcgaagagacgcgtgatttcgaaggtggaagtagagctaagtcaggcaagggctgccatactgaaagctggccacttccataatggagatgccacgcaccagacatcaggttacgttccccgcggcggcgtttacagaaacgccgtcattttccagcggagttatgctcaaatggagaaaatattcaagatatttgtatacagagagggagaaccgcctttagtgcaccttggaccgtgtaaggacatatattccatagaaggtaggttcattgacgagcttgaactggggaactccatcctcacatcgaatcccgaggaagctcacgtttatttccttcccttcagcatagtaatgatggtgagccatatttacgaaccaaaaacctatgatttaacgcccatgaaacggtttgtgagtgattacatcgatgtgattgccaacaagtaccccttctggaaccgtagccttggagccgatcatttcatcttgtcctgccatgactgggcgccagagacatctatggcaaatccacatctttacaaaaactccattcgtgttctgtgcaatgcgaacacatcagagggatttaatccctcaaaagatgcaacactcccagaggtgatgttgaaaggctcaatgaaaattacgatgggaggccagtctgctcaggcaagatctgttcttgccttcttcgcagggggaaatcatggaagggtgagacctttgctgattcagcactggaaaggcagagacaaagatatacaagtgcacgaatatctgccaaagggcttatcatattatgatatgatgaaggctgccaagtattgcttgtgcccaagcggatatgaggtggccagccctcggattgtggaagccatttacagtggctgtgtgcccgtcataatttctgaccattatgtgcttcccttcagcgacgtcctcaattggcccgccttttctgttcaagttccactttctcaaataccaaatctcaagacaatactgcagtccatctctgtaaatagatattaccagatgca-aaaaagagtcattcaactccagaaacattttacactcaatcagc--------------------ctcccaaacgttacgatatgttcaatatgattct--ccattccatat----------------------------ggcttaggagactaaatgttcaactctcat------------------------------------------------------------------------------------------------------------tgacatga
>SESE_078163_OG0007671
[truncated: 5,449,137 more chars]
