# Supplementary material for: The Metasequoia genome and evolutionary relationships among redwoods
Source: Plant Commun. 2023 Jun 28;4(6):100643. doi: 10.1016/j.xplc.2023.100643 (PMC10775903; doi:10.1016/j.xplc.2023.100643)
Supplement: Document S2. Supplemental Data 1–4 [file mmc2.zip › Data_S4_CDS_synteny.txt]

>SEGI_41348_block1
atggtcacatatgagttctccactcatccaccctcaacgtcctctgcactccgggtatcctgggggtcgttcttgcactcccttcgtctgggggtcttcagttccgaccctccaattcttggttcttcttctgatatggataattctcggatgtggtgtatgctgttttcattttcttttgttaatttatttttagagtctgtttgttcttcgtcattcgatactttctctatggacggttgccttgggaaggagttttcattgatggagttgggatctcaggagaatccaagttcttcaactttttcattcagtgaggaggaccatactcttggaaattctcttcgatatgttctaaatcaggatccaagagtggaattttgtggatacagtgtccctcatccttcagagaatcgcatcaatgtgcgaattcaaactacaggtgatcctgctaaagatgtgcttaaagatgctctgcaagatttgatgctaatgtgccaacatgtgagaagtacatttgacagagaagttgaaggtttcaaggcaacagaggctgtaaaggaaatgagtacagaatga---------------
>SESE_027949_block1
------------------------------------------------------------------------------------------------------------------------------------------------------------------------------------------------------------------------------------------------------------------------atggagttgggatctcaggagaatccaagttcttcaactttttcattcagtgaggaggaccatactcttggaaattctcttcgatatgttctaaatcaggatccaagggtggaattttgtggatacagtgtccctcatccttcagagaatcgcatcaatgtgcgaattcaaactacaggtgatcctgctaaagatgtgcttaaagatgctctgcaagatttgatgctaatgtgccaacatgtgagaagtacatttgacagagaagttgaaggtttcaaggcaacagagggtgtaaaggaaatgagtacagaatga---------------
>Tyu0103400.1_block1
------------------------------------------------------------------------------------------------------------------------------------------------------------------------------------------------------------------------------------------------------------------------atggagttgggatctgaggagaatccaagttcttcaactttttcattcagcgaggaggaccatactcttggaaattctcttcgttatgttctaaatcaggatccacgagtggcattttgtggttacagtgtccctcatccttcagaaaatcgcatcaatgtgcgaattcaaactacaggcgatcctgctaaagatgtgctcaaagatgcgctgcaggatttgatgttaatgtgccgacatgtgagaagtacatttgacagagaagttgaaggtttcaaggcaacagagggtctaaaggaaatgagtacggaatcagaatcagatagataa
>Mgl0184010.1_block1
------------------------------------------------------------------------------------------------------------------------------------------------------------------------------------------------------------------------------------------------------------------------atggagttgggatctcaggagaatccaagttcttcaactttttcattcagcgaggaggaccatactcttggaaattctcttcgatatgttctaaatcaggatccaagggtggaattttgtggatacagtgtccctcatccttcagagaatcgcatcaatgtgcgaattcaaactacaggtgatcctgctaaagatgtgcttaaagatgctctgcaagatttgatgctaatgtgccaacatgtgagaagtacatttgacagagaagttgaaggtttcaaggcaacagagggtgtaaaggaaatgagtacataa------------------

>SEGI_40454_block2
------------------------------------------------------------------------------------------atggttaatggttggctgtgttgcacttctcagccggaggtgagaagcccttctcatgaggaaccctctcaatccttgccgcttccttctatggccacaacatcttcgccttctccgtcaatcgattccatggagctaagtcttcataaagttcagcaagttgatccaactgatcaaattgatccgctcatcagct--tcatagaatatcagctacacaagatcaaggct---------tcgccaggaagagagtccatttccttctcttcgttg-----------------gagactgtaacccccaatacacgtctggctgctgacttcgtagagacaatttcaaatgaagccctaaagagcagggacatggttgaggaaatgggaaatttaactttgagtgggctgaaaatggtaggagaagcccactggctattcttagggttgtctgtggccgcatatgcactggacagatgtgtgactgtcagatccaatgtctccgattgtattgacctcatgcaaaggattgttttcctggcaaaagacctgaaacaaatcaagcaacgcatgcctgtagagagcgaaagaatctgccttgcggttcagatcattgtggagggggcaatcatgtgctgtgattacgttagcaaaggaagaatgttca--------ggttaggcgccctaaa----------------------------------------------------------------------------------------------------------------------------------------------------------------------------------------------------------------------------------------------------------------------------------------------------------------------------------------------------------------------------------------------------------------------------------------------------------------------------------------------------------------------------------------------------------------------------------------------------------------------------------------------------------------------------------------------------------------------------------------------------------------------------------------------------------------------------------------------------------------------------------------------------------------------------------------------------------------------------------------------------------------------------------------------------------------------------------------------------------------------------------------------------------------------------------------------------------------------------------------------------------------------------------------------------------------------------------------------------------------------------------------------------------------------------------------------------------------------------------------------------------------------------------------------------------------------------------------------------------------------------------------------------------------------------------------------------------------------------------------------------------------------------------------------------------------------------------------------------------------------------------------------------------------------------------------------------------------------------------------------------------------------------------------------------------------------------------------------------------------------------------------------------------------------------------------------------------------------------------------------------------------------------------------------------------------------------------------------------------------------------------------------------------------------------------------------------------------------------------------------------------------------------------------------------------------------------------------------------------------------------------------------------------------------------------------------------------------------------------------------------------------ctcat-----------------------------------------------------------------------------------------------------------------------------------------------------------------------------------------------------------------------------------------------------------------------------------------------------------------------------------------------------------------------------------------------------------------------------------------------------------------------------------------------------------------------------------------------------------------------------------------------------------------------------------------ttatttatgtggag-----------------------------------------------------------------------------------------------------------------------------------------------------------------------------------------------------------------------------------------------------------------------------------------------------------------------------------------------------------------------------------------------------------------------------------------------------------------tcaaat----------------------------------------------------------tga
>SESE_033280_block2
------------------------------------------------------------------------------------------------------------------------------------------------------------------------------------atggccacaacatcttcgcctcctccgtcaatcgattccatggagctaagcgttcataaagttcagcaagttgatccaactgatcaaatcgatccgctcatcagct--tcattgaatatcagctacagaagatcaaggct---------tcgccaggaagagagtccatctccttctcttcgttg-----------------gagactgcaacccccaatacacgtctggctgctgacttcgtagagataatttcaaatgaagccctaaagagcagggacatggctgaggaaataggaaatttaactttgagtgggctgaagatggtaggagaagcccactggctattcttagggttgtctgtggccgcatatgcactggagagatgtgtgactgtcagatccaatgtctccgattgtattgacctcatgcaaaggattgttttcctggcaaaagacctgaaacaaatcaagcaaaggatgcctggagagagcgaaagactctgccttgcggttcagatcattgtggagggggcaatcatgtgctgtgattacatcagcaaaggaagaatcttcagcagctttgggctcatccttccagccatgagtcaagacataaaattgcatatagccta---------------------------------------------------------------------------------------------------------------------------------------------------------------------------------------------------------------------------------------------------------------------------------------------------------------------------------------------------------------------------------------------------------------------------------------------------------------------------tcagctat-----------------------------------------------------------------------------------------------------------------------------------------------------------------------------------------------------------------------------------------------------------------------------------------------------------------------------------------------------------------------------------------------------------------------------------------------------------------------------------------------------------------------------------------------------------------------------------------------------------------------------------------------------------------------------------------------------------------------------------------------------------------------------------------------------------------------------------------------------------------------------------------------------------------------------------------------------------------------------------------------------------------------------------------------------------------------------------------------------------------------------------------------------------------------------------------------------------------------------------------------------------------------------------------------------------------------------------------------------------------------------------------------------------------------------------------------------------------------------------------------------------------------------------------------------------------------------------------------------------------------------------------------------------------------------------------------------------------------------------------------------------------------------------------------------------------------------------------------------------------------------------------------------------------------------------------------------------------------------------------------------------------------------------------------------------------------------------------------------------------------------------------------------------------------------------------------------------------------------------------------------------------------------------------------------------------------------------------------------------------------------------------------------------------------------------------------------------------------------------------------------------------------------------------------------------------------------------------------------------------------------------------------------------------------------------------------------------------------------------------------------------------------------------------------------------------------------------------------------------------------------------------ttattttattgaga---------------------------------------------------------------------------------------------------------------------------------------------------------------------------------------------------------------------------------------------------------------------------------------------------------------------------------------------------------------------------------------------------------------------------------------------------------------------------------------------------------------------------------taa
>Tyu0344040.1_block2
------------------------------------------------------------------------------------------------------------------------------------------------------------------------------------atgggcaa--------------ctcttgtggtcgttgtttggggaattcttgtgcttgctgctgtgttaatccatctgaccagcctgccgacacccctcctcatccagtggttgaatctgagcaggttgcagacagccctcctcatcaatcgcttgaatctgattccactctcttacttgaatcgattaagcgcagcattgaggaaacagatccactgcaacaaatacagccgc-----ttatcagtttcattcaaaatcaactgcaaatgatcaagggaatggcaaaggagatgggcaacatggtgttgagttcagtaaaaggcatagcacaaacacattggatttttgtgggtttgtctgtggtggcatttgccctggagacatgtgtgaaagcgagatccaatgtgtccgagtgcattgaactactggaagagattgttctacttgcaaaagatctgaatgaattcaagagagcaatgcctgcagagagtgagaaacttttgaaagctattcatgtgatagttgaaggctcagtgatgtgctgtgactacattcagaaaggacaactttcca--------gggaggaggcagagttgttagtgtgtcaccatgtgtaa------------------------------------------------------------------------------------------------------------------------------------------------------------------------------------------------------------------------------------------------------------------------------------------------------------------------------------------------------------------------------------------------------------------------------------------------------------------------------------------------------------------------------------------------------------------------------------------------------------------------------------------------------------------------------------------------------------------------------------------------------------------------------------------------------------------------------------------------------------------------------------------------------------------------------------------------------------------------------------------------------------------------------------------------------------------------------------------------------------------------------------------------------------------------------------------------------------------------------------------------------------------------------------------------------------------------------------------------------------------------------------------------------------------------------------------------------------------------------------------------------------------------------------------------------------------------------------------------------------------------------------------------------------------------------------------------------------------------------------------------------------------------------------------------------------------------------------------------------------------------------------------------------------------------------------------------------------------------------------------------------------------------------------------------------------------------------------------------------------------------------------------------------------------------------------------------------------------------------------------------------------------------------------------------------------------------------------------------------------------------------------------------------------------------------------------------------------------------------------------------------------------------------------------------------------------------------------------------------------------------------------------------------------------------------------------------------------------------------------------------------------------------------------------------------------------------------------------------------------------------------------------------------------------------------------------------------------------------------------------------------------------------------------------------------------------------------------------------------------------------------------------------------------------------------------------------------------------------------------------------------------------------------------------------------------------------------------------------------------------------------------------------------------------------------------------------------------------------------------------------------------------------------------------------------------------------------------------------------------------------------------------------------------------------------------------------------------------------------------------------------------------------------------------------------------------------------------------------------------------------------------------------------------------------------------------
>Mgl0191430.1_block2
atgcagaagatcggccttcaatacatacctcaacgattatctgtctcatcaattcagtatttagagatttgtttgcaagttactggaagaatggttaatggttggctgtgttgcacttctcagccgaaggtgagaagcccttctcatgacgaaccctctcaatccttgccgcttccttcaatggccacaacatcttcgcctcctccgtctatcgattccatggagctaagcgttcacaaagttcagcaagttgatccgactgatcaaatcgatccgctcatcagct--tcattgaatatcagctacagaagatcaaggct---------tcgccaggaaaagagtccatctccttctcttcgttg-----------------gattccatagcctccaatacacgtctggctgctgactttgtagagataatttcaaatgaagccctaaaaagcagggacatggctcaggaaatgggaaatttaactctgagcgggctgaaaatggtaggagaagcccactggctattcttagggttgtctgtggccgcatatgctctggagagatgtgtgactgtcagatctaatgtctccgattgtattaaactcatgcaaagtattgttttcctggcaaaagacctgaaacaaatcaagcaacgcatgcctggagagagcgaaagactctgcctcgcggttcagatcattgtggagggggcaatcatgtgctgtgattacatcagcaaaggaagaatcttca--------ggacacaccctgaaaggcgaatggaaaagcctagacaaaagcaatgtctagatttaggaaagacatatcctgaaaaggatgtagaggctaggaagggattggtttatgatggactaggaaaagaggtggaggcttggaatatattggtgtatgatggactaggaccagaggtggaggcttggaatggactagtggaagaatggtatgtggatggtggactcaaggctgtgggtgattggtattggtccgccccagcagccaaagcccaactcgaaaatattgggcagcgtataggagatatcagagctgctcttggcttggccgttactcttcgccagtttaccttttcttctcagcaatctccttttaagctacttgactttgagccagtgggtattgaaagggaagttgcaaaggtgatggagctgttggatatggaaggcagtgaaccagcgcttgcagttgtattatgcgggtttcggggtgtcggtaaaagtacacttgcagcttcagctattcaaagtttgaacttgcccaaactcatggcttttcaagatttaaacttttgcagggtaataataaactacaaaactgcagatagagaatcccacatcatcgacctccaacaatatattatcactgcttttggaggatacaaattcaagttgcaaaatcctgaagaggggcgaaaagagcttcaacaggtcatggaaaacaaattctgctttctttacatcgacaatgttattgataaagaatatatccggcagctcttacccagagatttattgtggttcaataaatcaaatgcgtccatggagaatttggagaagctaaaaacaaaaataaggatactggtgacgtccagggaaaagaatctcaaacccgaattcaatatcaactgcaaggaatatgaagtgcatgctttctctgatgatgcggccgaggaacttctgagaggaaaaatccttcaatctcatggccaaatcagtctcgactttgacgaaagaaatctaatgatttctgtggcccgagcatgcagaggcgtcccgctaatcttgtctgttttcgggaaccacttaagagtggaaagagaggaaggagcagaaaaagcggaacaaggttacagggatgcccttgaagcgctagaaaaaggaaaccttgatagcttcagggacgaagatatttgtgaaacgctcttttttgtttatcgcaaaatgagagacgaagaagataaagatgccttcctcgacatttgcaaatatttttatggctgggaatggaatctggtagcaaatattgtagatccttctagacttaatgctcttcacaaaagaatgttgatcaataaaggcgactcaggcgaagttattgttcatgacatccttcgcttgatgggagtgaaagaggccaaacacacaaggatttcaaattataaggagtattctgaagccttcgaagatggtgaagcaaatctcgaaactgtgaaaggcatctcccttgtcaatgacaagtctctaacaaaactggaatcgagacacttggatgccgtatgcctctcgttgagagtactaatgataggagactgggtaaagattgacgggcctccctgcaaaagaaattttaaaaatttgagatatctcagtgtgggggatgtgattgattttccatttgaaaatgcttccaaactgcagaagctcacagttttcttcaacaggtcaaagcaaggcatgaatttgcatcgacttccacagagtctgaaatttatctctcaagaaatagcagatccggattgccagtcatttgaaatacttcctctgcaaagcctgtattctttgcaaaattttgtagtgagaacgaggaaatcagtgaaacttccaaagcaattccatcttccttcatctctagtacatctccaattgaattgttgcagtcagctaccgaaagaattcagcaatctgactgctcttgaaagcttgattcttgataactgtgacttggaatctttgcctcaaggatgcggaaagctcaagaaattgaagcatttgagcatggaacactgcacaaagttgacttcccttccggaagaacttggactgctatcttcaatgactagtgtgaggctgcgcggatgcacgcttctcgataagttacctgttgacctgggaaagttgagtgcaatggaagagctgagcatgggagggtgtaaaaatttgagggaactgcctcaaggctttggcggattatcttctctccaaaagttggacttgactgaatgcacaagcttgcagcgactgccagaaagcttcgagaagcttccaattgagtctctcactctcctatcactgccgaatttagatgaacttccggaaagtactggaaacatgcgatgtcttactcacttgaaattgatatcctgcaactcgttaaccattctccccaatagctttgtgcagttaagctgtttagagaccttggaaattgatagttgcaataaacttgtagcgcttcccagaggctttggccagctcagttcgttgaaggagatgagcctaaggcgctgccccaaactggaggggctccctcatggatttcaagcactgcccgccttaaaatcctttggattgaaagattgtagcagtttactgaatcttccggcagggttcggggagctcatatgtttggaattcttaaatctagaggaattgtcaatctcaagtcttcctgatggattcgggaagctcaaaagattagagaagctagaaatagttctatgtcgcaaactagaaagattgccggatgatttcgaaagtttggcgtctttgactgggttaagattgtggtcgtgtcccaatttggacggccgagcaatggagagaatagtgaaattaaaactctgctattgggtaagaatttcaaaatgcttaaaattgattgagaggtggcaagaaatgcgggaggaagaggaatatcctatggtggtatcggatggtattaggaggggagaacaaatccggtattttatgattgcggggggaatattttctgaagtggacgaagaggagctgtgtcgcgcagccagagtgggtctgttgggtgcaaagtgcaaacaactggacagaactacacagcaattgatggagagctcgacttccattttgttcgaagtcgacacaattgttgcagtgatcgcccttcctttccgcatgcaagatcatcactatcggcttatagaacgacttgtaggggtggcgatggaaaaagcaaagatggcttctacaggacgcctgcaaattgtttatgtgaagagaataaagcagaagggcgaaacaacagaaaaagaaaaacaagaagaagaagactatttccgacaaattttaatgtcaatgccaaaaggatcgtgtgccattccttccactgacatgaggtgccattatctcattatgttcactctctttgaaagtaggagacatgatctctaccctctgtttgattacactgctgacaacaaacttggctgccgcgtgttgaaaatgcgagtaaatgagaaaggaaataaaatcttgcagtttaataattttattggagaggatgacattccaggacagtctctccacagctcagaaagcgtgtctgaagaacatgaaatttccaatagcattggaaatttcgtagaatctatatgttcagggaagcttcctggaacagatgggctatctcaatctccgtccaaagaaagtatgcttacagagttccttcaaatactaaaggaaaacaatgcaaattacctcatcgacagcaaactgaacaaggcatgttcataa

>SEGI_13644_block3
------------------------------------------atggcaggctctgcaaaagctgcgaggaaaaggaagaggtccagtgtcgccatgaaggaggctga----------------------gaaatccatttctcccaaagtactgcaaataactggtaaatcaaaagcaaagaagacggcaattgaagaaaaagctacagcaaaaccgtcccccagctattccaagatggtcgtcgaagccatcgctgcgctgaagcagaccgcgtgttcgagacaccgagacatcttaaagttcataaaagataagtacg---aggtgcctgatgatttcaacaagattttgcgcaaagatttgatgagcttgaccgagaagggcataattgttcaagtgagtggctctttcatacttccggggaagaattccgagaaagagaagctcaagaaagccgcagcaaagataccgacaaagaagaaagttgatct------------gaaagagaaggggaagaatattatggctgctgcacattctgttgacaaggaaaggtcgggcaggcgcaggcctaa-----gtctgcagatacagaggttgactgttcgactcctgccgcatctactgg---cacactggtcaagtgttcgactcccgcctcgtcggccagaaaatctttgcgaatgacagccatgggggaggat-----------------------------------------------------tag
>SESE_028265_block3
atgggaggcggagtaagaattgtttttcggcaggaagataaaatggtgggctctgcagaagctgcgaagaaaaggaagaggtccagtgtcgccaggaaggaggccgg----------------------caaatccatttctcccaaagttctgcaaataactggtaaatcaaaagcaaagaagacgaaaattgaagaaaaagctacagcaaaaccgtcccgcagctattccaagatggtcgtcgaagccatcgctgcgctgaagcagaccgagggttcgagaggccgagacatcttaaagttcataaaagacaggtacg---aggtggccgatgatttcaacaagattttgcgcaaagttttgatgagcttgaccgagaagggcataattgttcaagtgagtgactctttcgtacttccggcgaagaatcccgagaaagagaagcccaagaaagccgcagcaaagataccgacaaagaagaaagttgatct------------gaaagagaagggaaagaatattatggctgctgcacattctgttaacaaggaaaggtcgggcaggcgcaggcctaa-----gtctgcagatacagaggttaactgttcgactcctgctgcatctactgg---caaactggtcaagtgtt--actcccgccgcgtcggcccgaaaatctctgccattgacagccatgggggaggagaagcgcgcggacaagaaacgtggcagcaagtaatcgcaacacaagcaaccatttga
>Tyu0092590.1_block3
------------------------------------------atgtctggctctgcaaaaggtgtgaagaggctgaag---------gttgcgacgaaggagaacgagcccgcaaagtttgtcgagaaggagatcaaccaccccagaaatacactgtacaa----gaaatccatttcaccgcgaaaaactcggaaggcgaaagcaacaccaggaccgtcccttgcctactccaaggcggttgcggaaggctttgatgagcttaagaagaccgcgggttcgagccacgaggccatctctgagttcatcgaagctaagcacggcaagctgcctgataatttcaagaagattttgagcaagcagctggcgagcttggcggaggaagacgagattgttcaacagaggagctctttgaagcggctggcgg------tcgagatttcggaggaatctgcagctgcagcgaaatcaacaacaaattacaggaaagatgccgtgaaaatgaagaagaagaagaagaaggagattgtggctgcggca-acgacaccagtgaaagatgacaatgctgccgctgctgatg-----acaagcag-----gcggtcaacagttcgactcctgccgcttttgccgatgctgcaccgggtaagggttcgactcctgctgtttccaccagaaaatctccccgaatccaagctctggaggaggagaaacagaacaacaccaagacaagcggcggaaaa--------------------taa
>Mgl0241980.1_block3
atgggaggcggagtaaggattgtttttctgcaggaagataaaatggtgggctctgcagaagctgcgtggaaaaggaagaggtccagtgtcgccatgaaggaggccga----------------------aaaatccatttctcccaaagtacctaaaataactggtaaatcaaaagcaaagaagacggcaattgaagaaaaagctacagcaaaaccgtaccccagctattccaagatggtcgtcgaagccatcggtgcgctgaagcagaccacgggttcgagacgccgagacatcttaaagttcataaaagataagtacg---aggtgcctgatgatttcaatgagattttgcgcaaagatttgatgaacttgaccgagaaaggcataattgttcaagtgagtggctctttcatacttcaggcgaagaattccgagaaagagaagctcaagaaacccgcagcaaagataccgacaaagaagaaagttgccct------------gaaagagaagggggagaatattatggctgctgcacattctattgacaaggaaaggtcgggcaggcgcgtgcctaacgattgccgtgacagtcagcggttaccagttc-----ctcgtaaaaagaccat---gatcaaattcaaacatgctattcttgttggctatgt---------------------ggctgttggg-----------------------------------------------------------tga

>SEGI_38380_block5
atgtcggccaagtggagagcacttcaacgtcggcaccaatggacttatgactcggtgattctgtcatcctcatacattgaatctttgcattccct---tcctcctattgccaagctaaagtttgttgacgagttatgtaaattatcagcacttacttcaattcattctcaagttacagaatttaaaaaagttgtagctgccttttcagaatttgtggtcaactctaacacagatgagtatactcgtgctgcaatgccattgtatcttgagatattgtttgtggaaaactctttgccattgcatcggagtctcctatcagttttctgtcataatttcccagtcacccaccagtctcttgtcaaagactattttgaacttctgtgtaaagagtatggattaacaggaagaaagtgtcgtaggtttgggttggcacgtgtagcaacatccattcttagcctgcctaaatctggatttttcaaagaagtaacagaacgatgctcaactataatttcccttcatttatgcaatggattgcaatctgtactaaaagaggctaatgagggagtttatccttctcctgctaccatggaacaatgtcaagatgccatgtcttctgtctattatttgcttcaacagtttccacacaaatttgctccacaagttatccatgacgattctatttcattttcaaattctcatcacgaaggccaaactatttatgagatagttgtaaacactattttagatgttttaaagtcctctgtgttttccagggactgcatgctggctgcaggggtcagtttttgtgctgctgctcaaataatttctcagccacaacttgcacttttgttttccaatgcaatttttgagcaactggactttaaatttgctgttgttacttctgatttaggtataattcaaagttgtgatcaagggtgtttggaggctgtggttatgaaattatacaatagaaatttggcttcccaggtggaactttttactgactttggtagactatgtttattaaggggaatgctaactgctattccaaggtctgttctgaacaaaaatcttcttttgtttggaaaagacacaaataagggcggcaatacagagggccagagagcttggactatcctatttgatggcatactgcctttcttgtgcaatttatgtgaaagctctgtggacagtcactttaatttccatgcaataactgcattgcagatgtgtttgcaacaggtaaaagcttctgttttaagtaatcttcccaccattgcaaaaggggaactagataatgctttgaaactgcacagtatttctgtcaaactttacaatccttttacagaagttatggtttatcgtatactaaaaataatatggaataactgggaagatcctctcaatcagacagtgaaacaggcacaggttgtttttgagttgctgatagacgtacagctccttttttctaagaatttgaagaaaaattcagtgggaattaatgcaaaaactgaattagaagagggaaatgatgtgtcaagggaatttttacacagaattgcatctgaactattattagttggtgggcatcgcaaggggaggtatatgccccttgcgattctgactcagcggttaggtgccaccaatctcctaaacatgagcccaaatttgctttttgagactgttcaagcctatgcggatgatgatgtctgctgttctgcaacttcattcttgaaatgcttccttgagcgcctgcgagaagactgttggagttctgagagtgagattgaaaagggatatagagcctttaggcgcttatggatacctcctattatttctgggctagtttctggattggtcaggctccggtctaatctgaacacctatgctctgccagttgcactacagatagatgttgacgggatttttcctatgcttggttttattttcaataatgaaattatcacaaatgacatactcagctggcatgaactggatggtgcagttggtcttccaggagctttaacaattaaccagaatgtggctgcaattgtctctttgttgaaggtggctcggtcacttgctttgattgaaggtgatatagagtcgtacaaccatcctttagaacttgcagacaatagtaatggtcttgcacaggaaaacttgggcagcttggctgtggtccatgtaaaaggattgcaggttcatgtgcctgtggagtggctaaagcttgcattgacacacattgatgaatcccttcgtatagatgctgcagaattgctgtttttaaatcccaagacatcaagtttggtctccacattagaactgaatctaatgcgaattgcaattcctttaaatatgcgctgctcttctacaggttttagaatgaagtggaccagcctttttaaaaagtattttttacgtgtacgaactgctattgaaaggaagatgaaacaagctgcacacaaaattcatgtaaattctggctgttgtgaatcccataagggtcgaggagtaggctgttcattgatgacaaataatagtacaaatgagaataagtgtatactggaatcaggggtgaaggaacttgatcagtttatgaagtggttgagtcgtcttcttgttttttctttatatccttctgctccctatgaaagaaagagcatggctatggagctttttttggttatgattgatatctggcatgttaatcaacctccaaaacaagagaatggtcattttgcattgtcatcttctcaagggacttgtcactactatccttatgatgaaggattgcttttagcagattccacattggtagtggttggagcaattgtagatagttgggataggttgagagaaaatgcatttcaaatcctcttacagttccctactcctctacctggtatttctgataaaatggcagttaatgaaattatattgtgggcaaaatctcttgtaagtagtccacgtgtcagagaaagtgatgcaggagctttgattatgcgtctcattttcaaaaagtatgtacaagaccttgggtggattgtcaaaatagctgaagactatgtttctgactgtcaattgtttggatgtacatc---------ttgtcctatagaaactaaaaagattgattcacgtgactataatattggaaccccggttggggaatacatcttgtccttggttgactggttgaatatgggtattgaagagggtgagaaggatctggtcaaagcgtgtgaacacagcttcattcatgggatattgcttacattgcgatatactattgaagaactggattggacttctgctagtactcaagcaagtgcctctttgctgcagcttgctatagagaggctgcttgggcttgtggttcgtgtttcatcattagcactttgggtagtttcttcaaatgcattgagtgtgccagaaaacatagaaagtttaattgaagatttacatttaagaagtcagagtttgccagacgatgtagaagagaaagaattggtgaatgcaatgcaagaacaggatgctaaagatattgaggctgtgggaccagtgaaccaggttgtcatggttggttgctggcttgccatgaaagaggtgagtcttctgctaggaactctaacaaggaaagttcccttaacaggatgcatttcagggtttgacaggtttcaagacagaagagaaactggaaagcttgttgaccagtctcaacaaattggaagctttagtgcaatgctggatgtaaagcagcttgaa--atcataggagagcatttcctgaaggtgctttt--------------agctatgaaacataatggtgcaattga----caagacaagagcagggttcacagctctctgcaatcgcct-----------------tctttgttcaagtgacccaaggttaaatcagatgcctgaaacatggatgaaacaacttatggaaaggacaattgcaaagggtcaaactgttgatgacctgttgaggaggagtgctgggattccagctgcatttattgcattttttctttcagagccagaaggtacacccaaaaagcttcttccttcagcaatgaggtggctgattgatcttgcaaagtcttttttgtcaaaatcagataatctttgtggaaattgtgtctcaaattgtgatccactaagattggacgaggaagataaatcatggagtacagaatctgtacctttgctagctctgcctgacataagacatgtggtagctgaggaatctcaaaacctttctaagcagcgagatgaaggtgtggtgcccatggtacatgcatttaatgccctgaaggttgcttttcatgataaaaatctgtccacagatacttcaggcttctgtgcagaagtcctgataattgcaatatgctcattctcttctcattattgggaaatacgaaatagtgccactctcgcctttactgctttggttcatcgtatgattggttttctaaatgaccataaacaagaatcagcacgtcgtgctataactgggtttgaattcttccacaggtacccaacattacatcctttccttctaaaggagctacacaatgcaacaaagcagctagaagaaggtgtctcccaatattggagatacaataagctgggaaaaagcttgcatccaagcttggttcctgttctaatcattctctctcgattgaagccttccataatcagcagtggaactgaagattggttgaatccttctgtcttcatgccttatatcagaagatgtgcaactcagtgcaacttaaaagttcgtattcttgcatcaaaagctttagtgccattggtatctggggagaatttgttgaatatcttgatggacattgccagtggattgcccaaagcagatatccaaatggggcacaagaaactggtgaattctgcaccggggactcctctgaatttggataatgaaaccccattgaacaggcagtctatttctttcaattccattcatggaatactgctacaaattgattctcttctaagtaataactgcatgatcataccagatgtggttaagaaaggtgaaattgtcaatacattgcttccagtgcttgaaagttgctcagggcttggtagtagcaagctttgttcttgtcctatggtcactgctgtctatctgcaggttttagaagacttacttaaaattgcaggaacatgcactgcaaggagtcatttcaagaaaatccaaagtatgcttatatattttagctctgaatgtttagatgtttctggtgtgctccaaactgagatttatgattctacaagaatagaccttcgtcagcaggcagttgcattctatttcaatacaatgatgatgaagcatccaatcttatgtgcagaaggttcaggagcagatactagcatgcatcatttaattccgaacagtttaccttcttgttataactttgaatcttcaaatttggcatccagatatgaagattcttcaagtttccttgaaagactaaaaggttgcttatctgattctacatatgaagtcaggttgatttcattaaagatgctttatcaatttatcaaatctcttgagtcaaagactgtcaacaaaggatttggtacatttgttgataatatccatcagtggctccaagctaatttgcaagccactctactagagcgactagaattggagacaaatcctaaatgtctccgccgcactctccaagttcttttcctctgttattcatttgatattcccagttccagcagttcgataattgaagatgaaaataatttttgccggatggatcatcaagctgtcctggatttctggtctaagctagtgaaaattcagggaattgcaaggtatgacaagatagaagaaacattgatcctatgctttggagtctgtattaagcaaatcagcaaatttattaaatcttcacttgtgtcagagatttcactcaatgaagcgacaaaccatgctgaacagaagatcaagtgtgaggagtcagaccagtggagaaaaacctatgaatgcatttgttcttggagtgttcttatcaagaaatacagtgatccaagtgaatctgtaaacatgaggaatgcaactgcagagggtattgtagcctctggactcctggaagaggttagctggataggttcaagaatttcccataggagaccacctcttaagatgaacttctctatgaacacttatgaggaaaatat---agatcagtcagaagggctggacttgtttgccagagccatactggatgcatggttcacatgcattaagctcctggaagatgaagatatcaacctgagacagaggcttgctgttgctgtagtaagatctatgagttccacaccgtgtagttatagcaatgtgaagaacattgtgcctgcccaagttgaaagagtgcttgagttatgctttgattttctgacagcgagctttgctcactggctggtatattttgattgtcttgctatttgggtgcttggttcagaagatcat---atctggatgaaaaaaagtggggacatggtccgcagattatttgacaaagaacttgataaccatcatgaagaaagacttctgacctctcagctttgttgtttgcatttgcagaggtttcttaatggccaagtattggaatctgaccttcaaggtaccaaaataatttgctccactatagtggaaactacccatgtgaatagtagggaagaaattcatctattaatccataaatggaggatgaaatatttgtctaagataatatcatttgtcaagcattgtattgccttagagagcagtatgagctgggtgggtggcataggtaatcatcaggatgtatttaaggttatatatccctgtcttctgggactttatacctttgcatgtcatccgcatgggaaggaacatcacgatccatctcaaaataattgtcagagggaattgctttgcacttttagtgaacttactgaattgatggttccattgctttcaaatcctctcatttcaaatctctatataaaaatgcttcaagcttatgagaatcaattgacagtcaaccttggttcaaaggatctacgggatttgaagagtgcttcctggtgtcaagattttgatccatactttcttgtcaaataa
>SESE_007591_block5
a---------------------------------------------------------------------------------------------------------------------------------------------------------------------------------------------------------------------------------------------------------------------------------------------------------------------------------------------------------------------------------------------------------------------------------------------------------------------------------------------------------------------------------------------------------------------------------------------------------------------------------------------------------------------------------------------------------------------------------------------------------------------------------------------------------------------------------------------------------------------------------------------------------------------------------------------------------------------------------------------------------------------------------------------------------------------------------------------------------------------------------------------------------------------------------------------------------------------------------------------------------------------------------------------------------------------------------------------------------------------------------------------------------------------------------------------------------------------------------------------------------------------------------------------------------------------------------------------------------------------------------------------------------------------tgccccttgcaattctgactcagcggttaggtgccaccaatctcctaaacataagcccaaatttgctttttgagactgttcaagcctatgcagatgatgatgtctgctgttctgcaacttcattcttgaaatgcttccttgagcgcctgcgagaagactgttggagttctgagagtgagattgaaaagggatatagagcctttaggcgcttatggatacctcctattatttctgggctagtttctggattggtcaagctccggtctaatctgaacacctatgctctgccagttgcactacagatagatgttgatgggatttttcctatgcttggttttattttcaataatgaaattatcacaaatgacatacttagctggcatgaactggatggtgcagttggtcttccaggagctttaacaattaaccagaatgtggctgcaattatctctttgttgaaggtagctcgatcacttgctttaattgaaggtgatatagactcgtacaaccatccttcagaacttgcagacaataataatggtcttgcacaggaaaacttgggcagcttggctgtggtccatgtaaaaggattggaggttcatgtgcctgtggagtggctaaaccttgcattgacacacattgatgagtcccttcgtatagatgctgcagaattactgtttttaaatcccaagacatcaagtttggtctccacattagaactgaatctaatgcgaattgcaattcctttaaatatgcgctgctcttctacaggttttagaatgaagtggaccagcctttttaaaaagtattttttacgtgtacgaactgctattgaaaggaagatgaaacaagctgcacacaaaattcatgtaaattctagctgttgtgaatcccataagggtcaaggaataggctgttcattgatgacaaattatagtacaaatgagaataagagtatactggaatcaggggtgaaggaacttgatcagtttatgaagtggttaagtcgtcttcttgttttttctttatatccttctgctccctatgaaagaaagagcatggctatggagctttttttggttatgattgatatctggcatgttaatcaaccttcagaacaagagaatcgtcattttgcattgtcatcttctcaagggacttgtcactactatccttatgatgaaggattgcttttagcagactccacattggtagtggttggagcaattgtagatagttgggataggttgagagaaaatgcatttcaaatcctcttacagttccccactcctctacctggtatttctgataaaatggcagttaatgaaattatattgtgggcaaaatctcttgtaagtagtccacgtgtcagagaaagtgatgcaggagctttgattatgcgtctcattttcaaaaagtatgtacaagaccttgggtggattgtcaaaatagctgaagactatgtttctgactgtcaattgtttggatgcaattcactctgcaatagtgtcatagaaactaaaaagattgattcacgtgactataatattggaaccccggttggggaatacatcttgtctttggttgactggttgaatattggtattgaagagggtgagaaggatctggtcaaagcgtgtgaacacagcttcattcatgggatattgcttacattgcgatatactattgaagaactggattggacttctgctagtactcaagcaagtgcctctttgctgcagcttgctatagagaggctgcttgggcttgtggttcgtgtttcatcattagcactttgggtagtttcttcaaatgcattgagtgtgccagaaaacatagaaagtttaattgaagatttacatttaagaagtcagagtttgccagacgatgtagaagagaaagaatcagtgaatgcaatgcaagaacaggatgctaaagatattgaggctgtgggaccagtggaccaggttgtcatggttggttgctggcttgccatgaaagaggtgagtcttctgctaggaactctaacaaggaaagttcccttaccaggatgcatttcagggtttgacaggtttcaagatagaagagaaactggaaagcttgttgaccactctcaacaaattggaagctttagtgcaatgctggatgtaaagcagcttgaa--attataggagagcatttcctgaaagtgctttt--------------agctatgaaacataatggtgcaattga----caagacaagagcagggttcacagctctctgcaatcgcct-----------------tctttgttcaagtgacccaaggttaaatcagatgcctgaaacatggatgaaacaacttatggaaaggactattgcaaagggtcaaactgttgatgacctgttgaggaggagtgctgggattccagctgcatttattgcattttttctttcagagccagaaggtacacccaaaaagcttcttccttcagcaatgaggtggctggttgatcttgcaaagtcttttttgtcaaaatcagataatctttgtggaaattgtgtctcaaattgtgatccactaagattggacgaggaagataaatcatggagtacagaatctgaacctttgctatc------------------------agctgaggaatctcaaaacctttctaagcagcgagatgaaggtgtggtgcccacggtacatgcatttaatgccctgaaggttgcttttcatgataaaaatctgtccacagatacttcaggcttctgtgcagaagtcctgataattgcaatatgctcattctcttctcattattgggaaatacgaaatagtgccactcttgcctttactgctttggttcatcgtatgatcggttttctaaatgaccataaacaagaatcagcacgtcgtgccatgactgggtttgaattcttccacaggtacccaacattacatcctttccttctaaaggagctacataatgcaacaaagcagctagaagaaggtgtctcccaatattggagatacaataagctgggaaaaagcttgcatccaagcttggttcctgttctaatcattctctctcgactgaagccttccataatcagcagtggaactgaagattggttgaatccttctgtcttcatgccttatatcagaagatgtgcaactcagtgcaacttaaaagttcgtattcttgcatcaaaagctttagtgccattagtatctggggagaatttgttgaatatcttgatggacattgccagtggattgcccaacgcagatatccaaatggggaacaagaaactggtgaattctgcaccagggactcctctgaatttggataatgtagccccattgaacaggcagtctatttctttcaattccattcatggaatactgctacaaattgattctcttctaagtaataactgcatgatcataccagatgtggttaagaaagatgaaattgtcagtacattgcttccagtgcttgaaagttgctcagggcttggtagtagcaagctttgttcttgtcctatggtcactgctgtctatctgcaggttttagaagacttacttaaaattgcaggaacatgtcctgcaagctgtcatttcaagaaaatccaaagtatgcttatatattttagctctgaatgtttagatgtttctggtgtgctccaatctgagatttatgattctacaagaatagaccttcgtcagcaggcagttgcattctatttcaatacaatgatgatgaagcattcaatcttatgtgcagaaggttcaggagcagatactagcatgcctcgtttaattccaaacagtttaccttcttgttataactttgaatcttcaaatttggcatccagatatgaagattcttcaagtttccttgaaagactaaaaggttgcttatctgattctacatatgaagtcaggttgatttcattaaagatgctttatcaatttatcaaatctcttgagtcaaagactgccaacaaaggatttggtacatttgttgataatatccatcagtggctccaagctaatttgcaagccactctactagagcgactagaattggagacaaatcctaaatgtctccgccgcactctccaagttcttttcctctgttattcatttgatattctcagttccagcagttcgataactaaagatgaaaataatctttgctggatggatcatcaagctgtcctggatttctggtctaagcttgtgaaaattcagggaactgcaaggtatgacaagatagaagaaacattgatcctatgctttggagtctgtattaagcaaatcagcaaatttattatatcttcacttgtgtcagagatttcactcaatgaagcgacaaaccatgctgaacagaagatcaagtgtgagaagtcagaccagtggagaaaaacctatgaatgcatttgttcttggagtgttctaatcaagaaatacagtgatccaagtgaatctgtaaacatgaggaatgcaactgcagagggtattgtagcctctggactcctggaagaggttagctggataggttcaagaatttccaataggagatcacctcttaagatgaacttctctatgaacacttatgaggaaaatat---agatcagtcagaagggctggacttgtttgccagagccatactagatgcatggttcacatgcattaagctcctggaagatgaagatatcaacctgagacagaggcttgctgttgctgtagtaagatctatgagttccacaccatgtagctatagcaatgtgaagaacattgtgcctgcccaagttgaaagagtgcttgaattatgctttgattttctgacagcgagctttactcactggctggtatattttgattgtcttgctaattgggtgcttggttcagaagatcat---atctggatgaaaaaaagtggggacatggtccgcagattatttgacaaagaacttgataaccatcatgaagaaagacttctgacctctcagctttgttgtttgcatttgcagaggtttcttaatgaccaagtattggaatctgaccttcaaggtaccaaaataattcgttccactatagtggaaactacccatgtgaatagtagggaagaaattcatctattaatccataaatggaggatgaaatatttgtctaagataatatcatttgtcaagcattgtattgccttagagagcagtatgagctgggtgggtggcataggtaatcatcaggatgtatttaaggttatatatccctgtcttctgggactttatacctttgcatgtcatcggcatgggaaggaacatcacaatccatctcaaaataattgtcagagggaattgctttgcacttttactgaacttactgaattgatggctccattgctttcaaatcctctcatttcaaatctctttataaaaatgcttcaagcttatgagaatcaattgacggtcaaccttggttcaaaggatctacgggatttgaagagtgcttcctggtgtcaagattttgatccatactttcttgtcaaataa
>Tyu0041170.1_block5
a-------------------------------------------------------------------------------------------------------------------------------------------------------------------------------------------------------------------------------------------------------------------------------------------------------------------------------------------------------------------------------------------------------------------------------------------------------------------------------------------------------------------------------------------------------------------------------------------------------------------------------------------------------------------------------------------------------------------------------------------------------------------------------------------------------------------------------------------------------------------------------------------------------------------------------------------------------------------------------------------------------------------------------------------------------------------------------------------------------------------------------------------------------------------------------------------------------------------------------------------------------------------------------------------------------------------------------------------------------------------------------------------------------------------------------------------------------------------------------------------------------------------------------------------------------------------------------------------------------------------------------------------------------------------------------------------------------------------------------------------------------------------------------------------------------------------------------------------------------------------------------------------------------------------------------------------------------------------------------------------------------------------------------------------------------------------------------------------------------------------------------------------------------------------------------------------------------------------------------------------------------------------------------------------------------------------------------------------------------------------------------------------------------------------------------------------------------------------------------------------------------------------------------------------------------------------------------------------------------------------------------------------------------------------------------------------------------------------------------------------------------------------------------------------------------------------------------------------------------------------------------------------------------------------------------------------------------------------------------------------------------------------------------------------------------------------------------------------------------------------------------------------------------------------------------------------------------------------------------------------------------------------------------------------------------------------------------------------------------------------------------------------------------------------------------------------------------------------------------------------------------------------------------------------------------------------------------------------------------------------------------------------------------------------------------------------------------------------------------------------------------------------------------------------------------------------------------------------------tgcgtaaggtactcatctccctcaagaaatt--atgcttccgaattat----gaagaaaggaggctttaatcacttcatgaattcggttcgtgggcatgatcttcatttgtctcaacaattcgtgaagaattggaagggaagggaggttcgttacaagaacagagactttgtcatcacagaggagcttatttcgggcatcactggtttccatcccaaaggcataagggtaaatcagatgcctgaaacatggatgaaacaacttatggaaaggacaattgcaaagggtcaaactgtggacgacctgctgaggaggagtgctgggattccggctgcatttattgcactttttctggcagagccagaaggtacacccaaaaagcttcttccttcagcaatgaggtggctgattaatcttgcaaagtctattttgtcaagatcagataatcttcatgaaaatcttgtctcaaattgtgattcactaagattggatggggaaaataaatcatggagtacagaatctgaaccttcactatttttccttggtacgagacatgtagaggctgagatatcccaatccttttctaaacagcgagatgaaggtgtggttcctacagtacatgcatttaatgtcctgaaagttgcttttcatgacaaaaacctgtcaacggatacttcaggcttctgtgcagaagcccttataattacaatttgctcattctcttctcattattgggaggtgcgaaatagtgccactcttgcctttactgctttggtccatcgtatgataggttttctaaatgagcataaacgagaatctgcacgccatgcaatgactgggtttgaattcttccacaggtacccaacattacacccattccttctagaagagctacatgatgcaacaaagcagttagaagaaggcgtctcccaatcttggagaaaccataagctgggacaaagcatacatccaagcttggctcctgttctaatcattctttctcgactgaagccatccataatcagcagcggaactgaagagtggttgaatccttctgcattcatttcttatatcaga-----------------------------------------------------agcaccattagtatc-gaggagaatttgttgaatatcttgctagacattgccagtggattgcccaaggcagatacccaaatggcgcaaaatgaggtagggaatttcacatcaaggactcttctcgatttgggtaatgtagccccatcaaacgtgcacgctatttctttcaattctattcatggaatacttctacaagttgattctcttctaagttataactgcatgattataccagatgtggttgagaaagatgaaattgtcagtgcattgcttccagtgcttgaaaactgctcagagcttggtagtagtaagctctgcttctgtcctatggtcactagtgtctatctgcgtgtgttggaagacttacttaaaattgcaggaacatgtcctagaagcaatcatatcaacaaaatccaaagtatgcttatacattttagctcagaatgtttagatgtttctgcggtgcaccaaccagagttttatgattctacaagaatagaccttcgtcagcaggcggttgcattctatttcaatacaatgatgatgagacatccaatcttatgcttagaaggttcaagagcagatgccaatgtgcatcacttacagccaagcagtatac---cttgttataactttgactcttcagatttggcatcccagtatgaagattcttcaagttttattgaaagattaaatggctgcttatctgattctacatatgaagtcaggctggctacattaaagatgctttatcaatttctcaaatcttttgagtcaaagaatgtaagcagatgctttggcacatttgttgataatatccatcaatggctccaggctaatttgcgatctgctctactagaccacctagaactggagaaaaatcctaaatgtcttcgccgcaccctccaagttcttttcctttgccattcggttgattttctcaattccagcactttgataactgaagacg------atctttgctggagggatcaccaatcagtcctggatttctggtctatgcttgtgacaattcagggaaatgcaaggcatgcgaagacaaaagaaacactgatcctatgctttggagcttgtattaagcaagtcagcaaattcgttaaatattcatttgtgtcagacattccatggcatgaatttaaaaaccatgtagagcagaatatcaagtttgagaagtcagatcagtggagcaaaacctatgagtgcatttgttcttggagtgctctaatcaagaaatacagtgatccacgtgaatctgtaaacatgaggaatgcaactgcagagggtattgtagcctccgggcttctggaagaggttagttggataggctcaagaatttccaataggaaagaacctcttgagatgatcttctctctgaaaacttatgtggaaaacacaggagatcagtcacaagggctggacttgttagccagagccatactagatacatggttcacatgcattaagctcctggaagatgaagatatcaacctgagacagcagcttgctgctgctgtagtaagatctatgagttccactccatgcatcaatagcaatgtgaagaacattgtgcctgcccaagttgaaagagtgcttgagttatgctttgattttctaactgctagctttactcactggccagtatattttgatcatcttgctaattgggtgcttgggtcagaagatcatatcatttttatgaaaagaagtggagacttagtccgccgtttatttgacaaagaacttgataaccatcacgaagaacgacttctgacctctcaactttgctgtttgcatttacagaggcttcttaatgtcaaagttctggaagctgggtttgaagaaaggaagctg----gcacctcaaaaggaggaagca-----------------------------------------------------------------------------------------------------------------------------------------gatcagaa----------------------------ctggcattttgcacct-----------------------------------------------------------------------------------------------------------------------------------------------------------------------------------------------aatatgaggtttctgatgagaac---------------------------------------gtaa
>Mgl0006010.1_block5
atgtcggccaaatggagagcacttcaacgtcggcaccaatggacttatgactcggtgattctgccatcctcatacattgaatctttgcattcccttcctcctcctattgcgaagctaaagtttgttgacgagttatgcaaattatcagcacttacatcaattcattctcaagttacagaatttaaaaaagttgtagctgccttttcagaactcgtgatcgactctaatacatatgagtatctttgtgctgtaataccattgtatcttgaaatattgtttgtggaaaactctttaccattgcatcggagtctcctatcagttttttgtcataatttcccagtcacccaccagtctcttgtcaaagactattttgaacttctgtgtaaagagtatggattaacaggaagaaagtgtcgtaggtttgggttggcacgtgtagcaacatccattcttagcctgcctaaatctggatttttcaaagaagtaacagaacgatgctcaactctaatttcccttcatttatgcaatggattgcaatctgtactaaaagaggctaatgagggagtttatccttctcctgctaccatggaacaatgtcaagatgccatgtcttctgtctattatttgcttcaacagtttccacataaatttgccccccaagttatccatgattattctatttcattttcaaattcctatcatgaaggccaaactatttatgagatagttgtgaacactattttagatgttttaaagtcctctgtgttttccagggactgcatgctggctgcaggggtcagtttttgtgctgctgctcaaataacttctgagccacaacttgcacttttgttttccaatgcaatttttgagcaactggacattaaatttgctggtgttccttctgatttaggtataattgaaacttgtgatcgagggtgtttggaggctgtggttatgaaattatacaatagaaatttggcttcccaggtggaactttttactgactttggtagactatgtttattaaggggaatgctaactgctattccaaggtctgttctgaacacaaatcttcttttgtttggaaaagacacaagtaagggcggccatacagagggccagagagtttggactatactatttgatggcatattgcctttcttgtgcaatctatgtgaaagctctgtggacagccactttaatttccatgcaataactgcattgcagatttgtttacaacaggtaaaagcttctgttttaagtcatcttcccaccattgcaaaaggggaactagataatgctttgaaactgcacagtatttctgtcaaaccttacaatccttttacagaagttatggtttatcgtatactaaaaataatatggaataactgggaagatcctctcaatcagacagtgaaacaggcacaggttgtttttgagttgctgatagacatacagctccttttttctaagaatttgactaaaaattcagtggaaattaatacaaaaactgaactagaagagggaaatgatgtgtcaagggaatttttacacagaattgcatctgaactattattagttggtgggcatcgcaaggggaggtatatgccccttgctattctgactcagcggttaggtgccatcaatctcctaaacatgagcccaaatttgctttttgagactgttcaagcctatgcagatgatgatgtttgctgttctgcaacttcattcttgaaatgcttccttgagcgcctgcgagaagactgttggagttctgagagtgagattgaagaaggatatagagcctttaggcgcttatggatacctcctattatttctgggctagtttctggattggtcaggctccggtctaatctgaacacctatgctctgccagttgcactacagatagatgttgatgggatttttcctatgcttggttttattttcaataatgaaattatcacgaatgacatacttagctggcatgaactggatggtgcagttggtcttccaggagctttaacaattaaccagaatgtggctgcaattatctctttgttgaaggtagctcgatcacttgctttgatcgaaggtgatatagactcgtacaaccatccttcagaacttgcagataataataatggccttgcacaggaaaacttgggcagcttggctgtggtccatgtaaaaggattggaggttcatgtgcctgtggagtggctaaagcttgcattgacacacattgatgagtcccttcgtatagatgctgcagaattgctgtttttaaatcccaagacatcaagtttggtctccacattagaactgaatctaatgcgaattgcaattcctttaaatatgcgctgctcttctacaggttttagaatgaagtggaccagcctttttaaaaagtattttttacgtgtacgaactgctattgaaaggaagatgaaacaagctgcacacaaaattcatgtaaattctagctgttgtgaatcccataaaggtcaaggaataggctgttcattgatgaaaaattatagtacaaagaagaataagagtatactagaatcaggggtgaaggaacttgatcagtttatgaagtggttgagtcgtcttcttgttttttctttatatccttctgctccctatgaaagaaagagcatggctatggagctttttctggttatgattgatatctggcatgttaatcaaccttcaaaacaagagaatggtcattttgcattgtcatcttctcaagggacttgtcactactatccttatgatgaaggattgcttttagcagactccacattggtagtggttggagcaattgtagatagttgggataggttgagagaaaatgcatttcaaatcctcttacagttccccactcctctacctggtatttctgataaaatagcagttaatgaaattatattgtgggcaaaatctcttgtaagtagtccacgtgtcagagaaagtgatgcaggagctttgattatgcgtctcattttcaaaaagtatgtacaagaccttgggtggattgtcaaaatagctgaagactatgtttctgactgtcaattgtttggatgtaattcactctgcaatagtgttatggaaactaaaaagattgattcacgtgactataatattggaaccccggttggggaatacatcttgtccttggttgactggttgaatatgggtattgaagagggtgagaaggatctggtcaaagcgtgtgaacacagcttcattcatgggatattgcttacattgcgatatactattgaagaactggattggacttctgctagtactcaagcgagtgcctctttgctgcagcttgctatagagaagctgcttgggcttgtggttcgtgtttcatcattagcactttgggtagtttcttcaaatgcattgagtgtgccagaaaacatagaaagtttaattgaggatttacatttaagaagtccgagtttgccagatgatgtagaagagaaagaatcagtgaatgcaatgcacgaacaggatgctaaagatattgaggctgtgggaccagtggatcaggttgtcatggttggttgctggcttgccatgaaagaggtgagtcttctgctaggaactctaacaaggaaagttcccttaccaggatgcatttcagggtttgacaggtttcaagatagaagagaaactgaaaagcttgttcacaactctcaacaaattggaagctttagtgcaatgctggatgtaaagcagcttgaa--attataggagagcatttcctgaaagtgctttt--------------agctatgaaacataatggtgcaattga----caagacaagagcagggttcacagctctctgcaatcgtct-----------------tctttgttcaagtgacccaaggttaaatcagatgcctgaaacatggatgaaacaacttatggaaaggacggttgcaaacggtcaaactgtcgatgacctgttgaggaggagtgctgggattccagctgcatttattgcattttttctttcagagccagaaggtacacccaaaaagcttcttccttcagcaatgaggtggctgattgatcttgcaaagtcttttttgtcaaaatcagataatctttgtggaaaatttgtctcaaattgtgatcccctaagattggatgaggaagataagtcatggagtacagaatctgtacctttgctatctctgcctgacataaggcatatggtagctgaggaatctcaaaacctttctaagcagcgagatgaaggtgtggtgcccacagtacatgcatttaatgccctgaaggttgcttttcatgataaaaatctgtccacagatacttcaggattctgtgcagaagtcctgataattgcaatatgctcattctcttctcattattgggaaatacgaaatagtgccactcttgcctttactgctttggttcatcgtatgattggttttttaaatgaccataaacaagaatcaacacgtcgtgccatgactgggtttgaattcttccacaggtacccaacattacatcctttccttctgaaggagctacataatgcaacaaagcagctggaagaaggtgtctcccaatattggagatacaataagctgggaaaaagcttgcatccaagtttggttcctgttctaatcattctctctcgactgaagccttccataatcagcagtggaactgaagattggttgaatccttctgtcttcatgccttatatcagaagatgtgcaactcagtgcaactcaagagttcgtattcttgcatcaaaagctctagtgccattagtatctggggagaatttgttgaatatcttgatggatattgccagtggatttcccaaagcagatatccaaatgggggacaagaaactggtgaattctgcaccagggactcctctgaatttgaataatgtagccccgttgaacaggcagtctatttctttcaattccattcatggaatactgctacaaattgattctcttctaagtaataactgcatgatcataccagatgtggttaagaaagatgaaattgtcagtgcattgcttccagtgcttgaaagttgctcagggcttggtagtagcaagctttgttcttgtcctatggtcactgctgtctatctgcaggttttagaagacttacttaaaattgcaggaacatgtcctgcaagcagtcatttcaagaaaatcgaaagtatgcttatatattttagctctgaatgtatagatgtttctggtgtgctacaatctgagatttatgattctacaagaatagaccttcgtcagcaggcagttgctttctatttcaatacaatgatgatgaagcatccaatcttatgtgcagaaggttcaggagcagatactagcatgcatcgtttaattccaaacagtttaccttcttgttataactttgaatcttcaaatttggcatccagatatgaagattcttcaagtttccttgaaagactcaaatgttgcttatctgattctacatatgaagtcaggttgatttcattaaagatgctttatcaatttgtgaaatctcttgagtcaaagactgtcaacaaaggatttggtacatttgttgataatatccatcagtggctccaagctaatttgcaagccactctattagagcgactagaaatggagacaaatcctaaatgtctccgccgcactctccaagttcttttcctctgttattcatctgatattctcagttccagcagttcgataactaaagatgaaaataatctttgctggatggatcatcaacctgtcctggatttctggtctaagcttgtgaaaattcagggaactgcaaggtatgacaagatagaagaaacattgatcctatgctttggagtctgtattaagcaaatcagcaaatttattaaatcttcacttgtgtcagagatttcactcaatgatgcgacaaaccatgctgaacagaagatcaagtgtgagaagtcggaccagtggagaaaaacctatgaatgcatttgttcttggagtgttctaatcaagaaatacagcgatccaagtaaatctgtaaacatgaggaatgcaactgcagagggtattgtagcctctggactcctggaagaggttagctggataggctcaagaatttccaataggagaccacctcttaagacgaacttctctatgaacacttatgaggaaaatat---agatcagtcagaagggctggacttgtttgccagagccatactggatgcatggttcacatgcattaagctcctggaagatgaagatatcaacctgagacagaggctcgctgttgctgtagtaagatctatgagttccacaccatgtagctatagcaatgtgaagaacgttgtgcctgcccaagttgaaagagtgcttgagttatgctttgattttctgacagcgagctttactcactggctggtatattttgattgtcttgctaattgggtgcttggttcagaagatcatatcatctggatgaaaaaaagtggggacatggtccgcagattatttgacaaagaacttgataaccatcatgaagaaagacttctgacctctcagctttgttgtttgcatttgctgaggtttcttaatgaccaagtattggaatctgactttcaaggtacccaaataatttgtcccactatagtggaaactacccatgtgaatagtagggaagaaattcatctattaatccataaatggaggatgaaatatttgtctaagataatatcatttgtcaagcattgtattgccttagagagcagtatgagctgggtgggtggcataggtaatcatcaggatgtatttagggttatatatccctgtcttctgggactttatacctttgcatgtcatccgcatgggaaggaacatcattgtccatctcaaaataattttcagagggaattgctttgcacttttactgaacttagtgaattgatggttcaattgctttcaaatcctctcatttcaaatctctatataaaaatgcttcaagcttatgagaatcaattggcagtcaaccttggttcaaaggatatatgggatttgaagagtgcttcctggtgtcaagattttgatccatactttcttgtcaaatag

>SEGI_17864_block6
atgtgcatggtgtccgtatccttcaatacagatcacaagttggaaacctcatccgaagccctccaaatcgttgactccgacttaccgtctctcttcatatttcctttggcctttctcgccaattatcagagtttcagtgaaaagaacgatagtttattcatacttgacaattctggcatagcttttgaatctttgcaggtcacagcagaaactagaaatccagagttcccgtatggtctaaataatagagagggaagagtaatattcaatcaacgatacagattatggaaagagtcctcgccatctgatagtcccgcatcattcaattccacttttactttcaatattgttccggagaacggaactgctggcggggaggggatggcgtttattatatcttccaatgaagacattggagacggacctgttgcaagctacggtcactggttggggctcttcaattccaccattgatggactgaccagtaacaagatggtagcagttgaattcgacacaacgaagagcgagggtacaaatgacccagacgacaatcacgtagccattgacgtaaacagcataaattccacaaaaattaggtctctttatgttgatcttatccatttaaagagtggacaaaacatcacggcgtggattcagtacagcggcactcaacggctactaaaggtctacattgcaaagtcaccagatc---gaatgccttcacagccgattctccagtatcctctcaatctctctcaaattctcgatccatttgtttattttgggttcacggcttccacgggcaagagctgggagcttaattgcgtccattcatggagcctctcgatccaatatctgagagtctgcacagccaacacgggattgacaatcggactttctgtcgggggcgtcgcgctcgccttgttgtttgcagtagcgattgttatactttttatgaagcaccaaaagtatcgggcagaagcggcgatcatatcagacgcccttcggaaactgccgggtcatccacatgaattcaaatacaaagacctccagaaggccactcacaatttcagtgaccagtcgcagattgggtacggcggattcggagccgtttacaaagcacatctcggcaagaacaaaaccgcagtggccgtgaagcgcatattcaaagactccacgcaaggaaaagaagagttcatctcagaaatcagaataatcaaccagctccgccatcgaaacctggtgccgctgctcgggtggtgccacgacaaggggaacctcctgatggtgtacgagtacatgcccaacggaagcctggaaaagtacatcagcgaagcgcgtctggattgggagcagaggtacaacatcatatctggcctggcctctgctctggtttaccttcacgatgagtgcgagcagcaggtgatccaccgggatctcaagcccagcaacatcatgctcgactcagaatacaatgcccgcctgggcgactttggccttgctcgtataatacaacccaaccggagctccttcacgcagagcggtgtagcgggaaccgtcggttacattgctcctgagtgctttcacactggaagagccacggtcgaatcagatgtgtttggtttcggcgctattgtacttgaagttgtctgtggaaagccgccttggtctgtaagagaagggcatgatttagttggttgggtgtggaaactttaccgagagaaaaagctcttcgaagcagctgacagtcgcctgcctaagcctccgcccgccgatactctcgctagttgtaacgaggacgacataacctgcttgctgatggtgggactggcctgctcaaatccgaatccacaagaccgtccaactatgcgacatgtgaaacagatgctttgcagggaaaggccgcttccgtatattccaacattccggccaccatttgtttggcttcatcccgaggatgatgatagcagtttcacgacctgttcagttagtagagaaagtagtcgcctactgtga------------------------------------------------------------------------------------------------------------------------------------------------------------------------------------------------------------------------------
>SESE_003908_block6
atgggtt---------------------------------------------------ttcatcgagttatattagttgtagtatatattttactggtgcaaactgttagtgggaatttcagttataagagtttcagtgaaaagaacgagagcgttttcatgtttgacaattccggcatagcttttgaatctttgcaggtcactgcggaaactagaaatccagaatccccgtattccccaacaaatagaaagggcagagtcatatacagacaaccatacagattatggaaagagtcctccccatctcatagtcccgcatcattcaattccacttttgctttcaatattgtaccggacaagggcacccctggcggcgagggtatggcgtttataatatcttctaataaagacattggagatggacctgttgcaagctacggccactggttagggctcttcaattctaccattaatggactgagcagtaacaagatggtagcagttgaattcgacacaaagaagagcgagggtacgaatgacccagacgacaaccacgtagccattgatgttaacagcatcaattccacaaagattgtgtctcttgatgttggtcttatcaatttaaagagtgaacaaaacatcacggcgtgggttcagtacagcggcactcaacggcttctgaaggtctacattgcaaactcaacagatc---gaatgcccccacagccgattctccagtatcccctcaatctctctcaaattctcgatgaatttgtttattttgggttcacggcttccacgggtgagagctgcgagcttaattgcgtccattcgtggagcctctcaatcgaagatctgagagactccacagccaacacaggattaataatcggactttctgtcgggggcgtggtgctcgccttgttgtttgcaatagcgattgttatactttttatgaagcaccgaaggtatcgggcagaagcggcgatcatatcagacgcccttcggaaactgccgggtcatccacatgaattcaaatacaaacacctccagaaggcgactcagaatttcagtgcccagtcgcagattgggagcggcggattcggagccgtttacaaagcacatctccacaagaacaaaaccgcggtggccgtgaagcgcatattcaaagactccacgcaagggaaagaagaattcatctcagaaatcagaataatcaaccagctgcgccatcgaaatctggtgccgctgctcgggtggtgccacgacaaggggaacctcctgatgatttacgagtacatgagcaagggaagcctggaaaagtacatcagcgaagggcgtctggattgggagcagaggtacaacatcatatctggcctggcctctgctctggtttaccttcacgatgagtgcgagcagcaggtgatccaccgagacctcaaacccagcaacatcatgctcgactcggaatacaatgctcgcctgggcgactttggccttgctcgtataatacaacccaaccgaacgtccttcacatcgaatcgtgtagcgggaaccgttggttacattgctcctgagtgctttcacactggaagagccacggtcgaaacagatgtgtttggtttcggcgctattgttcttgaagttgtctgtggaaagcccccttgctctgtaggagaggggcaagatttagtgggttgggtgtggaaactgtaccgggagaataagctcatccaagcggctgacagtcgtctgcctatagctcctcctaccgatactctcgccactgttaaggaggacaacataacctgtttgctgatggtgggactggcctgctcaaatccgaatccacaagaccgtccaactatgcgacaggtgaaacagatgctgtgcagggaaagggcgcttccgtatgttccaatattccggccaccattcgtttggcttcactccgagaatgatgatagcagtttcacgaccagttcagttagtagggatagtagttatctaatgtga------------------------------------------------------------------------------------------------------------------------------------------------------------------------------------------------------------------------------
>Tyu0160030.1_block6
atgggtatccatt---------------------------------------------tccgcgtagtcctttacattgcagtcaatatattcctggtgcaaaccgtatgcgggaatttcagttttcccagtttcgatcaagcgtataatgagcgtttcatgttcaacaattccaacatagttcgaggagcattgcaggtcacagcggaaacgctaaatccagatcccaaatattccattgcaaatagttcgggaagagttatatacaagacgccatacagattatggagaaaa------------gatcgagcagcatcattcaacgtcacctttgttatgaatattagaggaatgaacaacggaacaggcggggagggcatggcttttttcatatcttcgaaaaaagatatcaaagacatacctgctgagagccacgggaagtggatggggctcttcaactcatccattaacggactccagagtaacgagatggtagctgtggaattcgatacgatgaagaacgacggcacaaatgatccggacggaaaccacgtcggcatcaatgttaataacgtgaattccaccagatttcaatctctcaacgattcggggattaatctaaaaggcggcgacaacatcacggcgtggattcagtacaacggcgttcagcaacaattcaatgtttatgtttcaaatacggcggatttcaatatgccccttcgtcctgtactctctgatactgtaaatctgtccggtgttctcgattctgaaatctatttcggtttctccgcttccaccggcgtgagcaccgagcttaactgtattctttcatggagtctctcgatcgaagacatgacg---tcgccgtccaaccagacattactcgtggtgctttgttctgtagcggctattttagtcgttgcagcagccgtcatcataatggtatggtatacgaagcgtcgcaagtctcgggttaagatcgaagaaatagccggcgcacttcagaacctgccggggcaaccaagggagtttaagtacaaagatctgaagaaggcgacgcgcaattttagtgccgagtcgcagctcgggagcggcgcgttcggatctgtttacaaagcaatcctctccaaggaaaaaccagccgtcgccgtgaagcggatgttcaaggactccaatcaagggaaaggcgaattcgtttcggagatcagcataataaaccggctccgccatcgaaacctggttccactgctcggttggtgtcacgacagtgggcagctgatgatggtgtacgagtacatgcctaacggcagcctggagaagcatatatatcgaggctttctggattgggagcagagatacaaaatcgtctcaggcgtggcctccgcgctggtttaccttcacgaggaatgcgagcagcaggtgatccaccgcgacctcaaagccagcaatgttatgctcgattccaactacgaagcccgtctcggcgacttcggcctcgctcgtttgatcgagcacaacggaag-----tcgtacaggccgacg-------------------------------------------------------------------------------------------------gattggtttgcggaagacccccaaatttggacgagaggagcccgatttggttggatgggtgtggaaattgtatcgagaggggaagctcatggaggcagctgacagtcgtatgcctgcatgttca---------------------gttaacgaagaggacataaggtgtttggttatggtgggattggcctgctcaaatccaaatcctggagaccggccaaccatgcggcaggtgaagcagatactgtgcaaggacatgccccctcctcccgtgcctcccttcagacctccgtttatttggactcatcccgtctctgatgatagcagtttctctcatgcttcaatttccacacagaatggctcacagataaattcttttgcgctcactggtattactacagagaatggttccaaaaataattccttggcgctcagtagtatttctacagagagtggctcaatgagaaattccttggcactcggttcagagaatggatcattagttaaatctttaatacacggtgcaggaagtaagaggctcgcgcaggaagttcggcgcaatcagaagaggatgtcttacgatttcgattcatga
>Mgl0174160.1_block6
atgggtt---------------------------------------------------ctcatcgaattatattcgttgtagtatttattttactggtgcaaactgttagtgggaatttcagttatcagagtttcagtgaaaagaacactagctttttcacattagacaattccgaaatagcttatggatccttgcaggtcacagcagaaactagaaatccagaacccgagtattccccaaaaaatagaaagggaagagtcatattcaaacaaaaatacagattatggaaagagttctccccatctcatagccccgcatcattcaattccacttttgctttcaatattgtaccgggcgacggcactcctggcggggagggtatggcgtttataatatcttctaataaagacattggagatggccctgttgcaagctacggccactggttggggctcttcaattctaccattaatggactgagcagtaacaagatggtagcagttgaattcgacacaaagaagagcaaggatacgaatgacccagacgacaaccacgtagccattgatgttaacagcataaattccacaaaaattgtgtctcttgatgctggtcatatcaatttgaagagtaaacaaaacatcgcggcgtgggttcagtacagtggcactcaacagctactgaaggtctacattgcaaactcaacagatc---gaatgccctcaaagccgattctcgagtatcccctcaatctctctcaaattcttgatccattcgtttattttgggttcacggcttccacaggcgagagctgggagcttaattgcgtccattcgtggagcctctcaatcgaagatctgagagactccaaagccaacacgggattaacaatcgggctttctgtcgggggcgtggcactcgccttgttgtttgcaatagggattgttatactctttatcaagcacaggaggtatcgggcagaagcggcgatcatatcagacgcccttcggaaactaccgggtcatccacatgaattcaaatacaaagacctccagaaggcgactcagaatttcggtgcgcagtcgcagattgggtgcggcggattcggagccgtttacaaagcacatctccacaagaacaaaaccgcggtggccgtgaagcgcatattcaaagactccacacaagggaaagaagaattcatttcagaaatcaggataatcaaccagctgcgccatcgaaacctcgtgccactgctcgggtggtgccacgccaaggggaacctcctgctggtttacgagtacatgagcaacggaagcctggaaaagtacatcagcgaagggcgtctggattgggagcaaaggtacaacatcacctctggcctggcctctgctctggcttatcttcatgatgagtgcgagcagcaggtgatccaccgggacctcaaacccagcaacatcatgctcgactcggaatacaatgcccgcctgggcgactttggccttgctcgtataatacaacccaaccgaacatccttcacatcgaatcgtgtagcgggaaccgttggttacattgctcctgagtgctttcactctggaagagccacggtcgaatcagatgtgtttggtttcggtgctattgtacttgaagttgtctgtggaatgcccccttgctcagtaggagaggcgcaagatttagtgggttgggtgtggaaactgtaccgggagaataagctcttacaagcggctgacagtcgtctgcctatgcctcctcctgccgatcctctcgccagtgttaaggaggacgacataacctgtttgctgatggtaggactggcctgctcaaatccgaatccacaagaccgtccaactatgcgacaggtgaaccagatcctgtgcagggaaaggccgcttccgtatgttccaacattccggccaccattcgtttggcttcactccgagaatgatgagagcggtttcacgaccagttcagttagtagagatagtagttatctaatgtgg-------------------------------------------------------------------------------------------------------------------------------------------------acgaagagggaagcaggacg--------------------------------------------------tttgtag

>SEGI_13350_block7
---------------------------------------------------------------------------------------------------------------------------------------------------------------------------------------atggaactcccaaagtttgtggatgacattagttcaatggaaattaaaaatgtttgttcttctactgaagaaaaacatgtcacaaatgagacctgcctagtatgtttggggattttgcaaacagcaatccttgatcaaaagaaggagacaaccgcatgcaagggaaatgttgcagttttgatatcagaggcagttcagcatgagggttaccaatttgatagcttttgtttggaagtttctataccaccaaatgctgctataagagaccgcgctctttggctttatgtcaaacagaaatatgggtcagaagaatggtttaagaatgtttctgctattgaccgcctttctgtcaaggaagctctaaaattgtctctgatcaaaccattggaagatttactgggaaagaattcagatgtaaattcatcatttcgagttgctctgatttacaatcatattggactttcacaagaacttgatgtcgaggattcaaaggaaaataatggaaaacgtagaagaacaggtacggctagatttctttcctta----------------------------------------------------------------------------------------------------------------------------------------------------------------------------------------------------------------------------------------------------------------------------------------------------------------------------------------------------------------------------------------------------------------------------------------------------------------------------------------------------------------------------------------------------------------------------------------------------------------------------------------------------------------------------------------------------------------------------------------------------------------------------------------------------------------------------------------------------------------------------------------------------------------------------------------------------------------------tga
>SESE_022516_block7
atggaggaaatggtggagtcaacagtaaaggcattacccgcttctgcagtatctgatctcctctccgttggggtctgcctccgatgtatattccgaatattcagtgtagacagagacatgtattcattttgtttgccatcaactgcatctctatattctttgttaaaacctttaataactcccacggaactcccaaagtttgtggatgacattagttcaatggaaattaaaaatgtttgttcttctactgaagaaaaacaagtcacaaatgagacctgcctagtatgtttggggattttgcaaacagcaatccttgatcaaaagaaggagacaaccgcatgcaagggaaatgttgcagttttgatatcagaggcagttcagcatgagggttaccaatttgatagcttttgtttggaagtttctataccaccaaatgctgctctaagagaccgcgctctttggctttatgtcaaacagaaatatgggtcagaagaatggtttaagaatgtttctgctattgaccgcctttctgtcaaggaagctctaaaattgtccctaatcaaaccattggaagatttgctgggaaagaattcagatgtaaattcatcatttcgagttgctttgatttacaatcatattggactttcacaagaacttgatgtcgaggattcaaaggaaaataatggaaaacgtagaaaaacaggcgttg----------------------------------------------------------------------------------------------------------------------------------------------------------------------------------------------------------------------------------------------------------------------------------------------------------------------------------------------------------------------------------------------------------------------------------------------------------------------------------------------------------------------------------------------------------------------------------------------------------------------------------------------------------------------------------------------------------------------------------------------------------------------------------------------------------------------------------------------------------------------------ggtctttgttgggttgtgttgcagaaatcctacaacttgatgtaatagatgtaaagttggattttttcagctctcaaggagaacacaaagaacgtgggatacacaactag
>Tyu0036460.1_block7
----------------------------------------------------------------------------------------------------------------------------------------------------------------------------------------------------------------------------------------------------------------------------------------------------------------------------------------------------------------------------------------------------------------------------------------------------------------------------------------------------------------------------------------------------------------------------------------------------------------------------------------------------------------------------------------------------------------------------------------------------------------------------------------------------------------------------------------------------------------------------------------------------------------------------------------atgtatattggtgggagatatcttaagtactcaaggaatgtgagccagacgtgttggatgattgatgatgaaagaatgggagaaaactcggtagaagagataatagcaaatgcaatacttcctcagttgagaggagacagctacaagtttcatgcagctggcagggaagacattgatgttcgtatgctgggtacagggcgtcctttccttattgaagtcctcaatgctcatgctatcccaacaaagtctgacatgatggaactggagatcaagattaacgactcaaaagatagttttgtaaaggtgagggaactgaaggaggttgggagtgatgtttggaatctaatgagagaaggggaagctgaaaaacagaaacaatatgcagctgtagtgtggatttctcgtcccctttctgacgaggactttaaatgcatatctgagataaaagagatggaaatagaacaaaagactccaataagagtgcttcatcgtcggagtcctttagtacgtaaacggctaatacattggatgaaggcggaaaagattgaaggaagcagccaatatttcctgttgcatctatgtactcaggctgggacttatataaaggaatttgtacatggtgatcttgggcgcactcatcccaacattgggtctttgttgggttgtgttgcagagatcctacaacttgatgtaaccgatgtgaagatggatttcttt---------------------------------------taa
>Mgl0166680.1_block7
atggaggaaatggtggagtcagcagtaaaggcattacccgcttctgcagtatctgatctcgtctccgttggggtctgccttcgatgtatattccgaatattcagtgtagacagagacacgtattcattatgtttgccatcaactgcatctctatattctttgctaaaacctttagtaactcccacagaactcccaaagtttgtggataacattagttcaatggaaattaaaaatgtttgttcttctactgaggaagaacaagtcacaaatgagacctgtctagtatgtttggggattttgcaaacagcaatccttgatcaa---aaggagacaactgcatgtaagggaaacgttgcagttttcatatcagaggcagttcagcgtgagggttaccaatttgatagcttttgtttggaagtttctataccaccaaatgctgctataagagatcgtgctctttggctttatgtcaaacagaaatatgggtcagaagaatggtttaagaatgtttctgctattgaccgcctttctgtcaaggaagctctaaaattgtccctgataaaaccattggaagatttactgggaaagaattcagatgtaaattcatcatttcgagttgctttgatttacaatcatattggactttcacaagagcttgctgtcgaggattcaaaggaaaataatggaaaacgtagaaaaacaggggaaagta-atagctttcataatgctgccaatgcagcaatacatgctgcaagggaagcagttaatgggggtggatattctgcagcagttcagcgcatccttaattcgatgtcagatgatgagtttgctaagaagtacaaatttccaccgacaaagctctgtgagccatgcaaatgtgaagtcatctgccatcgatcgtccatctatattggtgggagatatcttaagtactcaaggaatgtgagccagacatgttggatgattgacgatgagagaatgggagaaaactcagtagaagagattatagcaaacatgattcttcctcaattaagaggagacagctacaagtttcatgcagctggcagggaagacattgatgttcgtatgctaggtacagggcgtccgttccttgttgaagtcctcaatgctcgtgttatgccaacaaaatcttccctgttggaactagagactaagatcaatgagtcaaaagataaatatgtaaaagtgagggaactaatggaggttgggagtgatatttggaatctaatgagagaaggagaagctgaaaaacagaaacaatatgctgctgtagtgtggatttcacgtcccctttctgatgaagacttgaaatgcatatctgaaaagaaagagatggagatagaacaaaagactccaataagagtgctgcatcgccggagtcctttagtacgtaaacgactaatacattggatgaaggcagaaagaattgaaggaagcagccaatatttcctattgcatctttgtactcaggctgggacctatataaaggaatttgtacatggtgatcttggacgtacatatcccaacgttggttctttgttgggttgtgttgcagaaatcctacaacttgatgtaatagatgtaaagttggatattttcagctctcaaggggaaaacagagaacgcaggatacatgactag

>SEGI_38425_block8
atgagcctccggaatagact----------------------------------------------------------------------------------------------------------------------------------------------------------gacgggc----------------------------------------------------------------------------------------------------------------------------------------------------tactgcactgttactgctgagaaggggacattacaatatcaactgaaaacttcacca------aagcccaatggtgactcttgtag------tgaagccactccaatgtccaactatggagtatctctcaatcccaaagctagagcaaccttgagggttttcgtcctcaaatccttgaaggaatcaatccacaattcgacaacccttcgttatcatcaatcaacatcatcaaatgggagctccaagattacaacaatgatgcatcctgccggttgcccggttgtcacatatataggaaataaaggatttggttggattggcacttttttgatagtacttgtttgcttctttgctgcatatttactgattggtactgtatatcgtttttttgttcttgggattcgtggaaaagaggttttcccaaatttggatatgtgggtcagtatacccagaagatttcaggattttgacaatgaaatgctaatctatgcgatgaaaaactgtaaattaaaggttcaagatgcacctgggctggtttgggctagttctggaaagtgctgcaaattggattttgcatctgctggtggattttga
>SESE_037057_block8
--------------------------------------------------------------------------------------------------------------------------------------------------------------------------------------------------------------------------------------------------------------------------------------------------------------------------------------------------------------------------------------------------------------------------------------------------------------------------------------------------------------------------------------------------------------------------------------------------------atgatgcaccctgccggttgccctgttgtcacatacataggaaatagaggatttggctggattggcacttttttgatggtacttgtttgcttctttgctgcatatttactgattggtactgtatatcgtttttttgttcttgggatccgtggaaaagaggttttcccaaatttggatatgtggctcagtatacccagaagatttcagactggtctggaatatacttcaagcaggttggtaggtgctttttatcaaatcagatatggctcctatactcgagtttga------------------------------------------------------
>Tyu0018650.1_block8
atggattataataagaaattaggtgttatttggtgggtggtggtggtgagtgtgacggtgcaggctccgttcggtgctggcctgtgtgggttagaggttaagcagcagaacaagctctataggttcagcttgacttcaccattgaagaattatcctcatggagtactcagcgaagatgggttttatcaaatttcacaaaataattcagaatcagaaggtgaaagtaaaatttggttccagctatgtgagcaaatggtcttcaaccatgatccacccttatgtatcagatgtcagacttgtggaggaccgttgcactgtgggctaacttgtagtgctctcacggtacagaaaattgcagggtattatacttgtacaacacttgggcatgtagcaaactcgattgtttctcttatagattcaaagagtccaggaaaaggtgtaagactgaatatgtctgcaagcactg---tggatggagattgctcactttctgtttcagttcagtgcaata----------gaaatggagttcaggcaccaacatggatgagca-aatcaggggattgcaactatattacaacaatgatgcatcctgccggttgccctgttgtcacatatataggaaatgaaggatttggctggattggcactcttgtaatagtacttctttgcattttcacagcatatttagtgattggtatggtatatcgttttttcgttcttgggattcgtggcaaggaggttttcccaaatttggatatttggctcagtatacccagaagatttcagactggtctggagtatgctctaagcaggttggtaggcgctttttatcgaatcagatacggttcctatactcgagtttga------------------------------------------------------
>Mgl0242260.1_block8
atgaggtctaagactatgtttggtattttttggtg---ggtggcggtgagtgtggtggtgcagttctcattgggtgctagtctgtgtgggtttgaggttaagcaacagaacaagctctataggttcagcttgacatcaccatcgaagaaatatcctcatggagtgctaagtgaagatgggttttataaaatttctcaaaacaattcagaatcaggcagtgaaattaaaatttggttccagctttgtgagaaaatggtcttcaaccatgatccacctaagtgtataagctgtcagacatgtggaggaccattgcattgtgggctaacttgtagtgctctcgtggtaaagaatgttgcaggttattatatttgtgaaactcttgggtatacagcaaactcaaacgtttctcttatagatccaaagagtcctgggaaaggtgtaagattgaatatgtctgcaagcaata---atgatggagattgctcactttctatttcagttcaatgtaatg----------caaatggagttcaggccccaacatcgatgagta-aatcagggaaatgcaattatattacaacaatgatgcatcctgccgcttgtccagttgtcacatatataggaaataaaggatttggctggattggcacttttttgatagtacttgtttgcttctttgctgcatatttactgattggtactgtatatcgtttttttgttcttgggatccgtggaaaagaggttttcccaaatttggatatgtggctcagtatacccagaagatttcagactggtctggagtatacttcaagcaggttggtaggtgctttttatcgaatcagatatggttcctatactcaagtttga------------------------------------------------------

>SEGI_20492_block9
atgggtca--caccgatga----------agtttgtttccgggagagtcttgctgatccgtccgaatgggtgaagcgatggaaaaag-------catattggcgagacatgtaaaattggagcaagcccctcatgtctctccgattatgagggtctcttcgatgaagagaaactaggaaggttttcggggatagcactcatttcacccatgaaagaactcatcggcaaaggaaggctaattggagaagaatttttaaatcacaccgactatg----------caagtcacgtcaatggaaacatatcggcaagagatatcatatcgaaggcaaatttagctgaaagtcatcgcatcgagggaattaattcaatcatgaagttctatccgaaggaatatctttacggtc-----cctttgataaagcaattgcggtgaacattttggagatgatatcacttttaagggaaatgaatttcac---cagtaaaaataaaatattgagtgtaaagtccatggagtacaagatctttgggaaggccttggagagagtacagaatgacagtcaggttaaagtccgaataggatctcctatcactgggtatggccaggaaagtaggaatcgtgctgcccgccagcgaattcctaataaaaaatggactgatgaagatggagttgaacgtgttgaggtgaattttcaaattcgtggtccccatggagctggtaaagtatacagtgaaatgttcaaggataaaacagataagaattggaagtttacatatttaattgtggatgtcacgtcacccatccggacacaactgatgctagaatcttatgttccgacatga
>SESE_005484_block9
atga------aacggcaagtgtggaggtcagcttcttcccagatta---------------ttaaagaattgaagagatggaggcct-------gatgtcaggctatcaagtaatgttttgccaggtttctc--------------atcacaaatttgtcaac------aaattggcagtgcacgtggtatggaagtcaactatagaaat--aaagtcttaaggtcaaatggaatgcattggatgcttcctttctcagttcgcacccttgct----------tctagttctgcaacagagtccaatcaccaaaccaagc-------aagagaaacatgatagagatgttgcgaaaaaggaggatccttttgatc------ctctaacagaccaaattccagagcagccggtaacatttgctgaaggtgcttcctacagtcttgttatattggcagggttggctgtggcagcgggtgctgcatatgctgtatttaaggagcttatatttgaacctaaagagtacaagatctttgggaaggccttggagagagtacaaaatgacagtcaggttaaagtccgaataggatcgcctatcactgggtatggccaggaaagtaggaatcgtgctgcccgccagcgaattcctaatagaaaatggactgatgaagatggagttgaacgtgttgaggtgaattttcacattcgtggtcctcatggagctggtaaagtatacagtgaaatgttcaaggataaaacagataagaattggaagtttacatatttaattgtggatgtcacgtcacccacccggacacaactgatgctagaatcttatgttccagcatga
>Tyu0217160.1_block9
atga------cagtgaaaa----------------tttcccaaatt---------------ttggggatggcaggggatgaggtttccggatggaatttaacttttgggaacagcaggggatggggattctc--------------atcacaaatttatgaac------aaattggcagtgcatatggcatcaaaatgcactatagcaat--aaagttttgaagtcaaatggaatgcaatggatgcttcctttctcagttcgtagtcttgct----------tctacttctgcaacagagtccaataaacaaaacaaac-------aagaggaacatgaaaaagacattgctaaacaagaagacccttttgatc------ctttaacagaccaaattccacagcagccagtaacatttgccgagggtgtttcctacagtcttgtcatattagcagggttggctgttgcagctggtgccgcatatgctgtatttaaggagcttatatttcaacctaaagagtacaagatatttggaaaggccttgaagagaatacagaatgacagccaggttaaagtgcgaataggatctcctataactggttatggtcatgaaagtaggaaccgtgctgctcgccagcgaattccacacaggacatggactgatgaagatggagttgaacgagttgaggtaaatttttacattcgtggcccccatggagctggtaaagtttattgtgaaatgttcaaggacaaaacaaataagaattggaagtttacatatttaattgtggatgtaatgtcacccacccggacacaactgatgctggaatcttatgttccagcatga
>Mgl0030350.1_block9
atgagttgggagcagaaaacagtaggacaagaatctaatctgact-------------------ggctcttttaaaaaagaaactct-------tacctgcagcaggaaaactgcagtctat--ggtttggc--------------atcaacaatagct-------------ttcgcctttatcattggactgagggaatgggtacgctt--atattttttgtctgatgcaacaacaatcttgtcctatatgtctgcgttcgcaatcctagccagtaaccaaccagcttatatgattcgattttatggagaagacaatt-------tgaaagcaatgcgagaagatgttgctaaaaaggaggacccttttgatc------ctctaacagaccaaattccagagcagccggtaacatttgctgaaggtgcttcctacagtcttgttatattggcagggttggctgtggcagcaggtgctgcatatgctgtatttaaggagcttatatttgaacctaaagagtacaagatctttgggaaggccttggagagagtacagaatgacagccaggttaaagttcgaataggatctcctatcactgggtatggccaggaaagtaggaatcgtgctgcccgccagcgaattcctaatagaaaatggactgatgaagatggagttgaacgtgttgaggtaaattttcacattcgtggtccccatggagctggtaaagtatacagtgaaatgttcaaggataaaacagataagaattggaagtttacatatttaattgtggatgtcacgtcacccacccggacacaactgatgctagaatcttatgttccggcatga

>SEGI_08568_block10
atgatggaacataacgaaggggagatcgggatacccatgtcagtgggcagctacggtcacatgggtgcagcgacaggggcagcggtgcacgaggtgaattcaaagctgagcagcagtggattgcaggttggg---ggaggggtggacaatggcggagaggaggcggt---gatgagggcagggtcacatgagaggc---ggaacatgagcgtcaagtatagagaatgcctgaagaaccatgcagccagcatcgggggccacgccaacgacggctgcggggaattcatgcctagcggcgaagatggcacgctggaggctctcaagtgcgccgcctgtggctgtcaccgcaattttcacagaagagactctgacccctcttcctcatcctcttct---tgctattactgctatggcactaatggcggtgctttgtccaagagagccgcgc---------------------ttcagctccctggtccccatgtgcccctggccttgcccgccagcccccacagcaccgccattgctcgctc------ctctcatcctcagatgatcgtggccttcggcggtgaggagcacgatcacatgggcgggagcttaggcggccaggccatgtacctgcctcacgccatgaagaaacgcttcaggaccaagtttacgcaggagcagaaggacaaaatgtgcgcgtttgcggaaaaggtcgggtggaggatccagaagcatgatgaccttgctgttcagcagttctgtatggaggtgggcgtcaaacgccatgtactcaaggtctggatgcataacaacaagcacaccttagccaagaagccttag--------------------------------------------------------------------------------------------------------------------------------------------------------------------------------------------
>SESE_051619_block10
---atggaacataacgaaggggagatcgggatacccatgtcagtgggcagctacggtcacatgggtgtagcgacaggggcagcggtgcacgaggtgaattcaaagctgagcagcagtgggttgcaggttggg---ggaggggtggagaatggtggagaggaggcgat---gataagggcagggtcacatgagaggc---ggaacataagcgtcaagtatagagaatgcctgaagaaccatgcagccagcatcgggggccacgccaacgacggctgcggggaattcatgcctagcggcgaagatggcacgctggaggctctaaagtgcgccgcctgtggctgtcaccgcaattttcacagaagagactctgacccctcttcctcatcttcttct---tgctattactgctatggcactaatggcggtgctttgtccaagagagccgcgc---------------------ttcagttccctggtccccatgtgcccctggccttgcccgccagcccccacagcaccgccattgctcgctc------ctctcatcctcagatgatcgtggccttcggcggcgaggagcacgatcacatgggcgggagcttaggcggccaggccatgtacctgcctcacgccatgaagaaacgcttcagaaccaagtttacgcaggagcagaaggacaaaatgtgcgcgtttgcggaaaaggtcgggtggaggatccagaagcatgacgaccttgctgttcagcagttctgtatggaggtgggcgtcaaacgccatgtactcaaggtctggatgcataacaacaagcacaccttagccaagaagccttag--------------------------------------------------------------------------------------------------------------------------------------------------------------------------------------------
>Tyu0014160.1_block10
atg------------gaagaggagatcgggatacc---------------ctacggtcacatg------------------gcggcgacagaagtgaatacacaggtgagcaacagtggtatgcaggtggac---aacggtggggaggaggccgtagtgatggcgatacgggcaggggcaggggcaggagcactgcatgaaaaaagaagcgtcaagtatagggagtgcctgaagaaccatgcagccagcattgggggtcacgccaacgacgggtgtggggaattcatgcccagcggcgaggaaggcactctcgaggctctcaagtgcgacgcctgcggttgccaccgtaatttccacagaagagattccgacccctcctcctcctcctcctcctcgtgctactactgctacgctactaatggcgccgctataacaaagagacccgcacagccacttcagcagcttcctgccccgaatcccgctacgcatgtgcccctggctttgccctctagcccacacggcaccggcattcctcgctcctccgtctcccatcctcagatgatcgtgtccttcggcggcgaagagcaggatcacatgggcgggggcttagcggggcatggggtgtacctaccccatgcaatgaaaaagaggttcaggacaaagttcacgcaggagcagaaagataaaatgtgcgccttcgcggagaaggtggggtggaggatccagaagcacgacgacgtcgcagtgcatcaattatgtatggaggtgggcgtcaagcgcc-----------------atgcacaacaacaaacacaccttagccaagaagccttaaaacacacactcaccaaaggttttcgctttcttctctcttctttcctttctcgactgcttttacttacagtcattgccagccaaccttctcatcaacctcactctgttgagttatacgcgcttgttttgaaactcttttttaatctttttaatttacataaccggattgtcatacggtcacacaagtag
>Mgl0045780.1_block10
atgatggaacataacgaaggggagatggggatacccatgtcagtgggcagctacggtcacatgggtgcagtgacaggggcagcggtgcacgaggtgaattcaaagctgagcagcagtgggttgcaggttgggggaggagggatggagaatggcgaagaggaggccgt---gataagggcagggtcacatgagaggc---ggaatatgagcgtcaagtatagagaatgcctgaagaaccatgcagccagcatcggtggccacgccaacgacggctgcggggaattcatgcctagcggtgaagatggcacgctggaggctctcaagtgcgccgcctgtaactgtcaccgcaattttcacagaagagactctgatccctcttcctcatcctcttct---tgctattactgctatggcactaatggcggtgctttgtccaagagagcagcgc---------------------tccagctccctggtccccatgtgcccctggccttgcccgccagcccccacagcacagccattgctcgctc------ctctcatcctcagatgatcgtggccttcggtggcgaggagcacgatcacatgggcgggagcttaggcggccaggccatgtacctgcctcacgccatgaagaaacgcttcaggaccaagtttacgcaggagcagaaggacaaaatgtgcgcgtttgcggaaaaggtcgggtggaggatccagaagcatgatgaccttgctgttcagcagttctgtatggaggtgggcgtcaaacgccatgtactcaaggtctggatgcataacaacaagcacaccttagccaagaagccgtag--------------------------------------------------------------------------------------------------------------------------------------------------------------------------------------------

>SEGI_34779_block11
atggcagtttgcagcattagaagccagaatgtagttgaatttcttaaggaaaaaggattagacgatacaacaatatccagaatgataacaaagtgtcgaaggcttgaactcgccgatgtggaggaaagggcaaaacccaactggaattatctacaagagattggtataccatccaggaaactcccctcaatggtatgtaaatgtcccaagctcttgattttaggtctttatgagaaggtccaacccatggttcaatgccttgcaaccttggggactaagcccaatgatattgcattggctataatgagattcccacttatactttctcacagtgttgaagagaaactttgtccgttaattgcatttttccagactctgggggtgagagagaagcagatgggcaggttaattttagttaatcccaggttaatgagctacagcattgagaagaagcttcaacctgtcgtagagttctttctcagcttaggattgagtaaggatggcggtgaccttggtaaagtcctggttaggagcccccatattatggggtacagtgtggaaggaaggctaaaacccactgtggagttcttgaggaaattgggtctcaacaaggaacagttgagggcaattgcagttcattttcccgagatgttgtgcagggatgcggagaaagctttgaaggctaacgtggagtttttgaggaggtcaggcttcagtgacggtcagatatgtaggattatatctgagtttcctcctgttttgactaaaagcattaagacttcactgcagcccaaggtcagctttttggtggatactatgaggagaaggattgacgaagtggcagagtaccctgatttttttcgccatggtttgaagaaaagaatagagttccggtacaagcaactgaaacagaagaacatccaatgcagtctggcggacat--------------gttatcttgtagccataagaaatttttcgtcaagtttggcatacaggaaagg--------------------------------------------------------------------------------aacaaattctga-----------------------------------------
>SESE_052365_block11
atggcagtgtgcagcattagaagccagaatgtagttgaatttcttaaggaaaaaggattagacgatacgacgatatccaaaatgataacaaagtgtagaaggcttgaactcgccaatgtggaggaaagggcaaaacccaactggaattatctacaagaaattggtataccatccaggaaactcccctcaatggtatgtaaatgtcccaagctcttgattttaggtctttatgagaaggtccaacccatggttcaatgccttgcaaccttggggactaagcccaatgatattgcattggctataatgagattcccacttatactttctcacagtgttgaagagaaactttgtccgttaattgcatttttccagactctgggcgtgagagagaagcagatgggcaagttaattttggttaatcccaggttaatgagctacagcattgagaagaagcttcaacctgttgtagagttctttctcagcttaggattgagtaaagatggcggtgaccttggtaaagtcctggttaggagcccccatattatggggtacagtgtggaaggaaggctaaaacccactgtggagttcttgaggaaattgggtttcaacaaggaacagttgagggcaattgcagttcattttcccgagatgttgtgcagggatgcggagaaagctttgaagcctaacgtggagtttttgaggaggtcaggcttcgatgacggtcagatatgtaggattatatctgagtttcctcctgttttgactaaaagcattaagagttcactgcagcccaaggtcagctttttggtggatactatgaggagaaggattgacgaagtggcagagtaccctgattttttccgccatggtttgaagaaaagaatagagttccggtacaagcaactgaaacagaagaacatccaatgcagtctggcggacat--------------gttatcttgtagccataagaaatttttcgtcaagtttggcatacaggaaagg--------------------------------------------------------------------------------aacaaattctga-----------------------------------------
>Tyu0240400.1_block11
atggcagtctgcagcattaaaagtcagaatgtagttgaatttcttaaggaaaaaggattagatgatacagcaatatccaaaatgataacaaagtgtaggaggcttgaactcagcagtgtggaggaaagtgcaaaacccaactggaattatctacaagagattggtataccacccaggaaactgccctctgtagtatgtaaatgtcccaaactcttgattttaggtctacacgagaaagtccaacccatgattcaatgccttacaaccttggggactaaacccagtgagattgcatcggctattatgagatttccatatatactttctcacagtgttgaagagaaactatgcccattgattgcattctttcagactgtgggggtgagagagaagcaggtgggtaagttagttttagtaaaccccaggttaatgagctacagcattgagagaaagcttcaacctgttgtggagttctttcttggcttaggattgagtaaagatggtggcgacctt---------------------------------------------------------------------------------------ggtctcaacgaagaggatttgaggggaattgctattcaattccctgagattttgtgtagggatgtggagagagttttgaggcctaatgtggactttctgaggaggtcgggctttagcgatggtcagatatgtaggattatttctgggtttcctcctgttttgactaagagcattaagacttcactgcagcccaagatctgttttttggtggagattatgaggagaaggattgaggaagtggcagagtatcctgacttcttccgatatggtttgaagaaaagaatagagttccggcacaagcaactgaaacagaaggacatccaatgtagtctgcctgacatctacagcattgagagaaagcttcaacttgttgtggagttctttcttggcttaggattgagcaaggatggttgtgaacttggtaaagtcctggttaggagcttgcatgttatggggtacagtgtagaagacaggcttaaacccacattgcaatttttgaggaaattgggtctcaacaaggaggattttggtcattggtag
>Mgl0146910.1_block11
atggcagtgtgcagcgttaggagtcagaatgtagttgaatttcttaaggaaaaaggattagacgatacaacgatatccaaaatgataacaaagtgtagaaggcttgaactcgccaatgtggaggaaagggcaaaacccaactggaattatctacaagagattggtataccatctaggaaactcccctcaatggtatgtaaatgtcccaagctcttgattttaggtctttatgagaaggtccaacccatggttcaatgcctggcaaccttggggactaagcccaatgatattgcattggctataatgagattcccgcttatactttctcacagtgttgaagagaaactttgtccgttaattgcatttttccagactcttggggtgagagagaagcagatgggcaggttaattttggttaatcccaggttaatgagctacagcattgagaagaagcttcaacctgtcgtagagttctttcttagcttaggattgagtaaggatggcggtgaccttggtaaagtcctggttaggagcccccatattatggggtacagtgtggaaggaaggctaaaacccactgtggagttcttgaggaaattgggtctcaacaaggaacagttgagggcaattgcagttcattttcccgagatgttgtccagggatgcggagaaagctttgaagcctaacgtggagtttttgaggaggtcaggcttcggtgacggtcagatatgtaggattatatccgagtttcctcctgttttgactaaaagcattaagacttcactgcagcccaaggtcagctttttggtggatactatgaggagaaggattgacgaagtggcagagtaccctgattttttccgccatggtttgaagagaagaatagagttccggtacaagcaactggaacagaagaacatccaatgcagtctggcggacat--------------gttatcttgtagccatacaaaatttttcgtcaagtttggcatacaggaaagg--------------------------------------------------------------------------------aacaaattctga-----------------------------------------

>SEGI_18513_block12
---------------------------------------------------------------------------------------------------------------------------------------------------------------------------------------------------------------------------------------------------------------------------------------------------------------------------------------------------------------------------------------------------------------------------------------------------------------------------------------------------------------------------------------------------------------------------------------------------------------------atgtggtacactgtttctgatttcattagcagcttcctaagagttatatggatagatgatagcaagctgcccattcgaggacctcctggtgttgagatgctgcccaaagtcttgtcctctacaaccttcctcatggaagatatcaaaagaataaagaattatatcggaggc------------------------------------------------------------------------------------------------------acggtaaatgatgtggttatgggtataatattctgtggttttcaacgatacctacaaataactctttctcaagg---------agaagcaaggaaggcaatggagaaacaaacagt----------------aacagggattgtagccgtaaacacaagagcaataacgagattgaatgatataaaagatatgctgaaacctggcattcaatcaccatggggaaaccgctatgggatggtacatatcgcctttcccgtagctaatgcagatagttcattagacttcgtacgaagagcaaaacaaaccatggataagaagaaaatgtcacttgaagtcttccttactggaagactagtgagttatctaggccgacaggcatctgctactgctatgtataaaactctggcaaacacaacactagtgatatcgaatttgattggcccgacggataagatagaaatgaatcaaaatccggttaagagcatctctttctcggtatcgggggttcctcagacgcttcttttgacggtagtgagttacatgggaagtgtgaggttggaagtgattggcaccaaaggatatgtaaataccgatactctggccaagtgttttactgagagctttagggagatggaggaggccatcaagggattatga------
>SESE_031285_block12
atg---------------------------------------------------------------------------------------------------------------------------------------------------------------------------------------------------------aaaactgaagtgaatgtggaggatcatgtatttgttccagaatttcttcaagatcaaaatgaatatgatgaaattgtgaacgattatattggtaatatacatctaacccctcttcccaagtgcaggcctttatgggcgttccactttctaaactacaatacaagcaaggcaaaagccacgttgattataaatatgcaccactccttaggggatggtacttccctcatgtccttactactttgttgtgtcaccagagcagataatcccaatctccctgttacctttccttcccttaaatctccatct---caaagagctattccgtatgattcatgggtttccactgaatttatgtactacatatttcagaggctatttgtgcttgtgcttgtaatatggtacactgtttctgatttcattagcagcctcctaagagttatatggatggatgatagcaagctgcctattcgaggacctcctggtgttgagatgctgcccaaagtcttgtcctctacaaccttcctcatggaagatgtcaaaaaaataaagaattatgtcggaggcgtaaattcttcatctcactctcatttatatctctacgttgaatttttattatttccaacttattcattatgtctagcttattttggtaaaatacttgtgcagacggtaaatgatgtggtaatgggtataatattctgtggttttcaacgatacctacaaataactttatctgaaggagaaatggcagaagcaaggaaggaaatggagaaggcaaaagt----------------aacagggattgtagctgtaaacacaagagcaatatcgagattgaatgatataaaagatctgctgaaacttaacagtcaatcaccatggggaaaccgctttgggatggtacatatcgccttccctgtagctaatgcagatagtccattagacttcgtacgaaaagcaaaacaaaccatggataagaagaaaatgtcacttgaagtcttccttactgcaagactagtcggttatctaggccgacagacatctgctactgctttttataaaactctggcaaacacaacactagtaatatcaaatttgattggcccaacggagaagatagcaatcaatcaaatgccggttaagagcatctctttctctgtatcagggattcctcagacgcttcttttgacggtagtgagctacatgggaagcgttaggttggaagtgattggcaccaaaggttacgttaatgctgatactctggcccagtgttttaccgagtgctttgaggagatgaaggcggtcaccaagggcttatga------
>Tyu0335840.1_block12
atggagttcataaattacacagagccggtgagtcccctgggacagacattcagtacttcgttgctttcactatgcgttcatgccatatttgagttggaaagacccatggatgtgtgcagcgccaagaaagccattagggatatacttttgccatgcaaccccgattttgctactgaagataagaacggagtgctgcgttgggaaaagactgaagtaaacgtggacgatcatgtgtttgttccagagtttccccctggccagaatgactacgacgagtttgtgaatgattatatctgtaatatacacctcacccctcttcagaaatgtcggcctctttgggagttccactttctaaactacaataccagcaatgcaagggccacactgattataaacatgcatcattccttaggagacggcatttccctcatggctttggtttttggctgcgtcacaagagcagacaatccaaatcttcgcctcacctttccttcttccaaatctcttcccaggaaaacaactagttcatactgttcatgggctttcgctgagtttttctatgggatattgcataggctgtttatgctggtgcttgtaatgtggtacactgtttctgatttcattatcagcttgctgagaatgagatggatggaggatagcaagatgcctattcgggggcctcctggggttgagctgctgcctaaaacggtaaatgatgtggtgatgggggtaatattctacgaaga-gcataaagcagcccccaatga------------------------------------------------------------------------------------------------------gctaaaaatggcgagcttaagagtaacaggccttgttacgatgaac---actagaacaatatcc---------------ggactgaaggtctcaaaaatctgtcactgccatttatttatgttgagttttcagcagagtatcatatcagttttttcttttatttgcccgacattgcagagtatagaagaaatgctgaaacctaacagtggaacaccatggggaaaccgctttgggctgttacaaatccctatacccatggcagatatggagagtccattagactatgttcgtaaagcaaaacaaatcatagataggaagaaactgtcgctagaagtgtttgtaaccagtcgactattgggtctcccaggccgacaggcttctgctgcatgcttctataagaccctggcaaatacgacgttggcaataacgaatatggtgggcccgatggagaaggcagccatgaatcgaattccagttaagagcttctttttctctatatccggtttgcctcagacgcttcttttgacgatagtgagctacatgggcaatatgagaatcgaagtgataggtgccaaaggttacgtggatagcgaaaccctagccaatcattttagcgagtgttttcaggagatcagggacgcttccgatgctttccggggatga
>Mgl0287010.1_block12
------------------------------------------------------------------------------------------------------------------------------------------------------------------------------------------------------------------------------------------------------------------------------------------------------------------------------------------------------------------------------------------------------------------------------------------------------------------------------------------------------------------------------------------------------------------------------------------------------atgcctctgcttgtattgtggtacaccatatctgatctcataagtagcttccttagaattatatggatggatgatagcaagttgtccattcgagggcctcctggtgttgagatgctgccgaaagtcatatcctccgtgaccttcctcatggaagacttcaaaaacataaaaaattccatcggagga------------------------------------------------------------------------------------------------------acggtaaatgatgtggtaatgggcgtaatattctatggttttcaacgatacttggagattactc---------gagaaagggcagaagtcaggaaggaaatgtcaaagtcaagggt----------------aacagggattgtattcatgaacacgagagcaatgacgggattgaaggatataaaagaaatgctgaaactgaacagtcgagcaccatggggaaaccgcattgggatgttacacatccctgtgcctgtagctaatgcagacagtccattagacttcgtacgaagagcgaagcaaatcatagacaggaagaaaacgtcacttgaagtcttcatcactggaagactgctgcgttatctaggccgacaggcatctgctagtggtatgtataacactctggcaaacacaacattagcattatcgaatatgatcggcccgacggataagatagcaatcaatcaaattccggttaagagcatttctttctctgtatcagggattcctcagacgcttcttttgacggtagtgagctacatgggaagcgtgaggttggaagtgattggcactaaaggttatgtgaatactgatactctggccaagtgttttaccgagtgctttgaggagatgaagacggcagccggggaattaataaaataa

>SEGI_33994_block13
atggaggccaaggcggttttgttttttatttggattttggcattactggttggtgggca------------tggagaagattatgtatcagtactaggggaccctggtatgaagaacaaaagagtgagggtggctcttgaaggatggaaccaatgcaatgaagtgggagcagaaactcctggcatgggcagccccagatacgcagattgctctgaacttgagtgcccttttggaacagatatcaataagggaaaatggagcggatgtaatgtgaatcatagagtcaaatcatccgacaatagcttgagtgcaggcgatccatttcccaattccaccatcaaatcttccaaagatccagatctgtatgcagtagagaaggaattatatctgggatccttgtgccaagttgatagtggatcaagcccatggcagttttggatgattatgttgaagaatggaaactttgatgtcaattcaacactgtgcccagacaatggtaaaagagaggatcctatcagaacaaatagaactttcccctgtttcggaaaagggtgcatgaatcaaccccttgtgcaccatacttggtcagaaattaaatcaggaaacagtctaacaggcagcttttatggaacttatgagttggatgctgatctacagttaggaatagacaatatctcttattactctgtagtatgggaaaagaaccctgcaactggaagctgggtattttctcataaactaaagacttctaagaaatacccatggttaatgttgtatctgcgtgctgatgctactcgtgggtactctggaggataccattatgaaactcgtggaatgatgaagcagcttccagagtcaccaaatttcaaggttcgcttaacacttgatgtacaacagggaggaggtccaaggagccagttttatctggttgacattgggagttgctggaaaaatgatggaagaccatgtgatggagatgttgagtcagatgtcactagatacactgaaatgatcataaatccaagtactacaaatgtttgctccccacaaaaacttgatctatgccctccttatcacatcactgcttcaggaaccaagatctacagaaatgatactgagcacttcccatatactgcatatcacttacactgctcccctggcaatgcaaaatatctcgaggagcctttcaacctttgtgacccctacagcaatccccaggcacaggaaataatgcaacttttacctcacccagaatgggcagtgcatggttatccttccaagaaaggagaaggatggattggggatagtagaacatgggagcttgatgtgggggggctctctgaaagattgtacttttatcaagatccaggaacaaaaccagctaagagagtgtggacatctattgatgttggaacagaaatatatataagtgacaaagatgaaattgcagagtggactctcagtgactttgacgttcttgtaccagttgcaaaca------aggcctaa
>SESE_029796_block13
atggaggccaaggtggttttgttttttatttggattttggcattactggctggtgggca------------tggagaagattatgtatcagtactaggggaccctggtatgaagaacaaaagagtgagggtagctcttgaaggatggaaccaatgcaacgaagtgggagcagaaactcctggcatgggcagccccagatacgcagattgctctgaacttgagtgcccttttggaacagatattaataagggaagatggagcgaatgtaatgtgaatcatatagtcaaatcatccgacaatagtttgagtgcaggcgatccatttcccaattccaccatcaaatcttccaaagatccagatctgtatgcagtagagaaggaactatatctgggatccttgtgccaagttgatagtggatcaagcccatggcagttttggatgattatgttgaagaatggaaactttgatgtgaattcaacactgtgcccagacaatggtaaaagagaggaccccattagaacaaatagaaatttcccctgtttcggtaaagggtgcatgaatcaaccccttgtgcaccatacttggtcagaaattaaatcaggaaacagtctaacaggcagcttttatggaacttatgacttggatgctgatctaaagttaggaatagacaatatctcttattactctgtagtatgggaaaagaaccctgtaactggaagctgggtattttctcataaactaaagacttctaagaaatacccatggttaatgttgtatctgcgtgctgatgctactcatgggtactctggaggataccattatgaaactcgtgggatgatgaagcagcttccagagtcaccaaatttcaaggttcgcttaacacttgatgtacaacagggaggaggtccaagtagccagttttatctggttgacattgggagttgctggaaaaatgatggaagaccatgtgatggagatgttgaatcagatgtcactaggtacactgaaatgatcataaatccaagtactacaaatgtttgctccccacaaagacttgatctatgccctccttatcacatcactgcttcaggaaccaagatctacagaaataatactgagcacttcccatacactgcatatcacttacactgctccccaggcaatgcaaaatatctggaggagcctttcaacctttgtgacccctacagtaatccccaggcacaggaaataatgcaacttttacctcacccagaatgggcagttcatggttatccttccaagaaaggagaaggatggattggggatagtagaacatgggagcttgatgtcgggggcctctctgaaagattgtacttttatcaagatccaggaacaaaaccagctaggagagtgtggacatctattgatgttggaacagaaatatatataagtgacaaagatgaaattgcagagtggactctcagtgactttgacgttcttgtaccagttgcagaca------aggcctaa
>Tyu0038170.1_block13
---------atggtggtcttgttttggcttggaatattagcat---tgatctgtgggcatggaggtgagggtggtgaagatcatgtatcagtattgggtgaccctggtatgaagagcgaacgattgagagtggcacttgaaggatggaatcaatgcaatgaagtcggagcagaagctcctggcatgggaagccctcggtatgcagattgtgcagatttagattgcgcttctacaccaggtacagct---------------ggatgtaaagtagatcatagagtcacagaaatcgacaatagacttagtgcaggcgatccatttcccaattctaccttctcttctccccctacagcagacctatatgcagtggaaaaggagctatatctgggttccttgtgtgaagttgatggtggatcaaatccctggcagttttggatgattatgttaaagaatggaaactttgacgttaaatcagctttgtgcccaaataatggtaaaaaagaggatccaattagaacaaatagaactttcccctgttttggtaatggatgcatgaatcagccctcggtgtaccataattggtcagaaattcaatcgggaaagagtctatcgggtagcttttatggaagttatgacttggatgctgatctccaatcaggaatagccaatgtctcttattattctgtagtatgggaaaagaaccctgcaaccgggagctgggtatattctcataaactgaagacttcaaggaagtacccttggttaatgttgtacctgcgtgctgatgctactcatggatactctggaggataccattatgaaactcgtggaatgatgaagcaggtgccagaatcaccaaattttaaggttcgcttgacacttgatgtcaagaa-ggaggtggtccaaagagccagttttacctcattgatattggcagttgttggaaaaatgatggaagaccatgtgatgaagatgtag-----------------------------------------------------------------------------------------------------------------------------------------------------------------------------------------------------------------------------------------------------------------------------------------------------------------------------------------------------------------------------------------------------------------------------------------------------------------------------------------------------------------------------------------------
>Mgl0190370.1_block13
atggaggcgacagtgattttgttttgtcttggaatgggagcat---tgatttgcgggca------------tagccaagattatgtctctgttttgggggatcctggtatgcagagccagcgagtgagagttgcactagaaggatggaatcaatgcaatgaagtaggagcagaagctcctggcatgggtagccctcgatacgcagattgctcggatttagattgctcttctacaccaggtcctgct---------------ggatgtaatgtcgattatagagtcaaagaagctgacaatagattaagtgcaggcgattcattccccaattctaccttcagctctccctctaaagttgaccggtatgcagtggaaaaggagctatatctgggttccttgtgtgaagtagaaggtggatcaaaaccctggcagttttggatgcttatgttgaagaatggaaactttgacctcaaatcagctttgtgcccaaataatgggaaaaaagaggaccctattagaacaaatagaactttcccctgtttcggtgatgggtgcatgaatcagccccttgtgtaccacaattggtcagaaattcaatcaggaaacagtctatcgggcagtttttacggaacctatgatttggatgctgatctacaatcagatatagacaatatctcttactattttataaaatgggaaaagaaccctgcaactgggagctgggtattttctcataaattgaagacttcaaagaagtacccttggttaatgctgtatctgcgtgctgatgctactcatggatactctggaggataccattatgaaactcgtgggatgatgaaaatggtgccacaatcaccaaattttaaggttcgcttgacacttgatgtgaagaagggaggtggtccgaagagccagttttatctcattgatattggcagttgctggaaaaatgatggaagaccatgtgatggagacgtagaaacagatgtgactagatacagtgagatgatcataaatccaagtattacaaattggtgtaaaccaaacagccttaatgtgtgcccgccttatcacatcagtgcgactggtagaaaaatttacagaaatgatactgagaacttcccatatgctgcatatcacttatactgctctccaggcaatgcataccatcttgaggagcctttcaatctttgtgatccatacagcaatcctcaggcacaggagataatgcagatattgcctcatccagaatgggcagtgcatggttatccttctaagatgggagaaggatggattggagatggtagaacatgggagctagatgtgggagcactttctaacagattgtacttctatcaagatccaggaacaacaccagcacagagattgtggacatcagttgatgtcggaacagaaatctatgtgagtgacaaatatgagattgcagagtggactcttagtgactttgatgttcttatcccagttccaaatatctcagattcttaa

>SEGI_24650_block14
atgtcaatggagtctgaatctcttc-ggggcagaggacgtcgcggccactggacattgatattgatattgatagtgacgatgagtaacggcaggggatgtaaagcagccgagcacgtagtaggagcggacagggg------atgggatcctcgctcgtctcaca---acttccaggactgggcttccagtaaaattttccgcgtcggcgataatctttggtttgcgtattcgtctgccgtgcaaagcgtggcggaggtgaagagccgcgaggagtgggaggcctgtgatgtgagcaatccgattcgcctctacaagggcggcctcgattccgtgcctctacacagcgagggcagcagatattttgtcagcggacgggcacaggattgtctcaaaaatggaatgaagctgcatattgacgtgcttcctttcaatacgagctctcaagtgc---------atgcgaaggtcgttgctgaggcccctaaatcatctggaatgtctgtgttaaattc-----cttctcgttcttctgtgtttgcgcctgcctttccctttcgctcaagcttttaaatcagttagatgatgaaactgattttgttattgaagagtttcttgagat----------caaaaacaatgaattcggcgagcctcc--tccaaaggaggaaccggtagccgagaccaaagatttgcccgccgaggagcccaaggaagaagtgaa----gatcgtgaccagcgaaacaaccgttgcagc-----------------------ggagctcggagaagtaaagctggccgaggcaggggaggaagttaagccgggtgccacctgttatttctgggaatccaccccaacaagaagaaggtga
>SESE_120476_block14
-------------------------------------------------------------------------------atgagtcgtagcagggcatgtaaagcagccgagcacgtagtaggagcggacagggg------ctgggatgctctctcgtctcaca---acttccaggactgggcttccagtaaaattttccgcgtcggcgataatctttggtttgtgtattcatctgcggtgcagagcgtggcggaggtgaagagccgcgaggagtgggaggcctgtgatgtgagcaatccgattcgcctctgcaatggcggcctcgattccgtgcctctacacagcgagggcagcagatattttgtcagcggacgggcggaggattgtctcaaaaatggaatgaagctgcacattgacgtgctgcctttcaatacgagctcccaagtga---------atgtgaaggtcgttgctgaggcccctaaaacatctggaatgtctgtgttaagttc-----cttctcgttcttctgtgtttgcgcctgcctttccttttctctctccctttccctt---------------------------------------------------------------------------------------------------------------------------------------------------------------------------------------------------------------------------------------------------------------------------------------------------------------tga
>Tyu0022780.1_block14
atgacgatga----tcagtagcagcagcagaggaggatggcattgtcattgcgtcctttcaatagtattggttttatcagtgataggc------gggtgtagtggaattcagcatgtggtgggtgatgacaggggatggtcatgggattcctcctcggatcccatccgcttcaatctatgggctgctcgcaaagtcttccgagttggagacaatctctggtttgcatatgcctctgcatcacaaaatgtggtggaggtgaagagccatgacgagtgggtttcgtgtaatgtgagcaatccgattcgactgtacaatgcaggcgtcgattcggtgccgctagtcgatgtgggtaccagatattttgccagcggaaagatggaagattgcctacagaatgggatgaagctgcacatcaacgtcctcccatcagacacaaaaaccacgaccgtgccttctcactctcatctcacagcccaagccccaacttcgtctgcaatgtctatctccatctgtaacttctttattttcacttgccttattatctccctacctttctcctcc--------------------------------------------------------------------------------------------------------------------------------------------------------------------------------------------------------------------------------------------------------------------------------------------------------------ataaaaatatga---
>Mgl0229940.1_block14
atgtcaatggagtctgaatctctgc-ggggcagcggacgtcgcggccactggacactgattttgatattgatagtgacgatgagtaatggcaggggatgtaaagcagctgatcacgtagtaggagcggacagggg------atgggatcctctctcgtctcata---acttccaggactgggcttccagtaaaaattttcgcgtcggcgataatctttggtttgcgtattcgtctgcgatgcaaagcgtggcggaggtgaagagccgcgaggagtgggagacctgtgatgtgagcaatccgattcgcctttacaatggcggcctcgattccgttcctctgcacagcgagggcagtagatattttgtcagcggacgagtggaggattgtctcaaaaatggaatgaagctgcacattaacgtgcttccatttaattcgagctctccagtga---------atgtgaaggtcgttgctgaggcccctaaatcatctggaatgtctgtgttaacgttacagactttactttcaactttacttttagttgacagctatggctgctcctattt-----------agataaggctctcgggcctgagttccactccctcgctgggctggtgagcttgcaggctttatgcccttgctgggctaccatgctcgcgggagtggctattaacgaggttgttatattgtcctcaattcttttcatgttgaacctgaactgggattatggcaatactggaatcgattataacccatttttagatgacacgcagagagaacaggaagaagggacgcggccaggagtcggtatggaagcatggaggaggaacgagaattctaagggacaaaatcccccaaagaaattatgttag

>SEGI_10029_block16
------------------------------atgaaaggtgcaaagcgattgcaccaacgtccccttgtactgctcttggttttgtcagcattggtattcttgtttggcattcttgctgctcagtacttccttttctctggtatccagagttacgatgccaacaaaaagaatgtcaagattctctatagcttacagaagcaagttaaaaaatgcgtgcaaagaaatggtcttgggcttatggcgcatatagtggatcactgcaagcttgtccttgcctaccctaaagggacaaatagtacctggtataatgaacagtttaaaatctacgaaccattggagtacccatttgatatttgtgagaccatattgctctgggaacaatatcgcaacatgactacaatattgacaagggaatatctggatgctagacctgatggatggatggattatgcagcaaagcggattgcccaattaggaatggataaatgctacaatcgaactctttgtgaggatcacctgagcatggttctaccatctactgcaccatttcatccacgtcagtttaagacatgtgcagttgtaggaaactcgggagatttgctgaagaatgagtttggtccagaaatagacaatcatgatgtagtgattcgagataatgaagctccagtgaatgagaaatatgctaagtatgtggggatgaaaagaaacttccgtttaatggcaaggggagtagcaagaaacatgatcaaagttgccaatggatctgatgatgaggtgctgattattaaaagcttgatccataaagacttcaatgctatgatcaaggagcttcctaatccagtttatcttttccaaggtgtggtacaccgaagaggtgcaaaaggaactggaataaagtccatagaattggccctttcaatgtgtgatatagtggatatgtatgggttcactgttgatccaggctatacagaatggacacgctatttttctagtccacgaaaaggacataatccattgcagggacgggcctattaccagcttcttgaatgcctcggggttatcagaatccattctccaatgcgagaacagaggaaacaagactggtcagttgttcctagtcgagcaatgataaacaggggagttattgccgcaatgaggttaaatggtttccaaaacgaacacccagatagtgttggaccattcagttcatgcaaggtttgggcaactgtgtcttctaaaattgctcccatctcaggttcaccgaacatgagtcttgtacgtaggagctccaactacagcaaatgggagttactaaatatcagtgatttgcgtgatgaagcacgtgcacactacagaactatgaaaggtgttacaatgtacaagctagatggaaacaaactgaatgatcttgtgtgtgtaaagcatcctttggaaccagaggcataa
>SESE_025186_block16
atgttgagttggagagagagaaaggaagatatgaaaggtgcaaagcgattgcaccaacgtccccttgtactgctcttggtgttgtcagcattggtattcttgtttggcattcttgctgctcagtacttccttttctctggtatccagagttacgatgccaacaaaaagaatgtcaagactctctatagcttacagaagcaagttaaaaaatgcgtgcaaagaaatggtcttgggcttatggcgcatatagtggatcactgcaagcttgtccttgcataccctaaagggacaaatagtacctggtataatgaacagtttaaaatttatgaaccattggagtacccatttgatatttgtgagaccatattgctctgggaacaatatcgcaatatgactacaatattgacaagggaatatctggatgctagacctgatggatggatggattatgcagcaaagcggattgcccaattaggaatggataaatgctacaatcgaactctttgtgaggattacctgagcatggttttaccatctactgcaccatttcatccacgtcagtttaagacatgtgcagttgtaggaaactcgggagatttgctgaagaatgagtttggtccagaaatagacagtcatgatgtagtgattcgagataatgaagctccagtgaatgagaaatatgctaagtatgtggggatgaaaagaaacttccgtttaatggcaaggggagtagcaagaaacatgatcaaagttgccaatggatctgatgatgaggtgctgattattaaaagtttgatccataaagacttcaatgctatgatcaaggagcttcctaatccagtttatcttttccaaggtgtggtacttcgaagaggtgcaaaaggaactggaataaagtccatagaattggccctttcaatgtgtgatatagtggatatgtatgggttcactgttgatccaggctatacagaatggacacgctatttttctagtccacgaaaaggacataatccattgcagggacgggcctattaccagcttcttgaatgcctcggggttatcagaatccattctccaatgcgagaacagaggaaacaagattggtcagttgttcctagtcgagcaatgataaacaggggagttattgcagcaatgaggttaaatgggttccaaaacgaacacccagatagtgttggaccattcagttcatgcaaggtttgggcaactgtgtcttctaaaattactcccatctcaggttcaccgaacatgagtcttgtacgtaggagctccaactacagcaaatgggagttactaaatatcagtgatttgcgtgatgaagcacgtgcacactacagaactatgaaaggtgttacaatgtacaagctagatggaaacaaactgaatgatcttgtgtgtgtgaagcatcctttggaatcagaggcataa
>Tyu0198130.1_block16
atgtctattc------------tgaagaagatgaaagctggaaagccaatgcaccaacgtccttttgtgatggtgttagtattgttagcattactattctcctttggcattctcgctgcccaatacttccttttctctggtattcagggttacgatgccaacaaaaagaacgtcaagaccctctatagcttccagaagcaagttcaaaaatgtgtgcatcggaacagtcttgggcttatggcacatatagtggatcactgcaagcttgtacttgcataccctaaagggacaaatagtacctggtataatgaacaatttaaaatttacgaaccattggagtatccatttgatgtttgtgagaccatattgctctgggaaaagtatcgcaacatgactacaatcttgacaagggagtatttagatgctcggcctgatggatggatagaatatgcggcaaagcgaatttcacagttgggcatggataaatgctacaatcgaagtctttgtgaggaatacctgagcctggttttaccatctacggctccatttcatcctcgacagtttaagacatgtgcggttgtaggaaattcgggagatttgctgaagaccgagtttggtcaagaaattgacaatcacgatgtagtgattcgagataatgaagctccggtgaataagaaatatgctaagtatgtggggatgaaaagagacttccgtttattggcaaggggagtggcaagaaacatgatcaaagtcgccaatggatctgatgatgaggtgctgatcattaaaagcttgatccataaagacttcaatgctatgatcaaggagcttcccaatccagtttatcttttccaaggtgtggttctt-gaagaggtgcaaaaggaactggaataa-----------------------------------------------------------------------------------------------------------------------------------------------------------------------------------------------------------------------------------------------------------------------------------------------------------------------------------------------------------------------------------------------------------------------------------------------------------------------------------------------------------------------------------------------------------------------
>Mgl0008300.1_block16
atgttgagttggagagagagaaaagaagatatgaaaggtgcaaagcgattgcaccagcgtccccttgtactgctcttggtgttgtcagcattggtattcttgtttggcattcttgctgctcagtacttccttttctctggtatccagagttacgatgccaacaaaaagaatgtcaagactctctacagcttacagaagcaagttaaaaaatgcgtgcaaagaaatggtcttgggctcatggcgcatatagtggatcactgcaagcttgtccttgcataccctaaagggacaaatagtacctggtataatgaacagtttaaaatttacgaaccattggagtacccatttgatatttgtgagaccatattgctctgggaacaatatcgcaacatgactacaatattgacaagggaatatctggatgctagacctgatggatggatggattatgcagcaaagcggattgcccaattaggtatggataaatgctacaatcgaactctttgtgaggattacctgagcatggttttaccatctactgcaccatttcatccacgtcagtttaagacgtgtgcagttgtaggaaactcgggagatttgctgaagaatgagtttggtccagaaatagacagtcatgatgtagtgattcgagataatgaagctccagtgaatgagaaatatgctaagtatgtggggatgaaaagaaacttccgtttaatggcaaggggagtaacaagaaacatgatcaaagttgccaatggatctgatgatgaggtgctgattattaaaagtttgatccataaagacttcaatgttatgatcaaggagcttcctaatccagtttatcttttccaaggtgtggtacttcgaagaggtgcaaaaggaactggaataaagtccatagaattggctctttcaatgtgtgatatagtggatatgtatgggttcactgttgatccaggctatacagaatggacacgctatttttctagtccacgaaaagggcataatccattgcaaggacgggcctattaccagcttcttgaatgccttggggttatcagaatccattctccaatgcgagaacagaggaaacaagattggtcagttgttcctagtcgagcaatgataaacaggggagttattgccgcaatgaggttaaatgggttccaaaacgaacacccagatagtgttggaccattcagttcatgcaaggtttgggcaaccgtgtcttctaaaattgatcccatctcaggttcaccgaacatgagtcttgtacgtaagagctccaactacagcaaatgggagttactaaatatcagtgatttgcgtgacgaagcacgtgcacactacagaactatgaaaggtgttacaatgtacaagctagatggaaacaaactgaacgatcttgtgtgtgtgaagcatcctttagaatcagtggcgtaa

>SEGI_25656_block17
atggcattactttctcctgtaacgtttgatatcagtttcctgcgttttaacggaggttcctccgtccaatgtgttaaaattccttccatgcaagcaaaattcagaacccgtgctcaacaggatggccaatttccaccgcaaaataatgataaaatgtctccctctgtaaagcgcgccttcgagaaagcacagctgtacaaaaagaagaaggagggggctcagcagtctgctcaaaatgacgtaccgcaattgccttcctctcaaggtgacacagcttctgatacatttgatcaatcaaaggcatacggacagaagcaaggtgaaaagagtcccacagaggaagacactgcaccagacaaggagggtaaaacggattatgctaaggaagataacatagtggaggtggaaataatcaccagagacggtgttatcaagaggaaatatacaccaaatagccaggcttcttccaatatgaaagattacagaaggaagggaatttccagcatcgattttgttggattggactttgcggacaagaagccaaaacgagggctgcctgctggtctgaaagctgttactcaatctcctccttctgggtccatgcctgaagttgaacttattataggagatgtttcaaaatttggagttacaacaccggcaaaagataatgatagatctgatctatacaagcctaaggtttcctcttggggagtctttccaaggcccaaaaacatatcaaaaacgtatggtgggggcaaggtaattcgtcctggggatgtacttgaaactgaagaggagaaggcagctcgtgaagcacggacaaagaaaattattgatgcttataatgagaagatgggtgaaaatatagatccaaaagtcaaggca--------aagtgtgaaaaggtactaaaggaaggtaatgatttaatggaagttggaaggcttcgagatgcaattgtctactatgaaaggataatgaatgaaatggtttttaagagtgaactacatggtcttgcggctttgcagtggtcaatttgtttggattctctcaatagatctggtgaggctcgtgtaatgtatgagaagctgacttcgcacccaaatcttcccgtaaggaagaaagctaagcaattaatttttggtttccaggccatgaaaatgatgaaggtttcaggttcttacactttggatacaagtgattatcgaaaatatttagaagcatttaccgacggatacaacagaacttataatccgacggaagaggagaaaatgaaagatgagacgatgggacaattgttgccatatattatatttcttctctctccaattgctctagtgtttacagctgctgtatataagggcctttaa
>SESE_039480_block17
----------------------------------------------------------------------------------------------------------------------------------------------------------------------------------------------------------------------------------------------------------------------------------------------------------------------------------------------------------------------------------------------------------------------------------------------------------------------------------------------------------------------------------------------------------------------------------------------------------------------------------------------------------------------------------------------------------------------------------atggagcctc----------------------------------------------------------------------------------------------------ctgaatgtaatacagatttatatctgacatggaacacagagtacaaaaaccccatctccatatcaggcatctcccctaacagcattcaggtactaaaggaaggtaatgatttaatggaagttggaaggcttcgggatgcaattgtctactatgaaaggataatgaatgaaatggtttttaagagtgaactacatggtcttgcggctttgcagtggtcaatttgtttggattctctcaacagatctggtgaggctcgtgtaatgtatgagaagctgacttcgcacccaaatcttcccgtaaggaagaaagctaagcaattaagttttggtttccaggccatgaaaatgatgaaggtttcaggttcttacactatggatacaagtgattatcgaaaatatttagaagcatttacggacggatacaaccgtacttataatccgacggaagaggagaaaatgaaagatgagacgatgggacaattgttgccatatattatatttcttctctctccaattgctctagtgtttacagctgctgcatataagggcctttga
>Tyu0212440.1_block17
--------------------------------------------------------------------------------------------------------------------------------------------------------------------------------------------------------------------------------------------------------------------------------------------------------------------------------------------------------------------------------------------------------------------------------------------------------------------------------------------------------------------------------------------------------------------------------------------------------------------------------------------------------------------------------------------------------------------------------------------------------------------------------------------------------------------------------------------------------------------------------------------------------------------------------------------------------------------------------------------------------------------------------------------------------------------------------------atgttaggtagatccagcgaggctcatgtgatgtatgagaagctaagttcacacccaattcttgccataaggaagaaagctaagcaattaatttttggtttccaggccatgaaaatgatgaagatttcaggctcttacactctggatacaagtggctatcaaaaatattttgaagcatttacagatggatacaacaacgcttattgtccaacagaagagaagaaaatggaagatcagttgatgggacaaactctgccatatcttatctttcttctctttcccattgttatagtgtttgcagctgctgcatcgaagggccattga
>Mgl0191650.1_block17
---------------------------------------------------------------------------------------atgcaagcaaaattcagaacccgtgctcaacaggaaggccaatttccaccgcaaaataatgataaaatgtccccctctgtaaagcgcgcctttgagaaagcacagctgtacaaaaagaagaaggagggggctcagcagtctgctcaaaatgacataccgcaattgccttcctctcaaggtgacacagcttctgacacatttgatcaatcaaaggcatatggacagaagcaaggtgaaaagagtctgacagaggaagacaatgcagcagaaaaggagggtaaaacggattatgctaaggaagataacatagtggaggtggaaattatcaccagagacggtgttatcaagaggaaatatacaccaaatagccaggcttcttccaatatgaaagattacagaaggaagggaatttccagcatagattttgttggattggactttgctgacaagaagccaaaacgagggctgcctgctggtctgaaagctgtttctcaatctcctccttctgggtccatgcctgaagttgaacttattataggagatgtttcaaaatttggagttacaacaccagaaaaggataatgatagacctgatctatacaagcctaaggtttcctcttggggagtctttccaagacccaaaaacatatcacaaacgtatggtgggggcaaggtaattcgtcctggggatgtacttgaaactgaagaggagaaggcagctcgtgaagcacggacaaagaaacttattgatgcttataatgagaggatgggtgaaaatatagatccaaaagtcaaggca--------aagtgtgaaaaggtactaaaggaaggtaatgatttaatggaagttggaaggcttcgggatgcaattgtctactatgaaaggataatgaatgaaatggtttttaagagtgaactacatggtcttgcggctttgcagtggtcaatttgtttggattctctcaacagatctggtgaggctcgtgtaatgtatgagaagctgacttcgcacccaaatcttcccgtaaggaagaaagctaagcaattaatttttggtttccaggccatgaaaatgatgaaggtttcaggttcttactctttggatacaagtgattatcgaaaatattttgaagcatttaccgacggatacaacaatacttataagccgacggaagaggagaaaatgaaagatgaggcgatgggacaattgttgccatatattatctttcttctctctcccattgcactagtgtttacagctgctgcatataagggcctttga

>SEGI_41216_block18
atggga---------------------------tccaaatttgagtgcatgtttaattcctacagac------tgagcaatgatccagaccctgctttggaactacatgacgacaggatggttgtaccaaggattccaccaggaatatcgggaacagctttagcagcttccttacttagagatggttggagtttagccaaaatatatataaagtatcaagaggctattgatgcatggcggcatgagaggcaagggcgtaaacagtcacaagctgttttagaccgggttttgcgtgaaatagaagagaaggcagaatttattttggatgaaagagctgaacacactaggatgattgaggcatatgctataatggaagagaagttacatcagtcaatgtctgatcaagcaagcttagagaacacaatacgggatttgaaggctgacctgcgtaagagagagcgtgattatggaattgccctaaaggaggttcaagatcttcaaacacaggttacgttgcttttaaaagagtgcagagacattcagctaagatgtggagttggtgaaggcatttccagtgatgacactattgttgacactatacccctagcatctgatgcacctatggcatctgatgaaacatctgcagacaaagcgatttcaaataggct-------------------------------gttgacattcaaggata---------------ttcatgaaatggtgga------------acaaaattgtcaacttcgtagcctggtccata-------------ctctttcccagcaagttgaacaa--aggcaacaagagctt-----aaggaggcattcgattccgagcttaaaatgcgaactgatgaggctgtctccaaagtttcactcattttaaaaaagtctgaagagcagtcaggcatgatagaatccctccagggaactttgggaatgtatcgaaggctctatgaggaggaattcaaaaatcgttccttcttccagtaccctactgggggttcgt---------------------------------------ctggcgatgggaagaaagaccttaggaggcttgtggaaatttctcaggaaactgcccagaagacacaagagcaggccactgaacgaattagatgtcttgaagaagatataaagactgcaaaacatgaagcatatacgttacgctctgagcgtgacagactccttttggaatcaaattatgctcgtgaaaggctagactcatttatgaaggactctgaaaaccaacgaaatgagatgaacgctgttctagcaaggaatgttgagttctctcaacttataacagagtatcagcgaaggttacgagaaagttctcagaacgctcaggcatctgaagaacttgctcgaaagctttctgtagaggtttctgtcttggaacgcgaaaaggatattctttccaatgcagagaagagggtatctgaagaagtagttgaattgtcaaaaagagtttatcggttacaggcaactctagatacggtccacaatgttgaggaggttcgtgagagttcaagggtagaggaaagaaagagattagaagataagttgaattctttgcagagagagtgggcagaagcaaaacaagagctgcagttagagagaggacatgttcggaatcttacagttgaaaaagagcaaactttaaaacaggcaatgtcacagattgaatcaatgaacaaggatttggccaatgccttacgggcagtatcctcagcagaagcaagggcaatggttgcagaggccc--------------------------------------------------------------------------------------------gatgttccgatctggaggcaaatctga---------------------------agaaggttgaagacaaa----------------------------------gcatctagcaaagagatggatactagttcattagttgatgaagaggaggctgctgtggcattggagaaagcaagagaagaaattgaacgactcaaagaagaccttcaagcttcacatcagcatacagagcagtttaagtgcatagctcaggctaatgaggacgcactccagcaaatagaaagcgctcatgaacatttcaaggctgaggcagacaaattgaagcagtcaatggatgctgaaatctctatgtttaaaaggaggataacagacctagaagctgaagtcataaataaagaaattgcattgaaattagctgttgaggagaaagaaagtgtgcttctcaattcttcaaaagaaaaggcagactttgcagatgaacatttcttaaagacgcggcaacttgaagaagctcagatttgtattgctgctttaaaagaagatttggaaaaggaacaccagaactggcgaactgctcaaaacaactatgagagacaggtggttctccaagcagaaactatacaagagttgagcaaagcttcacaatcactggaaatcctacaacaggaagtatcagagttgcggaaaatttcaagtacagtaaaaaatgaatatgaatcttcaaaggtttcatgggagatggaaaaggagtctttgcagtctataaaagctgatgctgagcaaaagtataaggagagtgatgagcagg--------------------------------------------------------------------------------------------------------------------------------------------------------------------------------------------------------------------------------------------------------------------------------------------------------------------------------------------------------------------------------------------------------------------------------------------------------------------------------------------------------------------------------------------------------------------------------------------------------------------------------------------------------------------------------------------------------------------------------------------------------------------------------------------------------------------------------------------------------------------------------------------------------------------------------------------------------------------------------------------------------------------------------------------------------------------------------------------------------------------------------------------------------------------------------------------------------------------------------------------------------------------------------------------------------------------------------------------------------------------------------------------------------------------------------------------------------------------------------------------------------------------------------------------------------------------------------------------------------------------------------------------------------------------------------------------------------------------------------------------------------------------------------------------------------------------------------------------------------------------------------------------------------------------------------------------------------------------------------------------------------------------------------------------------------------------------------------------------------------------------------------------------------ttccaggtggtagcatctatcaagagggttc-----------------------------------------------------------------------------------------------------------------------------------------------------------------------------------------------------------------------------------------------------------------------------------------------------------------------------------------------------------------------------------------------------------------------------------------------------------------------------------------------------ctctgggtcctggttaatggtgccaatta--------------------------------------------------------------------------------------------------------------------------------------------------------------------------------------------------------------------------------------------------------------------------------------------------------------------------------------ggcctgcatttgatctg-------------------------------------------------------------------------------------ctgataagatattgcc--------------------------------------------------------------------------------------------------------------------------------------------------------------------------------------------------------------------------------------------------------------------------------------------------------------------------------------------------cagctggtgatttt---gacaggtga
>SESE_115690_block18
------------------------------------------------atgtttcattcctacagac------tgagcaatgatccagaccctgctttggaactacatgacgacaggatggttgtaccaaggattccaccaggaatatcgggaacagctttagcagcttccttactcagagatggttggagtttagccaaaatatatataaagtatcaagaggctattgatgcatggcggcatgagaggcaagggcgtaaacagtcacaagctgttttagagcgggttttacgtgaaatagaagagaaggcagaatttattttggatgaaagagctgaacacactaggatgattgaggcatatgctataatggaagagaagttacaacagtcaatgtctgatcaagcaagcttagagaacacaatacgggatttgaaggctgacatgcgtaagagagagcgtgattatggaattgccctaaaggaggtccaagatcttcaaacacaggttacattgcttttaaaggagtgcagagatattcagctaagatgtggagttggcgaaggcatttccagtgatgacactattgttgacactatacccctggcatctgatgcacctatggcatctgatgaaacatctgcagacaaagtgatttcaaataggct-------------------------------gttgacattcaaggata---------------ttcatggaatggtgga------------acaaaattgtcaacttcgtagcctggtccgta-------------ctctttcccagcaagttgaacaa--aggcaacaagagctt-----aaggaggcatttgattctgagcttaagatgcgaactgatgaggctgtctccaaagtttcactcattttaaaaaagtctgaagagcagtcaggcatgatagaatccctccagggaactttgggaatgtatagaaggctctatgaggaggaactcaaaaatcgttctttcttccagtaccctactgggggttcat---------------------------------------ctggcgatgggaagaaagaccttaggaggcttgtggaaatttctcaggaaactgcccagaagacacaagagcaggccactgaacggattagatgtcttgaagaagatataaagaatgcaaaacacgaagcatatacattacgctctgagcgtgacagactccttttggaatcaaattatgctcgtgaaaggctagactcatttatgaaggactctgaaaaccaacgaaatgagatgaatgctgctctagcaaggaatgttgagttctcccaacttataacggagtatcagcgaaggttacgagaaagttctcagaaggctcaggcatctgaagaacttgctcgaaagctttctgtagaggtttctgtcttggaacacgaaaaggatattctttccaatgcagagaagagggtatctgaagaagtagttgaattgtcaaaaagagtttatcggttacaggcaactctagatacagtccacaatgttgaggaggttcgtgagagttcaagggtagaggaaagaaagagattagaggataagttgaattctttgcagagagagtgggcagaagcaaaacaagagctgcagttagagagagaacatgttcggaatcttacagttgaaaaagagcaaactttaaaacaggcaatgtcacagattgaatcaatgaacaaggatttggccaatgccttacgggcagtatcttcagcagaagcaagggcaatggttgcagaggccc--------------------------------------------------------------------------------------------gatgttccgatctggaggcaaatctga---------------------------agaaggttgaagacaaa----------------------------------gcatctagcaaagagatggatgctagttcattagttgatgaagaggaggctgctgtggcattggagagagcaagagaagaaattgaacgattcaaagaagaccttcaagcttcacatcagcatacagagcagtttaagtgcatagctcaggctaatgaggacgcactccagcaaatagaaagtgctcatgaacatttcaaggctgaggcagataaattgaagcagtcaatggatgctgaaatctctatgtttaaaaggaggataacagacctagaagctgaagtcataaataaagaaattgcattgaaattagctgttgaggagaaagaaagtgtgcttatcaattcctcaaaagaaaaggcagactttgcagatgaacatttcttaaagaagcggcaacttgaagaagctcagatttgtattgctactttaaaagaagatttggaaaaggaacaccagaactggcgaactgctcaaaacaactatgagagacaggtggttctccaagcagaaactatacaagagttgagcaaagcttctcaatcactggaaatcctacaacaggaagtatcagagttgcggaaaatttcaagtacagtaaaaaatgaatatgaatcttcaaaggtttcatgggagatggaaaaggaatctttgcagtctctaaaagctgatgctgagcaaaagtacaaggagagtgatgagcagg--------------------------------------------------------------------------------------------------------------------------------------------------------------------------------------------------------------------------------------------------------------------------------------------------------------------------------------------------------------------------------------------------------------------------------------------------------------------------------------------------------------------------------------------------------------------------------------------------------------------------------------------------------------------------------------------------------------------------------------------------------------------------------------------------------------------------------------------------------------------------------------------------------------------------------------------------------------------------------------------------------------------------------------------------------------------------------------------------------------------------------------------------------------------------------------------------------------------------------------------------------------------------------------------------------------------------------------------------------------------------------------------------------------------------------------------------------------------------------------------------------------------------------------------------------------------------------------------------------------------------------------------------------------------------------------------------------------------------------------------------------------------------------------------------------------------------------------------------------------------------------------------------------------------------------------------------------------------------------------------------------------------------------------------------------------------------------------------------------------------------------------------------------taataactgcctgtacaaaatatgaatgtac-----------------------------------------------------------------------------------------------------------------------------------------------------------------------------------------------------------------------------------------------------------------------------------------------------------------------------------------------------------------------------------------------------------------------------------------------------------------------------------------------------attggtat-----------------------------------------------------------------------------------------------------------------------------------------------------------------------------------------------------------------------------------------------------------------------------------------------------------------------------------------------------------------------------------------------------------------------------------------------------------------------------------------------------------------------------------------------------------------------------------------------------------------------------------------------------------------------------------------------------------------------------------------------------------------------------------------------------------------------------------------------------------aa
>Tyu0039540.1_block18
atgagatcttactctcattgtgatcagaagtgttccagagatcagtggaagatcaggattgagaggctcctgttgagcagtgatgtagatcccgcctcagaactacatggcgacagggtggttgtaccaaggattccaccaggaatatcgggaacagctttagccgcttctcttcttagagatggttggagtctagccaaaatatatactaagtatcaagaggctgttgatgcatggcggcatgagagtcaagggcgtaagcagtcacaggctattttagagcgggttttacatgagatagaagcgaaggcagaagttattttggatgaaagagctgaacattctaggatgattgaggcatatactataatggaagaaaagttgcagcaatcaatgtctgatcaagcaagcttagagaacacgatacgggatttga---------------------------------------------------------------------aggttacattacttttaaaagagtgcagagacattcagctgagatttggagttggtgaaggcatttttaatgatgatactgttatcgacaccgtacctc------------------tggcatctgatgaaactgctgtcaataaagtgatttcagataggcttcatttgggcttcatcttcactgttgtaatgtctgtgacccaagagcaggccagagccattccgtcttggaacaggaggctggctgtgtgtagaagagtggtgagatggcaggctagtaaaggtgctttcctttgtctctttcctggttcgttgagcagtctttcgctgagggtttctgcagatgaggcatttgattctgagctcaaaatgcgaattgatgaggcagcctccaaagttgcactcattttaaagaagtctgaagagcagtcgggcatgattgagtcccttcagggcactttgggaatgtatagaaggctttacgaggaagaactgaaaaatcatagtttgttccagttccctacagcaggtttgtcaggtcatggattgatgaaaactatggatgctggccttgcaggcgatgggaagaaagatctcagaaggcttgtagacatttctcaggaaagtgcccagaagacacaagaacagtttgttgaacgtgttagatgtcttgaagaagatataaagacagcaaggcatgaagcatatatgctacgctctgagcgtgatagactcattttggaagcaaactatgctcgtgaaaggctagattcatttatgaaggactctgacaacc---------agatgaatgctgttctagcaaggaatgttgaattctcccatcttataacggagtatcagcgaaggttacgagaaagttctcagagtacccaggcatctcaagaacttgctcgaaagctgtctgtagaggtttctgtgttggaacgggaaaaggaaattctatccaatgcagaaaaacgggtgtctgaagaagtcgttgcattgtcggaaagagtgcatcggttacaggcaactttggatactgttcataatgttgaggagattcgtg------------------------------------------------------agagggagtgggcagaagcaaaacaagagctgcatgtagagcgagaacatgttcggaatcttacagttgagaaagagcaaactgtgaagcaggcaatgtcccaaattgaatcaatgagcaaggatttggccaatgcgttacgggcagtatcttcagcagaagcaagggcaatggctgcagaggtctctcttagttttgattccttgcccgccacggaagtcacagccacgaaagtcacaggtcacagccacggaagtcacagccacggaagccacgaaagttgtagaactcggaagaagggcaggtcgacgccacggaactcggtagacggtagcaggtcgacagcagaaacagaaggcacggaggcatcagggcttttgtttgcatctggcaaagatacggataccagttcgccagttgatgaagaggaggttgtattggcattcgaaaaagcaaaagaagaaattgaacaactcaaagaagacctacaagcttcaaaccagcataaagaac---------------------------------------------------------------------------aggcggacaaactaaagcagtcattagaagctgagatttctttcttgaaaagtaggttagcagacatagaagctgaagtaacagagaaggatattgcattgaaatcagcagtcgaggaaaaagagaacgtgcttatcaatttttcaaacgaaagtgcagctttagccaatgaaaattaccaaatgaaacgacaacttgaggaaggtcaaatttgtatttctgctttaaaagaagatttagaaaaggaacaccagagctggcgcactgcccaagacaactatgagagacaggttgtcctccaagcagaaaccatacaagagttgagcaaaacctctcaatcactggaaacactacaaaaggaggtatcagagttaagaaaaattgcagatacagtaaaagatgaatacgtaagttga------------------------------------------------------------------------------------------------------------------------------------------------------------------------------------------------------------------------------------------------------------------------------------------------------------------------------------------------------------------------------------------------------------------------------------------------------------------------------------------------------------------------------------------------------------------------------------------------------------------------------------------------------------------------------------------------------------------------------------------------------------------------------------------------------------------------------------------------------------------------------------------------------------------------------------------------------------------------------------------------------------------------------------------------------------------------------------------------------------------------------------------------------------------------------------------------------------------------------------------------------------------------------------------------------------------------------------------------------------------------------------------------------------------------------------------------------------------------------------------------------------------------------------------------------------------------------------------------------------------------------------------------------------------------------------------------------------------------------------------------------------------------------------------------------------------------------------------------------------------------------------------------------------------------------------------------------------------------------------------------------------------------------------------------------------------------------------------------------------------------------------------------------------------------------------------------------------------------------------------------------------------------------------------------------------------------------------------------------------------------------------------------------------------------------------------------------------------------------------------------------------------------------------------------------------------------------------------------------------------------------------------------------------------------------------------------------------------------------------------------------------------------------------------------------------------------------------------------------------------------------------------------------------------------------------------------------------------------------------------------------------------------------------------------------------------------------------------------------------------------------------------------------------------------------------------------------------------------------------------------------------------------------------------------------------------------------------------------------------------------------------------------------------------------------------------------------------------------------------------------------------------------------------------------------------------------------------------------------------------------------------------------------
>Mgl0020810.1_block18
------------------------------------------------------------------------------------------------------------------------------------------------------------------------------------------------------------------------------------------------------------------------------------------------------------------------------------------------------------------------------------------------------------------------------------------------------------------------------------------------------------------------------------------------------------------------------------------------------------------------------------------------------------------------------------------------------------------------------------------------------------------------------------------------------------------------------------------------------------------------------------------------------------------------------------------------------------------------------------------------------------------------------------------------------------------------------------------------------------------------------------------------------------------------------------------------------------------------------------------------------------------------------------------------------------------------------------------------------------------------------------------------------------------------------------------------------------------------------------------------------------------------------------------------------------------------------------------------------------------------------------------------------------------------------------------------------------------------------------------------------------------------------------------------atgtcacagattgaatcaatgaacaaggatttggccaatgccttacgggcagtatcatcagcagaagcaagggcaatggttgcagaggtctttattagttttaactttgcatggatttttattgtta---------------------------------------------------------------------------------------------------------------------------------------------------------tttctattgcatctagtaaagagatggatacaagttcattagttgatgaagaagaggcttctgtggcattggagaaagcaagagaagaaattgaacgacttaaagaagaccttcaagcttcacatcagcatacagagcagtttaagtgcatagctcaggctaatgaggacgcactccagcaaatagaaagtgctcatgaacatttcaaggctgaggcagacaaattgaagcagtcaatggatgctgaaatctctacacttaaaaggaggataacagacctagaagctgaagtcataaataaagaaattgcattgaaattagcttttgaggagaaagaaagcgtgcttatcaattcctcaaaagaaaaggcagactttgcagatgaacatttcttaaagatgcggcaacttgaagaagctcagatttgtattgctgctttaaaagaagatttagaaaaggaacaccagaactggcgtgctgctcaaaacaactatgagagacaggttgttctccaagcagaaactatacaagagttgagcaaagcttctcaacaactggaaatcctacaacaggaagtatcagggttgcggaaaatttcaagtacagtaaaagatgaatatgaatcttcaaaggtttcatgggagatggaaaaggaatctttgcagtctctaaaagctgatgctgagcaaaagtataaggagagtgatgagcagaacaagcttttacttgatcgcttggaagccatgcatataaagatagcagagaaggaaagagttgacattggcttcactctacaaggtcaggtttctgataatcaaggtgaaagcgatctacaaaatgtaatacgctatttacgacgatcaaaggagactgcagacacagagatttcattattaaaacaagagcgcatgcgactgcagaagcagcttgaaagtgctctccaggcatctgaaacaacacaagctgcattgcgtagagaacgtgaaaatcttcgcactaatatctatacagatgaggaatttaggtctctgcaatgtcaggtgacagaaatgaacttgttaagagaaagtaatacacagcttagggaagaaaataagaggaattttgaggaatgccaggaattgcgacaaagagcccatcgttcacagtctgaaattgaccaactacacaagtctttgcaagagaaagaaattgagttggatgcatctcaaaaagagttggaaatacagaaagtggagattggacgttgggaaaacagagtttctaagttgttggaaaagtacaagacagttgatgctgaggactatgaccgtgtcaaaactgagctccaaaaacttaaggagaagttggaagtgacaatatcagaattggagttgggtaaaaaattgatagcagaaaagcaagagagaatatcttatttggagaatgaggtccaatctaaagataataagttggctgaaatggagaagaggctactggaaacctcccaggctgaggcaacacttaaaacagaagctgagaaatttaggaagcaatttattacgctgaagcgaaaatatgatgatctaacaaaggagaaacaggccctgacaaagcagattgaagagttgagattgaatacaggaaaaaaagcaatgggggagctttccaagcagcaagaatctattattcgtcaggagatggcagctcagaatgagcaatctctaaaggatactgaaaacatgttaaaggaaaaggattggaggatacagattttagagaaaacattggagagagaaagagaaacattgcagaaagaaagggaagaattgcggaaggaaagagatgagaataaaagtttaaaatccaggtgtctcaaggatcggaaagcatttgttaatcatgctcagaatgtagtacaggaaaagaagaagttccaagatgaatttgaaagctataaacgtctacggggtactaatctagaggtaagtgcttcaccccttcgtgagctttctgctgaggcccaattagatgagagagctgtgagctatctttctgcagtggaccagcttgaagaggcctcaaacgctgtagccactgatgtgccaactgttcgttcaagtgctattgatttgccatccttggttgcaccatctgtaggaacaggagatgttttacctataacatcttcttcaggcagtgtgtcaaccattgtaactgtagctcctggcaaattgaatctatcttctccaagtattactactgcaattagtacagtaccagtcgttactggaccgattattccaactactgcagctgccattcgacagatccctcgtcaggctcttgcatctaatcctttgtatcaacattctacacaaggatcaggtggaagcactagtattccgtctcaggtaaaaagtagcgatgacaaagagcagaagctgcatcaggcaaaatctatgctagatgataaagagaaatctcggaaaacaggtaggaggataattcgacctcgaatagaacgaacaaatcaacaagattctgcagttgaagctgatggatctgaaatggaagcagagaccgctgaggaaggaaaaagtggaatacctgtggaaatggaatctcaaggagctgttcatgcttcatctgcttcagttgtaggatcagaaagtgcaagtttgccctttgtgcttggcactttatcagcaggtcctggtgctcgaaagcgtgttcatgttgcctctacatcacatgcagatgaagaaatatctgctgaacaagatacaaaactggaattagcaccatttcaaaagaaggcacgaggtatgaacatgcaagaagaaattattgatcaaggtgatccttcatatgaaaagacagaaaaaattcctcccatagagactacacaggagatggatgaaatggacaatgttgcaaatgaagcagagttaaaagataatcttaaggaagagctgtctgagatgactggtaatggtagtaaaagaaatttagaaccagaggaacatatgtctaaacggccccgaataaataggcttgatgactcaaagtttgggaagcaacaacaagctcaggataaacttgacactgaggaacatggcgaagtagagaaaccacattcttcagaaaaaccaaaggaaattgatgaagcacttgaggaagatggatgtcagttagataaggctgattctagtgaaaaaagacttgaagtttttgacactccagtacaacaagatgtgactgaagaggttgagatgcaattggtggaaaatcaggaaccttcaaccatagttcaatcatcaattgagatcctgtctgggggtgatgataatgggaagcagcaagatgaaggtttgctagttgtggagctggttgatggagctgatgctagtgcttctgcttctaaagaaccagagtctcaagtggtgcattctggtcttgatgttgagaatgaaaaaatcgtgacagataacttctttgttgaagccattgaaggtggtcaaatctctgatacagcagatgttgaagagggagagattcctggtgacttagatgatgttgatattgcttcaagtaatttggatagtttcactggagatattgagcttgtatctcatggtgaggataagcgtgaaatgcaaggtgaaggttctacacagcttgaatttgtcttgccctctgaggaaattacagaaaacttaaatcaaatatctacagactttgatcaaaattctcagcaggcttctgtaggtaatttctctgatgcagcactgccagaacaaagttctcagcaggctcagggagttaatgtcaccgatggacaattggatcacaattcacaacagacattggcagctactgcttcagatgcaattgttgaagataaaaacaaggtcgatgtaggaagcacatctagtgaagcagtacaagaaagcacacgtgctagtacaaggatcataaacttaactgatagggcaaaagaggggaaacagattagagaacgagagaggggaaggaatattggagtgtctccatctcaaatatctagaggtcgaggaagaaatgcaaggggtaccaagagaggagttggtttggctcgtggacgtggctttacaagagatgattctcagggccagtaa

>SEGI_09747_block19
atgatt-----------------------------------------------------------------------------------------------------------------------------------------------------------------------------------------------------------------------------------------------------------------------------------------------------------------------------------------------------------------------------------------------------------------------------------------------------------------------------------------------------------------------------------------------------------------------------------------------------------------------------------------------------ttagtctatgttactggttttggtatggatcttg-----gttcaggacatgagttgtatgatgagcctttaccttctggagggattgtcacaggcatagggccagttaatggacggttgtgtatgtttgtagccaatgatcctacagttaagggtggcacttattatcctataactgttaagaagcatcttcgggcccaagaaattgctgcagagtgtaatttaccatgtatatatcttgttgacagtggcggtgctaatcttccaagacaggcagatgtttttccagacaaagataattttggaagaatattttacaatcaggcacagatgtcagctgcaggaattccacagattgctttggtattaggttcttgcactgctggaggagcttatattcctgcaatggcagatgaaagtgtgattgttaaaggcaatggcactattttcttagctggacctccacttgtcaaggctgcaactggagaagaagtttctgcagaggatttaggtggtgcattggtgcattgcaagacttctggagtctctgatcattacgccaatgatgaactgcatggacttgccattgggaggagaatagtgaaaaatttgcatatggctggaaataaagaactgaaaggtgggacatgtttttcatctgaagttcagcagccattatatgatgaaaaagagctttggggtattgtatcagcagatcataagcagttatttgatgttcgttctatcattgctcgtatagttgatggaagcgagtttgatgaatttaagaagatatatggcacgacccttgtaacaggttttgcaaggattttcggccaccctgtaggcataattggaaataatggcattttatttatggagtctgctctaaaaggtgctcattttattgaactgtgtgcacaacgccagattcctcttatatttctgcaaaatatcacaggatttatg----------------------------------------------------------gttggttcaaaatcagaagcaagtggcattgccaaggcaggagcaaaaatggtgatggcagtatcctgtgcaaaggttcccaaaattacagttatagttggaggaagctttggtgctgggaactatggaatgtgtggacgtgcatacagtccaaattttttgtttctttggcctacagccagaatttct-gtgatgggtggggcccaggctgctggagttcttgctcaaattgaaaaggtcaatcgcaagcgacggggtattgagtggagcacagaggaggaggaagtatttaaagcacaggtggtagaaagttatgaaagaga--------------------------------------------aggaaatgcgtactatg----------caactgcaagactttgggatgatggcataattgaccctgctgata----------caagaaaggttttaggtttggctttgactgctacaaggcaagatactccaacaagaacaacttatggagtcttcaggatgtaa
>SESE_023731_block19
----------------------------------------------------------------------------------------------------------------------------------------------------------------------------------------------------------------------------------------------------------------------------------------------------------------------------------------------------------------------------------------------------------------------------------------------------------------------------------------------------------------------------------------------------------------------------------------------------------------------------------------------------------------------------------------------------------------------------------------------------------------------------------------------------------------------------------------------------------------------------------------------------------------------------------------------------------------------------------------------------atgtcagctgcaggaattccacagattgctttggtattaggttcttgcactgctggaggagcttatattcctgcaatggcagatgaaagtgtgattgttaaaggcaatggcactattttcttagctggacctccacttgtcaaggctgcaactggagaagaagtttctgcagaggatttaggtggtgcattggtgcattgcaagacttctggagtctctgatcattatgccaat------------------------------------------------------------------------------------------------------------------------------------------------------------------------------------------------------------------------------------------------------------ggttttgcaaggattttcggccatcctgtaggcataattggaaataatggcattttatttacggagtctgctctaaaaggtgctcattttattgaactgtgtgcacaacgccagattcctcttatatttctgcaaaatatcacaggatttatg----------------------------------------------------------gttggctcaaaatcagaggcaagtggcattgccaaggcaggagcaaaaatggtgatggcagtatcctgtgcaaaggttcccaaaattacagttatagttggaggaagctttggtgctgggaactatggaatgtgtggacgtgcatacagtccaaattttttgtttctttggcctacagccagaatttct-gtgatgggtggggcccaggctgctggagttcttgctcaaattgaaaaggtcaaccgcaagcgacagggtattgagtggagcacagaggaggaggaagtatttaaagcacaggtggtagaaagttatgaaagaga--------------------------------------------aggaaatgcgtactatg----------caactgcaagactttgggatgatggcataattgatcctgttgata----------caagaaaggttttaggtttggctttgactgctacaaggcaagatactctaacaagaacaacttatggagtcttcaggatgtaa
>Tyu0180290.1_block19
atgtccttgttatccaccattgctgactttaaaaacaagaaagt-tgatgttcctttgcatcagggtttaattcccttgttagtgcaaaagggtaagcttcttctccctgctcagtcggtgattgctagtgacacagagtctaaccaggaaaccctagcgtctgctattaaacagggtttctatccttcagatcaagtggctaaagtggataacaacaagcaaaatatgaggtttgtccttagcagttctaacagtgaatacacctcggactctgagattgatggaaataatgacacagagattgtggacacccagcctaaggttaaggaggagaaaagaccaaaagacactgagattgtggacacccatgcagacaaatttggcaaaggttccaatccctcgatctcgctctgcagagggatgagcactaggacagacacaggtttaaatattctaccagatactctcgacaaaaatagcgacacctacaagcaaaactatgggtctatggagaatcttttagcccaacttaagcacaatatcggaaagctattgtttttgagggggcctaaagcagtggagaggaacagatcaaggaataagctccttcctagggagcgcattgattgcctgttggatcctggttcctctttcctcgagttatccca---gcttgcaggacatgagttgtatgatgagcctttaccttctggagggattgtcacaggcatagggccagttaatggacgattatgtatgtttgtagccaatgaccctactgtcaagggtgggacttattatcctataactgttaagaagcatcttcgggcacaagaaattgctgcagagtgcaatttaccatgcatatatctcgttgatagcggtggtgctaatcttccaagacaggcagatgtttttcctgacagagaaaattttggaagaatattttacaatcaggcacaaatgtcagctgcaggaattccacagattgctttggtattaggttcttgcactgctggaggagcttatattcctgcaatggcagatgaaagtgttcttgttgaaggcaatggcactatttttttagctggacctccacttgtaaaggctgcaactggagaagaagtttctgctgaggatttaggtggtgccttggtgcattgtaggacctctggagtatcagatcattatgccactgatgaactgcatggacttagtattgggaggagaatagtgaaaaatttgcatatggctggaaataaagacctcaaaggttggacatatctcttgtctgaagttcaactgccattatatgatgaaaaggagcttcgtggtatcatatcagcagatcgtaagcagttgtttgatgttcattctatcattgctcgccttgttgatggaagtgagtttgatgaattcaagaagctctatggcacaacccttgtaacaggttttgcaagaattttcggccagcctgtaggcataattggaaataatggcattttatttacagaatctgctctaaaaggtgctcatttcattgagctgtgtgcacaacgccagattcctcttatatttctgcaaaatatcacaggatttatgg-tgaccagagctcaggattccttcaggagattgcaagaggttgcttggtccaaaaaggttggttcaaaatcagaagcaagtggcattgctaaggcaggagcaaagatggtgatggcagtatcctgtgcaaaggttcccaaaattacggttatagttggaggaagctttggtgccgggaactatgggatgtgtggacgtgcctacagtcccaa-tttttgtttctttggcctactgcaagaatttctaaagatgagtgtgtgtcaatttttatcgattcttgataaaataaaacttatgctgaagaaagaccaaacaattaaattgaccgcagaggctgagctaagagtgagaaacaaagttttaagaagttatcaaaggcacttttcattttacctcttctcgtgctttactacgagtccgtgttggaacatacatgacgtggatgattcactaactttaaggctct----tatcactccagctcgccctttcgatatacccgacggtatacaatactttgaaaggggtctggac-------------gatgcccaaacgacg-----ttgcaactatattaggcattaa
>Mgl0006160.1_block19
atgcat-----------------------------caagaaggcatcatgcaccctcct------------------------------gaagtgagtcttttccttcacctgaagctgcgggtagcagt--cgtaaggcctaa---------------------------------------------------------------------------------------gttcattctc------------------tccactgccgacttt------------------------------------------------------------------------------------------acccttgcaaatcaatcctggatacctctc---tcaaagaatgtaccttgtgggttgctggccattctgtttaaca----tcaggatgatgtccccaaaatcctctttgaagtccgtccggcgtgcaatta----------tcttaaatgaaattttaaccagatttaaatcacggactttgaaggtagtgagaggtggctgtgcatcacaaagaagaagaccaaagat-gaggaacacaactgtgcctagacatggtttggatttgctaatttgtgacaattactcctttttgtggctatcttgtaggcttgcaggacatgagttgtatgatgagcctttaccttctggagggattgtcacaggcatagggccagttaatggacggttgtgtatatttgtagccaatgatcctacagttaagggtggcacttattatcctataactgttaagaagcatcttcgggcccaagaaattgctgcagagtgtaatttaccatgtatatatcttgttgacagtggtggtgccaatcttccaagacaggcagatgtttttccagacaaagataattttggaagaatattttacaatcaggcacagatgtcagctgcaggaattccacagattgctttggtattaggttcttgcactgctggaggagcttatattcctgcaatggcagatgaaagtgtgattgttaaaggcaatggcactattttcttagctggacctcctcttgtcaaggctgcaactggagaagaagtttctgcagaggatttaggtggtgcattggtgcattgtaagacctctggagtctctgaccattacgccaatgatgaactgcatggacttgccattgggaggagaatagtgaaaaatttgcatatggctggaaataaagaactgaaaggtgggacatgtttttcatctgaagttcagcagccattatatgatgaaaaagagctttggggtattgtatcagcagatcataagcagttatttgatgttcgttctatcattgctcgtatagttgatggaagcgagtttgatgaatttaagaagatatatggcacgacccttgtaacaggttttgcaaggattttcggccatcctgtaggcataattggaaataatggcattttatttacagagtctgctctaaaaggtgctcattttattgaactgtgtgcacaacgccagattcctcttatatttctgcaaaatatcacaggatttatggatgaggacacctccatgtttattgaagatg----agattgctgattttgagaggaaagttggttcaaaatcagaggcaagtgggattgctaaggcaggagcaaaaatggtgatggcagtctcctgtgcaaaggttcccaaaattacagttatagttggaggaagctttggtgctgggaactatggaatgtgtggacgtgcatacagtccaaattttttgtttctttggcctacagccagaatttct-gtgatgggtggggcccaggctgctggagttcttgctcaaattgaaaaggtcaaccgcaagcgacagggtattgagtggagcacagaggaagaggaagcatttaaagcacaggtggtagaaagttatgaaagaga--------------------------------------------aggaaatgcgtactatg----------caactgcaagactttgggatgatggcataattgatcctgctgata----------caagaaaggttttaggtttggctttgactgctacaaggcaagatactccaacaagaacaacttatggagtcttcaggatgtaa

>SEGI_14914_block20
--------------------------------------------------------------------------------------------------------------------------------------------------atgcgacgatcggacgg-------------------------------------------------------------------------------------------------------------------------------------------------------------------------------------------------------------------------------------------------------------------------------------------------------------------------------------------------------------------------------------------------------------------------caacgcagcgacaatcgggcggcc-----------------------------------------------------------------------------------------------------------------------------------------------tatgaatctaagccgtcaga----------------------------------------------------------------------------------------------------------------tctttgctccgtcagctcagccatcc---------------------------------------------------------------------------------------------------------------------------------------------------------------------------------------------------------------------------------------------------------------------------------------------------------------------------------------------gatgcggcgaaacggaggaatcacggccgggccgatcttgctgataataaatcaattcttcgatatatttggagtcatagggcgatggagcagaccgttcagccacagcaaggggagcttcctcctaaaaagcttgtgaggcagctggatttcacgtcgtttaacggggtaacgacatcttctgtcaatgctcctcctcctgcagctgcagctgctgttctcgcttcggtctcatctgagccccctttgcgagtggcgctgccggttgtcgtaaaaccagaatctccaagagcggcaaggtcaagaacagtatttgaatcgaaggaaggcactccaaaaaaagcaaaacagtgcaattgcaagaactctcgttgcttaaaattgtattgtgagtgctttgcatcgggaacatattgtgatggctgcaattgtgtcaattgttgtaacaatgttgataatgaagctgtgagacaggaagctgttgaagctacactagagcgtaatccaaatgcatttcgacccaagattgccagcagtccaagtgcacatcgagacatcaggtgttccacggggatgcgtccccccccaaaaaccttgcgtttcctagagggggacgtctcggagacttggggacttgggggagatgtc----------------------------------------------------------------------------------------------------------------------------------------------------------------------------------------------------------------------------------------------------------cccccaccatgcgacc------------------------------------------accaacgccaccatccc-------------------------------------------------------------------------------------------------------------------------------------------------------------------------------------------------------------------------------------------------------------------------------------------------------------------------------------accactagtgtcactgtctccaa----------------------------gacgttgata---------------------------gaactttga--------------------------------------------------------------------------------------------------------------------------------------------------------------------------------------------------------------------------------------------------------------------------------------------------------------------------------------------------------------------------------------------------------------------------------------------------------------
>SESE_098193_block20
atgacaatgaggaatgtagaagctaatatgatggactttgagggtcctatatttgatgaagggtttggtgaagatgaagaagatctcctactcaaagaggagaaaaggaagatagatatcttttttaaagggaaagtgactgatgaatgtgataaggggatggaggatatggttgtagatgagaagaaagaagaggtaaaatttgatttttgcgaaaatgatgttaaaaccaatttaatcaaaaattataagattgatgtagaagaggaaagtgcagcaaagaatgcattggtagatgaagaaattacagatgaaagtaaggaagaagatgaaaaagtgaatgttgagttgattggtaaacttccttttgcattagttgatgacttcttatttgatacagagattagtatgactaatattttgttgcaagatgaaaaagatgaatcttttgattgtgttactaacattgatgtgaatacacaagagaaagagtttgcagctgaaaactatcttttgggaaacatgggaaaagaagaacacaaagaccgaatcaaggttgatgatgaacaaattgttgtagcaataatagaggaggccctagtagatattccaaagtatgtgagaccaaatgaattaatcattttggtcctttattgtggtgattttaattttaattttagttttcatttgaaggataaaaattctacactatttcaacaagcatacaatttagttaagttattaacaaaaatcttaagatatctctatatccctccctcctctctctatctctttatttctctctatatcacctctatctattttcttccctctagatatctcactatatctcatcctctcctcccccctctctctatttcccctatccctctatccctccaaatatatctctacatctctccctctctctttctctacctacctctcactccctccctctctctccctcctctctctactctttatgtcacctctctctctacctacctctctctaattttatccatctcacatctctctctagatatttttgtatatatctcctcctccttctctctctacctatctcacactccctccccctttctccctcttcccatatttacctctctactactctctctctcctctccctctccttctaaagatagtgacaaagagggagagggagagggagagggagagggagagataaagatagatttagaggatataagaatagatagatatggaagaggtgccgatcttgctgataataaatcaattcttcgaaatatttggagttatagggcgatggagcagaccgttcagccacagcaaggggagcttcctcctaaaaagcttgtgaggcagctggatttcacgtcatttaacggggtaacgacatcttctgtcaatgctcctcctcctgcagctgcagctgctgttctcgcttcggtctcatctgagccccctttgcgagcggcgctgccggttgtcgtaaaaccagaatctccaagagcggcaaggtcaagaacagtatttgaatcgaaggaaggcactccaaaaaaagcaaaacagtgcaattgcaagaactctcgttgcttaaaattgtattgcgagtgctttgcatcaggaacatattgtgatggctgcaattgtgtcaattgttgtaacaatgttgataacgaagctgtgagacaggaagctgttgaagctacactagagcgtaatccaaatgcatttcgacccaagattgccagcagtccaagtgcacatcgagacatcagggaagatctgggagaactacctcttgcaggaa-----agcataataaaggctgccattgcaagaagtcaggttgtctgaagaagtattgtgaatgtttccaagcaaatattttatgctctgaaaattgcaaatgcttggattgcaaaaactatgaaggtagtgaagaacgaagagctctatttcatggggagaataatgcaagcttaaattatgctcaattggcagcaaatgttgctattagtggaccagtagggtctgtagggtatgcttctccttctcccaacaagaagagaaaaactcaagagcttgtatttggacaagcaccaaaagaacatggccctcacaggatgactcagagtttgcaggccaatatcccaaagag---tactactgtgataaatgcctctgtccctgctattcaatcaatgcatgctactgcacctgttgtgatacccatgccatccactaaggttcagtacagatctcttttggccgatgtaattcagccaacttatgtccaggatctctgtaaactattggttgttgtctcaggaaaggctgccaaaacaagtgcagaggaaaagggttgtcaagatgagggtgtgaatatgcaaactgagaaggggaatgatttgggaagcaacaaggactctaagcttttgcatgcccagaatgaagatcgtacaaatcagaatacgcaaagtgacaggttgggccctgatcaaagagaaaagctagttgctggggcaacttcttctaactgtgtggatgactcagagtcagatggtgttgctgataactgcaagcaaagggctatgtcaccaggaactttagctctaatgtgtgatgaacaagacagtctttttatgccttcagcttcaccttcgggagatccttcttctaggggatcttataaccaacgtgccttggaagtttatgctgaacaagagagagctgtgttgacagaatttcgtgattgtcttcgtaggatcatcagtgttggcacatggaaagcatcaatgcatcaaccggcccaatattcagatgcagttaaatctgaattacccgtttctggatcaatgcaaatcaatcagccaactgttgttgtacctagggtggccagaccagtgccttttttttctgatgctgttactgctgcttctgtacctgtttcaactggacctttatccactatgactgcagttaaaaccagtttgccaggaagacccttagaaaatggggatcttcatgctagtgttgagagcgcacaaaagttgtga
>Tyu0010900.1_block20
-----------------------------------------------------------------------------------------------------------------------------------------------------------------------------------------------------------------------------------------------------------------------------------------------------------------------------------------------------------------------------------------------------------------------------------------------------------------------------------------------------------------------------------------------------------------------------------------------------------------------------------------------------------------------------------------------------------------------------------------------------------------------------------------------------------------------------------------------------------------------------------------------------------------------------------------------------------------------------------------------------------------------------------------------------------------------------------------------------------------------------------------------------------------------------------------------------------------------------------------------------------------------------------------------------------------------------------------------------------------------------------------------------------------------------------------------------------------------------------------------------------------------------------------------------------------------------------------------------------------------------------------------------------------------------------------------------------------------------------------------------------------------------------------------------------------------------------------------------------------------------------------------------------------------------------------------------------------------------------------------------atggactgcaaaaattatgaaggtagcgaagagcgaagagctctatttcatggagagaatacggcaagcttgaactatgctcaattggcagcaaatgttgctataagtggaacagtagggtctgtggggtatgcttctccttctcctaacaagaagagaaaaactcaagaacttgtatttggacaagcaccaaaagaacatggtcctcacaggacaactcagggtttgcaggcaaatactctaaagagttctactactgcaataaatgcctccctgcctgctactcaaatagtgcgtcctactgcacctgttatgatacctgtgccatccactaaggtcttgtacagatctctattggctgatgtgatccagccgacaactgtcgaggaactctgtaagctattggttgttgtctcaggagaggctgccaaaacacgtgctgatgaaaaaggttctcatgatgagggtgcaaatacacaaactgagaaggggaatggtttgggaagcaacaaagagtctaagcaattgcatg-caaaaatgaagagggtacaaatcagaatacgcaaagtgataggttgggtcccgatcaaagggaaaaatcaagtgctggcgctacttcctccaattgtgcggatgattcagagtcagatggtattgctgataatcgcaggcaaagggccatgtcaccaggaactttag--------------------------------------------------------------------------------------------------------------------------------------------------------------------------------------------------------------------------------------------------------------------------------------------------------------------------------------------------------------------------------------------------------------------------------------------------------------
>Mgl0047660.1_block20
------------------------------------------------------------------------------------------------------------------------------------------------------------------------------------------------------------------------------------------------------------------------------------------------------------------------------------------------------------------------------------------------------------------------------------------------------------------------------------------------------------------------------------------------------------------------------------------------------------------------------------------------------------------------------------------------------------------------------------------------------------------------------------------------------------------------------------------------------------------------------------------------------------------------------------------------------------------------------------------------------------------------------------------------------------------------------------------------------------------------------------------------------------------------------------------------------------------------------------------------------------------------------------------------------------------------------------------------------------------atggagcagaccgttcagccacagcaaggagagcttcctcctaaaaagcttgtgaggcagctggatttcacatcatttaacggggtaacgacatcttctgtcaatgctcctcctcctgcagctgcagctgctgttctcgcttcggtctcatctgagccccctttgcgagcggcgctgccggttgtcgtaaaaccagaatctccaagagcggcaaggtcaagaacagcatttgaatcgaaggaaggcactccaaaaaaggcaaaacagtgcaattgcaagaactctcgttgcttaaaattgtattgtgagtgctttgcgtcaggaacatattgtgatggctgcaattgtgtcaattgttgtaacaatgttgataacgaagctacgagacatgaagctgttgaagctacactagagcgtaatccaaatgcatttcgacccaagattgccagcagtccaagtgcacatcgagatatcagggaagatctgggagaactacctcttgcaggaa-----agcataataaaggctgccattgcaagaagtcaggttgtctgaagaagtattgtgaatgtttccaagcaaatattttatgctctgaaaattgcaaatgcttggattgcaaaaactatgaaggtagtgaagaacgaagagctctatttcatggggagaataatgcaagcttaaattatgctcaattggcagcaaatgttgctattagtggaccagtagggtctgtagggtatgcttctccttctcccaacaagaagagaaaaactcaagagcttgtatttggacaagcaccaaaagaacatggccctcacaggatgactcagagtttgcaggctaatatcccaaagag---tactactgtgataaatgcctctgtccctcctattcaaacagtgcatgctactgcacctgttgtgattaccatgccatccactaaggttcagtacagatctcttttggccgatgtaattcagccaacttatgtccaggatctctgtaaactattggttgttgtctcaggaaaggctgccaaaacaagtgcagaggaaaagggttgtcaagatgagggtgtgaatacgcaaagtgagaagggaaatgatttgggaagcaacaaggactctaagcttttgtatgcccagaatgaagatcgtacaaatcagaatacacaaagtgacaggttgggccctgatcaaagagaaaagctagttgctggggcaacttcttctaactgtgtggatgactcagagtcagatggtgttgctgataaccgcaagcaaagggctatgtcaccaggaactttagctctaatgtgtgatgaacaagacagtctttttatgccttcagcttcaccttcgggagatccttcttctaggggatcttataaccaacgtgccttggaagtttatgctgaacaagagagagctgtgttgacagaatttcgtgattgtcttcgtaggatcatcagtgttggcacatggaaagcatcaatgcgtcaaccggcccaatattcagatgcagttaaatctgaattacctgtttctggatcaatgcaaatcaatcagccaactgttgttgtacctagggtggccagaccagtgccttatttttccgatgctgttactgctgcttctgtacctgtttcaactggacctgtatccactatggctgcagttaaaaccagtttgccaggaagacccttagaaaatggggatattcatgctagtgttgaggccgcacaaaagttgtga

>SEGI_23288_block21
atggggcggacccgcccacggcctgccggggcagatctgcccactgcaatggggtggaaccacctcgagccgcagcggcaccaccaacctaggcggcatcatcggtgcccggggcggcgctgggaaagcgcggctagggcggcaacacctattcgccccgccgtgggccagccccacccctgcagcggggtggatctgcccttggccgaggtggactcaccccaccacaggacgaccttgcctgcggccggggtggactcgcctcgccatgaggtggatacaccccccgacgacaggtataagcggccaacaaatgaaatggcgagcgagcgccagatcttcaagctttctgggcctcgtcatctgactaacgtcgactggtcggatctagatcacagacgatgtatagccgccagtctagtgcagggcgtagtggtgcaggaacgagaccggcaagagaagaggcacggcccagacgcccaggctgaaaagtggtggagcttcttcaaattcaagctacttcaacctctgtacgacagcgtcgagggttccatcttcggatcggtttacaaatggagcaaaaaagccgcgggtgtcagttcgcgcccagcgggcgcacccaacatagtggtggccttccgaggcacggttaaaacccgcggatcactggccagagacctctggaacgatctccacattctcacaaataaactgcacaccacggcccgcttccacactgcattcgacgccgtgaaagctaatgttgacaagtacgggtgtgaaaacgtgtggatcgccgggcattctcttggcgctgccatagggatcttggctggacggaaattggca---gaagaggggcgttttgtgggagcccatcttttcaacccgcctttcatttcgtcgcccgtggagaagattaacaatgagacaataaaaaaggggttaaacttcgcaggtaacttggttaaggccgggctggctctgacgcttcaggacaagcacgcccggatcgagtcccagagaacggtttctgttctgcagtggtgggttccttgcctgtatgttaaccccaaggacgatttgtgctcgggttatgtggggtatttccgtgaccagatgacgatgcagcagagaggcg---gtgacattgcgggtcttgggccgcagcaatctatcttggtaatggtgttttctgcatttggaaaagaggccagggcagggcatttgattccttctgctagattaactgtgaatctcagcccggcgtctgattttagagcggtgcatgggattcatcagtggtgggcgccagatatcagaattgaatgcactgagtttaggcttgggacagaaccacctgcaggacaaaggaaattagccattgcatga
>SESE_041872_block21
------------------------------------------------------------------------------------------------------------------------------------------------------------------------------------------------------------------------------------------------------------------------------------------------------------------------------atggcgagcgagcgccagatcttcaagctttctgggcctcgtcatctgactaccgtcgactggtcggatccagatcacagacgatgcatagccgccagtctagtgcagggcgtagtggtgcaggaacgagaccggcaagagcagaggcacggcccggacgcccaggctgaaaagtggtggagcttcttcaaattcaagctacttcaacctctgtacgacagcgccgagggttccatcttcggatcggtttacaaatggagcaaaaaagccgcgggtgtcagttcgcgcccggcgggcgcgcccaagatagtggtggccttccgagggacggttaaaacttgcggatcactggccagagacctctggaacgatctccacattctcacaaaccaactgcacaccacggcccgcttccacactgcattcgacgccgtgaaagccaacgtcgacaagtacgggtgtgaaaacgtgtggatcaccgggcattctcttggcgctgccatagggatgttggctggacggaaattggca---gaagaggggtgttttgtgggagcccatcttttcaacccgcctttcatttcgtcgcccgtggagaagattaacaatgagaaaataaagaaggggttaaacttcgcaggtaacttggttaaggccgggctggctctgacgcttcaggacaagcacgcccggatcgaatcccagagaacgttttctgttctgcagtggtgggttccttgcctgtatgttaaccccaaggacgatttgtgctcgggttatgtggggtatttccgtgaccagatggcgatgcagcagagaggcggcagtgacattgcgggtcttgggccgcagcaatctgtctgggtaatggtgttttctgcatttggaaaagaggccaaggcagggcatttgattccttctgctagattaactgtgaatctcagcccggcgtctgattttagagcggtgcatgggattcaccagtggtgggcgccggatatcagaattgaatgcactgagtttaggcttggggcagaaccgcctgcaggacaaaggaaacttgcctttacatga
>Tyu0337340.1_block21
------------------------------------------------------------------------------------------------------------------------------------------------------------------------------------------------------------------------------------------------------------------------------------------------------------------------------atggcgagcgagcgccagatcttcaagctttcggggcctcgtcatctcaccaaaatcgactggtcggatccagatcacagacgatgcgtagccgccagtctggtgcagggcgtatgtattcaggaacgagaccggcaggagcgcaggatcggccctgacgcccaagctgaaatgtggtggagcttcttcaatttcactctacttcatcctctccacgacgatgtcgatggttcgatcttcggggcagtctaccgatggagagaaaaagccgcgggaggccgatcccgtccgccgggcgcgcccaagacagtggtcgccttcagaggcactgtcaaaacatcggtgaccttgcccagggacctccgcctcgatctccactttgtaacaaatcgactgcacaccaccagtcgcttccacacagccttcgacgcagtgaaaaccaacgttttccacgacgggaccgacaacgtttggattgccgggcattccctcggcgccgccattgcaatgttagcaggaaggaaaatggcagaggaagaagggcgtttcttacaagcgcatcttttcaacccgcccttcgtttcggcgcccgtggagagaatcaagaacgagaaattaaagcgcggcctccacctgacgagtagcctggtcaaggccgggctggcaatgacgcttcagggaaagcagacccgggtcgaatcccagaggactttctccgtcctgcagtggtgggttccttgcctgtatgttaatcctagagacgatttgtgctctggttatgttaggtactttgggaaccggaaggcgatgcggcagatgggtgccgggggtgtggcgaagcttgcggcgcagcattcgatcaggggaatggtgttttctgcatttggaaaagattcaaaggcagggcatttgattccttccgccagacttactgtgactcagaacccggcgccggattttacaagggcgcatgggattcatcagtggtgggcgccggatattagaattgaatccactgagtacagactcgatacagagttgaatgcagggtaa---------------------
>Mgl0298080.1_block21
------------------------------------------------------------------------------------------------------------------------------------------------------------------------------------------------------------------------------------------------------------------------------------------------------------------------------atggcgagcgagcgccagatcttcaagctttctgggcctcgccatctcactaccgtcgtctggtcggatccagatcacagacggtgcatagccgccagtctggtgcagggcgtagtggtgcaggaacgagaccggcaagaaaagaggcacggcccggacgcccaggctgaaaagtggtggagcttcttcagattcaagctacttcaacctctgtacgacagcgacgagggttccatcttcggatcggtttacaaatggagcaaaaaagccgcgggtgtctgttcgcgcccggcgggcgcgcccaagatagtggtggccttccgaggcactgttaaaacccggggatcactggccagagacctctggaacgatctccacattctcacaaaccaactgcacaccacggcccgcttccacactgctttcgacgccgtgaaagccaatgtcgacaagtacgggtgtgaaaatgtgtggatcgcagggcattctcttggcgctgccatagggatcttgtctgggcggaaattggca---gaagaggggcgttttgtgggagcccatcttttcaacccacccttcattttgtcgcccgtagagaagattaacaatgaaaaaataaaaaaggggttaaactacgcaggtaacttggttaaggccgggctggctctaacgctccaggacaagcacacccggatcgaatcccagagaatgttttctgttctgcagtggtgggttccttgcctgtatgttaaccccaaggacgatttgtgctcgggttatgtggggtatttccgtgaccagatggcgatgcagcagagaggcggcagtgatattgcgggtcttggaccgcaggaatctatcttggcaatggtgttttctgcatttggaaaagaggccaaggcaaggcatttgattccttctgctagattaactgtgaatctcagcccggcgtctgattttagagcggtgcatgggattcatcagtggtgggcgccggatatcagaattgaatgcagtgagttcaggattgggacagaaccgcctgcaggacaaaggaaattagccattgcataa

>SEGI_07511_block22
atggcggtcaagctgggtggattccttcatgaaggcttagccatatatacttccttagtgggtctgcagatagggtatgcagtgatgggtgttgtgatgaaaacccagctgtcaaatggaatgaaccctctggctttcatagtctactctaatgcttttgggtttctggtgctcagcccatttgccttcttccttgagaaagaaaaacggcccaaattgaatttggctctagctggtcagtttttcatgttatctcttgcaggagtttctgcattccaaacgctgctattaatggggttgaagaatactactcctgcttttgcttctgcaatgccaaacttgggccctgctattattttcctaatggcatggggtttgagaatggagaaagtggatattacttccataaccaccagattgaaaatagttggcaccatcgtttgtgtatgtggggcgatggccatgagtttcctacaaggccctgcattgtcccagctttggtcacactctggaagagccacacagacaacaaatgccattgtccttgtcattctaaatgaaggagattcaaaaacaaaagttattggatgtatttacttgattggtgcagtggtgatgttgtcctctgccatgatattacaggctgagatattgaagaagtatccggccatcctgtcccttgcagctattactgcccttctggcctccattcaaattggtaccatgaaaattatcatggaaaagggtatccataaaacatcctggtctctggattggagtggcttcctcactgttgtctatgttgggaccatcgtcaatggactagctttggcattgcagatatggttaatgaagaaaagggggcctgtgtttgttgcaatattcagccctgtgtctactgttttcactgctattttgtcaggcgaaacactgcgtctgggaagcatgatgggagtacttctgatatttgttggtctatatctggttctgtggggcaaaagcaaggagaagatcagtgaggtcctgccttcttcagatgaagaagatcaaacgaacaatactgaagtaaatcattcttgtgaggtgggtgatgtaaagacacctttgcttcctcgtcaatga
>SESE_042446_block22
a------------tgggtggattccttcatgaaggcttagccatctatacttcattagtgggtctgcagatagggtatgcagtgctgggtgttgtgatgaaaacccagctgtcaaatgggatgaaccctcaggctttcatagtctactctaatgcttttgggtttctggtgctcagcccatttgccttcttccttgagaaagagaaacggcccaaattgaatttggctctggctggtcagtttttcatgttatctcttgcaggagtttctgcgttccaaacgctgctattaatggggttgaagaatactactcccgcttttgcttctgcaatgccaaacttgggccctgctatcattttcctaatggcctggggtttgggaatggagaaagtggatattgcttccataaacaccagattgaaaatagttggcaccatcgtttgtgtatgtggggcgatggccatgagtttcctacaaggccctgcattgtcccagctttggtcacactctggaagagccacacagacaacaaacgccattgtccttctcattctaaatgagggagattcaaaaacaagagttcttggatgtatttacctgattggtgcagtggtgatgttgtcctctgccatgatattacaggctgagatattgaagaagtatccggccatcctatcccttgcagctattactgcccttctggcctccattcaaattggtaccttgaaaattatcatggagaagggtatccataaaacatcctggtctctggattggagtggcctcctcactgttgtctatgttggggcaatcctcaatggactagctttggcattgcagatatggttaatgaagaaaagggggcctgtgtttgttgcaatattcagccctgtgtctactgttttcactgctattttgtcaggggaaacactgcgtctgggaagcatgatgggagtacttctgatatttgctggtctatatctggttctgtggggcaaaaccaaggagaagatcagtgaggtcctgtcttcttcagatgaagaagatcaaacaaacaatactgaagtaaatcattcttgtgaggtgggtgatgtaaagacacctttgcttcctcgtcaatga
>Tyu0206520.1_block22
atggcaatg---------------------gaaggcgtggccatttatacatcattggtgagtgtgcagctgagctatgcgctgctcggcattttcatgaaaactcagctgtcaaaagggactaattctctgcttctcattgtctgttccaatgccaccggattcttggtcttgaccccatttgccttcttccttgaaaaaaaggaacggcccaaaatgagcttttctttggcggctcagttttttcttgtagctcttactggggtttgtgcgtttcaagcactgttattaatggggctgaagaatactactcctgcttttgcttcggcaatgccaaacttgggccctgctattattttcctaatggcctccgttttgggaatggagaaagtggacatcaagtcgagacatagccaattcaaaattattggcaccatagtttgtgtatgtggggcaatgaccatgagcttcttacagggccctgcactctccaaaatttggtcacactttggaaatgacatacacacagaaaaaataatt---------catctacaacaagaagattcacacaaaatgatgataggatgcgtttacctggtttcggcagtagtgattttctcctcttccttgatgttacaggctaacgtattgaagaagtaccctgcaacactatccatgacagctattacttccttattgggctgcattcaaataaccatcttaaaaattatcatagaaaggggtgtcaatacgacatcctggttgttagattggagtgggcttctcgccggtgcctatcttgag-tcgtctgcaatggactttcctttacattacagctgtggtgtttga-----------------------------------------------------------------------------------------------------------------------------------------------------------------------------------------------------------------------------------------------------------------------------
>Mgl0022270.1_block22
atgggttta---------------------aaggatatgagcatatacgcttccatggtgggcattcaaatatcttatggggtgatcgctgttcttatggagaaggaagaatcaaaggggagaaaccttttgcctcttgctgtcgctgcctatggcttggggggttctatattatgcccccttgccttctttctcgacaagtatgctactgccatggcaaacttggcgcctggaatcatttttttcatggcatgggctttgggagtttcagcatatcaagcactgctgttaatggggttaagtgagacatctcctgcctttgctactgccatggcaaacttggggcctggaatcgtttttttaatggcatgggctttgggaatggagaaagtagatcttaaaagtactcatagccaattcaaaattgtgggcacagtgatctgtgtgggtggagcattggctatgagtttcatcactggtcctgctctaatgaaggacaccaggctttcaataccacattcccagaccagcccactaaatattatttataaaattctacaggagagttctgccatgagaatcagaggatgcatttacctcctggcagcagtgatgtgcttctcatgttcaatgattttacaggctgagacattgaagaagtatccggccttcctgtcccttgcagctattactgcccttctggcctccattcaaattggtaccttgaaaattatcatggagaagggtatccataaaacatcctggtatctggattggagtggcctcctcactgttgtctatgttggggtcatcctcaatggaggagcttttgcattgcagatatggttaatgaagaaaaaggggcctgtgtttgttgcaatattcagccctgtgtctactgttttcaccgctattttgtcaggcgaaacactgcgtctaggaagcatgatgggagtacttctgatatttgttggtctatatctggttctctggggcaaaagcaaggagaagatcagtgaggtcctgtcttcttcagatgaagaagatcaaacaaacaatactgaagtaaatcattcttgtgaggtgggtgatgtaaagacacctttgcttcctcgtcaatga

>SEGI_35867_block23
atgacagaagacagaaaccgttgtcagccatcatcccacggcaggaattatgattctggttgttccaatgagagcaatcaaagcaacccatttcgtgaatcacgtgcttctggtcactttaggggtaccccttatggcaataaacccaagcgtagtggcccctggcatcaaaaccaagtgggttctcccagagaagttagacaagggattcactaccatcgtagcagagatagttctaacccaaatcaccatagatcatctctctgcaatgtacaagacaggaaatcccataatgccttcccttctcaaagggccaataatgcccaattggccagtgccagcacggaccattctggtgggtggctagaggacgacaactttgtatgtccagaaaataccactcatacttctggttatacaaatacacaaaaccgtctacactctacatatcatggcatagataaacatcattacatcgaaaggccagaacagtttaatagaaggtcgtacaaggataaccgcaatcttcaatttcaggaaagcaatttaaggcaaaatgcagattacaacgagaagtatgattccacttcccataacaaacaaatcagtccaacaaagaatttaaaggagaccttttatggcaatgtaaatctcacagaggatgaagaggaaga----------agacgacgacgacgacaatgacagtgattctgacaaaaatgtggctatagagaaggcgcagcagaaacttttgcctaaagttaaagaggtcgtaggcaaaatatgcgggtcttccaagccaagccttgttggtaatgttgaattgtcatgcttagtttgttctccactccagtatttcaagggatggaaagcagtgttgtcccatgcccaacattttaggaaaaaaagggtaattcagcaccgtggcttctatctagctcttggcagtgtccttaaggtcaaagaggagcatggagaagggcaagaacaggaaatgtca---tctgctcgttcagccctcattgacctaaatatctcagaaagccatctcattgtgtggccacctgttgtggttatagaaagcagtgacgcaggatcacaattgagtcgaggcaaggtaacttcaaaagagactcatttaaatcaaggcgaaggaacaaaggaagatgtgatgattcagaccctactttctcaagagttgcaagatcttcatcccaaagatatcgttgtttgtgaaagaaaccgattcctcatcttgtttgatgcatcttccttgggttacatggaagccaaagtaatgaatgacagactacgtgacggtaaacgtgggcgggaagattggctgcgctttatggaccatggacattcttctctctccacaaaatattatggaagaacatcattgctgtttggttatttggctgaaccagcagatttgaaggtcattgatccaaataggaccattgtcaaagattggtcagaagagagctattgtgagaaagtgcaaagcgcaaataaaagattgaaacaagaacatgcacacaaacaagcaaaacttaaagctatggagttggaagttgtaacactgtccgaagaggagcaaaatatcaagatacataggaaagcaatatcttggcaaatacagatcaaagctaaggaaattgaacaacagcaagctctaactcatgtaatgcgggaacgttttgctgaagaggataggagattatatgaaatgtttgaggcaggtgtgtctagagtggataaagaaggctctgctatagagagagagctcagggagcaactagagagagatgagaagttgcatgaaaaggaaaggagtttgaggatggagcaaattcatatgcgtcatcaagcattacaagaattgaaaaaggggatgaatgaaaagcttgcggaagaaaaagcattggctagggagactgaaataatgatcaaacaggaaaaatttatggaagcagcacggaaagctgaggctgattttattgcagagattcaggggttggagtcatctttgcaaattgagcaacaagaggaaatggcaaaacttgctgaagaaagtgaacgtgaaagagatgacttctacagagaatggatgaaagaaaatgaaaccatgaaaaaagaggttgacaatctccggacaaacaaggaacaagtacaggagaaagaggaagcttcagagtgtgtgatatgctgggaatgtctaactccggataacagagctcttttaactccttgtggtcatacacaagtg------------------------------------------------------------------------------------------------------------------------------------------------------------------------------------------------------------------------------------------------------------------------------------------------------------------------------------------------------------------------
>SESE_013284_block23
atgacagaagacagaaaccgttgtcagccaacatctcacggcaggaattatgattctggttgttccaatgagaacaatcaaagcaacccatttcgtgaatcacgagctgctggtcattttaggggtaccccttatggcagtaaacccaagcgtagtggcccctggcatcaaaaccaagtgggttctcccagagaagttagacaagggattcactaccatcgtagcagagatagttctaacccaaatcaccaaagatcagctccctgcaatgtacaagacaggaaa---------------------------gcccataatgcccaattggccagtgccagcacggaccattctggtgggtggctagaggacgacaactttgtatgcccagaaaataccactcatacttctggttatacaaatacacaaaaccgtctacactctacatatcatggcatagataaacatcattacatcgaaaggccagaacagtttaatagaaggtcgtacaaggataaccgcaatcttcaatttcaggaaagcaatttaaggcaaaatgcagattacaacgagaggtatgattctacttcccataacaaacaaatcagtccaacaaagaatataaaggagaacttttatggcaatgtaaatctcacagaggatgaagaggaaga----------agacgacgacgacgacaatgacagtgattctgaaaaagatgcggctatagagaaggtgcagcagaaactattgcctaaagttaaagaggtcgtagacaaaatatgcgggtcttccaagccaagccttgttggtaatgttgaattgtcatgcttagtttgttctccactccagtatttcaagggatggaaagcagtgttgtcccatgcccaacattttaggaaaaaaagggtaattcagcaccgtggcttctatgtagctcttgacagtgtccttaaggtcaaagaggacaatggagaagggcaagaacaggaaatgtca---tctgctcggtcagccctcattgacctaaatatctcagaaagccatctcattgtgtggccacctgttgtggttatagaaagcagtgactcaagatcacaattgagtcaaggcaaggtaacttcaaaagagactcatttaaatcaaggcgaaggaacaaaggaagatgtgatgattcagaccctactttctcaagagttgcaagatcttcatcccaaagatatcgttgcctgtgaaagaaaccgattcctcatcttgtttgatgcatcttccttgggttacatggaagccaaagtaatgaatgacagactacgtgagggtaaacgtgggcgggaagattggctgcgctttatggaccatgtagattcttctctctccacaaaatattatggaagaacatcattgctgtttggttatttggctgaaccagcagatttgaaggtcattgatccaaataggaccattgtcaaagattggtcagaagagagctattgtgagaaagtgcaaagcgcaaataaaagattgaaacaagaacatgcacacaaacaagcaaaacttaaagctatggagttggaagttgtaacactgtctgaagaggagcaaaatatcaagatacataggaaagcaatatcttggcaaatacagatgaaagctaaggaaattgaacaacagcaagaactaactcatgtaatgcgggaacgttttgctgaagaggataggagattatatgaaatgtttgaggcaggtgtgtctagagtggataaagaaggctctgctatagagagagagctcagggagcaactagagagagatgagaagttgcatgaaaaggaaaggagttcgcggatgaagcaaattcatatgcgtcgtcaagcattacaagaattgaaaaaggggatgaatgaaaagcttgtggaagaaaaagcattggctagggagactgaaataatgatcaaacaggaaaaatttattgaacaaacacggaaagctgaggctgattttattgcagagattcagaggttggagtcatctttgcaaactgagcaacaagaggaaatggaaaaacttgctgaagaaagtgaacgtgcaagagatgacttctacagagaatggatggaagaaaatgaaaccatgaaaaaagaggttgacaatctccggacaaacaaggaacaagtacaggagaaagaggaagcttcagagtgtgtggtatgctgggaatgtctaactccggataacagagctcttttaactccttgtggtcatacacaagtgtgcactggatgtgcagaagcagtattcaaaaacagtaaagagtgtcccctgtgcaggcaaaagattataaagaaacctacactatgcccaatgtcactgcttggtgcatcactcaatgttgatttaaaaaaaaacgagcaacaaatacgcaaggagaaggagaaggctccagagtgtgcgatttgctgggaaggtctaacatcagaaaacagagctttattaactccttgtggccatacacaagtgtgtgttgaatgtgcacaggcagtcttcaaaactacaaaaaaagagtgccccctttgcaggcaaaagattataaagaagcccacactatgcccaaagtcactgcttggtggttga
>Tyu0095520.1_block23
at-------------------------------------------------------------------------------------------------------------------------ggtgctacttgccataatcga------------------------------------------------------------------------------------------------------------------------------------------------------------------------------------------------------------------------------------------------------------------------------------------------------------gcagaccaggaggcaagttgtgatcataattcctatggctt---gtcctatgatgatcacatgggtaataatgtccctaaccatttgcatcattccgagatggtcggatacattgagcccaccaatgtcag---------tgggtctgcagataaagttgtcaagccaacgaagaatttgcaggaacactttcacagcaatgcaaatctcatggatgatgaagatgaagatggcgatggcggacggcggcggcggcggcgacagtgactctgaaaaagatgtagctgtagagaagatgcatcagaagctgttgcctaaagttaaagaggttgtagacaaagtatgcggttctgccaagccaagccttgtgggtaatgttgaattgtcatgtttagtttgctctccactccagcatttcaaaggatggaaagcattgctggctcatgcccaaagttatagaaaaagaagggtaattcagcatcgtggatactatctagctcttgacagcatccttagggtcaaggaggagcaaggacaagggcaagaacaagaatcgccaattgctgcccgtgcatccttcattgattcaaatctttccgaaagccatctcatagtatggccacctgttgtaattataaagaacatgggctcaagaaaacttttgagtggaagcaaggtaactccaaacggtactcagataactcaagagggaggaacaatggaagatgtgacgatacagacactactttctctagagctgcaagagcttcatcccaccgacttcatctcttgtggaagagatcaatctgttatattgtttgaagcatcttccttaggttacatggaagcgaaagtaatgaatgaccgactacgtgagggtaaacatgggcgggaagattggctgcactttatggaccatggacattcttatcttttaacgcaatatcacggaagaacatcattgctgtttggttatttggccgaaccttcagatttgaagatcattgatccagacagggccattgtcaaagattggtcagaagagagctattgggagaaagtgcagggcgcaagtaaaagaatgaaacatgaacatgcacataaacaggcaaaacttaaagctatggagttggaagttgtaacactgtctgaagaggagcaaaaaatcaagatccataggaaagtaatatcttggcatatacagatcaaagataaggagattgaaaaacatcaatatcgaacctgtgtaatgcgtgaacattttgccgaagaggataggagattatttgaaatgttcgaggcaggtgtgtctagagtagataaagaaggatctgctatagagagagatctcagggagcaactagagagagatgagaagttacatgaagaagaaaggatttctaggatgaagcaaattcaattgcgtcatctcgcattacaagaattaaaaaaggg---ttatgaaaagcttgcggaggaaaaagcattggata-ggagactgaagtaa-----------------------------------------------------------------------------------------------------------------------------------------------------------------------------------------------------------------------------------------------------------------------------------------------------------------------------------------------------------------------------------------------------------------------------------------------------------------------------------------------------------------------------------------------------------------------------------------------------------------------------------------------------------------------------------------------------------
>Mgl0130650.1_block23
atgacagaagacagaaaccgttgtcagccatcatctcacggcagggattatgattctggttgtcccaatgagagcaatcaaagcaacccatttcgtgaatcacgagctgctggtcactttaggggtaccccttatgacgataaacccaagcgtggtggcccctggcatcaaaaccaagtgggttctcccagagaagttagacaaggaattcactaccatcatagcagagatagtgctaacccaaatcaccaaagatcagctccctacaacgtacaagacaggaaagctcataatgccttcccttctcaaagggccaataatgctcaattggccagtgccagcattgatcattctggtgggtggctagaggacgacaactttgtatgtccagaaaataccactcatacttctggtt------atacacaaaagcgtctacactctgcatatcatggcatacataaacatcattacatcgaaaggccagagcagtttaatagaaggtcgtacaaggataaccgcaatcttcaacttcaggaaagcaatttaagacaaaatgcagattacggcgagaagtatgatgccacttcccgtaataaacaaatcagtccaacaaagaatttaaaggagaaattttatggctatgcaaatctcacagaggatgaagaggatga----------agatgacgacgatgacaatgacagtgattcggaaaaagatgcggctatagagaaggtgcatcagaaactgttgcctaaagttaaagaggtcgtagacaaaatatgcgggtcttccaagccaagccttgttggtaatgtcgaattgtcatgcttagtttgttctccactccagtatttcaagggatggaaagcagtgttgtcccatgcacaacattttaggaaaaaaagggtaattcagcaccgtggcttctatctagctcttgatagtgtccttaaggacaaagaggagcatggagaagggcaagaacaggaaatgcaa---tctgctcgttcagccctcatcgatctaaatatctcagaaagccatctcattgtgtggccacctgttgtggttatagaaagcagtgactcaagatcacaattgagtcgaggcaaggtaacttcaaaagagactcatttaaatcaaggcgaaggagcaaaggaagacgtgatgattcagaccctactttctcaagagttgcaagatcttcatcccaaagatatcgttgtctgtgaaagaaaccgattcctcatcttgtttgatgcatcttccctgggttacatggaagccaaagtaatgaatgacagactacgtgagggtaaacgtgggcgggaagattggctgcgctttatggaccgtgaagattcttctctctccacaaaatatcatggaagaacatcattgctgtttggttatttggctgaaccagcagatttggaggtcattgatccaaataggaccattgtcaaagattggtcaaaagagagctattgtgagaaagtgcaaagcgcaaataaaagattgaaacaagaacatgcacataaacaagcaaaacttaaagctatggagttggaagttgtaacactgtctgaagaggagcaaaatatcaagatacataggaaagcaatatcttggcaaatacagatcaaagctaaggaaattgaacaacagcaggctctaactcatgtaatgcgggaacgttttgctgaagaggataggagattatatgaaatgtttgaggcaggtgtgtctagattggataaagaaggctctgctgtagagagagagctcagagagcaactagagagagatgagaagttgcatgaaaaagaaaggagttctcggatgaagcaaattgatatgtgtcatcaagcattacaagaattgaaaaaggg---gaatgaaaaacttgtggaagaaaaagcattggctagggagactgaaataatgattaaacaggaaaaatttatggaagcagcacgaaaagctgaggctgattttattgcagagattcaggggctggagtcatctttgcaaactgagcaacaagaggaaatggcaaaacttgctgaagaaagcgaacgtgaaagagatgacttctacagagaatggataaaagaaaatgaaaccatgaaaaaagaggttgaccatctgcggacaaacaaggaaaaagtacaggagaaagaggaagtttcagagtgtgtgatatgctgggaatgtctaactccggataacagggctcttttagctccttgtggtcatacacaagtgtgcactggatgtgcagaagcggtattcaaaaccaaaaaagagtgtcccctgtgcaggcaaaagattataaagaaacctacactatgcccaatgtcactgcttgg---------------tgattttaagaaaaatgagcaacaaatacgtaaggagaatgagaagcctccagagtgtgcggtttgctgggactgtctaacatcagaaaacagagctttattaactccttgtggtcatacacaagtgtgtgttggatgtgcacaggcagtcttcaaaactac---aaaagagtgccccctttgcaggcaaaagattataaagaagcccacactatgcccaaagtcactgcttggtgcttga

>SEGI_17564_block24
atgttggagaaaaacagaaaagcattcgcgttatgcgatggcatacggagggcggtagatagggatgatggaattcaatcccgagcaaaattgcggtctctattgagaagaaggatggagtgcaaaacagagcaggagaagtctgttggaaagagggagcattttgagaccccagcaaagcctccacgcggaagccacggccgctctcac---------------------------------------------agcagtgctccagaaaatgaagctgatcactgggatatatcaccgcaagcatttcatactataaaagcgggttggaaaaggatgaaaagaagtgttgatattacaaaaaggaatggttctcgaaaggatcggcaaacctctttggaaaaagatgttgccctgcttgaaatgaagttgcagggtcagttggcagtgagggaggctttggagaatgctttaggtcaagtctcaactattgataattcagaaaataaacgccatattcccaagcaaactgaagaaatgatcagggagattgctgaactagagtctgaagtgcaacgccttgaacagcatcttcttttgctctatcgtaaagtctttgaccataatgtttcaaataattcttcaacatcgatcactcaagaagataattttattcaaaaaagtcattctggcccattgcaaccaaccagtggattcctaagcttgctaaagcagagcagtaatctggttcagcgcagtcaatcatccctgtcccagagttctactagctccttgcagcagctggcgggtgggttgagtagacaaattcgctcggattttctagttcaacgcagtcattcatctctttcttctacaagttcagtagtgaaactttcccctcctttgtataattcaccgcaagctggtctggaacacagttctcactcacaacctctatgcttggcacaggaacttgagggtcgggtggcccggcttgctgatcatttggggactagtattgcaaaccatgttgatgaatcacctaataggctttctgaagatctggtacattgtatggctgcaatctattgcaaacttgctgaacctcctctgccaaatattggtttctcaagctctccaacttcatcgttgtcttcatcaagtacattttcccctcgggatcaatgtgaggcttggagcccgagttgcaagaatgatgggcaatgtgatgtaaagctggttgatcaatgtgatataaagctgactgatcctttccaagttaagtgtacaaaaaaaagtgtaggagcatatgcttcaatggtagaagtaccttggatttgtgtggacaatgatcggttaagttatgcagctaggatgctgcacactttcaagtcctatgttcggcggttggaaaaggttgatcttaaagggcttaaacatgaagagaagattgctttttggatcaatatttacaatgctctaatgatgcatgcttatttggcttatggaatacctcgcaatcatttgaaaagagcacaattactattaaaggctgcatacaaagtgggaggtcattcaataaatgcacatatcatagagagtatcttaggatgccgcttgcatcgtccttcacag-------------------------------------------------------gtgagctac--------------------------------------------------------------------------------------------------------------------------------------------------------------------------------------------------------------------------------------------------------------------------------------------------------------------------------------------------------------------------------------------------cttcatttgtga
>SESE_020942_block24
------------------------------------------------------------------------------------------------------------------atggagtgcaaaacagagcaggagaagtctgttggaaagagggagcattttgagactccagcaaagcctccacgcggaagccacggccgctctcaa---------------------------------------------agcagtgctccagaaaatgaagctgatcactgggatatatcaccgcaagcatttcatactataaaagcgggttggaaaaggatgaaaagaagtattgatattacaaagaagaatggttctcgaaaggatcggcaaacctctttggaaaaagatgttgccctgcttgaaatgaagttgcagggtcagttggcagtgagagaggctttggagaatgctttaggtcaagtctcaactattgataattcagaaaatggatgccatattccca------------------------------------------------------------------------------------------------------------------------------------------------------------------------------------------------------------------------------------------------------------------------------------------------------------------------------------------------------------------------------------------------------------------------------------------------------------aggaacttgagggtcgggtggcccggctcgctgatcatttggggactagtattgcaaaccatgttgatgaatcacctaataggctttctgaagatctggtacattgtatggctgcaatctattgcaaacttgctgaacctcctctgccaaatataggtttctcaagctctccaacttcatctttgtcttcatcaagtacattttcccctcgggatcaatgtgaggcttggagcccgagttgcaagaatgatgggcaatgtgatgtaaagctggttgatcaatgtgatataaagctgactgatcctttccaagttaagcgtacaaaaaaaagtgtaggagcatatgcttcaatggtagaagtaccttggatttgtgtggacaatgatcggttaagttatgcagctaggatgctacacactttcaagtcctatgttcggcggctggaaaaggtagatcttaaagggcttaaacacgaagagaagcttgctttttggatcaatatttacaatgctctaatgatgcatgcttatttggcttatggaatacctcgcaatcatttgaaaagagcacaattactattaaaggctgcatacaaagtgggaggtcattcaataaatgcacatatcatagagagtatcttaggatgccgcttgcatcgtccttcacagtggttgcagacgcttcagacactactttcagctgggatgaagttcagagcaggagatgagcgacaagcatgtgccctcaaccattcagaacctcttgtgtgctttgctctttgctgtggggggcattcagatcctgcggtacgtgtttacacagcaaagaacatctaccaagaacttgaagctgcaaaagaagagtacattcatgcaagtgttggtgttagcaagtcaggcaaagttatgctgccaaaacttttagagggttttgctcatgatgcatctctaagtttatccagccttttggatatggtgtgtcggtgtttaccagaaactcaacgcgctgatgtcagaaagtgttctccaagcaagcctcataagagcattgaatggttgccttataattttaacttcagatacatattttccagagagttagcaaaatggaccccgcctcttctttcatga
>Tyu0308050.1_block24
---------------------------------------------------------------------------------------------------------------------------------------------------------------------------------------------------------------------------------------------------------------------------------------------------------------------------------------------------------------------------------------------------------------------------------------------------------------------------------------------------------------------------------------------------------------------------------------------------------------------------------------------------------------------------------------------------------------------------------------------------------------------------------------------------------------------------------------------------------------------------------------------------------------------------------------------------------------atggaacgcagctctcattcacaacctctatccttggcacaggaacttgagggtcgtgtggcccggcttgctgatcatctaggaacttctattgcaaaccatgttcatgaatcacctaataggctatctgaagatctggtgcattgtatggctgcaatctattgtaaacttgcagaacccccactgccaaatatagggttctcaagctctccaacttcttctttgtcttcatcaagtaccttttcccctcaagatcaatgcgagtcttggagtcctagttgcaagaatgatgtgcaatgtgatg------------------------taatgatgacagaccctttttgtgtcaagcgtgcaaaagaaagcataggagcatacacttcaatgttagcagtaccttggatttgtgtggacaatgacaggttaagttatgcggctaggatgctacacacattcaagtcctatgttcaacggctggaaaaggttgatcttaaagggcttaaacatgaagagaagcttgctttctggatcaatatctacaatgctttaatgatgcatgcttatttagcatatggaatacctcagaatcatttgaaaagagtacaattactactaaaggctgcatacaaggtgggaggtctttctataaacgcacacgtcatacaaagcatcttaggatgtcgcttgtatcgtctccgtacatggttgcagacactacagacactactttcagctgggatgaagttcaaagcgggagatgagcgacaatcatatgcccttaaccgttcagaacctcttgtgtgctttgctgtgtgctgtgggggacactctgatcctgcggtacgtgtttacacagcaaagaatatctaccaagagcttgaagctgcaaaagaagagtacattcatgcaagtgtcggtgtcagtaagtccggcaaagttctgctgccaaaacttttagagggctttgctaatgattcatttctaagcctatctggccttttggatatggtgtgtaagtgtttaccagaatctcaacgaaatgatataagaaagttttctctgagcaagcctcacaagagcattgaatggctgccttacaatttcaacttcagatacatattttccagagagttagcaaaatggacaccacctcttctttcatga
>Mgl0146830.1_block24
------------------------------------------------------------------------------------------------------------------atggagtgcaaaacagagcaggagaagtctgttggaaagagggagcattttgagaccccagcaaagcctccacgcggaagccacggccgctctcaaagtatttgcacagttgattcatggagttttatattatgttcctgtagcagcgctccagaaaatgaagctgatcactgggatatatcaccgcaagcatttcatactataaaagcgggttggaaaaggatgaaaagaagtattgatattacaaaaaggaatggttctcaaaaggatcggcaaacctctttggaaaaagatgttgccctgcttgaaatgaagttgcagggtcagttggcagtgagggaggctttggagaatgctttaggtcaagtctcaactattgataattcagaaaatggacgccatattcccaagcaaactgaagaaatgatcagggagattgcggaactagagtctgaagtgcaacgccttgaacagcatcttcttttgctctatcgtaaagtctttgaccataatgtttcaaataattcttcaacgtctatcactcaagaagatgattttactcaaaaaagtcattctggtccattgcaaccaaccagtggattcctaagcttgctaaagcagagtagtaatctggttcagcgcagccaatcatctctgtcccagagttctactacctccttgcagcagctggcgggtgggttgagtaggcaaattcactcagattttctagttcaacgcagtcattcatctctttcttctacaagttcagtagtgaaaatttcccctcctttgtataattcacctctagctggtccagaacgcagctctcactcacaacctctatgcttggcacaggaacttgagggtcgtgtggcccggcttgctgatcatttggggactagtattgcaaaccatgttgatgaatcacctaataggctttctgaagatctggtacattgtatggctgcaatctattgtaaacttgctgaacctcctctgccaaatataggtttctcaagctctccaacttcatctttgtcttcatcaagtacattttcccctcgggatcaatgtgaggcttggagcccgagttgcaagaatgatgggcaatgtgatgtaaagctggttgatcaatgtgatataaagctgactgatcctttccaagttaagcgtacaaaaaaaagtgtaggagcatatgcttcaatggtagaagtaccttggatttgtgtggacaatgatcggttaagttatgcagctaggatgctacacactttcaagtcctatgttcggcggttggaaaaggttgatcttaaagggcttaaacacgaagagaagctttctttttggatcaatatttacaatgctctaatgatgcatgcttacttggcttatggaatacctcgcaatcatttgaaaagagcacaattactattaaaggctgcatacaaagtgggaggtcattcaataaatgcacatatcatagagagtatcttaggatgccgcttgcatcgtccttcacagtggttgcagacacttcatacactactttcagctgggatgaagttcagagcaggagatgagcgacaagcatgtgccctcaaccattcagaacctcttgtgtgctttgctctttgctgtggggggcattcagatcctgcggtacgtgtttacacagcaaagaacatctaccaagaacttgaagctgcaaaagaagagtacattcatgcaagtgtgggtgttagcaagtcaggcaaagttatgctgccaaaacttttagagggttttgcccatgattcatctctaagtttatccggccttttggatatggtgtgtcggtgtttaccagaaactcaacgcgctgatgtcagaaagtgttctccaagcaagcctcataagagcattgaatggttgccttataattttaacttcagatacatattttccagagagttagcaaaatggactccgcctcttctttcatga

>SEGI_33671_block25
atg-----------------------------------------------------------------------------------------------------------------------------------------------------------------------------------------------------------------------------------------------------------------------------------------------------------------------------------------------------------------------------------------------------------------------------------------------------------------------------------------------------------------------------------------------------------------------------------------------------------------------------------------------------------------------------------------------------------------------------------------------------------------------------------------------------------------------------------------------------------------------------------------------------------------------------------------------------------------------------------------------------------------tccctatgt----------------------------------------------------------------------------------------------------------------------------------------------------------------------------------------------------------------------------------------------------------------------------------------------------------------------------------atgatggag-------------------aatgagagtgttcccaagaa---------------------------------------------------------------------------------------------gttttgggctgaggcagtttatctactcaacaggtatgtgacacaggtagtaaaggagaagaccccaaaggaagcatggtctgggagaaacccaagatacgatcgggatggagtccggaagaaaggaaataaggtgttttgcagggtgctggttcgttcccttggcgcccataagaacaaggctatgccaaggtatgatcatggtggctctggccaatcccatcacag-agcacctcccacgactaaagtcttagacaagtacct------------------------------------------------------aaatcacgtgatctccggg-----agagaagatctgggagaactacctcttgcaggaaagcataataaaggttgccattgcaagaagtcaggttgtctgaagaagtattgtgaatgtttccaagcaaatattttatgctctgaaaattgcaaatgcttggattgcaaaaactatgaaggtagtgaagaacgaagagctctatttcatggggagaataatgcaagcttaaattatgctcagttggcagcaaatgttgctattagtggaccagtagggtctgtagggtatgcttctccttctcccaacaagaagagaaaaactcaagagcttgtatttggacaagcaccaaaagaacatggccctcacaggatgactcagagtttgcaggccaatatcccaaagag---tactactgtgataaatgcctctgtccctgctattcaaacaatgcatgctactgcacctgttgtgatacccatgccatccactaaggttcagtacagatctcttttggccgatgtaattcagccaacttatgtccaggatctctgtaaactattggttgttgtctcaggaaaggctgccaaaacaagtgcagaggaaaagggttgtcaagatgagagtgtgaatacgcaaactgagaaggggaatgatttgggaagcaacaaggactctaagcttttgcatgcccagaatgaagatcgtacaaat---aatacgcaaaatgacaggttgggccctgatcaaagagaaaagctagttgctggggcaacttcttctaactgtgtggatgactcagaatcagatggtgttgctgataaccgcaagcaaagggctatgtcaccaggaactttagctctaatgtgtgatgaacaagacagtctttttatgccttcagcttcaccttcgggagatccttcttccaggagatcttataaccaacgtgccttggaagtttatgctgaacaagagagagctgtgttgacagaatttcgtgattgtcttcataggatcatcagtgttggcacatggaaagcatcaatgcatcaaccagcccaatattcagatgcagttaaatctgaattacctgtttctggatcaatgcaaatcaatcagccaactgttgttgtacctagggtggccagaccagtgccttttttttccgatgctgttactgctgcttctgtacctgtttcaactggacccgtatccactatgactgcagttaaaactagtttgccaggaagacccttagaaaatggggatcttcatgctagtgttgagagcgcacaaaagttgtga
>SESE_098193_block25
atgacaatgaggaatgtagaagctaatatgatggactttgagggtcctatatttgatgaagggtttggtgaagatgaagaagatctcctactcaaagaggagaaaaggaagatagatatcttttttaaagggaaagtgactgatgaatgtgataaggggatggaggatatggttgtagatgagaagaaagaagaggtaaaatttgatttttgcgaaaatgatgttaaaaccaatttaatcaaaaattataagattgatgtagaagaggaaagtgcagcaaagaatgcattggtagatgaagaaattacagatgaaagtaaggaagaagatgaaaaagtgaatgttgagttgattggtaaacttccttttgcattagttgatgacttcttatttgatacagagattagtatgactaatattttgttgcaagatgaaaaagatgaatcttttgattgtgttactaacattgatgtgaatacacaagagaaagagtttgcagctgaaaactatcttttgggaaacatgggaaaagaagaacacaaagaccgaatcaaggttgatgatgaacaaattgttgtagcaataatagaggaggccctagtagatattccaaagtatgtgagaccaaatgaattaatcattttggtcctttattgtggtgattttaattttaattttagttttcatttgaaggataaaaattctacactatttcaacaagcatacaatttagttaagttattaacaaaaatcttaagatatctctatatccctccctcctctctctatctctttatttctctctatatcacctctatctattttcttccctctagatatctcactatatctcatcctctcctcccccctctctctatttcccctatccctctatccctccaaatatatctctacatctctccctctctctttctctacctacctctcactccctccctctctctccctcctctctctactctttatgtcacctctctctctacctacctctctctaattttatccatctcacatctctctctagatatttttgtatatatctcctcctccttctctctctacctatctcacactccctccccctttctccctcttcccatatttacctctctactactctctctctcctctccctctccttctaaagatagtgacaaagagggagagggagagggagagggagagggagagataaagatagatttagaggatataagaatagatagatatggaagaggtgccgatcttgctgataataaatcaattcttcgaaatatttggagttatagggcgatggagcagaccgttcagccacagcaaggggagcttcctcctaaaaagcttgtgaggcagctggatttcacgtcatttaacggggtaacgacatcttctgtcaatgctcctcctcctgcagctgcagctgctgttctcgcttcggtctcatctgagccccctttgcgagcggcgc-tgccggttgtcgtaaaaccagaatctccaagagcggcaaggtcaagaacagtatttgaatcgaa--ggaaggcactccaaaaaaagcaaaacagtgcaattgcaagaactc----tcgttgcttaaaattgtattgcgagtgctttgcatcaggaacatattgtgatggctgcaattgtgtcaattgttgtaacaatgttgataacgaagctgtgagacaggaagctgttgaagctacactagagcgtaatccaaatgcatttcgacccaagattgccagcagtccaagtgcacatcgagacatcagggaagatctgggagaactacctcttgcaggaaagcataataaaggctgccattgcaagaagtcaggttgtctgaagaagtattgtgaatgtttccaagcaaatattttatgctctgaaaattgcaaatgcttggattgcaaaaactatgaaggtagtgaagaacgaagagctctatttcatggggagaataatgcaagcttaaattatgctcaattggcagcaaatgttgctattagtggaccagtagggtctgtagggtatgcttctccttctcccaacaagaagagaaaaactcaagagcttgtatttggacaagcaccaaaagaacatggccctcacaggatgactcagagtttgcaggccaatatcccaaagag---tactactgtgataaatgcctctgtccctgctattcaatcaatgcatgctactgcacctgttgtgatacccatgccatccactaaggttcagtacagatctcttttggccgatgtaattcagccaacttatgtccaggatctctgtaaactattggttgttgtctcaggaaaggctgccaaaacaagtgcagaggaaaagggttgtcaagatgagggtgtgaatatgcaaactgagaaggggaatgatttgggaagcaacaaggactctaagcttttgcatgcccagaatgaagatcgtacaaatcagaatacgcaaagtgacaggttgggccctgatcaaagagaaaagctagttgctggggcaacttcttctaactgtgtggatgactcagagtcagatggtgttgctgataactgcaagcaaagggctatgtcaccaggaactttagctctaatgtgtgatgaacaagacagtctttttatgccttcagcttcaccttcgggagatccttcttctaggggatcttataaccaacgtgccttggaagtttatgctgaacaagagagagctgtgttgacagaatttcgtgattgtcttcgtaggatcatcagtgttggcacatggaaagcatcaatgcatcaaccggcccaatattcagatgcagttaaatctgaattacccgtttctggatcaatgcaaatcaatcagccaactgttgttgtacctagggtggccagaccagtgccttttttttctgatgctgttactgctgcttctgtacctgtttcaactggacctttatccactatgactgcagttaaaaccagtttgccaggaagacccttagaaaatggggatcttcatgctagtgttgagagcgcacaaaagttgtga
>Tyu0010900.1_block25
a-------------------------------------------------------------------------------------------------------------------------------------------------------------------------------------------------------------------------------------------------------------------------------------------------------------------------------------------------------------------------------------------------------------------------------------------------------------------------------------------------------------------------------------------------------------------------------------------------------------------------------------------------------------------------------------------------------------------------------------------------------------------------------------------------------------------------------------------------------------------------------------------------------------------------------------------------------------------------------------------------------------------------------------------------------------------------------------------------------------------------------------------------------------------------------------------------------------------------------------------------------------------------------------------------------------------------------------------------------------------------------------------------------------------------------------------------------------------------------------------------------------------------------------------------------------------------------------------------------------------------------------------------------------------------------------------------------------------------------------------------------------------------------------------------------------------------------------------------------------------------------------------------------------------------------------------------------------------------------------------------------tggactgcaaaaattatgaaggtagcgaagagcgaagagctctatttcatggagagaatacggcaagcttgaactatgctcaattggcagcaaatgttgctataagtggaacagtagggtctgtggggtatgcttctccttctcctaacaagaagagaaaaactcaagaacttgtatttggacaagcaccaaaagaacatggtcctcacaggacaactcagggtttgcaggcaaatactctaaagagttctactactgcaataaatgcctccctgcctgctactcaaatagtgcgtcctactgcacctgttatgatacctgtgccatccactaaggtcttgtacagatctctattggctgatgtgatccagccgacaactgtcgaggaactctgtaagctattggttgttgtctcaggagaggctgccaaaacacgtgctgatgaaaaaggttctcatgatgagggtgcaaatacacaaactgagaaggggaatggtttgggaagcaacaaagagtctaagcaattgcatg-caaaaatgaagagggtacaaatcagaatacgcaaagtgataggttgggtcccgatcaaagggaaaaatcaagtgctggcgctacttcctccaattgtgcggatgattcagagtcagatggtattgctgataatcgcaggcaaagggccatgtcaccaggaactttag--------------------------------------------------------------------------------------------------------------------------------------------------------------------------------------------------------------------------------------------------------------------------------------------------------------------------------------------------------------------------------------------------------------------------------------------------------------
>Mgl0047660.1_block25
a------------------------------------------------------------------------------------------------------------------------------------------------------------------------------------------------------------------------------------------------------------------------------------------------------------------------------------------------------------------------------------------------------------------------------------------------------------------------------------------------------------------------------------------------------------------------------------------------------------------------------------------------------------------------------------------------------------------------------------------------------------------------------------------------------------------------------------------------------------------------------------------------------------------------------------------------------------------------------------------------------------------------------------------------------------------------------------------------------------------------------------------------------------------------------------------------------------------------------------------------------------------------------------------------------------------------------------------------------------------tggagcagaccgttcagccacagcaaggagagcttcctcctaaaaagcttgtgaggcagctggatttcacatcatttaacggggtaacgacatcttctgtcaatgctcctcctcctgcagctgcagctgctgttctcgcttcggtctcatctgagccccctttgcgagcggcgc-tgccggttgtcgtaaaaccagaatctccaagagcggcaaggtcaagaacagcatttgaatcgaa--ggaaggcactccaaaaaaggcaaaacagtgcaattgcaagaactc----tcgttgcttaaaattgtattgtgagtgctttgcgtcaggaacatattgtgatggctgcaattgtgtcaattgttgtaacaatgttgataacgaagctacgagacatgaagctgttgaagctacactagagcgtaatccaaatgcatttcgacccaagattgccagcagtccaagtgcacatcgagatatcagggaagatctgggagaactacctcttgcaggaaagcataataaaggctgccattgcaagaagtcaggttgtctgaagaagtattgtgaatgtttccaagcaaatattttatgctctgaaaattgcaaatgcttggattgcaaaaactatgaaggtagtgaagaacgaagagctctatttcatggggagaataatgcaagcttaaattatgctcaattggcagcaaatgttgctattagtggaccagtagggtctgtagggtatgcttctccttctcccaacaagaagagaaaaactcaagagcttgtatttggacaagcaccaaaagaacatggccctcacaggatgactcagagtttgcaggctaatatcccaaagag---tactactgtgataaatgcctctgtccctcctattcaaacagtgcatgctactgcacctgttgtgattaccatgccatccactaaggttcagtacagatctcttttggccgatgtaattcagccaacttatgtccaggatctctgtaaactattggttgttgtctcaggaaaggctgccaaaacaagtgcagaggaaaagggttgtcaagatgagggtgtgaatacgcaaagtgagaagggaaatgatttgggaagcaacaaggactctaagcttttgtatgcccagaatgaagatcgtacaaatcagaatacacaaagtgacaggttgggccctgatcaaagagaaaagctagttgctggggcaacttcttctaactgtgtggatgactcagagtcagatggtgttgctgataaccgcaagcaaagggctatgtcaccaggaactttagctctaatgtgtgatgaacaagacagtctttttatgccttcagcttcaccttcgggagatccttcttctaggggatcttataaccaacgtgccttggaagtttatgctgaacaagagagagctgtgttgacagaatttcgtgattgtcttcgtaggatcatcagtgttggcacatggaaagcatcaatgcgtcaaccggcccaatattcagatgcagttaaatctgaattacctgtttctggatcaatgcaaatcaatcagccaactgttgttgtacctagggtggccagaccagtgccttatttttccgatgctgttactgctgcttctgtacctgtttcaactggacctgtatccactatggctgcagttaaaaccagtttgccaggaagacccttagaaaatggggatattcatgctagtgttgaggccgcacaaaagttgtga

>SEGI_26130_block27
atgggtagaaggccaggctcctctgtaccagaggatttcaacagaggggcatggactgcacaggaagataagatattgactaactatattcgcacacatggcgagactggatggagatctcttcccaaaaaagcaggtttgaatcgttgtgggaagagttgcagactacggtggctgaattatcttcgacctgatattaaacgtggcaacatttctcctgatgaagaagaactcatcatcagaatgcatcgcctgctgggcaaccgatgggcactcattgctgggcggctgcctggaagaacggataacgaaataaaaaactactggaatactcatttgagcaaaaagcttgcaatgagtagtagtaaacccagtatttctagatcccatttggcagtccaagaatctagcagttctgcaggaactacaaagtacagc---cctccactgaattccagtgaagatgatggagaaaagggctccgaagtaagatcctcttcggatgatacaataagttttggt---------------------------------------ggggcagaagcattgaatgtgtccgaatcatgggcacaactattagaggactcgctcatggctga----tcttgaagatgggaccagcattccatcttccaattcgagtgtttcatgtcctctcgagtacaacaatcccatttccttgccttgtattgattttggggcagtggatgatttctctgtagagagtctcctccaaccaggggcttatggtttagaagatctatgtccacttcagagcaaccaggataatgcttctgataatgttagtcatgacgattacttagccatgact---gctgagcccggaattacagaaatt------tatgacactctacagtcagaactagcagggcagatggaattagattctctagatcagcttttttactatgaggaaaactgggaggatccagtagacttgattagcctaggtaaatctgctgatgaagaatatctaaacattctggtagatattcctaattag
>SESE_033526_block27
atgggtagaaggccgggctcctctgtacaagaggatttcaacagaggggcatggactgcacaggaagataagatattgactagctatattcgcacacatagcgagactggatggagatctcttcccaaaaaagcaggtttaaatcgttgtgggaagagttgcagactacgatggctgaattatcttcgccctgacattaaacgtggcaacatttctcctgatgaggaagaactcatcattagaatgcatcgcctgctgggcaatcgatgggcactcattgctgggcggctgcctggaagaacggataacgaaataaagaactactggaatacccatttgagcaaaaagcttgcaatgagtaatagtaaacccagtatttctagatcccatttggaagtccaagaatctagtagttctgcaggaactacaaagtacagccctcccccactgacttccagtgaagatgatggagaaaagggctctgaagcaagatgctcttcagatgatacgatgagttttggt---------------------------------------gggggagaagcattgaatgtgtccaaatcatgggcacaactattagaggactcgctcatggctga----tcttcaagatgagaccagcattccatcttccaatttgagtctttcaaatcctctcgagtacaacaatcccatttccttgccatgtattgattttggggcagtcgaggatttctctgtagagagtctcctccaaccagaggcttatggtttagaaaatctatgtccacttcagagcaaccaggatactgcctctgataatgtcaatcatgctgattacttagcaatgact---gctgagcccggaattacagaaatt------tatgacactctacagtcagaacaagcagggcagatggaattagcttctctagatcagcttttttactacgaggaagactggaaggatccagtggacttgattagcctaggtaaaactgctgatgaagaatatctaaagattcttgtatatattcctaattag
>Tyu0074970.1_block27
atgggaagaaaaccatgctgctctaaacacgaggacctcaacagaggagcctggaccgcacaggaagacatggcattgactaactatgtcctcgctaatggcgaggctggatggagatctcttcccaagaaagcaggtctgaatcgttgtgggaagagttgcagattgcgatggctgaattatcttcggcctgacattaaacgcggtaatatttctccggatgaggaagaactcattatccgcatgcatcgcctgcttggcaatcgatggtcgcttattgctgggcgtctacctggaagaactgataatgaaataaagaattactggaatactcatttgagcaagaagcttgcaatgagtacaagttctgcctttatttctagaatccctttgccacttcaaaaatataatagttttccacccttggaaaaactgagctctccttccttgaatttcagtgaagatgacagggccgaaccttgtgaagtgagatcggcttcttataatgaagtgagtagcggtgttctagtggaaacaatggagacatccattggcggccaggaagaagcttcattggatgtctttaaaacatggagcgagttattagaggattcattcatggcagaggattcacaaatagatgacagcaattttatatcgtcatcgaaat-------------cgaaggactgcaatcccttttcactgccttatactgattttgggttgatagaaaatttctcagtagagagtcttctccaaccagaaccttatggtttagaaaatatgtgtc---------acacccacgataactcctctgataatgttaatcatgccgactgcttggcaaataatgtagctgagcaaggatttgcagaagatgtgcagcaggaacaacattgtgctgaacaagaaaagcaggtggatttagctccatttggtcatatgttttaccatggaaaaaactgggaggaaggagtagatttgccttgcctcactaaaactagaggtgaagaatatttagacattcttgtagatattcctaattag
>Mgl0064090.1_block27
atgggtagaaggccaggctcctctataccagaggattacaatagaggggcatggactgcacaggaagacaagatactgactaactatattcgcacacatggcgagactggatggagatctcttcccaaaaaagcaggtttaaatcgttgtgggaagagttgcagattacgttggctgaattatcttcgccctgacattaaacgtggcaacatttctcctgatgaggatgaactcatcattagaatgcatcgcctgctgggtaatcgatgggcgctcattgctgggcggctgcctggaagaacagataacgaaataaagaactactggaatactcatttgagcaaaaagcttgcaatgagtagtagtaaacccagtatttctagatcccatttggcagtccaagaatctagtagttctgaaggaactgcaaagtacagccctcctccactgaattccagtgacgatgatggagaaaaaggctctgaagtaagatgctcttcggatgatacactgagttttggt---------------------------------------gagggaggagcattcaatgtgtccaaatcatgggcacaattattagaggactcgctcatggctga----tcttgaagatgagaccagcattccatcttccaatttgagtgtttcatgtcctcttaggtacaacaatcccatttccttgccttgtattgattttggggcagtggatgatttctctgtagagagtctcctcaacccaggggcttatggtttagaagatctatgtccacttcagagcaaccaggataatgcctctgataatgtcaatcatgccgattacttagcaatgact---gctgaacccggaattacagaaatt------tatgacactctacagtcagaacaagcagggcagatggaattagcttctctagatcagcttttttactatgaggaaaactgggaggatccagttgacttgattagcctaggtaaatctgctgatgaagaatatttaaacattctggtagatattcctaattag

>SEGI_10078_block28
atgtcgtttaggaagctactggaggtaaacccggcgtctataccagtggatatatcgaaagatatgatccaactgcggccggaggaaggttctttcgacccaaatttagttgtaatcttagcggctctgctctgtgctctgatctgtgccctggccatcaactacatcatccgctggtcgtttcacttcagccgactctttgtaggccggaccacccggctggtcgaggaaaccgggacgcccgttgccgccgggtcgacgggttttggagtg---gcggatgacaagggtctgaagcgttcggacgttcagacattgcctaccatcatctactcaaagccgccgggtcgtgtggaactggactgccccatttgtctctcggacttcgcggatggggaaaagatccgggtcttgcccgaatgcaaccattcgtttcataggcagtgtatagatcaatggcttttgtctcattcctcgtgcccgacctgcaggcggagtctcatggactttgttgcagagaagaacactgtggcggccctgctctgtagttaccagcaggctcacgaatgtccccagaatggtagcattcgtataatcattcatcaggcaagagcacaagagtttgaagcttctgcaacggaacagatccctgaaaccccaacagaatctgtggacagagtagctgagaacccttcggatcggaatccaggatctgacacttcgtag
>SESE_139784_block28
atgtcgttcaggaagctactggaggttaacccggcgtctattccagtggacatatcgaaagatatgatccaactgcggccggaggaaggttctttcgacccaaatttaattgtaatcttagcggctctgctctgtgctctgatctgcgccctggccatcaactacatcatccgctggtcgtttcacttcagccgactgtttgtaggccggaccacccggcgggtcgaggaacccgggacgcccagtgccgccgggtcgacgggttttggagtg---gcgaatgacaagggtctgaagcgttcggacgttcagacattgcctaccatcatctactcgaagccggcgggtcgtgtggaactcgactgccccatttgtctctcggacttcgcggatggggaaaagatccgggtcttgcccgaatgcaaccattcgtttcataggcagtgtatagatcaatggcttctgtctcattcctcctgcccgacctgcaggcggagtctcatggactttgttgcagagaagaacactgtggcggccctgctctgtagttaccagcagggtcacgaatgtccccagaatggtagcattcgtataatcattcatcaggccagagcagaagagtttgaagcttcttcaacggaacagatccctcaaaccccaacagaatctgtggacagagtagctgagaacccttcgcatcggaatccaggatctgacacttcgtag
>Tyu0308340.1_block28
a---tgtctagaaagcttctggaagtgaatccggcgtcgataccagtcgacatttctaaagacataagccagctgagacccgaggacggatccttcgaccccaatttagttgtaattctggcggcactgctctgtgctctcatctgcgccctcgccatcaactacatcatacgctggtcgttttactgcagccggttcatcgcggcccg------------gggccggacacccgccgggtccgg---cgccggatccgcaggtgtgacggcgcccgacgacgacaaggggctcaagcgggcggtcgtgcagacattgcccaccgtaacctacgcgaagcc-ccgggtcgggcggaacaggactgtcccatttgcctcttggacttcgcggacggtgaaaaaatccg-----------------------------------------------------------------------------------agcggagtcttctggatgttcccgacgagaagaaaaccgtggcggggttgctgtgtagttatcagcacgcacgggaatgtccctacacgggtagcctgcatattgtgattcatcatcagggcaggcaagaatctggg------ttgccggatcggaatcttgatgcccagattgaatccgtggacggaatggctgggaacccctctgatcgcgattccggatcaggatcgcattag
>Mgl0153020.1_block28
atgtcgattaggaagcttctggaggtaaacccggcgtctataccagtggacatatcgaaagatatgatccaactgcggccggaggaaggttctttcgacccaaatttagttgtaatcttagcggctctgctctgtgctctgatctgcgccctggccatcaactacatcatccgctggtcgtttcacttcagtcgactctttgtaggccggactacccggctggtcgaggaaaccggcacgcccggtgccgccgggtcggcgggtttaggagtg---gtggatgacaagggtctgaagcgttcggacgttcagacattgcctactatcatctactcaaagccgccgggtcgtgtggagctggactgccccatttgtctgtcggatttcgcggatggcgaaaagatccgggtcttgcccgaatgtaaccattcgtttcataggcagtgtatagatcaatggcttttgtctcattcctcctgcccgacctgcaggcggagtctcatggactttgttgcagagaagaatacagtggcggccctgctctgtagttaccagcagggtcacgaatgtccccagaatggtagcattcgtataatcattcatcaggccagagcagaggactttgaagcttctgcaacggaacagatccctgaaaccccaacagaatctgtggacagagtagctgagaacccttctgctcggaatccaggatctgacacttcgtag

>SEGI_19282_block29
atgccga------------------------------------------------------------------------------------------------gattaaagaaatcgactgcaagttggcagaaaggatcgtataaatcgttatatgtgaatcctttgacggagttaaaacaggagagaagccgaaccatttcatctgggaatcttaatctgcatctctgtggtgggacggctgtgttatgtgataaggaaaatgatggcttgtttaatgaaaatcttgccaagattcggccggtagagggaaaatcacctctgagaaaggggaagaggcagggcagaaatgggtttcacagtcgagataaaactgctttgcgctctcattctcaatcttctcctgtagatactgctgccacttcgcttcaagtctgtatacaaatgaatgagccggattcaattattgggcgtttcaaggctcccttgacgcccaacaacaacaagtgtttgcatgtatgggatgatgctgaagctgctcctgctccttcctggtctacccttccaaaca------------------------------------------------------------------------------------------------ggtctttgttatgtaggccacttcctcttgatattggccgttgtacatgctttattgtgagagaacgctcagaagaacttgaccatgcttccgtctattctctatatacaaat------------------------------gaagggcatggaaggcaggatcggaaacttgctgttgctcgtcacaggagaagaggtggacgatcagagttctttgttgcacagagtttctttggtatcttgtcaaagtcagatgaaggttatctgggaatggtgacagccaatcttgtggggtcacgatatcatatttgggatcaggggaataccttggactgtcaggaaaaaggctccaggcaacttcttggggtggtagcatttgtgcctactgtaactacattgactgggagtttcagaagtatgcgggcctgcattccaaagctacagtctatgcaaacaaagaataatgcaactcagcatgtcaatggactccctaatgactgggaagagaacatatccaaagtacaccaactgtgctcaaaagttccatactacaacaaa---------------------------------gacaagaaacgttatgagctagactttagggaaaggggaagattgggtcttcgcattagaacctccgttaataattttcaacttacaatggaggaaaacggtaagcaatcaattttgcttcttggaaaagttgggaaatcaaaatacataatggatttcaggttcc--ccttgactgcctaccaagcattttgcatatgcttggcatccattgattcaaagctctgctgttccgtgta----------------------------------------------------------------------------------------------------------a
>SESE_094477_block29
atg---------------------------------------------------------------------------------------------------------------------------------------------------------------------------------------------------------------------------------------------------------------------------------------------------------------------------------------------------------------------------------------------------------------------------------------------------------------------------------------------------------------------------------------------------------------------------------------------------------------------------------------------------------------------------------------------------------------------------------------------------------------------------------------------------------------------------------------------------------------------------------------------------------------------------------------------------------------------------------------------------------------------caggggaataccttggactgtcaggaaaaaggctccaggcaacttcttggggtggtaacatttgtgcctactgtaactacattgactgggagtttcagaagtatgcgggcctgcattccaaagctacagtccatgcaaacaaagaataatgcgactcagcatgtcaatggactccctaatgactgggaagagaacatgtccaaagtacaccaactgtgctcaaaagttccatactacaacaaa---------------------------------gacaagaaacgttatgagctagactttagggaaaggggaagattgggtcttcgcattagaacctccgttaataattttcaacttacaatggaggaaaacggcaagcaatcaattttgcttcttggaaaagttgggaaatcaaaatacttaatggatttcaggttcc--ccttgactgcctaccaagcattttgcatatgtttggcatccattgattcaaagctctgctgttccgtgta----------------------------------------------------------------------------------------------------------a
>Tyu0069700.1_block29
atgccga------------------------------------------------------------------------------------------------gattgaagaagtcg---------cagaaagcggcgtcgtataagtcgttttatgtgaaccctttgac------------ggagagaagccgaagc------------------aatttgcatctttgtggtggtacatctgtcttgtgtgataaggaaaatgacggcttgttcaatgacaaccttgccaagattcgccccctcgagggaaaattgcctttgaaaagggggaaaacgcagagaaaaagggacaatcata---aaaataaaact------------------------------------agtagtaccagttcgcttcaagtttgcatacaaatgaatgagccagattccaagattgggcgtttcaggcctcctttgacgcccaacttctacaattctatgtatgtttgggatgatgctgaagctgcccctgctccttcctggtctacccttccaaaca------------------------------------------------------------------------------------------------ggtcgttattatgcaggccgctccctcctgatattggccgttgtacatgctttgttgtgcgagaatgctcagagggacttgaccatgcttccgtctattctctgtatacaaat------------------------------gaagggcatggaagacaagatcggaaacttgctgttgctcgtcataggagaagacgtggaaggtcagagttcattattgctcagagttgctttggaatcttgtcaaagtcagatgaagggtatctgggaatggtgacagccaaccttgtggggtcacgatatcatatttgggaccagggaaactccctggactgtcatggaaaagagtccaggcaacttcttggggtggtaatatttgtgcctactgtaactacactgactgggagttttagaagtatgcgggcctgcattccaaagctaccgtctatgcaaacaaagaataatacatctcagcatactaatgggcttcccattgactgggaagaaaacacgtccaaagttcaccaattgtgctcaaaagttccatactacaacaaa---------------------------------ggcaacaaacgatatgagctggacttcagagagagagcaagattgggtcttcgcatcagaacctctgtgaaaaattttcaacttacaatggaggaaaatggaaagcaatcaattttgcttcttggaaaggttgggaaatcaaaatatgtaatggattataggtttc--ccatgactggctaccaagcattttgcatatgcttggcatccattgattccaagctctgctgttctgtctg----------------------------------------------------------------------------------------------------------a
>Mgl0229830.1_block29
atgatggctacttctacatatttaaactatttgccggttgggcgtgcaggtgcatcgatgaaagatttggctttttcaatgaacgtggcgatcaaggttcgtcgtttagcaaaatcgactgcaagttggcagaaaggatcgtataaatcgttatatgtgaatcctttgacggagttaaaacaggagagaagccgaaacatttcatctgggaatcttaatctgcatctctgcggtgggacggctgtgttatgtgataaagaaaatgacggcttgtttaatgaaaaccttgccaagattcgaccggtagagggaaaatcgcctctgagaaaggggaagaggcagggcagaaatgggtttcacagtcgagataaaactgctttgcgctctcattctcattcttctccggtagacactgctgccacttcacttcaagtctgcatacaaatgaatgaaccggattcatttattgggcgtttcaaggctcccttgacgcccaacaacaataagtgtttgcatgtatgggatgaagctgaagctgctcctgctccttcctggtctacccttccaaacagtcttctttcattcacacaagtctggcttcagggtgatgttagtccaagcattgcatattgggctgatagtattcattgggttccattgagttatgggtctttgttatgtaggccacttcctcttgatattggccgttgtacatgctttattgtgagagaacgctcagaagaacttgaccatgcttcagtctattctctatatacaaatattaatacggaataccagactgatacagaggaagggcatggaaggcaggatcggaaacttgctgttgctcgtcacaggagaagaggtggacgatcagagttctttattgcccagagtttctttggtatcttgtcaaagtcagatgaaggttatctgggaatggtgacagccaatcttgtggggtcacgatatcatatttgggatcaggggaataccttggactgtcaagaaaaaggctccaggcaacttcttggggcggtaacatttgtgcctactgtaactacattgactgggaatttcagaagtatgcgggcctgcattccaaaactacagtccatgcaaacaaagaataatacaactcagcatgtcaatggactccctaatgactgggaagagaacatgtccaaagtacaccaactgtgctcaaaagttccatactacaacaaagtaagtaactggatagctctagaaaatgcaagggacaagaaacgttatgagctagactttagggaaaggggaagattgggtcttcgcattagaacctctgttaataattttcaactgacaatggaggaaaacggcaagcaatcaattttgcttcttggaaaagtagggaaatcaaaatacttaatggatttcagatgccagcttcgcctttttgtcatttattttcctttatctgggtgccgtcgtctttctgattggaaaaatgtatttgttattgaacatgggtattttttcagattcatggctgctctgtatttgcataggattacggggaggctatatccttctcctatgaaaggccatgtattcataatttag

>SEGI_02395_block30
atgtatgaggaggaaaaagagaagacaagaaaaggtccatggactgcagaggaggatatgcagcttgttgggtatatatctcttcattctgaaggccgttggaatttcctagccaaagctgcagggctgaagagaagtgggaagagctgcaggctgaggtgggttaactatctacgcccagatcttaagagaggcaacattactccagaagaagagcgtttgatcatagacctacagagccgttggggtaacaggtggtctcgaattgcccagcttttgcctggccggacagacaatgaaatcaagaactactggagaacaaggattaaaagaagatttcacacagaaagcactggaaatggatcatcatatcattcaatttattccacctgtgtgccaaattcattcctccagcaaaacagcagaatagaaaaggctaatccaccacagacaagtctgcaacaaactggaaccctcaacaatacagtagattattttgacgaacaagcccatgaagagttcgtaacaagttcttttgattcaatcaggattttaaatggggtgaccaagtttaacgatagtagcagtgagcaaattggagctttggctacgccttcagaatatcagtcctttgcaggcatattatccggaatttattcagatgtgatggaagatggaccagtttcaatcttctcttctatgccttggcctgaagaactactacagtag
>SESE_035425_block30
atgtacgaggaggaaaaagagaagacaagaaaaggtccatggactgcagaggaggatatgcagctcgttaggtatatatctcttcatgctgaaggccgttggaatttcctagccaaagctgcagggctgaagagaagtgggaagagctgcaggctgaggtgggttaattatctacgcccagatattaagagaggcaacattactccagaagaagagcggttgatcatagacctacagagcctttggggtaacaggtggtctcgaattgcccagcgtttgcctggccggacagacaatgaaatcaagaactactggaggacaaggattaaaagaagatttcacagagtaagcagtggaattggatcatcatatcattcaatttattccacctgtgtgccaaattcattcctccagcaaaacagcagaatagaaaaggctaatccaacagagacaagcctgcaacaaactgaaaatctcaacaatacagtagaatattttgacgaacaagcccatgaggaattcgtaagaggttctgttgattcaatgagaattctaaatggagtgaccaagtttaacgatagtagcagtgggcaaattgaagctttggctactccttcagaatatcagtcatttgcaggcatattatccggaatttattcagatgtgatggaagatggaacagtttcaatcttctcttctatgccttggcctgaagaactactacagtag
>Tyu0216160.1_block30
atgtatgagcaggaagaagagaagataaggaaaggtccatggactgtacaggaggatatgaggcttgttaactacataactctgaatggcgaaggccgctggaattttctagccaaagctgcagggctgaggagaagtgggaaaagctgcaggttgagatgggtaaactatctccggccagatctcaagagaggaaacattactccgcaggaagaacgtcttatcatagacctccaaagccgttggggcaacaggtggtctcgaattgcacagtatttacctggtcgaacagataatgaaatcaagaaccactggaggacgaggatcaaaagaaagttt---------aacgctggaaatagaccttcacagcattcaatgtgttctacctctatgccagaccaattcatagaacaaaacgatggagcagaaaaggataggacaccgcagagtaacatcccacaa------------aaccatacagtgtttcattttgatgaacag---------------------------------------agaaattcaaatggagtgaacgagtttaatgggaacaaaagtgggctatttgagactttggcaatgccttttcaaatggaatcgtatgcagatatgttatctgagttacatgaatttctgatggaagatggaaacttgtctccattcacc------------------gaatt------ttaa
>Mgl0054790.1_block30
atgtatgaggaggaaaaagagatgacaagaaaaggtccatggaccgcagaggaggatatgcagcttgttaggtatatatctcttcatgctgaaggccgttggaatttcctagccaaagctgcagggctgaagagaagtgggaagagttgcaggctgaggtgggttaactatctacgcccagatcttaagagaggcaacattactccagaagaagagcatttgatcatagacctgcaaagccgttggggtaacaggtggtctcgaattgcccagcatttgcctggccggacggacaatgaaatcaagaactactggagaacaaggattaaaagaagatttcacagagcaagcactggaaatggatcatcatatcattcaatttattccacctgtatgccaaattcctttgtccagcaaaacaacagagtagaaaacgctagtctaccacagaccagcctgcaacaaactggaaccctcaacaatacagtagattattttgatgaacaagcctatgaagaattcataacaagttctgttgattcaatcaggattttaaatggggtgaccaaatttaccgatagcagctttgggcaaattgaagctttggctacaccttcagaatatcagacctttacgggcatattatccggaatttattcagatgtgatggaagatggaccagtttcaatcttctcttctatgccttggcctgaagaactactacagtag

>SEGI_18581_block32
atggatgatttttattggtttcagattggaaagtttcatttggaagtggttagagaatcatcacatgatgaatatagtagtggggctcttttcatgaggaataagtcttcaagctttcataatctcgagtcaatacaaagaagcaacaaaaggccatcatttccatattctctgttcaaggctgaaagagacaaaaatctgccaattcctattaaagatttgcataaggatgcatttattctcaacacaaaacaggttgaggaaggaggggtaccaatttttattgaccctt---atcttaacactaagcttcgaccacatcagcgggagggtgtaaagtttctttttgaatgtgtgatgggtttgaggtctcaggattttcagggttgccttttg-------gcagatgagatggggcttggtaaaactctacaagtgataactttgatttg--gacattattccaacaggtatcgaagattagacttgagttc------------------aagcgtgctttagttgtgtgcccattgtccttggtgcagaactggggta--atgaggttcgaaagtggcttgga--gtggaaaggcttaaggcaatggtggtacatggaggatcatcatcaattgatgtaaagcagcaattcattgactttaaaactggcaatgtgaatcctctcctaattacatcttatgagctactacggaaatattttgatataataggatctataaaacttggccttcttgtatgtgatgaggcacacagacttaaaaactgtgttgggaacaaaactattgatgctctatctgcgctacaatgttctcggagagttctactgatggtgaacgggctcaatgtcgaggacaaacttgagggtgcatcaaacttcgcatcctggaagtttagagtgatgctcgctttggaggaaaatgagttagctgagtttgtggagaatgatgttcccgaaccaaccgaagaagaatga
>SESE_002811_block32
------------------------attggaaagtttcatttggaagtggttagagaatcatcacatgatgaatatagtagtggggctcttttcatgaggaataagtcttcaagttttcataatctcgagtcaatacagagaagcaacaaaaggccatcatttccacattctctgttcaaggctgaaagagacaaaaatctgccaattcctattaaagatttgcataaggatgcatttattctcaacacaaaacaggttgaggaaggaggggcaccaattgttattgaccctt---atcttaacactaagcttcgaccacatcagcgggagggtgtaaagtttctttttgaatgtgtgatgggtttgaggtctcaggattttcagggttgccttttg-------gcagatgagatggggcttggtaaaactctacaagtgataactttgatttg--gacattattccaacaggttacaaaa----------------------------------------------------------------------------------------------------------------------------------------------------------------------------------------------------------------------------------------------------------------------------------------------------------------------------------------------------------------------------------------------------------------------------------------------------------------------------------------------------------------------------------tga
>Tyu0003890.1_block32
at----------------------gttgga-----------------gtctagagaagca----------aatgatggggtgtggcctgtctc----------------------------------------------------------------cactccca-------------------------------------------------------------------------------------------------aggaaaacctacgaactcatctcggcactttaaatctaaggaagcagcctttgttgtctcaaagacatggaaatatcttggaatctgattgtgacgagagacctggtcaattggatacgaacgactctttactgtcagccagtaaattgaatcttcctgctccaaatcctcaaagtgcaaaccaaaatgcatcaacatttgacaaggagaaatatgtgaaatcagttaaaacctacgaatctgctacgagaaagcccttcatttccagagacctgataaatccagtaaaaaattcatatagtataaagacagaaaataatgtggatgctaggcaggctcaatattatagcgttttatacgctaagagaaagaataatacaaaagcaaaaggcccttggtctgatggcgtacttttagtatctggtcgccaatacacatt-------------gaagagtatagatggaaagcccgtcacaaaagttgattgtcaagggtgc----agacacataagcgaaggagttactcttgaggtatacct--------ttatcttacacttcgatttcac---------------------------------------------------------------------------------------------------------------------------------------------------------------taa
>Mgl0221330.1_block32
atggatgatttttattggtttcagattggaaagtttcatttggaagtggttagagaatcatcacatgatgaatatagtagcggggctcttttcatgaggaataagtcttcaagttttcatgatctcgagtcaatacagagaagcaacaaaaggccatcatttccacattctctgttcaaggctgaaagagacaaaattctgccaaatcctattaaagatttgcataaggatgcatttattctcaacacaaaacaggtcgaggaaggaggggcaccaatttttattgaccctt---atcttaacactaagcttcgaccacatcagcgggacggtgtaaagtttctttttgaatgtgtgatgggtttgaggtcccaggattttcagggttgccttttg-------gcagatgagatggggcttggtaaaactctacaagtgataactttgatttg--gacattattccaacaggtatcaaagattagactcgagttc------------------aagcgtgctttagttgtatgcccattgtccttggtgcagaactggggta--atgaggttcgaaagtggcttgga--gtggaaaggcttaaagcaatggtggtacatggaggatcatcatcgattgatgtaaagcagcaattcattgactttaaaactggcaatgtgaatcctctcctaattacatcttatgagctactacggaaatattttgatataataggatctataaaacttggccttcttgtatgtgatgaggcacacagacttaaaaactgtgttgggaacaaaactattgatgctctatctgcgctacaatgtcctcggagaattttactggtaatttgcaaa------------------------------------------------------------------------------------------------------------------------------------taa

>SEGI_30962_block33
------------------atggaaggagaagcagcaatggcagcagcttctgaggaagcctctcaccaaatccacactctcttaagtaaagacgacatcaacacccttaaaaatttacagctcttaatattgggaaggctacaggacagcaatgcagttctgtcgcatttcaacgtttattcagaaaattgttttgcagatgttgcaagtgatttttcaaagaacacacgccttctaaaatcaatgaaaacagacttggactacatatttcggaaaataagaagtatgaaggcacggatttctagccagtatccaaatgcttttaaagatattccaagtgcaagcattgtagaccaaaggcctaatctagaagaacgctcttga
>SESE_005326_block33
------------------atggaaggagaagcagcaatggcagcagcttctgaggaagcctctcaccaaatccacactctcttaagtaaagacaacatcaacacccttaagaacttacagctcttaatattgggaaggctacaggacagcaatgcagttctgtctcatttcaacgtttattcagaaaattgttttgcagatgttgcaagtgatttttcaaagaacacacgccttctaaaatcaatgaaaacagacttggactacatatttcggaaaataagaagtatgaaggcacggatttctagccagtatccaaatgcttttcaagatataccaagtgcaagcattgtagaccaaaggcctaatctagaagaacgcacttga
>Tyu0238010.1_block33
atggagaatacagaagcagcagcagcagcagccgccatggccgcagcttcagaggaagcctcccaccaaatacacaccctcctaagcaaagaagacatcaacaacctaaaacatttacagctattaatattgggaaggctacaagacagcaatgcagttttgtctcatttcaacgtcttctcagaaaattgttttgcagatgttgcaagtgatttttctaagaacacacgccttctaaaatcaatgaagacagatttggactacatatttcgtaaaataagaagcatgaaggcacgcatttctagccagtatccaaatgcttttaaagatattccaagcgcaagcattgtagaccaaaggcctaatctagaagaacgctcatga
>Mgl0090690.1_block33
------------------atggaaggagaagcagcaatggcagcagcttctgaggaagcctctcaccaaatccacactctcttaagtaaagacgacatcaacacccttaaaaatttacagctcttaatattgggaaggctacaggacagcaatgcagtcctgtctcatttcaacgtttattcagaaaattgttttgcagatgttgcaagtgatttttcaaagaacacacgccttctaaaatcaatgaaaacagacttggataacatatttcagaaaataagaagtatgaaggcacggatttctagccagtatccaaatgcttttaaagatattccaagtgcaagcattgtagaccaaaggcctaatctagaagaacgcacttga

>SEGI_14816_block34
---------------------atggaagaagaatcaggctcagcaggagcattcagccaagctcctaagattgataccgtagttggtactattgtttgggtgaggaggagaaatggttcctggtggcctggaaggatattaggtgcagatgagctctctgagactcacttgctgtctcctagatcaggaactcctgtgaagcttctaggaagagaggatgctagtgtggactggtacaacattgagaaatccaaacgtgttaaagccttccgatgtggcgagtatgatgattgtatagagagagcgaaagcatatgcaaaccttccagcaaaaaaggtggtgaagtatgcccgtagagaagatgctattcttcatgctcttgagcttgaaaaaaaacagctgatgcagaaacaacaatccacttgtctggaagtgccatgctctgatgaaaagaagcatggaactaaggcaaagcagtcacaagtctgtgttcctggctcacccaatgataaaattgagcagaaacctggtgattacagtgcaattttggatcgtgattcacctttggatgcctcacattcagctgtatcatttcagcaaacagattccataagtgctccaggaccggttgatgttcagaaggggaaacgaacaagtgaggcagacatggaagatgatggcattccagtaacaactcgaatgagaggtctacaggactttggattgaagattgttcctaagaaaaaacagccttatttgcctgcaacatgtgaaggtattccaaaagcaatccttcctgagaatgttgttcgtagtccatcttatattggtcgtagcataggttgtgggagccctgtgaacagtagtaaaggctcttctttaacattaaaaaagaaaaaatctgaagtgggacctgtgcaagagagcttttcaaaaagacgtgatcggcgtcgtcctcttacaaaggttctagagagcagtgcaaaattaccagttcccagtttttctgattacaattatagtgtaattgaatcagtccgtaaaggaaccatggacagtgaaattggtattttgcagtcaaagccagtcaaa---tcaagcttatcagcactgccccgaaatagttcagagtatacaggaacctctttggagaaagatatctcattgcagacttatccacatgtctatgaaaacataaatggaggcattcattctgtttctttggtcactgaaaatgcatgctctaatttatcagagcatatggatgttaattattgtgataaaagctatttgcatcctgactatcctatggaggaaaatgtccttacagatattaccctactttcaagctcaacatcaaggaggttccgttctggtatagcgggcaggcaacctggtcgaccaattgaaggtcaattaagtgtaacaagcaaggaaggacttgacgagactggcttttctagctatttgtgtcagtctgattctgttgggcagaacatgtgtggtatccctgatcgacatgtctctaaatggcagtcaaaagggaagcgtaatgcaaggccattaaataagaaacactgtgaaagctcaaattggggaagtgcagttgaaacaggggatacatgtactgcacctatgtatggaatcccatttgaagataagtttactttgaataaggaacttggaaccaagaaaattattgggggcagctatgacaaacttgtgtcatcagtaaaacaggaggaagagttgaataactattttttttcagatggtcttctccaagatgattgtagacagagaaaaaaa-atgttttctgacaatcaaaaacacatcaggctggggaatccagtatcaaaagtcaaggctgaagtagaagatttacactgtcaagcagagattgaccaatatattcctgaagggacggctggttccttttcaaatggtaactctccgggcatgtcaccatcagaggaaatgagtactaaaatagaatcgtcactctcagatgagaaaatattcaaaactaagtggttggtccaagcagacagtcaagaaacagggcagctgaagatgcatatggaaggtttagattctgggacatcttcaggaatgatatttgagacacccaagtctgttggagaaacacaattcaaagtggctgatgcagtgagaatttctaagcttggaatacgtgcattggaattaagtagaagtagaactatgctatttgatgtgcctgtggaagcaaaagcaacttaccagggggaacatgtgcctttagtttctctaatgagcagattaaatgggaaagcaattgtgggacatcctgtcactgttgagagcttggaatttggttactgtgatgcttatattgctcatgatagtcttgtcaacgaggcaattgttgattctctaacctatggtgatgggggaatggggaaaagtacagttcaaccaccttggagaactgcaaggagaactgaaatgcaacgtgtacctcgaggttgccccttgaggaaggggtacaatgtgaactatagtttatgccaaccttcaggaagtcaaaatggactgtttgctgtcaaggcaggttatggaggtattaatgataaaagccgatatattaggaagaactccctgcacaggcgactaccctcattagacaagaagtcatcaaagaagttactgaaacgaattggtttatcatcgaaaaagacaaggacattgtcttcaatagatgtggaacatgaactgaaatatctgaatggggagtcacagccattaaaattggcagaagcacccttagtcacttgcatcccattgaaacttgtatttagcaggataaaagaagcagttggcaattctccaaaagccggaaactgtggtttatcatccagcggttcaagatga
>SESE_025094_block34
atgagctgctgttttattacgatggaagaagaatcaggctcagcaggagcatccagtcaaggtcctaagattgataccgtagttggtactattgtttgggtgaggaggagaaatgggtcctggtggcctggaaggatattaggtgcagatgagctctctgagactcacttgctgtctcctagatcaggaactcctgtgaagcttctgggaagggaggatgctagtgttgactggtacaacattgagaaatccaaacgtgttaaagccttccgatgtggcgagtatgatgattgtatagagagagcgaaagcctatgcaaaccttccagcaaaaaaggtggtgaagtatgcccgtagagaagatgctattcttcatgctcttgagcttgaaaaaaaacagctgatgcagaaacaacaatccacttgtctggaagtgccatgctccgatgaaaagaagcatggaactaaggcaaagcagtcacaagtctgtgttcctggctcacccaaagataaaattgagcagaaagctggtgattacagtgcaattttggatcgtgattcacctttggatgcctcacattcagctgtatcatttcagcaaacagattccataagtgctccaggaccagttgatgttcagaaggggagacgaacaagtgaggcagaaatggaagatgatggcattccaggaacaactcgaatgagaggtctacaggactttggattgaagattgttcccaagaaaaagcagccttatttgcctgcaacatgtgaaggtattccaaaagcaatccttcctgagaatgttgttcgtagtccatcttatattggtcgtagcataggttgtgggagccctgtgaacagtagtaaaggctcgtctttaacattaaaaaagaaaaaatctgaagtgggacctgtgcaagagagcttttcaaaaagacgtgatcggcgtcgtcctcttacaaaggttctagagagcagtgcaaaattaccagttcccagtttttctgattacaattatagtgtaattgaatcagtccgtaaaggaaccatggacaatgaaattggtattttgcagtcaaagccagtcaaa---tcaagcttatcagcactgccccgaaatagttcagagtatacaggaacctctttggagaaagatatctcattgcagacttatccacgtgtctatgaaaacataaatggaggcattcattctgtttctttggtcactgaaaatgcatgctctaatttatcagagcatatggatgttaattattgtgataaaagctatttgcatcctgactatcctatggaggaaaatgtccttacagatgttaccctattttcaagctcaacatcaaggaggttccgttctggtatagcaggcaggcaacctggtcgaccaattgaaggtcaattaagtgtaacaagcaaggaaggacttgacgagactggcttttccagctatttgtgtcagtctgattctgttgagcagaacatgtgtggtatccctgatcgacctgtctccaaatggcagtcaaaagggaagcgtaatgcaaggccattaaataagaaacactgtgaaagctcaaattggggaagtgcagttgaaacaggggatacatgtactgcacctttgtatggaatcccatttgaagataagttcactttgaataaggaacttggaaccaagaaaattattgggggcagctatgacaaacttgtgtcatcagtaaaacaggaggaagagttgaataactattttttttcagatggccttctccaagatggttgtagacagagaaaaaaa-atgttttctgacaatcgaaaacacgtcaggctggggaatccagtatcaaaagtcaaggctgaagtagaggatttacattgtcaagcagagattgaccaatatattcctgaagggacggctggttccttttcaaatggtaactctcagggcatgtcaccatcagaggagatgagtactaaaatagaatcgtcactctcagatgagaaaatattcaaaactaagtggttggtccaaacagacagtcaagaaacagggcagctgaagatgcatatggaaggtttagattctgggacatcttcaggaatgatatttgagacacccaagtctgttggagaaacacaattcaaagtggctgatgcagtgagaatttctaagcttggaatacgtgcattggaatt------aagtagaaccatgctatttgatgtgcctgtggaagcaaaagcaacttaccagggggaacatgtgcctttagtttctctaatgagcagattaaatgggaaagcaattgtgggacatcctgtcactgttgagagcttagaatttggttactgtgatgcttatattgctcatgatagtcttgtcaatgagggaattgttgattctctaacctatggtgatgggggaatggggaaaagtacagttcaaccaccttggagaactgcaaggagaactgaaatgcaacgtgtacctagaggttgcccctcgaggaaggggtacaatgtgaactatagtttatgccaaccttcgggaagtcaaaatggactgtttgctgtcaaggcaggttatggaggtattaatgataaaagcagatatattaggaagaactccctgcacaggcgattatcctcatcagacaagaagtcatcaaagaagttactgaaacgaattggtttatcatctaaaaagacaaggacattgtcttcaatagatgtggaacatgaactgaaatatctgaatggggagtcacagccattaaaattggcagaagcacccttagtcacttgcatcccattgaaacttgtatttagcaggataaaagaagcagttggcaattctccgaaagctggaaactgtggtttatcatccagcggttcaagatga
>Tyu0070050.1_block34
------------------------------------------------------------------------------------------------------------------------------------------------------------------------------------------------------------------------------------------------------------------------------------------------------------------------------------------------------------------------------------------------------------------------------------------------------------------------------------------------------------------------------------------------------------------------------------------------------------------------------------------------------------------------------------------------------------------------------------------------------------------------------------atgcctgcgacatgtgaaggtattccaaaagtaatccttcttgagaatgttgttcgtagttcatcttatattggtcgtagcatagattgtgggagccctgtgaacagtagtaaaggatcttctttaacattaaaaaagaaaaaatctgaagtgggacctgtgcaagagagcttttccaaaagacgtgaccggcgtcgtcctcttacaaaagttctagagagcagtgcaaaattaccagttcacagtttttctgattacaattatagtgttattgaatcaattcgtaaaggaaccatggagagtgaagttggtattttgcagtcaaagccagtcaaacagtcaagcttatcagcactgcgtagaaatagttcagactatacaggaacctctttggagaaagagatctctttgcagacgtctccacacatttatgaaaccataaatggagattttcattctgtttctctggtcactgacaatgcatgctctaatttatcagagcatatggatgtcaattattgtgataaaagctacttgcatcctgaatatcatatggaggaaaatgcccttacagaaattactttactttcaagctcaacatcaaagaggttctgttctggtatggcgggcaggcaacctggttgtccaatcgaaggccaattgagtataactagcaaggaaggacttgatgagactggcttttccagctatttgtgtcaatctggttctgttgagcagagcatgcatggtatccctgatcgacgtgtctctaaatggcagtcaaaagggaagcgtaatgcaagaccattaaataagaaacacagtgaaagctcaaattggggaagtgcagtcgaaacaggggatacctgtaccgcacctatgtatggaatcccatccgaagataaggctactttgagtaaggaacttggaacccagaaaattattgggtgcagccatggcaaacttgtttcatctgtaaaacaggagcaagaattgaataactatttcatttcagacgggcttcgccaagatggttgcagacagagaaaaaaatatgtattctga-------------------------------------------------------------------------------------------------------------------------------------------------------------------------------------------------------------------------------------------------------------------------------------------------------------------------------------------------------------------------------------------------------------------------------------------------------------------------------------------------------------------------------------------------------------------------------------------------------------------------------------------------------------------------------------------------------------------------------------------------------------------------------------------------------------------------------------------------------------------------------------------------------------------------------------------------------------------------------------------------------------------------------------------------------------------------------------------------------------------------------------
>Mgl0047300.1_block34
atgagctgctgttttattacaatggaagaagaatcaggcacagcaggagcatccagtcaagctcctaagattgataccgtagttggtactatcgtttgggtgaggaggagaaatgggtcctggtggcctggaaggatattaggtgcagatgagctctctgagactcacttactgtctcctagatcaggaactcctgtgaagcttctgggaagggaggatgctagtgtggactggtacaacattgagaaatccaaacgcgttaaagccttccgatgtggcgagtatgatgattgtatagagagagcgaaagcctatgcaaaccttccagcaaaaaaggtggtgaagtatgcccgtagagaagatgctattcttcatgctcttgagcttgaaaaaaaacagctaatgcacaaacaacaatccacttgtctggaagtgccatgctctgatgaaaaaaagcatggaactaaggcaaatcagtcacaagtctgtgttcctggctcacccaaagataaaattgagcagaaaccttgtgattacagtgcaattttggatcgtgattcacctttggatgcctcacattcagctgtatcatttcagcaaacagattccatgagtgctccaggaccagttgatgttcagaaggggaaacgaacaagtgaggcagacatggaagatgatggcattcaaggaacaactcgaatgaggggtctacaggactttggattgaagattgttcccaagaaaaagcagccttatttgcctgcaacatgtgaaggtattccaaaagcaatccttcctgagaatgttgttcgtagtccatcttatgttggtcgtagcataggttgtgggagccctgtgaacagtagtaaaggctcttctttaacattaaaaaagaaaaaatctgaagtggggcctgtgcaagagagctttgcaaaaagacgtgatcggcgtcgtcctcttacaaaggttctagagagcagtgcaaaattaccagttcccagtttttctgattataactatagtgtaattgaatcagtccgtaaaggaaccatggacagtgaaattggtattttgcagtcaaagccagtcaaa---tcaagcttatcagcactgccccgaaatagttcagagtatacaggaacctctttggagaaagatatctcattgcagacttatccacatgtctatgaaaacatacatggaggcattcattctgtttctttggtcactgaaaatgcatgctctaatttatcagagcatatggatgttaattattgtgataaaagctatttgcatcctgactatcctatggaggaaaatgtccttacagatgttaccctactttcaagctcaacatcaaggaggttctgttctggtatggcaggcaggcagcctggtcgaccaattgaaggtcaattaagtgtaacaagcaaggaaggacttgatgagactggcttttccagctatttgtgtcagtctgattctgttgagcagaacatgtgtggtattcctgatcgacgtgtctctaaatggcagtctaaagggaagcgtaatgcaaggccattaaataagaaacactgtgaaagctcaaattggggaagtgcagttgaaacaggggatacatgtactgcacctatgtatggactcccatttgaagataagtttactttgagtaaggaacttggaaccaagaaaattattgggggcagctatgacaaacttgtgtcatcagtaaaacaggaggaagagttgaataactattttttttcagatggccttctccaagatggttgtagacagagaaaaaaa-atgttttctgacaatcgaagacatatcaggctggggaatccagtatcaaaagtcaaggctgaagtagaagatttacactgtcaagcagagattgaccaatatattcctgaagggacggctggttccttttcaaatggtaactctcagggcatgtcaccatcagaggagatgagtactaaaatagaatcttcactctcagatgagaaaatattcaaaactaagtggttggtccaaacagacagtcaagaaacaaggcagctgaagatgcatatggaaggtttagattctgggacatcttcaggaatgatatttgagacacccaagtctgttggagaaacacaattcaaagtggctgatgcagtgagagtttctaagcttggaatacgtgcattggattt------aagtagaactatgctatttgatgtgcctgtggaagcaaaagcaacttaccagggggaacatgtgcctttagtttctctaatgagcagattaaatgggaaagcaattgtgggacatcctgtcactgttgagagcttggaatttggttactgtgatggttatattgctcatggtagtcttgtcaacgaggcaattgttgattctctaacctatggtgatgggggaatggggaaaagtacagttcaaccaccatggagaactgcaaggagaactgaaatgcaacgtgtacctcgaggttgcccctcgaggaaggggtgcaatgtgaactataatttatgccaaccttcaggaagtcaaaatggactgttcgctgtcaaggcaggttatggaggtattaatgataaaagccgatacattaggaagaactctctgcacaggcgactaccctcattagacaaaaagtcatcaaagaagttactgaaacgaattggtttatcatctaaaaagacaaggacattgtcttcgatagatgtggaacatgaactgaaatatctgaatggggagtcacagccattaaaattggcagaagcacccttggtcacttgcatcccattgaaacttgtatttagcaggataaaagaagcagttggcaattctccgaaagctggaaactgtggtttatcatccagcggttcaagatga

>SEGI_02607_block35
atgagcatacagaatttgaaggctcgggtgggcaaatatgaggtgggaagaacccttggggagggcacttttgccaaggtcaaatttgcccggaattctgagactggtgagagcgtggccatcaaggtgctcgacaaggaaaaagtgctcaagcacaagatggtagaacagataaagagagagatatctacaatgaaactgatcaagcatccaaatgttgttcagttgtatgaggtcatggccagtaagacaaaaatttacattgttcttgagtttgtatctggaggcgagctctttgacaaaattgttaaccacggaagattgaaggaagatgaagcaaggagatacttccagcaacttattaacgctgttgattattgccatagtagaggtgtttaccatagagatttgaagccagaaaatttgcttctggacacatatgggaatctgaaaatatctgattttggccttagtgcattgtctcagcaagtcagggatgatggcttgcttcacaccacttgtggaactcccaactatgttgcccctgaagtcatcaatgataagggttacgatggggcaacagcagacttgtggtcatgtggtgttatcctgtttgttttgatggcagggtatttgccttttgatgatccaaatctcatgacattatataaaaagatttacaaagcagattttacatgtcctgcatggttttctacaagtgcaaagaaatttatcacaaggatcttagatcctaatcctaagacacgaattacaatacctgagattttagaaaatgaatggttcaagaaaggttataagccgcctaagtttaaagaggaagagggtgtaaatctggatgatgttgatgccgttttcaatgactcagaagaacatcttgtgacagagaaaaaggaaaaaccgccagcggcaatgaatgcatttgaacttatctccatgtcacaaggactcaatcttggtaatctgtttgagaagaagatgggcatggttaagcgagaaacaaggtttacatctaaatgccccgcaaatgagatagtatcaaaacttgaggaagctgcaaagcctctaggcttcaatgtccaaaaacgaaattacaagatgaaaatgcaaggttcgaagactggacgaaagggtcgtttgaatgttgctacagaggtgtttgaagtagctccttctctttacatggttgaggtccgcaaggctggaggtgatactttggaatttcacaagttttacaagaatcttgcgacagggctaaaagatgtagtatggaaagctgaagatgacatggaagagaagaactag
>SESE_013200_block35
atgagcatacagaatttaaaggctcgggtggggaaatatgaggtgggaagaacccttggggagggcacttttgccaaggtcaaatttgcccggaattctgagactggtgagagcgtggccatcaaggtgctcgacaaggaaaaagtgctcaagcacaagatggtagaacagataaagagagagatatctacaatgaaactgatcaagcatccaaatgttgttcagttgtatgaggtcatggctagtaagacaaaaatttacattgttcttgagtttgtatctggaggcgagctctttgacaaaattgttaaccacggaagattgaaggaagatgaagcaaggagatacttccagcaacttattaacgttgttgattattgccatagtagaggtgtttaccatagagatttgaagccagaaaatttgcttctggacacatatgggaatctgaaaatatctgattttggccttagtgcattgtctcagcaagtcagggatgatggcttgcttcacaccacttgtggaactcccaactatgttgcccctgaagtcatcaatgataagggttacgatggggcaacagcagacttgtggtcatgtggtgttatcctgtttgttttgatggcagggtatttgccttttgatgatccaaatctcatgacattatataaaaagatttacaaagcagattttacatgtcctgcatggttttctacaagtgcaaagaaatttatcacaaggattttagatccgaatcctaagacacgaattacaatacctgagattttagaaaatgaatggttcaagaaaggttataagccacctaagtttaaagaggaagagggtgtaaatctggatgatgttgatgccgttttcaatgactcagaagaacatcttgtgacagagaaaaaggaaaaaccgccagcggcaatgaatgcatttgaacttatatccatgtcacaaggactcaatcttggtaatctgtttgagaagaagatgggcatggttaagcgagaaacaaggtttacatctaaatgccctgcaaatgagatagtatcaaaactcgaggaagctgcaaagcctctaggcttcaatgtccaaaaacgaaattacaagatgaaaatgcaaggttcaaagactggacgaaagggtcatttgagtgttgctacagaggtgtttgaagtagctccttctctttacatggttgaggtccgcaaggctggaggtgatactttggaatttcacaagttttacaagaatcttgcaacagggctaaaagatgtagtatggaaagctgaagatgacgtggaagagaagaactag
>Tyu0156420.1_block35
a---------------------------------------------------------------------------------------------------------------------------------tggagaaggagaagctgctcaaacacaaaatgctacaacagataaagcaagaaatttctaccatgaagttgatcaagcatccaaacgttgtgcagttgcatgaggtcatggctagtaaaacaaagatttacattgtccttgactttgtaacgggaggcgagctttttgataaaattgtttaccatggaagattaaaagaagatgaagcaagaaagtacttccaacaacttattaatgctgtggattactgccatagtaggggcgtgtctcatagagacttgaagccagaaaatctgcttcttgattcatatggaaatcttaaagtttccgactttggcttgagtgcactgccacaacaagtcagggaggatggactacttcacactacatgtggaacaccaaattatgttgcacctgaggtcatcaatgataaaggttatgatggtgcaactgcagacttgtggtcatgtggtgttatcctctttgttttgatggcaggttaccttccttttgatgaatcaaatcttatgacactatataaaaaaatttgtaaagcagattttacatgtcctccatggttttcatctagtgcaaagaaattaattttgagaattttgaatccaaaccccaagacacgcattacagtatcagacattttagagaatgaatggtttaagaaaggttacgagccacccaagttccaagaaaataaaaatataagcctggatgatgtggatgcggtttttaatgattcagaggagcatcttgtcacagagaagaaagagacacagcctgtgttgatgaatgcatttgaacttatttccatgtcacagggtctaaatcttggtaatttgtttgaaaagcacatgggtttggttaagcgagaaacaagattcacatccaaacaccctgccaaagagataatatcaaaaatcgaggaagctgctggacctcttggattcaatgttaaaaaacagaattataagatgaagctgcgaggtgccaagactggaagaaagggtcatttgtccatagtgacagaggtatcggaagttgctccatctctttccatggttgaggttcgaaagactgaaggtgatacgctggaatttcataagttctacaagagtctttcatctgggttaaaagacattgtttggaagtctgaggtgaacatcggggagaataagtag
>Mgl0006060.1_block35
atgagcatacagaatttaaaggctcgggtgggcaaatatgaggtgggaaggacccttggggagggcacttttgccaaggtcaaatttgcccggaattccgagactggtgagagcgtggccatcaaggtgctcgacaaggaaaaagttctcaagcacaagatggtagaacagataaagcgagagatatctacaatgaaattgatcaagcatccaaatgttgttcagttgtatgaggtcatggccagtaagacaaaaatttacattgttcttgagtttgtatctggaggcgagctctttgacaaaattgttaaccacggaagattgaaggaagatgaagcaaggagatacttccagcaacttattaatgctgttgattattgccatagtagaggtgtttaccatagagatttgaagccagaaaatttgcttctggacacatacgggaatctgaaaatatctgattttggccttagtgcattgtctcagcaagtcagggatgatggtttgcttcacaccacttgtggaactcccaactatgttgcccctgaagttattaatgataagggttatgatggggcaacagcagacttgtggtcatgtggtgttatcctgtatgttttgatggcagggtatttgccttttgatgatccaaatctcatgacattatataaaaagatttacaaagcagattttacatgtcctgcatggttttctacaagtgcaaagaaatttatcacaaggattttagatcctaatccgaagacacgaattacaatacctgagattttagaaaatgaatggttcaagaaaggttataagccgcctaagtttaaagaggaagagggtgtaaatctggatgatgttgatgctgttttcaatgactcagaagaacatcttgtgacagagaaaaaggaaaaaccgccagcggcaatgaatgcatttgaacttatctccatgtcacaaggactcaatcttggtaatctgtttgagaagaagatgggcatggttaagcgagaaacaaggtttacatctaaatgccctgcaaatgagatagtatcaagacttgaggaagctgcaaagcctctaggcttcaatgtccaaaaacgaaattacaagatgaaaatgcaaggttcgaagactggacgaaagggccatttgaatgttgctacagaggtgtttgaagtagctccttctctttacatggttgaggtccgcaaggctggaggtgatactttggaatttcacaagttttacaagaaccttgcaacagggctaaaagacgtagtatggaaagctgaagatgacgtggaagagaagaactag

>SEGI_14218_block36
---------------------------------------------------------------------------------------------------------------------------------------------------------------------------------------------atggctgctgcaatgctcacgagatccaccatagcttactttgcatttatgtatctgggtttactaattccactagttgctgctcatggaggaggcggtggctcagacgatgacgaccataatgatgagaagcccgatttaagagcaaaatctttaattctggtaaaaatctggtgtctcatcatcgtt---ttcattgcgaccttcgccggaggaatttctccttatttcgtaagatgga--atcagacgtttctttcgctggggactcaattcgcaggaggggtgttcttggggacggccttaatgcatttcttgagcgattcggcagagactttttcagatttgacagagaaagagtaccccttcgcattcatgctctgcactgccggatatctgcttactatgctgggagacctggttgtcacttgggtctacgccaagcaatcacacaagacagaaacgatccctctccagagccctgttcctttgcaacccaaa-------gatgatggacaattccctgcacacactggagatactacatttagatatcaggaggcgaagacgccattacctagttcggcttctgtgggtgacagtctattactaataatggcactctgttttcattccgtctttgaaggaatcgccattggagtggcaggcaa----------------------------------------------------------------------------------gtat-----------------------------------------------------------------------------------------ttctatcttgttcatttctatatagt-----------------------------------------------------------------------------------------------------------------------------------------------------------------------------------------------------------------------------------------------------------------------------------------------------ttag
>SESE_018224_block36
atatctcatacgctctcataccgcccgatacaatttagtctccaaaaattcagatcggtgtggaattttaggccacgtagtacagaagcagcagcagtacatcatatgatagtacaatccttattcaaaacgcctgacatatatagcgatgcaacgctcaccaagcggaagatttttacaagacccaccatggctgctgcaatgtccacaagatccgccataggttgccttctatttatgcttctggggttactaattccactaattgctgctcacggaggaggcggtgactcagacgatgacgaccacggtgatgtgaagccaaatttaagagcaaaatctttaattttggtgaaaatctggtgtctcatcatcgtt---ttcattgcgaccttcgccggaggaatatctccctattacttgagatgga--atcggacgtttctttctctggggactcaattcgcaggaggggtgttcttggggacggccttaatgcatttcttgagcgattcggcagagacgttttcagatttgacggagaaagagtatcccttcgcattcatgctctgcactgccggatatctgcttactatgctgggagacctggtcgtcacttgggtttatgccaagcaatcacacaagagagaaatgatccctctccggaatcctgctcctctgcaaccaaaa----gatgatcaaggacaatccactgcacagaatggagacacaacattcagacatcaggaggcgaaggcgccattacctagttcgggttctctgggtgacactttattactgatattggcactctgttttcactctgtctttgaaggaattgccatcggagtggcag--------------------------------------------------------------------------------------aaacgaaggcggaagcatggagggcattgtggacagtgtgtctgcataagatatttgcagcaattgcaatgggcatagcgctgctggagatcattccgaacaggccatttttatcatgtgcatcgtattcctttgcgtttgccatatcatccccaattggggttgcaatcggcatactaatcgatgccactacacagggacgagttgccgattggatttatgcaatttcaatgggtttcgactgcggagtcttcatttacgtggcaataaaccatctcctcaaccgatgggctaaacaccataactct------------caaaaggctgagattacatttgataaaccattttacaattacatggcggttgttttgggaggtggagtggttgcagtggtgatgatttgggattag
>Tyu0246110.1_block36
-------------------------------------------------------------------------------------------------------------------------------------------------------------------------------------------------------------------------------------------------------------------------------------------------------------atgaacatggtg---------------------tccagtgtgcagcatgcacagaaatccatggctgcaaccacagtaggtcgattgctgctaattgggttgctgagtcccgtaattgcagccgacggaagatcaaaggcaaacttaagaggaacatctctgattcttgggagtgttcttggggacggcattaatgcatttcttgagcgattctgcggagacatttcaccatctcaccaacaaaacatatcctttcgcatacttgctgtgcactgcgggatacctcctcaccatgctcggagatctggtcgttgcttgggtctacgccaagcgagcaaaggaaacagagaccatccctgtccacacttcgccgcccctgcaaaaacagttgaattagctaggtacgatcaatgccgtgccat----------------------------------ccccatcttctgcttcaacctctctcggcgacactctgttgctcgtattggcactttgctttcattctgttttcgaagggatagccatcggggtttcaggcaaactctcctccttaacaaaccagattcgttatgctttgatgttttaaaatctaagaaagaatactatatttgggtgtggcgcagaaaggaggcggatgcgtggagaacattgtggacggtgagcgtgcacaagataatggcagcaatagcgatgggcatagcgttgttgaggataattccaaacaggcccttcctatcctgtgccgcctattccttcgcgtttgctgtttccagcccaatcgggatttcaatcggcatactaattgatgcgacgtcacagggaaatttgggcgactgggcatacgcagtttcaacgagtttggcgtcgggagtttttatttacgtggctgtaaaccatctcctggagaaagggaaaagccatagtcactcccattcccaagagcagcctgatcagattccttacgataacccattttacaaatatatggcgcttcttctcggcggcggagtgattggtatcgtaatgatttgggactag
>Mgl0290560.1_block36
---------------------------------------------------------------------------------------------------------------------------------------------------------------------------------------------atggctgctgcaatactcacgagatccaccatagcttactttgcatttatgtgtctggggttacttattccactaatcgctgctcatggaggaggcggtggctcagacgatgacaaccataatgatgagaaacccaatttaagatcaaaatctttaattctggtaaaaatctggtgtctcatcatcgtt---ttcattgcgaccttcgccggaggaatatctccttattttgtaagatgga--atcagacgtttctttcgctggggactcaattcgcaggaggggtgttcttggggacggccttaatgcatttcttgagcgattcggcagagacattttcagatttgacggagaaagagtaccccttcgcattcatgctctgcactgccggatatctgcttactatgctgggagacctggttgtaacttgggtctacgccaagcaatcacacaagccagaaatgatccctgcccagagccctgttcctttggaacccaaagca-gatgatgaaggacaattccctgcacacactgcagataccacattcagatatcaggagtcgaaggcgccagtacctagttcggcttctgtgggtgacagtttattactgatattggcactctgttttcattctgtctttgaaggaatcgccattggagtggcaggcaa----------------------------------------------------------------------------------aaacgaaggcggaagcatggagggcgctgtggacagtgtctctgcacaagatattcgcagcaattgcaatgggcatagcgctgctggagatcattccaaatag-------------------------------------------------------------------------------------------------------------------------------------------------------------------------------------------------------------------------------------------------------------------------------------------------------------------------

>SEGI_03773_block37
atgtgtgagaagggaaagggcaagatctggcggtccaacgtgaaggcccatgagataaattcagagagcctaagtgacactgctctcattgatttcattgtcgacggtcaattgattggtggagaaagccatctgcagattacagaagaggaaattcagcaagcgagcggttttcttgtttcaggtatggaagacaacagaattacggaggagattaaatctgaaagcaaattggaaacggaggaggtta------aatccgaaagcaaatcggaaacgagaacaacagttccagaggctgaagtgcacctttatgtgagaggacaaggaccccttcatgtgttgaaatgcccccttggtgggtgggatgaagacaagcttgatctattcaagataatggatgattatggtctcaaagccctctatgccttcaatccctcatcaggccgaggcctacctctcaggttcaatactaaaaacggcctttccatgctgtcatacagaggaaaacaagtttgcattgatggcgaacctaagg----------------------------------attcgttgataaaacccattacaaaaatgttcttagtgtttgcacttgtgtcactgctggttgctatagcgatgcgggaggaacttcctgagtgggctcataagttcaagtttttgggagggagttcctttacttggactgtcgccattgttgtctttgtg----------ttctctcgttctaggaagaagttacagggtgtattaagaagttatggatggttgtaa--------------------------------------------------------------------------------------------------------------------------------------------------------------------------------------------------
>SESE_014651_block37
------------------------------------------------------------------------------------------------------------------------------------------------------------------------------------------atggaagacgacagaattacggaggaggttaaatctgaaagcaaattggaaacagaggaggtta------aatccgaaagcaaattggaaacgagaacaacagttccacaggctgaagtgcacctgtatgtgagaggacaaggaccccttcatgtgttgaaatgcccccttggtgggtgggatgaagacaagcttgatctattcaagataatggatgattatggtctcaaagtcctctatgccttcaatccctcatcaggccgaggcctacctctcaggtacaatcctaaaaacggcctgtccatgctgtcatacagaggaaaacaagtttgcattgatggcgaacctaaga---------------------------------------ttaacacacgtttgcggaatcaacaggtgggtggtaaca-------tatcactcactcgtacagagagagattggaaattgttagcgacagcttataagggtgcattagcagattgtactaaattgcagaaagagagagatgatgctattagagagcaaaaaaggttatcgtgtctatggttagagattaacagatgtttgcggaatcaacaggtgggtagtatgattccactcactcgcacagaggaagattgggaaatgttagagagagcttataagggtgcatcggcagagtgtaccaaattgcaggtagagagagatgatgctattagagagcaaaaaaggttcagtgtatccttggatgcccttctcgccgagagagataggttgagacatggagttggttctgacacgtga
>Tyu0252410.1_block37
------------------------------------------------------------------------------------------------------------------------------------------------------------------------------------------atgaaagatgacagcatt---------------------------------acagaggaggtta------aatcggaaaacaaagaggagacgagtgcaacagttccagaggccgaagtgcacctttatgtgaaaggacaaggacccattaatgtattcaaatgccccctcggtgggtgggatcaggacaagcttgacttgatacagatcatggacgactatggcctcaagaccctctatgctttcagtaccagatcaggacgaggcgcaccactcagattcaatcaccgaaacggtctctccatgctggcctatacaggaaaacaagtctgcatcgatggggatcccaaggatcctctcttggcttcttgggtttcttttgcaggattcgttgttaaaacctatcacaaaaatattgttggtgtttgccctagtgacatttcttatagctatagcaataagggagaaacctcctcagtgggttcacaacattcaggttttgggaggcgggtcactcgcgtggaccattgccatcgttgtgtttgtg----------ttctctcgtttgaggaagaagttacaaaatgtattaaagaagtacggatggttttaat----------------------------------------------------------------gcaagaggattcagtttttaaat---------------tttta--------------ttcagtttgc---------------------------------------------------------catga
>Mgl0146860.1_block37
------------------------------------------------------------------------------------------------------------------------------------------------------------------------------------------atggaagacgacagaattacggaggaggttaaatctgaaagcaaatgggacacgaaaacagcagttccacaggctgaaagcaaaagggacacgagaacaacagttccacaggctgaagtgcacctttatgtgagaggacaaggaccccttcatgtattgaaatgcccccttggcgggtgggatgaagacaggcttgatgtattacagataatggatgattatggcctcaaagccctctatgccttcaatccctcatcaggccgaggcctacctatcaggttcaatcctaaaaacggcctctccatgctgtcatacagaggaaaacgattttgccttgatggcgaacctaagg----------------------------------attcgttgataaaacccattacaaaaatgttcttagtgtttgcacttgtgtcactgctggttgctatagcgatgcgggaggaacttcctgagtgggctcataagttcaagtttttgggagggagtgcctttacttggactgtcgccattgttgtctttgtg----------ttctctcgttctaggaagaagttacagggtgtattaagaagttatggatggttgtaa--------------------------------------------------------------------------------------------------------------------------------------------------------------------------------------------------

>SEGI_09799_block38
atgaagcgcgtcttagcgtctagaatcggtgtcgcctcgccaatatggcagcaacttctaaaatcccagcctaatttcccgtcaaatgcccaagatgtcatggtttctaaaacctctggtaaaaccctatcgcctgtatacggttgcctgagtatatttatgaactccgtgaggcaacattcgaggtcatttacgtgttctcgtgttttgagaagctctgaggcgtcaactgccggagcaagtttagcgtcatctaatggatttataagatggtacctgcaaatgatcgggaagcatcctattttgaccaagagtgttacggccgcctctatttacacatctgcagacctcacttcg------------------------------------caggtcattgcttttgctgcatcagatgcttttcatgcttcagacaaactggaaattgatgtccaaaggaccatgcgaatggctggatatggactactcctatcaggccccacattgcatttatggttcaacttcatgtcaagagttcttccaaagacggatattataagcacggttaagaaaatgattcttgggcagattctttatggccctgttgtcacagttgtcttcttctcattgaatgctttgctgcaagtgtctcttaaaggggcaatgtttttgaaagtgg-----------------ttgattatgaggggca----------------------------------------------------------------agcaaagagtgcaagctccatttccaaaatctatg-agttcatagagatgttgggtgttgggaatgttgtccaagtcaa---------tggataa
>SESE_015098_block38
atgaagcgcgtcttggcatctagactcggtggcgcctcgccaatatggcagcaactgctaaaatcctcgcctaatttcccgtcaaatgcccaagatttcgtggttcctaaaacctctggtaaaaccctatcgcctgtatacggttgcctgagtatatttatgaactccgtaaggcaacattcgaggtcatttacgtgttctcgtgttttgagaagctctgaggcgtcaactgccggagcaagtttagcgtcaactaatggatttataagatggtacctgcaaatgatcgggaagcatcctgttttgaccaagagcgttacggccgcttctatttatacatctgcagacctcacttcgcagaaacttctggtgaccgcggacgaccttacttcacaggtcattgcttttgctgcatcagatgcttttcatgtttcagacaaactggaaattgatgtccaaaggaccatgcgaatggctggatatggactactcctgtcaggccccacattgcatttatggttcaacttcatgtcaagagttcttccaaagacggatattataagcacggttaagaaaatgattcttgggcagactctttatggccctgttgtcacagtggtcttcttctcattgaatgctttgctgcaaggtgagagtgggagtgaaatctatgcaagattaaaacgggattttcttcctacaattaaaagtggtgccatgtattggcctctgtgtgatttcgttacttatagatatgtccctgtgcatcttcagcctctagtaagcaattc-atttgcgttcatatggacagtgtatcttacatacatggcgggcttgaagaaggtcaccctagaggaaccattggcttcctga
>Tyu0217790.1_block38
-----------------------------------------------------------------------------------------------------------------------------------------------------------------------------------------------------------------------------------------------------------------------------atggtatctgcaaatgat-aggaagcgtcccgttttgacgaagagcattacagctgcctctatttttactgctgccgaccttacttcc------------------------------------caggtcattagttttgctgtatcagatgctttgcatgtctcagacaaactggaaattgatgaacaaaggaccatgcgaatggctggatatggactccttctgtcgggtcccacgttgcatttatggtttaactttatgtcaagaattcttccaaagacggatattataagcacagtaaagaaaatggttcttgggcaggctctttatgggcctgttattactgttgtcttcttctcattgaatgctttactgcaaggtgagaatgggagtgaaatatttgcaagattaaaacgggattttcttcctacaattaaaagtggtgccatgtattggcctttgtgtgacttcattacctacagatatgttcctgtgcaacttcagcctctagtaagcaattc-attttcattcatatggacagtgtaccttacatacatggcgggcttgaagaaggtcaaaatagaggaaccgttatcttcctga
>Mgl0173780.1_block38
atgaagagcgtcatggcgtctagattcggtggcgcctcgccgatatggcagcaactgctaaaatccccgcctaatttcccgtcaaatgctcaagatttcgtggtttctaaaacctctggtaaaaccatatcgactgtatacggttgcctgagtatatttacgaactccgtgaggcaacattcgaggccatttatgtgttctcgtattttgagaagctctgaggcgtcaactgccggagcaagtttagcgtcaactaatggatttataaggtggtacctgcaaatgatcgggaagcatcctgttatgaccaagagcgttacggctgcttctatttacacatctgcagacctcacttcg------------------------------------caggtcattgcttttgctgcatcagatgcttttcatgtttcagataaactggaaattgatgtccaaaggaccatgcgaatggctggatatggattattcctgtcaggccccacattgcatttatggttcaacttcatgtcaagagttcttccaaagacggatattataagcacggttaagaaaatggttcttgggcagactctttatggccctgttgtcacagttgtcttcttctcattgaatgctttgctgcaaggtgagagtgggagtgaaatctatgcaagattaaaacgggattttcttcctacaattaaaagtggtgccatgtattggcctctgtgtgatttcattacttatagatatgtccctgtgcatcttcagcctctagttagcaattc-atttgcattcatatggacagtgtatcttacatacatggcgggcttgaagaaggttgcactagaggaaccattggtttcgtga

>SEGI_14563_block39
---------------------------------------------------------------------------------------------------------------------------------------------------------------------------------------------------------------------------------------------------------------------------------------------------------------------------------------------------------------------------------atggcgcacaaagaagagctggggcagcttatgactctggaaaatggtaaacctctgaaagagggtttgggagaggttgcatatggtgcaggttttgtggaattttatgctgaagaagccaagcgggtgtatggtgatataattcctcctactttaggagatcgtcgactgtttgttctaaaacaggattttgggagaagggacatgatgggtccgcttgaagccatttccataccaagcctaagagggtgcataccacaaccctctcccttggcggcttgtacctgctttccccatcaatgtctcaaccctctaaagacacttgccaccttgtgggattgggcggaggttgccaatgggctctttgggctcctaccacttatagccagtgatagccaagcatga---------------------------------------------------------------------------------------------------------------------------------------------------------------------------------------------------------------------------------------------------------------------------------------------------------------------------------------------------------------------------------------------------------------------------------------------------------------------------------------------------------------------------------------------------------------------------------------------------------------------------------------------------------------------------------------------------------------------------------------------------------------------------------------------------------------------------------------
>SESE_018587_block39
atggcgatggcaatggcgatgctacaactaaggctcggtactcgcttacgaaacttaagtagaattggcattccttgtgctaatcttctgcagcgccagatgagcagcgaggcaatattagggaggctgaaagagaagggtttactgaaatcacaagctttaattgcaggaaaatgggttgatgccgaggatggcactaccttaccagtatataatccagcaacccaagagcttctagccaatgttgcttgcgtgggtggaaaagagacaaaggaagcaattacatctgcaaataatgccttttattcttggagcattcttactgctacagagagaagcaaaattcttcgtaaatggtacgagttattgatggtgcacaaagaagagctgggacagcttatgactctggaaaatggtaaacctctgaaagagggtttgggagaggttgcatatggtgcaggttttgtggaattttatgctgaagaagccaagcgggtgtatggtgatataattcctcctactttaggagatcgtcgactgtttgttctaaaacagcctgtaggtgttgttggtgccatta--cgccctggaacttcccacttgccatgatcacacgcaaggttgccccagctcttgcttgtggttgtacagttgtggtcaagccatctgagt-tgactcctctgacagcgctggcagctgctgagcttgctcttcaagctggagttccatcaggtgttctaaacattgtcatgggtaatgcttctcagataggagacacgttggttgcatcttctcaggtgaagaaaatatcatttaccggatctacagcagttggaaaaaagctaatggctgctgctgcaggaactgttaaaaaggtgtcattggagcttggtggtaatgcaccttgtataatctttgatgacgcaaaccttgaagttgcagtaaagggcactctggcagccaaatttcgtaatgctggacaaacttgtgtttgtgtaaatagaatactagtgcaagaaggtatctatgaaaaatttgcaaagctttttagtacagcagtacaggaaatgagagttggaaatggtttggaggaaggtgttgtgcaggggccattgattacccaagctgcagtgcaaaaggtggaaaaacacatacaagatgcgatgtccaagggagcaaagctattagttggtggtaaacaacataaccttggctacacattttatgagcctacagttctgggagatgcaagttctagcatgctgatctccagggaggaggtttttggtcctgttgctccacttttccgtttcaagactgaggatgaagctatccaaattgcaaatgatacacaatttggactagcttcatatttatttacagaaaatgtgtcacgagcttggcgtgtggcagaagccctggaatatggattggttggtatcaatgaggggattatatcaactgaggtagcaccatttggaggtgtcaaggagtctggtgttggacgcgagggttcaaaatatggcatagatgagtatttagaggtaaaatacgtatgcttgggaaacatgaaacagtag
>Tyu0234940.1_block39
------------------------------------------------------------------------------------------------------------------------------------------------------------------------------------------------------------------------------------------------------------------------------------------------------------------------------------------------------------------------------------------------------------------------------------------------------------------------------------------------------------------------------------------------------------------------------------------------------------------------------------------------------------------------------------------------------------------------------------------------------------------------------------------------------------------------------------------------------------------------------atggctgctgctgcaggaactgttaaaaaggtgtccttggagcttggcggtaatgcaccttgtataatctttgatgacgtggaccttgaagttgccgtaaaaggcactctggcagctaaatttcgtaacgcgggacaaacttgcgtttgtgtaaatagaatattagtacaagacggtatctatgataaatttgcaaagatttttagtgatgctgtacaggacatgcgagttggaaatggtttggaggaaggcattgtgcaggggcccttgattacccaagctgctgtgcaaaaggttgaaaaacacatacaggatgctatttcaaagggagcaaagctattagttggtggtaaacagcacagtcttgggtacacattttatgagcctactgttctgggagatgcaaattctagcatgctgatctccagagaagaggtttttggtcctgttgcaccgcttttccgcttcaagactgaggaagaagccatcaaaattgcaaatgatacgcagtttggactagcttcatatttattctcagaaaacgtgtcacgagtttggcgtgttgcagaagctctagaatatggattggttggtatcaatgagggcattatttcaactgaggtagcaccatttggaggtgtcaaggagtctggccttggacgcgagggctcaaaatatggaatagatgagtatttagaggtaaaatatgtatgcttgggaaacctgaaacattag
>Mgl0279810.1_block39
atggcgatgacaatggcaatgctacaactaaggctccgtacccgcttacgaaacttaagtagaatcagcattccttgtgctaatcttctgcagcgccagatgagcagcgaggcaatattagggaggctgaaagagaagggtttactgaaatcacaagctttcattgcaggaaaatgggttgatgctgcggatggcactaccttaccagtatataatccagcaactcgagagcttctagccaatgttgcttgcgtgggtggaaaagagacgaaggaagcaattacatctgcaaataatgccttttattcttggagcattcttactgcaacagagagaagcaaaattcttcgtaaatggtatgaattattgatggcacacaaagaagagctggggcaccttatgactctggaaaatggcaaacctctgaaagagggtttgggagaggttgtatatggtgcaggttttgtggaattttatgctgaagaagccaagcgggtgtatggtgatataattcctcctactttaggagatcgtcgactgtttgttctaaaacag------------ggtggatccttac--acccctggaacttcccacttgccatgatcacacgcaaggttgccccagctcttgcttgtggttgtacagttgtggtcaagccatctgagt-tgactcctctgacagcgctggcagctgctgagcttgcacttcaagctggaattccatcaggtgttctaaacattgtcatgggcaatgcttctcagataggagacacattgctcgcatcttctcaggtgaagaaaatatcatttactggatcgacagcagttggaaaaaagctaatggctgctgctgcaggaactgttaaaaaggtgtcattggagcttggtggtaatgcaccttgtataatctttgatgacgcaaaccttgaagttgcagtaaagggcactctggcagccaaatttcgtaatgctggacaaacttgtgtttgtgtaaatagaatattagtgcaagaaggtatctatgaaaaatttgcaaagctttttagtacagcagtacaggaaatgagagttggaaatggtttggaggaaggtgtcgtgcaggggccattgattacccaagctgcagtgcaaaaggtggaaaaacacatacaagatgcaatgtccaagggagcaaagctattagttggtggtaaacaacataaccttggctacacattttatgagcctacagttctgggagatgcaaattctagcatgctgatctccagggaggaggtttttggtcctgttgcgccacttttccgtttcaagactgaggatgaagctatccaaatcgcaaatgatacacaatttggactagcttcatatttattcacagaaaatgtgtcacgagcttggcgtgtggcagaagctctagaatatggattggttggtatcaatgaggggattatatcaactgaggtagcaccatttggaggtgtcaaggagtctggtgttggacgcgagggttcgaaatatggcatagatgagtatttagaggtaaaatacgtatgcttgggaaacatgaaacagtag

>SEGI_14660_block40
atgtttttgaa------------------------------------------------------------------------------------------------cagagctcctggaggtaaggtttatacaaaagggacaatatatttgtcaaatgttcgaatggtgtttgttgcatataagcctgttggggcctttgtggcttttgacctacccctgctttacatccatggggagaagtttaatcagccaatatttttttgcaacaatatctctggaaaagtggatccggtaagt----gggtttggattgatttattattcatttattaagttactagggtaa--------------------------------------------------------------------------------------------------------------------------------------------------------------------------------------------------------------------------------------------------------------------------------
>SESE_014498_block40
atggcggtgaatccccagttgttccagaatggcatgcctgttccctttacaaacgaaatgttcgtgcttgctcgagaagccgtggattttgaagtagacaagatccccgaagctcctggtggtaaagtttatacaaaagggacaatatatttgtcaaatgttcgaatggtgtttgttgcatataagcctgttggggcctttgtggcttttgacatacccctgctttacatccatggggagaagtttaatcagccaatatttttttgcaacaatatctctggaaaagtggacccggtaatacctgaggatgcaaatagagcacttttctcgacacattctttcaaaatccttttcaaggaaggtggctgtggtacttttgtaccgttatttttcaatctgatccgctctgttagacagtacaatcaaatgtcagttt---ctgcagatgcagcacatagagctgatccattacaagttggacaaagtccagttgatgagatgatgagatgcgcttatgtggatccaaatgatcctaccaggatcttcttacagcagccagaaccagaatcacaactgaggcggcgctcatactactcacagacagcagaaaattccatttga
>Tyu0343270.1_block40
atgtttctgaa------------------------------------------------------------------------------------------------cagggctcctggaggtaaagtttatacaaaagggacaatatatttgtcaaatgttcggatggtatttgttgcaaataaacctgttggggcctttgtggcttttgacctacccctgctttacatccatgatgagaaatttaatcagccaatattcttctgcaacaatatctcaggaaaagtggacccggtagttcccgaggatgcaaatagagcactcttctctactcattctttcaagattatttttaaggaaggtggttgtgggactttcgtcccattgtttttcaatctgatccgctctgtcaggcagtaccaccaaatgtcagtttctgctgcagatgcgacacctagagccgatcgtctacaagttggacaacctccagttgatgagatgatgagatgcgcttatgtggatccaaatgatccctctaggatcttcttacagtag------------------------------------------------------------------
>Mgl0321100.1_block40
atgtttttgaa------------------------------------------------------------------------------------------------cagagctcctggtggtaaagtttatacaaaagggacaatatatttgtcaaatgttcgaatggtgtttgttccatataagcctgttggggcctttgtggcttttgacctacccctgctttacatccatggggagaagtttaatcagccaatatttttttgcaacaatatctctggaaaagtggacccggtaatacccgaggatgcaaatagagcacttttctctacacattctttcaaaatccttttcaaggaaggtggctgtgggacttttatacctttgtttttcaatctgatccgctctgttagacagtacaatcaaatgtcagttt---ctgcagatgcagcacgtagagctgatcctttacaagttggacaaactccagttgatgagatgatgagatgcgcttatgtggatccaaatgatcctaccaggatcttcttacagcagccagaaccagaatcacaactgaggcggcgtacgtactactcacaggcagcagaaaattccatttga

>SEGI_18044_block41
atgacaaatgccctcattaatgaggctttcggccttgatagtcagggtcataacattcattcagttttcaatggtcctccacctccctattacgctacaacatgtactatggaggttaatcttggatatttcaggacaacacctcccaatggaggtgaacttcaaagcttcactcagtctgtaatggctgaagtggtgtccgctgtgctggcgaggaaatggctgggatttggtgcgagcatctgtgttcaggcatttgcagggaatacatatgcctttccaaactattcacccacgttgaagaaaattatgcattataatcaattgcagttgaataatctaggggtggccaaggatctgggagaaaatgtggggttgattgcagggcttgtgtgtgataaattgccaccttgggttctactttccattggagctttcaatggtttggttggttatggagtgctgtggctggctgctactgcaagaattcctcctctgccttattggcaa-------------atgtgtgtggcattgggcataggagcaaacagctcaacatggtttaacactgcagtgctgttgacatccatgagaaatttcccccacagcaggggcactgttgtgggcatccttaagggctttgtgggtctgagcggggccatttttgctcatctgtcaacagccatatttccagacagtccaatcatggttctttttctgctggcagtggcaccgacccttgtctctctagttgctatgcattgtattgtaccagttaaatccacagtcggttgcaggaatgatccaaatgagcatgaatattttttattcatcatatttacttgcattggcctcgcaatttatattcttggggtcacaattctggataattttgttcccctgaggggacattttacctccaaggtcattgcagggataatgttgattttcttggcagtacctcttctaatacctttcagaatatatgtgggaagtcttatgaaatggaacaaaagaacggtttcaaccagtatgagagatcctgcaaatgagtcacttttgaaggtggaaaaact---aagagatgttgaaagcaacag---------------------------------------------------------------------------aagccttgaagatgcggcctctcaatctggaggccaagatgccgaggaaagtttgtttgcagtagcatatggagctgtcaggaggctgaaaaggggtccaagaagaggccaggactttaagctaaagcaggctctggtgaaagctgatttctggttgttgttcttctccttcttctgtggggttgggtctggtgtgacagctattaataatatgggccaacttggcgaggcccagggctactcagatgtttcaatgttcatttcccttattggagtctggaacttccttgggcgcctaggtggtggagctctgtctgaattttttgtcagggcgaagggaattccaaggccggtatggatggccactgcccaaggactaatgataatagcccacctactcttt---gcatctgcagttccaggatcactgcatgtgggttctgcaatcctaggcatttg---ctatggagtacagttcacagtgatggtacccacagcatcggaactatttgggctgaagcattttggcataatttacaatttcataacattgggagaccctcttggttcctgcttgttttctgggtggctagctggatctctttatgatagggaagcagagagacaacgggaatgggtcgcagagaagtcttctattactttgcctcctagcaccatatggggcatattgatgtcacaaggacagggtgcccagtgcagaggagcacattgcttcaggctaacatttctcataatggcaggtgtatgcgttgtgggtgtcattagcagcatcatattg--agctacagaattaggccagtttatcatacgttgtatgaggctcgagaggc------ttccaattctaattccagagatgttcaagccggtgacaatcaaatctga-------------------------------------------------------------------------------------------------------------------------------------------------------------------------------------------------------------------
>SESE_066808_block41
----------------------------------------------------------------------------------------------------------------------------------------------------------------------------------------------------------------------------------------------------------------------------------------------------------------------------------------------------------------------------------------------------------------------------------------------------------------------------------------------------------------------------------------------------------------------------------------------------------------atgagaaatttcccccacagcaggggcactgttgtgggcatccttaagggctttgtgggtctgagcggggccatttttgctcagctgtcaacagcaatatttccagacaatccaatcatggttctttttctgctggcagtggcaccaacccttgtctctctagttgctatgcattgtattgtaccagttaaacccacagtcggttgcagggatgatccaaaagagcatgaatattttttattcatcatatttacttgcattggccttgcaatttacattcttggggccacaattctggataattttatttccttgaggggacattttacctccaaggtcattgcagggataatgttgattttcttggcagtacctcttctaatacctttcagaatatatgtgggaagtcttacaaaatggaacaaaaggacggtttcaaccaatatgggagatcctgcaaatgagtcacttttgaaggtggagaaaat---aacagatgttgaaagcaacag---------------------------------------------------------------------------aagccttgaagatacggcctctcaatctggaggccgagatgccgaggaaagtttgtttgcagtggcatatggagctgtcaggaggctgaaaaggggtccgagaagaggccaggactttaagctaaaggaggctctggtgaaagctgatttctggttgttgttcttctccttcttctgtggggttgggtctggtgtgacagctattaataatatgggccaactcggcgaggcccagggctactcagatgtttcaatattcatttcccttattggagtctggaacttccttgggcgcctaggtggtggagctctgtctgaattttttgtcagggcgaagggaattccaaggcccatatggatggccacagcccaaggactaatgataatagcccacctactcttt---gcatctgcagttccaggatcactgcatgtgggttctgcaatcctaggcatttg---ctatggagtacagttcacagtgatggtacccacagcatcagaactatttgggctgaagcattttggcataatttacaatttcataacattgggagaccctcttggttcctgcttgttttctgggtggctagctggatctctttatgatagggaagcagagacacaacgggaatgcgtcgcagagaagtcttctattactttgcctcctagaaccatatggggcatattgatgtcacaaggacagggtgcccagtgcagaggagcacattgcttcaggctaacatttctcataatggcagtcaaaggtgacctgaaagctgttcacctttgtgaactggcggctgctggtcgagctttggttgtttacactcttaagaattgtattccat------ctctaaactctgatgtaatgagatgttccccggtgataccctccatggaggttgttcccgaagtgaacgccgctgaagaagaacccaaagcccaaagtcctaagtcttccccgtctacttcttctgaatcaaatgcatttcctagtgatgattggggatccttggaattctctaaattcttcattggagagtacaaagtgaatcttgctcatctaaaacttctgataaccttgaatacctctgttaaggttgcggattag
>Tyu0328110.1_block41
---------------------------------------------------------------------------------------------------------------------------------------------------------------------------------------atgtctgaactggtgccctcggtgctggcacggaaatggctgggatttggtgccagtatctgtgttcaagcctttgccggaaacacatatgcttttcctaactattcgcccacattgaagaaagtgatgcattataatcaattgcagttgaataatcttggggtggcaaaggatctgggtgaaaatgtggggttgattgcagggctggtctgtaataaattgccaccttgggttttgctttccattggagccttcaatggactggttggttatggagtgctatgggtggcttctacaagaagaatccctcctctgccatattggcaagtgtttccagaagatgtgtgtggcgttgggcataggagcaaacagctcaacatggttcaacactgcagtgctgttgacatgcatgagaaattt-ccccacagcaggggcactgttgtaggcatcctcaagggctttgtaggtctgagtggtgctattttttctcagctatcaacagcaatatttccagataatccaatcatggttctttttctgctggcagtggcaccaaccattgtctctctagttgccatgcattttatcgtaccagttaaacccacggcaggttgtggggacgatccggatgagcaggaacattttgtattcatcatagttacttgtatcggcctcgcaatttacattctaggggttacaattctggataattttgtttccctgaggggaggcttcacctccaaggtcattgcagtggtaatgttgacattcttggcagtacctcttctaatcccttccaggatatatgtgggtaatcttgcaaagtggaacaaatggcctatttcaacccatatgagaggtcctgcaagtgagccccttttgaaggcggagaggccaagaagagatgttgaaaatgacag--ttcgattgacattaatattttggattct-------------------------ttctctcttagtagcacaagcagcttgaaagatatggcctctcaatctggaggtggagagtcagaggaaagtctgtttgcagtggcatatggggctttctggaggctgaaaaagggtccaagaagaggccaggattttaaactaaagcaagctctggtgaaagctgatttctggttattgttcttctcattcctctgtggggttgggtctggcgttacagcaattaataacatgggccaacttgccgaggcccagggctactcagacgtttcaatgttcatttctcttattggagtttggaacttccttggacgcctaggtggtggagctctatctgaatgctttgtcagggcgaagggaataccaaggaccatttggatggccactgcacagggacttatgctgatagcccatctactcttt---gcatccgccattccaggatcactccatgcaggttctgcaatcttagggatttg---ctatggagcacagttcacagtgatggtaccgacagcatcagaactgtttggattgaagcattttggaataattttcaatttcatcacactgggagaccctcttggttccttcttgttttctgggtggctggctggtactctttatgatagagaagcagagagacagagagagtggactacagaaaggccttttgttactccacttcctagtactctatggggtatattgatgtcacaaggacagggtgcccaatgcagaggagcacattgcttcaggctaacatttctcgtaatggccggtgtatgtgttgtgggagttattagcagcttgatattg--agctacagaattagaccagtttatcgaaagttgtatgaggctcgagaggctactatttctaattctaaatccaaggatgctaaagcaagggacaatctacgttga-------------------------------------------------------------------------------------------------------------------------------------------------------------------------------------------------------------------
>Mgl0087190.1_block41
---------------------------------------------------------------------------------------------------------------------------------------------------------------------------------------atggctgaggtggtgtctgctgtgctagcgaggaaatggctgggatttggtgcgagcatctgggttcaggcatttgcagggaatacatatgcctttccaaactattcacccacgttgaagaaaattatgcagtataatcaattgcagttgaataatctgggggtggccaaggatctgggagaaaatgtggggttgattgcagggcttgtgtgtgataaattgccaccttgggttctgctttccattggagctttcaatggtttggttggttatggagtgctgtggctggctgctactgcaagaattcctcctctgccttattggcaa-------------atgtgtgtggcattgggcataggagcaaacagctcaacatggtttaacactgcggtgctgttgatatccatgagaaatttcccccacagcaggggcactgttgtgggcatccttaagggctttgtgggtctgagtggggccatttttgctcagctgtcaacagccatatttccagacaatccaatcatggttctttttctgctggcagtggcaccaacccttgtctctctagttgctatgcattgtattgcaccagttaaacccacagtcggttgcagggatgatccaaatgagcatgaatattttttattcatcatagttacttgcattggcctcgcaatttacattcttggggccacaattctggataattttgtttccctgagggggcattttacctccaaggtcattgcagggataatgttgattttcttggcagtacctgttctaatacctttgagaatatatgtgaaaagtcttacgaaatggaacaaaaggacagtttcaaccaatatgggagatcctgcaaatgagtcacttttgaaggtggagaaact---aagagatgttgaaagcaataggtttggggtgttttttctactttttctcttagagctcattggatatatgctaagccttcctctcgtctatcctaaaagccttgaagatgtggtctgtcaatctggaggccgagatgccgacgatagtttgtttgcagtggcatatggagctgtcaggaggctgaaaaggggtccaagaagaggccaggactttaagctaaagcaggctctggtgaaagctgatttctggttgttgttcttctccttcttctgtggggttgggtctggtgtgacagctattaataatatgggccaacttgg----------------------------------------------gcgaaggggagcccattccaaggcccatatggataaaacttgcacaaattt----------------------------cactgccgaggataaaactttaaggactaatgataatagcccacctatctctttaaaaacatctgcctccaggctcactgcatgtgggttctgcaatcccaggcatttacccctatggagtacagttcacagtgatggtaccaacagcatcagaactatttgggcagga--------------------------------------------------------------------------------------------------------------------------------------------------------------------------------------------------------------------------------------------------------------------------------------------------------------------------------------------------ttttaa--------------------------------------------------------------------------------------------------------------------------------------------------------------------------------------------------------------------------------------------------------------

>SEGI_34779_block42
atggcagtttgcagcattagaagccagaatgtagttgaatttcttaaggaaaaaggattagacgatacaacaatatccagaatgataacaaagtgtcgaaggcttgaactcgccgatgtggaggaaagggcaaaacccaactggaattatctacaagagattggtataccatccaggaaactcccctcaatggtatgtaaatgtcccaagctcttgattttaggtctttatgagaaggtccaacccatggttcaatgccttgcaaccttggggactaagcccaatgatattgcattggctataatgagattcccacttatactttctcacagtgttgaagagaaactttgtccgttaattgcatttttccagactctgggggtgagagagaagcagatgggcaggttaattttagttaatcccaggttaatgagctacagcattgagaagaagcttcaacctgtcgtagagttctttctcagcttaggattgagtaaggatggcggtgaccttggtaaagtcctggttaggagcccccatattatggggtacagtgtggaaggaaggctaaaacccactgtggagttcttgaggaaattgggtctcaacaaggaacagttgagggcaattgcagttcattttcccgagatgttgtgcagggatgcggagaaagctttgaaggctaacgtggagtttttgaggaggtcaggcttcagtgacggtcagatatgtaggattatatctgagtttcctcctgttttgactaaaagcattaagacttcactgcagcccaaggtcagctttttggtggatactatgaggagaaggattgacgaagtggcagagtaccctgatttttttcgccatggtttgaagaaaagaatagagttccggtacaagcaactgaaacagaagaacatccaatgcagtctggcggacat--------------gttatcttgtagccataagaaatttttcgtcaagtttggcatacaggaaagg--------------------------------------------------------------------------------aacaaattctga-----------------------------------------
>SESE_052945_block42
atggcagtttgcagcattagaagccagaatgtagttgaatttcttaaggaaaaaggattagacgatccaacgatatccaaaatgataacaaagtgtagaaggcttgaactcgccaatgtggaggaaagggcaaaacccaactggaattatttacaagagattggtataccatccaggaaactcccctcaatggtatgtaaatgtccgaagctcttgattttaggtctttatgagaaggtccaacccatggttcaatgccttgcaaccttggggactaagcccaatgatattgcattggctataatgagattcccacttatactttctcacagtgttgaagagaaactttgtccgttaattgcatttttccagactctgggggtgagagagaagcagatgggaaggttaattttggttaatcccaggttaatgagctacagcattgagaagaagcttcaacctgttgtagagttctttctcagcttaggattgagtaaagatggcggtgaccttggtaaagtcctggttagaagcccccatattatggggtacagtgtggaaggaaggctaaaacccactgtggagttcttgaggaaattgggtctcgacaaggaacagttgaaggcaattgcagttcattttcccgagttcttgtgcagggatgctgagaaagctttgaagcctaacgtggagtttttgaggaggtccggcttcggtgacggtcagatatgtaggattatatctgagtttcctcccgttttgactaaaagcattaagacttcactgcagcccaaggtcagttttttggtggatactatgaggagaaggattgacgaagtggcagagtatcctgattttttccgccatggtttgaagaaaagaatagagttccggtacaagcaactgaaacagaagaacatccaatgcagtctggcggacat--------------gttatcttgtagccataagaaatttttcgtcaagtttggcatacaggaaagc--------------------------------------------------------------------------------aacaaattctga-----------------------------------------
>Tyu0240400.1_block42
atggcagtctgcagcattaaaagtcagaatgtagttgaatttcttaaggaaaaaggattagatgatacagcaatatccaaaatgataacaaagtgtaggaggcttgaactcagcagtgtggaggaaagtgcaaaacccaactggaattatctacaagagattggtataccacccaggaaactgccctctgtagtatgtaaatgtcccaaactcttgattttaggtctacacgagaaagtccaacccatgattcaatgccttacaaccttggggactaaacccagtgagattgcatcggctattatgagatttccatatatactttctcacagtgttgaagagaaactatgcccattgattgcattctttcagactgtgggggtgagagagaagcaggtgggtaagttagttttagtaaaccccaggttaatgagctacagcattgagagaaagcttcaacctgttgtggagttctttcttggcttaggattgagtaaagatggtggcgacctt---------------------------------------------------------------------------------------ggtctcaacgaagaggatttgaggggaattgctattcaattccctgagattttgtgtagggatgtggagagagttttgaggcctaatgtggactttctgaggaggtcgggctttagcgatggtcagatatgtaggattatttctgggtttcctcctgttttgactaagagcattaagacttcactgcagcccaagatctgttttttggtggagattatgaggagaaggattgaggaagtggcagagtatcctgacttcttccgatatggtttgaagaaaagaatagagttccggcacaagcaactgaaacagaaggacatccaatgtagtctgcctgacatctacagcattgagagaaagcttcaacttgttgtggagttctttcttggcttaggattgagcaaggatggttgtgaacttggtaaagtcctggttaggagcttgcatgttatggggtacagtgtagaagacaggcttaaacccacattgcaatttttgaggaaattgggtctcaacaaggaggattttggtcattggtag
>Mgl0146910.1_block42
atggcagtgtgcagcgttaggagtcagaatgtagttgaatttcttaaggaaaaaggattagacgatacaacgatatccaaaatgataacaaagtgtagaaggcttgaactcgccaatgtggaggaaagggcaaaacccaactggaattatctacaagagattggtataccatctaggaaactcccctcaatggtatgtaaatgtcccaagctcttgattttaggtctttatgagaaggtccaacccatggttcaatgcctggcaaccttggggactaagcccaatgatattgcattggctataatgagattcccgcttatactttctcacagtgttgaagagaaactttgtccgttaattgcatttttccagactcttggggtgagagagaagcagatgggcaggttaattttggttaatcccaggttaatgagctacagcattgagaagaagcttcaacctgtcgtagagttctttcttagcttaggattgagtaaggatggcggtgaccttggtaaagtcctggttaggagcccccatattatggggtacagtgtggaaggaaggctaaaacccactgtggagttcttgaggaaattgggtctcaacaaggaacagttgagggcaattgcagttcattttcccgagatgttgtccagggatgcggagaaagctttgaagcctaacgtggagtttttgaggaggtcaggcttcggtgacggtcagatatgtaggattatatccgagtttcctcctgttttgactaaaagcattaagacttcactgcagcccaaggtcagctttttggtggatactatgaggagaaggattgacgaagtggcagagtaccctgattttttccgccatggtttgaagagaagaatagagttccggtacaagcaactggaacagaagaacatccaatgcagtctggcggacat--------------gttatcttgtagccatacaaaatttttcgtcaagtttggcatacaggaaagg--------------------------------------------------------------------------------aacaaattctga-----------------------------------------

>SEGI_38980_block43
atg-------------------------aagggagaag------ggaagcatttctgtcagctcggcagaaagattt----tggagagagctcaaatgaaacgaaaacaaagaaa-------------------------------------------------------taaatatgg---------------------------tttcttagcctc-----------------------tggaag-------------gggaacatctaagtggggaaggaagaatggaattacctgtggcaagaaggacaggggttcgaaatgtagttgtgtgtatcagtgttattcaagcaaggcagcattgcataattatgagaattttcgaaagagttcagtgccaatgagggttatgtatttttggaatggctcatggaatgatttttctgcccaagttttggattctcttagggttgagtttttggctggcatgcctaccgtagaattggtaatagatggttcaccatatctagttgattttttgcgaatgctgcaaatagatttgagggcgggttgtcaaaggtccattgcatggattgataagaatggcttatgctttttccccaaatttatcattgagggtaatgttgatgaagaagtcgcccctaaagtcgaggttgagattgaaattcgaataagcccaactgaggcctcaaatgctgagaattgtgatagagttgctactaatatggaggtttcaaaaactgagcaagttttttttcctggtaattttggagtttcaaaaactcagaaaaatagccttcctggtcacttaaagctcttttccaaggttccaaatttgaagtccgtggctgatgtggtatccatgaatggccctaaatcagatgaattgatcaagaaatcttcaactgagggtcccactggtgcaaatgaattggatagggatttaagagatgcagacttgtccaaggatccaaagtcagagccagtgactgagttaccagtaaatggttttcaagcaaagcaattactccataaaacatcaactgaggctttaaaaggtacagatgaattggagagaggcctttcggatgcaggtttgtctaagcttccaagaagccaactagcgaatgtaacattgcccaaggttctcacaggtgcaactcagttagaaaatggtatccaggtattgcgtgatgaggttgggggtggtgtcatgaatcacaatttgctttctgaatcccaacaatgttctagttttgtggcttgtgaatttgaacagctgggggacaaattgatcaaattaatggattgcgataaagagtatgtagctgtgaaaaattgtttccttactggcctaaataaaattggacttgcaaccaatgttactggtatttatcaaaattcacatacaggtaagctgggacaggctagactgcaggttttcaacaagcaggttgagttaaccagaaattctcgtggtaatgcaaatgttaaatatgcatggcatggggcatccagtacatgtatatcatcaattatactacatggttttagcaataacagattactggatggtggtccggcatatggtgttggtgtttatctggctccagaagattgctcctacctgagtgttccgttttcagacttagacattaatggtgaacagtatgttgtgttgtgccgagttattttggggaatgttgaggaagttccccttggctctcatcagtttcatcccagctgtgagaagtttgattctggcataaatgatatcaccaatccaaagcattacattgtttggagtactcacatgaatacacacattttaccagaatatgttgtcagttttaaggctcctcaccagtcgcctgcttgttcagatggattgaaagcaaatgaacctgcttctgatatttgcagaaacacgaggagtgatttgcaatatgctcaagtagctaataaatcgtctgcttatgagatggagccttgtacagatgacaacaaagaaaaccagcgtaagatacaggtgcctagaagagaatctgtgcggatgcctagttcggctcacatgccatttatgaagttactatctgttattggaaagtttcttcccacagctaaaattaattcattggaacaactatacactgggtacaaggcaggaagaattagcagagatatgttcataaggagggtgaggatgattgctggtgataagttgctgattgaagttattcgaaaccttcaaggacagaaggataaaatgcaggtagctagagcagatcgcgttccccaatctcttcttgattcaacgagaactaacatggacaatcagtctaccttattaatgggtcaggcaatacaggacgggga----------------------------------------------------------------------------------------------------------------------------------------------------------------------------------------------------------------------------------------------atctcaaggttaa-----------------------------------------------------------------------------------------------------------------
>SESE_011931_block43
atg-------------------------aagggcgaag------ggaagcatttctgtcagcttggcagaaagattt----tggagagagctcaaatgaaacgaaaacaaggaaa-------------------------------------------------------taaatacag---------------------------ttttttagcctc-----------------------tggaag-------------gggagcatctaagtggggaaggaagaatggaattacctgtggtaagaaggacaggggttcgaaatgtagttgtgtgtatcagtgctgttctggcaaggcagcattgcataattatgagaattttcgtaagagttcagtgccaatgagggttatgtatttttggaatggctcatggaatgatttttctgcccaagttttggattcccttagggttgagtttttggctggcatgcccactgtagaattggtaatagatggttcaccatatctagttgattttttgcgaatgctgcaaatagatttgagggcgggttgtcaaaggtccattgcatggattgataagaatggctcatgctttttccctaaatttatcattgagggtaacgttgatgaagaagtcacccctaaagttgaggttgagattgaaattcgaataagcccaactgaggcctcaaatgctgggaattgtgacagagttgctgcgaatatggaggtttcaaaaactgagcaagtttgttttcctggtaattttggagtttcaaaaactcagaaaaatagtcttcctggtcacttaaagcacttgtccaaggttccaaatttgaagcctgtggccgatgtggtatccatgaatggccctaaattagatgaattgatcaagaaatcttcaactgacggccccactggtgcaaac---------------------------gacttgtctaaggatccaaagccagagccagtgacggagttaccaataaatggttttcgagcaaagcaattacttcataaaacatcaactgaggttttaacaggtaccgatgaattggagagaggcctttcggatgcaggtttgtctaagcttccaagaagccaacttgctaatgaaacattgcccagggttctcacaggtgcaactcagtcagggaatggtaaccaggtattgcgtgatgaggttgggggtggtgtcgtgaatcacaatttgctttctgaatcccaacaatgttctagttttgtggcttgtgaatttgaacagctgggggacaaattgaccaaattaatggattgcgataaagagtatgtagctgtgaaaaattgtttccttactggcctaaataaaattggacttgcaaccaatgttactggtatttatcgaaattcacatacaggtaggctgggacaggctcgattgcaggttttcaacaagcaggttgagataaccacaaattctcgtggtaatgcaaatgttaaatatgcatggcatggggcatccagtacatgtatatcatcaattatactacatggttttagtaataacagattactggatggtggtccagcatatggtgtcggtgtttatcttgctccagaagattgctcctacctgagtgttccattttcagacttagacattaatggcgaacagtatgttgtgttgtgccgagttattttggggaatgttgaagaagtcccccttggctctcatcagtttcatcccagctgtgagaagtttgattctggcataaatgatatcaccaatccaaagcattacattatttggagtactcacatgaatacacacattctaccagaatatgttgtcagttttaaggctcctcaccagtcgcctgcttgttcagatggattgaaagcaaatgaagctgcttctgatacttgcagaaatacaaggagtaatttgcaatatgctcaagtagctaataaattttctgcttatgagatggagccttgtacagatgacaacaaagaaaaccagcgtaagatacaggtgcctagaagagaatctgtgcggatgcccagttcggctcacatgccatttatgaagttactatctgttattggaaagtttcttcccacagctacaattaattcattggaacatctatacactgggtacaaggcaggaagaattagcagagatgtgttcataaggaaggtgaggatgattgctggtgataagttgctgattgaagttattcgaaaccttcaaggacagaaggataaaatgcaggtagctagagcagatcgcgttccccaatctcttcttgattcaacgagaactaacatggacaatcagtctaccttattaatgggtcaggcaatacaggacggtga----------------------------------------------------------------------------------------------------------------------------------------------------------------------------------------------------------------------------------------------atctcaaggctaa-----------------------------------------------------------------------------------------------------------------
>Tyu0254060.1_block43
atg------------------------------------------------------------------------------------------------------------------------------------------------------------------------------------------------------------------------------------------------------------------------------------------------------------------------------------------------------------------------------------------------------------------------------------------------------------------------------------------------------------------------------------------------------------------------------------------------------------------------------------ttttttcccaaagttgtccttgatggtaacattgatgaagaagtggctccaaaagttgaagttgaaatcaacattcgaataagcccaactgaggtctccaactctgagaagtatgctggaggtgctggtaatatggaggtctcaaaatctgagaaattttgtcttccaagtaatgttgaagattccaaaactcaaaagaatgggatccctgtttatatgaacctcttttccatggttccaaagttggagtctgcaactgatgtgatatctttgaatggccgtaagtcaaatgaacggatggataaattaacaattgaggctcccactggtgtgaatgaatcagggagaggtttgagagatgcagagttgttaaaggttccaaaaacagaacccgttaccgacgtaccaataaatgatcctcaagtgaaccaattgcttgataaaaattcaactgaagctccaataggtacagatgcattagagaaaggctcatatgatgtgggtttacctaaggttccaacaagccatttggccaatgaaacatcaaccagggtcctcat---------------------tggaatgcaggcatcatgtaatgaggttgggggtggttccattaatcacagttttctttctgaatcccaacaatgttctagttctgtggctccggaagttgaacatctgggtgacaaattgctcaaattagcggacggtgatgaagagtttttagctgtgcaaaattgtttccttgccggcctacgtaaagttgcacttgcaaccaatgttagttgtatttatcgaaatacacatacaagtaggctgggacaggcacgactgcaagtttttaagaagcaggttgagctaaccagaaataatcgtggtaatgcaaatgttagatatgcatggcatgggacatctggcacgtgtttatcaacaatcatgctccatggttttagtaatagcagaatattggatggtggtccggcatatggtgttggtgtttatctggctccagaagatcgttcctatttgagtgttccgttctcagactttgacaaaaatggtgagcagtatgctgtgttatgtcgagttattctgggaaatgttgaggaagtttctcctggctctcatcagtttcatcctagttgtgaaaagtttgattctggcgttgatgatcttactgatccaaagcactacattatttggagcactcacatgaacacacacattttgccagaatatgttgtcagttttaaggctcctcatcaattccatggctgttccaatgtattgaaagaaaatcaaggtgctattgatgttcg-aaaaatcttcgcagtaatttgcaggatgcacaggtggctaatcaattttctgtttatgagacggagccttgcacagcttccaacaaggaaaatcaacgtaagctgcaggtgcctagaagagattctgtgcgagtgccgagtacgccttgcatgccatttatga--------------------------------------------------------------------------------------------------------------------------------------------------------------------------------------------------------------------------------------------------------------------------------------------------------------------------------------------------------------------------------------------------------------------------------------------------------------------------------------------------------------------------------------------------------------------------------------------------------------------------------------------------------------------------------
>Mgl0078870.1_block43
atgcttgctttctccgcaagcaaccccaaaatactcagctttgtgaagactttgatatcaataccgcaaaaaggcgtgaagcgtgggaggccagtaaggaatgaaggaggaggggctttgcaggtggaaagctttttgtttcatatgagccgttggccctgcaggatatctaaattaggacttgacctgccctttggatctcggtcttttatagcttcgttatgtttgttttatggtgcaattgaagtgctgccgttttcgggagcatctaagtgggcaaggaagaatggaattacctgtggcaagaaggacaggggttcaaaatgtagttgtgtgtatcagtgctgttctggcaaggcagcattgcataattatgagaattttcataagagttcagtgccagcgagggttatgtatttttggaatggctcatggaatgattttactgcccaagttttggattctcttagggttgagtttttggctggcatgcccactgtagaattggtaatagatggttcaccatatctagttgattttttgcgaatgctgcaaatagatttgagggcgggttgtcaaaggtccattgcatggattgataagaatggctcatgctttttccccaaatttatcattgagggtaacgttgatgaagaagtcacccctaaagttgaggttgagattgaaattcgaataagcccaactgaggcctcaaatgctgataattgtgatagagttgctgctaatatggaggtttcaaaaactgatcaagtttgtttccctggtaattttggagtttcaaaagctcagaaaaatagtcttcctggtcacgtaaagctcttgtccaaggttccaaatttgaagcctgtggttgatgtggtatccatcaatggccctaaattagatgaattgatcaagaaatattcaactgagggccccactggtgcaaatggattggatagggatttaagagatgcagatttgtctaaggatccaaagtcagagccagtgactgagttacctaaaaatggttttcaagcaaagcaagtacccctcaaaacatcaactgaggttttaacaggtacagatgaattggagaaaggcctttcggatgcaggtttgtctaagcttccaagaagccaactagcgaatgagacattgcccagggttctcacaggtgcaactcagttagagaatggtgtccaggtattgcgtgctgaggttgggggtggtgtcatgaatcacaatttgctttctgaatcccaacaatgttctagtgttgtggcttgtgaatttgaacagctgatggacaaattggtcaaattaatggatttcgataaagagtatgtagctgtgaaaaattctttccttactggcctaaataaaattggacttgaaaccaatgttactggtatttatcgaaattcacatacaggtaggctgggacaggctcgactgcaggttttcaacaagcaggtcgagataaccagtaattctcgtggtgatgcaaatgttaaatatggatggcacggggcttccagaacatgtatatcatcgattatactacatggttttagcaataacagattactggatggtggtccggcatatggtgttggtgtttatcttgctccagaagattgctcttacctgagtgttccgttttcagacttagacgttaacggtgaacagtatgttgtgttgtgccgagttattttggggaatgttgaggaagttccccttggctctcatcagtttcatcccagctgtgagaagtttgattctggcataaatgatatcaccaatccaaagcattacattatttggagtactcacatgaatacacacattttaccagaatatgttgtcagttttaaggctcctcaccagtcgcctgcttgttcagatggattgaacgcaaatgaagctgcttctgatatttgcagaaatacgaggagtgatttgcaatatgctcaagtagctaataaattttctgcttctgagatggagccttgtacagatgacagcaaagaaaaccagcataagatacaagtgcctagaagagaatctgtgcggatgcccagtacacctcacatgccatttatgaagttactatctgttattggaaagtttcttcccacagctaaaattaattcaatggaacagctatacactgggtacaaggcaggaagaattagcagagatacgttcataaggagggtgaggatgattgctggtgataggttgctgattgaaatcattcgaaaccttcaagcacagaagcataaaatgcaggtagctagagcagatcgcattcgacaatctcttcttgattcaacgagaactaacatggacaagcagtctaccttattaatgggtcaggcagggtacatttgggatggcaggctgtcccaaattgacaggcttcagatggggataccccaggaaatgtttcccacactggtgatgtctctggggcgtctcctggtaacagagtacctgcgagtacttgtggttagtctgtgccttggacttgtggcggagtacttgtggcaagtctgtgccttggacttacagtttcatcaggttctctgcatgtttttcaactatggtctaaattgcaatacgggacaatggatctcgagattaatcctgaaggtttctgctgtcatgtttataaatgcacggaagtttcaggaatatgtttataacatgcttgatacagtggatgcattacgtagttttcttttgagttcattgtaa

>SEGI_22632_block44
atgt--------------------acaccaggatcctga--------------------------------------------------------------------------------------------------------------------------------------------------------gttgggcaaggtgtgaacatacggtcagaggatcacaaagcaaagctgttaaggg-aactctaaccaagaatg-----cgcctgagaacgacgagcatatggatgccattaagactgcattgctactgggagctgtggacaatgccattggtggcatcgccatctcaggaaaaagagggacagcaaagacagtaatggcacgtggattgcatgatatacttccacccatcgaagttgttgaaggatctgttgccaatgctgatccattgtgtcctgatgagtgggaagaaggactagctaatcaattgaaatataatagtgacggtacattgaagacaaagataatcaaagctccctttgtgcagatcccacttggggtaacagaggataggcttctaggatcagtggatgttgaggagtctgttaaatctggaacaacaatatttcagccaggtcttcttgctgaagctcacaggggagttttatattttgatgagataaatctgcttgaggaaggtatatgcaacttgcttctcaatgttctcacggaaggggtgaatactgtggaaagagaaggaattagtttccggcatccctgcaggccacttctgattgctacttacaatcctgaagaaggcagtgtacgggaacatttacttgatcggattgcaattaacctcagtgctgatattcctatggattttgatgatcgcgtgtcagctgttgatattgcaacacagttccaggaaagctccaaggaagtgtttaaatcagtagaagaggcaacagattcggtaaagactcaggtaaatttgttt------------------------------------------------cttgttat----gttttgtgtg-----------------------------------------------------------------------------------------------------------------------------------------------------------------------------------------------------------------------------------------------------------------------------------------------------------------------------------------------------------------------------------------------------------------------------------------------------------------------------------------------------------------------------------------------------------------------------------------------------------------------------------------------------------------------------------------------------------------------------------------------------------------------------------------------------------------------------------------------------------------------------------------------------------------------------------------------------------------------------------------------------------------------------------------------------------------------------------------------------------------------------------------------------------------------------------------------------------------------------------------------------------------------aatacttga
>SESE_008365_block44
atggaagcagcctcgcattca---cctccggtaccctgctcattcacacgtttgagagaatggccattcatg---------------ttcgctggacaaaggctttcattgagccgacg---------------cacacttgattt----------tcgttctcggcgccttagccttgctatcacca------atgccaccaatggggctgctgctgttcattctccaaacgaagtcgagaagaacaactatggccgtcagtatttcccccttgccgccgttgttggacaggatgccattaagactgcattgctactgggagctgtggacaatgctattggtggcattgccatctcaggaaaaagagggacagcaaagacagtaatggcacgtggattgcatgatatacttccacccatcgaagttgttgaaggatctattgccaatgctgatccattgtgtcctgaagagtgggaagaaggactagctaatcaattgaaatataatagtgacgatacattgaagacaaagataatcaaagctccctttgtgcagatcccacttggggtaacagaggataggcttctaggatcagtggatgttgaggagtctgttaaatctggaacaacaatatttcagccaggtcttcttgctgaagctcacaggggagttttatattttgatgagataaatctgcttgaggaaggtatatgcaacttgcttctcaatgttctcacggaaggggtgaataccgtggaaagagaaggaattagtttccggcatccctgcaggccacttctgattgctacttacaatcctgaagaaggcagtgtacgggaacatttactcgatcggattgcaattaacctcagtgctgatattcctatggactttgatgatcgcgtgtcagctgttgaaattgcaacacagttccaggaaagctccaaggacgtgtttaaatcagtagaagaggcaacagattcggtgaagactcagatcatactagctagagagtacttgaaggatgtaaacgttagtagggatcaaataaagtaccttgttatggaagctctgcgtggtggttgtcagggtcatagggctgagttgtatgctactaaagttgcaagatctttggcagctctggagggacgggataaagttggagtagaagacctcaagaaagcagtagagttggtgatattacctcgttccatggtgaatgacaacccacaggagaagcaaaaccaacctcctcctcctcctccaccgccaccacctcaaaatcaggaccctgcagaagaccaaagtgaagaagagaaagaa------gatgaagaagatgatcttgaagatgaacagcaacaagaagagcaaataccagatgagttcatctttgatgcagaaggtggtttggtggatccaaaactacttttctttgcacaacaagcacagaggcacaagggcaaagctgggcgtgccaaaaatgttatattttctgaggatagaggacgatatattaagcctatgattccaaagggacctatacggagactagctgttgatgcaaccctaagggctgcagcaccatatcagaaattacggaggaagagagcttttgaaaagggggaattgagacgggtatacgtggagaagacagacatgagagccaagcgaatggcacgcaaagcaggagctctggtaatatttgttgttgatgccagtggaagtatggcattgaatcgcatgcagaatgcaaaaggtgctgccttgcaacttcttgctgagagctacacgagcagagatcaggtttcaatcataccatttcgtggagacatggcagaagtcctcctacccccatctcgatccatagcaatggcaagaaaacggcttgagaggctaccttgtggtggtggctctcctttggcacatggccttagcatggcagttcgggttggcctaaatgctgagaagagtggagatgttggacgtgtgatgatagttgctgtcacagatggaagggccaacgtctcattgaaaaggtccactgatccagattctactgctactacagatgcaccaaagccttcgtcacaagagttgaaggaggagatactagagattgctggaaagatttataaggcaggaatgtcccttcttgttatagacacggagaataaatttatatccacgggctttgcaaaggaaattgccagagtcgctcaggggaaatattactatttacctaatgcctctgatgtggtaatatctgctgcaacaaaagaggcgttagcagccttcaagaacagctga
>Tyu0016860.1_block44
atggctgcttcctcaccttcaatgtccttcacaccctcatcttcaatttatttgagaaatagctcattcatgtttttatcgtcatcattcgctggacaaaagcttttattgagccgacattgtttacgctcacttccttttcatca----------tcatcatcgccggctcagccttactacctgtaatgccgatgacggagtcggagtcctccttgttccctcttccgaagtaatggaaaagaacgagtatggccgtcaatatttcccccttgccgcggttgttggacaggatgccgttaagactgcattgctactgggagctgttgataatgacattggtggcatcgccatttcaggaaaaagagggacagcaaagacagtaatggcgcgtggattgcatgatatactcccacctattgaagttgttgcaggatctattgccaatgctgacccattgtgtcctgaagagtgggaagaaggactatctaatcaactgaaatacaatagtgatggtacattgaagacaaaaataattaaggctccgtttgtgcagatcccacttggggtaacagaggacaggcttctaggatcagtggatgttgaggagtctgttaaatatggaacaacagtatttcaaccaggccttcttgctgaagctcacagaggagtcctatattttgatgagataaatctgcttgaggaaggtatctgcaacttgcttctcaatattctcacagaaggggtgaatgttgtggaaagagaagggattagtttccggcatccctgcaggccacttctaattgccacttacaatcctgaagaaggcagtgtgcgagaacatttacttgatcgcattgcaattaacctcagtgccgacgtccctatggattttgatgatcgtgtgtcagctgttgatatcgcaacacagttccaggaaagctccaaggaagtgtttaaatcagttgaagagggaatggattcagcaaagactcagatcattctagctagggaatacctaaaggatgtaaaggttagtagggatcaaataaagtatcttgttatggaagctctacgtggtggttgtcagggtcacagggctgagttatatgccactaaagttgcaagatcattggctgctctagagggacgcgataaagttggagtggaagacctcaagaaagcagtagagctggtgatattacctcgctccattgtgaatgataacgcacaggaaaaacagagccaacctcc-------ccacctccaccaccacctgaaaataaggagcctgcagaagaccagaatgaagaagagaaagaa---------gaggaagatgaccatgaagaggaacagcaacaagaagagcaaataccaggcgagtttatctttgatgtag--------------------------------------------------------------------------------------------------------------------------------------------------------------------------------------------------------------------------------------------------------------------------------------------------------------------------------------------------------------------------------------------------------------------------------------------------------------------------------------------------------------------------------------------------------------------------------------------------------------------------------------------------------------------------------------------------------------------------------------------------------------------------------------------------------------------------------------------------------------------------------------------------------------------------------------------
>Mgl0259940.1_block44
-----------------------------------------------atgctcgagaaggggacattacact---------------atgataaggagatgcttgccatcatgcgtgcg---------------ttgggaaaatttagaaagaatgttgttgttgatgcattatctagacaacctacac--tttgctctatatttgggatgatcgttataagacatacaggcaaattagagagagattctcatggaagggagctatttcgattagcagcagttgtagccatagattccattaagactgcattgctactgggagctgtggacaatgccattggtggcatcgcaatctcaggaaaaagagggacagcaaagacagtaatggcacgtggattgcatgatatacttccacccattgaagttgttgaaggatctgttgccaatgctgacccattgtgtcctgaagagtgggaagaaggactagctaatcaattgaaatataatagtgacggtactttgaagacaaagataatgaaagctccctttgtgcagatcccacttggggtaacagaggataggcttctaggatcagtggatgttgaggagtctgttaaatctggaacaacagtatttcagccaggtcttcttgctgaagctcacaggggagttttatattttgatgagataaatctgttagaggaaggtatatgcaacttgcttctcaatgttctcacagaaggggtgaatactgtggaaagagaaggaattagtttccggcatccctgcaggccacttctgattgctacttacaatcctgaagaaggcagtgtacgggaacatttacttgatcggattgctattaacctcagtgctgatattcctatggattttgatgatcgcgtgtcggctgttgatattgcaacacagttccaggaaagctccaaggaagtgtttaaatcggtagaagaggcaacagattcggtaaagactcagatcatactagctagagagtacctgaaggatgtaaacgttagtagggatcaaataaagtaccttgttatggaagctctgcgtggtggttgtcagggtcacagggctgagttgtatgctactaaagttgcaagatctttggcagctctggagggacgtgataaagttggagtagaagaccttaagaaagcagtagagttggtgatattacctcgttccatggtgaatgataacccacaggagcagcaaaaccaacctcctcctcctcctccacccccaccacctcaaaatcaggaccctgcagaagaccaaagtgaagaagagaaagaagatgacgatgaagaagatgatcttgaagatgaacagcaacaagaagaccaaataccagatgagttcatctttgatgcagaaggtggtttggtggatccgaaactacttttctttgcacaacaagcgcagaggcgcaagggcaaagctgggcgtgccaaaaatgttatattttctgaggatagaggacgatacattaagcctatgattccaaagggacctgtgcggagactagctgttgatgcaaccttaagggctgcagcaccatatcagaaattacggaggaagagagcttttgaaaagggagaattgagaagggtatatgtggagaagacagacatgagagccaagcgaatggcacgcaaagcaggagctctggtaatatttgttgttgatgccagtggaagtatggcattgaatcgcatgcagaatgcaaaaggtgctgccttgcaacttcttgctgagagctacacgagcagagatcaggtttcaatcataccatttcgtggagacatggcagaagtccttctacccccatctcgatccatagcaatggcaagaaaacggctagagaggctaccttgtggtggtggctctcctttggcacatggccttagcatggcagttcgggttggcctaaatgctgagaagagtggagatgtgggacgtgtaatgatagttgctgtcacagatggaagggccaacgtctcattgaaaaggtccactgatccagattctactgctactacagatgcaccaaagccttcgtcacaagagttgaaggaggagatactagagattgcaggaaagatttataaggcaggaatgtcccttcttgttatagacacggagaataaatttatatccacgggctttgcaaaggaaattgctagagtcgctcaggggaaatattactatttacctaatgcctctgatgtggtaatatctgctgcaacaaaagaggcgttagcagccttcaagaacagttga

>SEGI_14578_block45
g------gactccaaacccttttgcataacgaattaagtcggcctctcacatgcctctttccactgctctcatcattggttgtttctatcgtaaattttttcgttgttgagcgctttgtctttcttatttctggagcagtaa------cagaggaaatgggaacgctggggaaagtgatctacacagcaggctccttgattcgggaaacagggcaggccattgatcgccttggattgcttcttcagggcaatcaccgcatccaagaacaattatcaaggcacaggacactgatgaacatctttgaaaaagctccagttctgcacaaagatgtttttgttgctccatctgctgctgttattggggatgtcaaagtgggtccaggatcatcagtgtggtatggaagcattcttagaggagatgtgaatagcataacagttggttctggtacaaatatacaagacaacactcttgtgcatgttgcaaaatcaaatcttggtggaaaggttcttcccacaattattggcagcaaagttacaattggtcacggtgctgtgctgcatgggtgcaccattgaggatgaggcatttgtaggcatgggtgctactctacttgatggggttgtcttggagaaaaatgctatggttgcagctggctcactggtgagacaaaatgccagaataccgtctggagaggtgtgggtggggaaccctgcaaagtttttacgaaagctgactgaggaagagatagcattcatctctcaatcagctgtgaattatgaaatgttagcagaaatgcacgcgagagaaaatataaagagctatgaggaaattgaggcagataagctactgcgcaagaagttagcacaacagagtgatgactatgactcttatatgggtattactagggaaattcctccagaatttgttgtacctgaggcagagagagtaatagaagcaaaacctccaatgagatga
>SESE_032724_block45
atgagacacttctcgttatttgagagtaacgaattaagtcagcctctcacatgcctctttccgctgctctcatcattggttgtttctatcataaaatttttcgttgttgagcgcttgatctttcttatttctggagcattaacagttgcagaggaaatgggaacgctggggaaagtgatctacacagcaggctcctggattcgggaaacagggcaggccattgatcgccttggattgcttcttcagggcaatcaccgcatccaagaacaattatcgaggcacaggacactgatgaacatctttgaaaaagctccagttctgcacaaagatgtttttgttgctccatctgctgctgttattggggatgtcaaagtgggtccaggatcatcagtgtggtatggaagcattcttagaggagatgtgaatagcataacagttggttctggtacaaatatacaagacaacactcttgtgcatgttgcaaaatcaaatcttggtggaaaggttcttcccacaattattggcagtaaagttacaattggtcacggtgctgtgctgcatgggtgcaccattgaggatgaggcatttgtaggcatgggtgctactctacttgatggagttgtcttggagaaaaatgctatggttgcggctgggtcactggtgaaacaaaatgccagaataccgtctggagaggtgtgggcggggaaccctgcaaagtttttacgaaagctgactgaggaagagatagcattcatctctcaatcagctgtgaattatgaaatgttagcagaaatgcacgcaagagaaaatataaagagctatgaggaaattgaggcagataagctactgcgcaagaagttagcacaacagagtgatgactatgactctcatatgggtattactagggaaattcctccagaatttgttgtacctgaggcagagagggtaatagaagcaaagcctccaatgagatga
>Tyu0078220.1_block45
------------------------------------------------------------------------------------------------------------------------------------------------------------atgggcacgctaggcaaagtaatctacacagcaggctcgttgattcgagagacagggcaggccattgatcgtctcggatcgtttcttcagggtaatcgtgccatccaagaacaattatcgaggcacagaacattgatgaacatctttgacaaagctccgattctgcacaaagatgtctttgttgctccatgtgctgctgttattggggatgtcaaagtgggcccaagatcatcaatttggtatggaagcattcttagaggagatgtgaatagcataacagttggttctggtacaaatatacaggacaacactcttgtgcatgttgcaaaatcaaatcttggtggaaaggttcttcctactattattggcagtaaagttacaattggtcacggtgctgtgctgcatgggtgtactattgaggatgaggcatttgtaggcatgggtgtgactctacttgatggggttgtcttggagaaaaatgctatggttgcagctgggtctcttgttagacaaaatgctagaataccctctggagaggtgtgggcagggaaccctgcaaagtttttacgcaagctgacagatgaggagattgcattcatctctcaatcagctgtaacatatgaaatgctagcagaaatgcatgcgagagagaatgcgaagggctatgaccaaattgagtccgataagctcgtgcgcaagaagttagcaagacagagtgatgactatgattcatttatgggtgttacta-ggaaattcctccagaattcgtag-----------------------------------------------
>Mgl0140280.1_block45
---------------------------------------------------------------------------------------------------------------------------------------------------------------------------------------------------------------------------------------------------------------------------------------------------atgaacatctttgaaaaagctccagttctgcacaaagatgtttttgttgctccatctgctgctgttattggggatgtcaaagtgggtccaggatcatcagtgtggtatgga------tttttaggagatgtgaatagcataacagttggttctggtacaaatatacaagacaacactcttgtccatgttgcaaaatcaaatcttggtggaaaggttcttcccacgattattggcagtaaagttacaattggtcacggtgctgtgctgcatgggtgcactgttgaggatgaggcatttgtaggcatgggtgctactctacttgatggggttgtcttggagaaaaatgctatggttgcagctgggtcactggtgagacaaaatgccagaataccgtctggagaggtgtgggcggggaaccctgcaaagtttttacgaaagctgactgaggaagagatagcattcatctctcaatcagctgtgaattatgaaatgttagcagaaatgcatgcgagagaaaatataaagagctatgaggaaattgaggcagataagctactgcacaagaagttagcacaacagagtgatgattatgattctcatatgggtattactagggagattcctccagaatttgttgtacctgaggcagagagagtaatagaagcaaaacctccaatgagatga

>SEGI_34877_block46
atggcttttgaaagcctcctgtattccttgctgctaactctgatagtagctctaatcacatacaacattgtcacaactaccagtgctgttcatcaaaatccaaccattgaagatgattcagattccataatcaggaaacccagtgaagagaggctctttcataccgcagtcactgcaacagactctgcctacaataaatggcaatgcagagtcatgtattattggcacaagaaacaaagtaagaggcctgggtcagacatgggggggttcaccagagtacttcattctggaaggcctgataacctcatggatgagatcccgacatatgtggtggacccacttcctcaaggaaaagatcatggatatgttgtattgaacagaccatgggcttttgtgcagtggctgagccaggctgacattaaagaaaagtacatattgatggcagagcctgaccatatcattgttaagccaattccaaatttggcaaaaggctctttgccagcagcctttcctttcttttacataacacctgaaaaatatgagaatgtcattcggaagttcttccctgaagacaaaggtcccattacaaagattgatccaataggaaactctcctgtcattattaaaaaggaatctctagagaagattgcacctacatggttaaatgtctcattggcaatgaagatggattcggaggcagataaagcttttggatgggttcttgagatgtatggttacgcaattgcatcggcattgcatggggtgcaacatgcccttcgaacggattttatgatccagcccccttgggatctggaggttgctgaaaagttcatcatccattatacttatggatgtgactatgacatgaagggtaaattgacatatggaaaaataggggaatggaggtttgataaaaggtcatttgatcgaggtgcacctccaagaaatttgccacttccacctccaggagttcctgaaagtgtggtcttcccagaaattcgttccattgttattatggactttggaagcatcaacactgattattt----------gaataatgtgtaa
>SESE_032820_block46
atggcttttgaaagcctcctgtattccttgctgctaacttttatagtagctctaatcacatacaacattgtcacaactaccagtgctgttcatcaaaatccaagcattgaagattattcagattccataatcaggaaacccagtgaagagaggctctttcataccgcagtcactgcaacagactctgcctacaataaatggcaatgcagagtcatgtactattggcacaagaaacagagtaagaggcctgggtcagacatggggggattcaccagagtacttcattctggaaggcctgataacctcatggatgagatcccgacatatgtggtggacccacttcctcaaggaaaagatcatggatatgttgtattgaacagaccatgggcttttgtgcagtggctgagccaggctgacattaaagaaaagtacatattgatggcagagcctgaccatatcattgttaagccaatcccgaatttggccaaaagctctttgccggcagcctttcctttcttttacataacacctgaaaaatatgagaatgtcattcggaagttcttccctgaagacaaaggtcccattacaaagattgatcccataggaaactctcctgccattattaaaaaggaatctctagagaagattgcacctacatggttaaatgtctcattggcaatgaagatggattcggaggcagacaaagcttttggatgggttcttgagatgtatggttatgcaattgcatcagcgttgcatggggtgaaacatgcccttcgaacggattttatgatccagcccccttgggatctggaggttgctgaaaagtttatcatccattatacttatggatgtgactatgacatgaagggtagattgacatatggaaaaataggggaatggaggtttgataaaaggtcgtttgagcgaggtgcacctccaagaaatttgccacttccacctccaggagttcctgaaagtgtggtaagtc-------------------------------------------------------------------------actaa
>Tyu0209680.1_block46
atggcttatgaaagcctcttgtattcctttctgctcgctctggtagtagctctaatcacatacaacattgtcacaactaccactgctgttcatcaaaatcccagcattgaagatgacttggatcccattatcaggaaacccaatgaggagaggcttttccacacagcagtcactgcaacagactctgcctacaataaatggcaatgcagagtcatgtactattggcacaagaagcagagtcagaggcctgggtcagacatggggggattcaccagagtacttcattctggaagccctgacaacctcatggatgagatcccaacatatgtggtagacccacttcctcaaggaaaagatcagggatatgttgtattgaacagaccctgggcatttgtgcagtggctgaatcaagctgacattaaagaagagtacatattgatggcagagcctgatcatatcattgtcaagccgattccaaatttggcaaaagg-tttttgccggcagcctttcctttcttttacataa---------------------------------------------------------------------------------------------------------------------------------------------------------------------------------------------------------------------------------------------------------------------------------------------------------------------------------------------------------------------------------------------------------------------------------------------------------------------------------------------------------------------------------------------------------------
>Mgl0054600.1_block46
atggcttttgaaagcctcctgtattccttgctgctaactctgatagtagctctaatcacatacaacattgtcacaactaccagtgctgttcatcgaaatccaagcaatgaagatgattcagattccataatcaggaaacccagtgaagagaggctctttcataccgcagtcactgcaacagactctgcctacaataaatggcaatgcagagtcatgtactattggcacaagaaacagagtaagaggcctgggtcagacatggggggattcaccagagtacttcattctggaaagcctgataacctcatggatgagatcccgacatatgtcgtggacccacttcctcaaggaaaagatcatggatacgttgtattgaacagaccatgggcttttgtgcagtggctgaggcaggctgacattaaagaaaagtatatattgatggcagagcctgaccatatcattgttaagccaattccgaatttggcaaaaggctctttgccagcagcctttcctttcttttacataacacctgaaaaatatgagaatgtcattcggaagttcttccctgaagacagaggtcccattacaaagattgatcccataggaaactctcctgtcattattaaaaaggaatctctagagaagattgcacctacatggttaaatgtctcattggcaatgaagatggattcggaggcagacaaagcttttggatgggttcttgagatgtatggttatgcaattgcatcagcattgcatggggtgcaacatgcccttggaacggattttatgatccagcccccttgggatctgaaggttgctgaaaagttcatcatccattatacttatggatgtgactatgacatgaagggtaaattgacatacggaaaaataggggaatggaggtttgataaaaggtcatttgatcgaggtgcacctccaagaaatttgccacttccacctccaggagttcctgaaagtgtggtgaccttggtaa-------------------aaatggtgaatgaagcaacgtctaatattcctaattggaaagaaggggagtaa

>SEGI_39720_block47
----------------------------------------------------------------------------------------------------------------------------atggaagagcatgataaggg----------------------------------------------------------------------------agttgtag------------------------------------------------------------------------------------------------------------------------------------------------------------------------------------------------------------------------------------------------------------------------------------------------------------------------------------------------------------------------------------------------------------------------------------------------------------------------------------------------------------------------------------------------------------------------------------------------------------------------------------------------------------------------------------------------------------------------------------------------------------------------------------------------------------------------------------------------------------------------------------------------------------------------------------------------------------------------------------------------------------------------------------------------------------------------------------------------------------------------------------accaagtgcaggatgctttagatttcttgcattgcagagagcaggatcagatatggggtggtaatgctgagggacctggcttttcccccaggggacctgttgttaatgatggtggtgagggcaaggattgccaaaggatcctattggatgattgtcaagatattttgctgaaaggggccagtggagatgagctgaaaaaagttaaacgtgttgttcaacatgcagtttttgcagcaaatcatttggctcttgagtcatccttccttgcagatgaaagggccgggtttcttgaaattctctctcattctgcagcagtttttggcaagccaagtggacaaatgagttcaaaagcatccatttatacaatacatggttttgcagttcctgttctagataaagcacatgcaggagaattaaaagaacagaaaaaagatctaagtctcagcatttctcctcatctttcaagagattctttgaacatcattgagcgagattctgaacccactatttctactggacctttaaagacaaaagaatgtattagcatgcctagttgcagggatgtttgtccaacaaatgaggtgatgcttcaaaaatgtagaaatgcagcttatcacggggttacattgtcacatgtttcttcatctcctttagtgtctgggttatcaacttctttaaaatgggcctttggggaagctttcccacttactggtagaagctcatatgcaacaattgcttcttatttgggcatgaaggacacagaatctgacaattgcactacaggtgatgtatccacattttctgatacttctggaactgatgattgtagaaagatctctgaggaagcacttggtaaagtgcagtcaaagaatgaaggaataactgatattcaggatgatattaactcattagaatctcagtcaaaaattgaatccgaggacaaagatagtactcattatgaagaagagggattatcaaaagaaggcttgacagcttctctttttcatcatcagagtattgtggtttcattttccagccattgtattttgaaggggactgtgtgtgaacgtagccatgtctctcgtatcaactactatggaaattttgacaagcctcttggaaggttcctgaaggatagattgtttgaccagagtccttgctgccatgcttgtgatcaacctccaactgctcatgcttatttttatactcatcagcagggaaagcttacagtatctgttcaacagcttcatcctgattgtattttacccagtgtagggggagggaaaatatggatgtggcatcgttgtctgagatgtgcatggaaagatggaattccacagggaaacaggagagtagtgatgtctgatgcagcttcagttctctccttcggaaaatttttagagcttattttcttaaatcatactgaagcacatattgcaagctgtgggcattgcttgcaaagagactgccttcaattttatgggttgggcaatatggtagcatgtttccactattccgccatcagtgtttttggggtttgtttgccttctaaaataatgtttaatcactcaaaccagcaagaatggctcagaaaagaagtggcagaggttgcagaagaggggtcaaacttcttttcagagattttgcatttgattcacaggattaaatgtaatgttaccagtgggttgagagatctttcaaaaattgaaggaatgctacagaaagagagacaagaattcaaggagtcattgcaaaaggctataactaaaaactggcagttaggtcaaccagcagctgatattttggagctcaattgtttaaggcggaaacttctattcgagtcttatgtatgggagtgtcgtttccgtcagttgctttcatcagttgaagttgaaagatctttggtaagttctgtttctaaactacaggatcttgatatctctgtggataagcaaaacaggagtcttgaaaaaatagggagtcacatggccaataatcaggatggtagtgtcagtggcttatctgtgcatggtgatggccatgtggtgaatagtgaatgtactgacattgaagagacaaaacttggctgtgagaaagtgattgctgatgaagttgtccagtcccttaacattccttgcagtctacaggatgcaaatttggtggaccgactgacagaggtacctagtgcgtatgataagtctgtggacttgatggtggatggaaagcagcctatcagaaactttaatatacctgggcaggaaatgacatctcagtctgccagcaacagatgttctgccatcgacaagattttaagaaatcaatcacttggtttagagggtagcaaggatgacttgagtcttttagaaggcaatttgcaagctcacagaccaccatcagaagagaattcttgtgatgtctctgatctttctgacacacttaatgcagcatggactggtgatcacttatttccatcccaggctttgaataagacattgaattctgagggagtcagtgaactgcctttcgagaatttagtccaacaaagcctaattcaatcaatttctaacattgaatctgttgactctagtttgaacatgcaagataaggatgttttaaagccaagtgcaagcacaccttcattgcctgtcaaaccatttaatgaactggaagatttcaaaaagttaatttggcatccgttttcattcttgtatgttgcttttggcatggcatctcaagagattctctacaagttaattagtcaatacaccccagtgttagtaaactcggcttttaaactgttcaatcaaggtggggccaggttactcttaccttctggcattgataatattgtaattcctgtttataatgatgagccaacaagcctaatagcttacgctctttcatctaaacaatattgggcccagatagataatccattggaggagaagcagagagacaaacatgaggagattcagagagaaataatagattcagttggtactgatagagttgcttctcgattacttaagcacattaatctctcatcagaggagtcagaatttgattctgagggtagaagtaattcctctgagaatgcttctacttctggttcacttggggctgcacattcagaaccactgctacatacaaaggtcacacatgcagaaattagttttagcgatgtatatcaacaacttggaaaattgaagtactcagtaatttgttatcatgcaaaacaatttagtgctcttcgaaaaatatgttgtttaacagagatagagtttatatgttccttgagtcgttgtaaaaaatggggagcacaaggtggaaagagtaaagttttttttgccaaaactttggatgacagatttattatcaagcagctcaccaagacagaattggagtcctttttggagttcgcgccagaatatttcaaacatcttacatgctccttaagtacagaaagccccacttgtcttgcaaaagtacttggagtttaccaggttagtataaagcagtctaaaggtggcaaagatggaaaaatggatcttatggtgatggagaaccttttctttgggagatctgtaacaagaatttatgaccttaaaggttctcttcgcaaccgctataatccagaatccagtggagttcttctagatcagaattttattgaagcaatgctatcttctccaatctttgttgggaacaaggctaagcaacatctggagcgagctgtttggaatgatacttcttttcttaattcaattaatgtgatggattattcattactcgttggagttgatgaaaagcaacaagaactggttttaggaattattgattttgtgaggcaatatacatgggacaagcatcttgaaacttgggtaaaagcctctggaattcttggaggtccaaagaatgagtcacctactgttatttctccgaaggaatacaaaaaacggtttaggaaagcgatttctacctacttccagacagttccagatctatga
>SESE_022023_block47
atggg-agtacggaagtggtggatgtggagtactgagtatgaggaggatgaggagcagaggagctgcgattcacaattggcaaacatcatcctgtttccacacgaagaagatgagtttccacaaaaggaggaggaggaagaggggcagagggaggaatttacaagtggcgaagaagtagacaatgaaaccccctactgcactccgtcttcatcactcctgagttatagtagttgtccatcaagcctaggtgattcagatacggatacaggcgagggggaagagcaattctctttcaatgacagtaatgacgaagatgaaaatggagttccttactgttatgagtcgattgttacaccgcagccacaagaatatatggaggagagttccatggaacatcatgttagaatgatagaaaatgaaaatgaaaatttggacaaggaaagcgatagtgaatttggcaatagtaaaggacaattaaaagcagaaaagcacacattggacatcgacatctttaataacaccttaatttttgagcctcctgaggcggaacaagagtaccaggacaaggagggggaggatgaggaggaggagggattgcctccctcatcgacagacttgcttagctctagctctagctctagctctagctctagttctagcactagctctagctctagtagcacaaaggataacgagaaggagacggggattttgagtgagcgacacagaaagcaagactctattcaagcagtggtagatgtgcattttaggtttctggtagaaaaacttatagctgcagagaatgtgaatggtgagaggtggaaagaaataatttgttcattgtcatgggaagccgcttcgcttatcaagctagatgtttcgaaggaaggaaaagcaatggatcctcgaggctatgtcaaagtcaagcgtatagcatgtggccaccacactcaaagcgagttaattaacggagtggttttcaagaagaatgtagcacacaagcacatgaccacaagatataagaatcctaggttgctactgctgggagggactcttgaatatgaggggccttcaaaccagctctcatccttcgataatttgctgcaacaggagaatgatttttttcatatgatccttgcgaaaattgaagcttatcgtcctaatgtagtgttggtagaaaagactgtttcccgtcctgtccaagaattccttttgtctaaggaaatatcattggtgtcagatgtcaataaatcacgcttagagcgcattgcgcaatgtactggtgcacagattgtttcgtctctaaacaatcttactctaacaaatgtaatgcactgtgaatttttt-catgttgaaaaatttgttgaggagcttgacagtactggcgacgttgctaaaaagttaacca-aacacttgatgttctt--------------tgagggatgtccaaggcctttg---------ggttgtacgattttgctgaaaggggccagtggagatgagctgaaaaaagttaaatgtgttgttcaacatgcagtttttgcagcaaatcatttggctcttgagacatccttccttgcagatgaaagggccaggtttcttgaaactctctctcattctgcagcaattcttggcaagccaagaggacaaatgagttcaaaaacatccatttatacaatacacggttttgcagttcctgttctagataaagcacatgcaggagaattaaaagaacagaacaaagatcaaagtctcagcatttctcctcatctttcaagagattctttgaacaacattgagcgagattctgaatccactatttctactggaccttcaaagacaaaagaatgtgttatcatgcctagttgcagggatgtttgtccaacaaatgaggtgatgcttcaaaaatgtagaaatgcagcttatcatggggttacgctgtcacc---------------------------------------------------------------------------------------------------------------------------------------------------------tgtatccacattttctgatacttctggaactgatgattgtagaaagatctctgaggaagcacttggtaaagtgcagtcaaagaatgaaggaataactgatattcaggatgatattagctcattagagtctcagtcaaaaattgaatccaaggacaaagatagtactcattatgaagaagagggattctcaaaagaaggcttgacagcttctctttttcatcatcagagtattgtggtttcattttccagccattgtattttgaaggggactgcgtgtgaacatagccatgtctctcgtatcaactactatggaagttttgacaagcctcttggaaggttcctgaaggatagattgtttgaccagagttgtcgctgccatgcttgtgatcaacctccaactgctcatgcttatttctatactcatcagcagggaaagcttacagtatccgttcaacagctgcatcctgattgtattttacccagtgtagggggagggaaaatatggatgtggcatcgttgtctgagatgtgcatggaaagatggaattccacagggaaacaggagagtagtgatgtctgatgcagcttcagttctctcctttggaaaatttttagagcttattttcttaaatcatactgaagcacatattgcaagctgtggacattgcttgcaaagagactgccttcaattttatgggttgggcaatatggtagcatgtttccattattccgccatccgtgtttttggggtttgtttgccttctaaaataatgttcaatcactcaaaccagcaagaatggctcagaaaagaagtggcagaggttgaaaaagaggggttaaacttcttttcagggattttgcatttgattcacaggattaaatgtaatgttactggtgggttaagagatcttccaaaaattgaaggattgctacataaagagagacaagaattcaaggagtcattgcaaaaggctataactaaaaactggcagccaggtcaaccagcagctgatattttggagctcaattgtttaaggcggaaacttctatttgaatcttatgtatgggagtgtcgtttccgtcagttgctttcatcagttgaagttgaaagatatttggtaagttctgtttctaaactacaggatcttgatatctctgtggagaagcaaaacaggagtcttgaaaaaatagggagtcacatggccaataatcatgatggtagtgtcagtggcttatttgtgcatggtgatggccatgtggtgaatagtgaatgtactgacattgaagagacaaaagttggctgtgagaaagtgattgctgatgaagttgtccagtcccttaacattccttgcagtctacaggatgcaaatttggtggaccaactgacagaggtacct------------------------------------------------------------------------------------------------------------------------------------------------------------agcaaggatggcttgagtcttttggaaggcaatttgca------------------------------------------------------------------agcatggactggtgatcacttatctccatcccaggctttgaataagacatcaaattctgagggagtcagtaaactgccttttgaaaatttagtccaacaaagcctaattcaatcaatttctaacattgaatctgttgactctagtttgaacatgcaagataaggatgttttaaagccaagtgcaagcgcaccttcattgcctgtcaaaccatttaatgaactgaaagacttagaaaacttaatttggcatccgttttcattcttg---------tttggcatggcttctcaagagattctttacaagttaatcagtcaatacaccccagtgttagtaaactcggcttttaaactgttcaatcaaggtggggccaggttactcttaccttctggtattgataatattgtaattcctgtttatgatgatgagccaacaagcctaatagcttatgctctttcatctaaacaatattgggctcagatagataatccattggaggagaagcagagagacaaacatgagaacattcagagagaaatcatagattcaattggtactgatagagttgcttctcaattacttaagcacattgatctctcatcagaggtctccgaatttgattctgagggtagaagtaattcctctgagaatacttccacttctggttcacatgggactgcagagtcagaaccactgctacatacaaaggtcacacatgcagaaattagttttagcgatgtatatcaacaacctggaaaattgaagtactcagtaatttgttatcatgcaaaacaatttagtgctcttcgaaaaatatgttgtttaacagagatagagtttatatgttccttgagtcgttgtaaaaaatggggagcacaaggtggaaagagtaaagttttttttgccaaaactttggatgacagatttattatcaagcagctcaccaagatagaattggagtcctttttggagtttgcgccagaatatttcaaacatcttacatgctccttacgtgcaggaagccccacttgtcttgcaaaagtacttggagtttatcaggttagtgtaaagcagtctaaaggtggcaaagatggaaaaatggatcttatggtgatggagaaccttttctttgggagatctgtaacaagaatttatgaccttaaaggttctcttcgcaaccgctataacccagaatccagtggagttcttctagatcagaattttattgaagcaatgctatcttctccaatctttgttgggtataaggctaagcaccatctggagcgagctgtttggaatgatacttcttttcttaattcaattaatgtgatggattattcattgctcgttggagttgatgaagagcaacaagaactggttttaggtattattgattttgtgaggcaatatacatgggacaagtatcttgaaacttgggtaaaagcctctggaattcttggaggtccaaagaatgagtcacctactgttatttctccgaaggattacaaaaaacggtttaggaaagcaatttctacctactttcagacagttccagatctatga
>Tyu0193400.1_block47
-----------------------------------------------------------------------------------------------------------------------------------------------------------------------------------------------------------------------------------------------------------------------------------------------------------------------------------------------------------------------------------------------------------------------------------------------------------------------------------------------------------------------------------------------------------------------------------------------------------------------------------------------------------------------------------------------------------------------------------------------------------------------------------------------------------------------------------------------------------------------------------------------------------------------------------------------------------------------------------------------------------------------------------------------------------------------------------------------------------------------------------------------------------------------------------------------------------------------------------------------------------------------------------------------------------------------------------------------------------------------------------------------------------------------------------------------------------------------------------------------------------------------------------------------------------------------------------------------------------------------------------------------------------------------------------------------------------------------------------------------------------------------------------------------------------------------------------------------------------------------------------------------------------------------------------------------------------------------------------------------------------------------atgctgtcatttgtttcttcatgtcatttactgtctgggttatcagattctttaaaacaggccttggtggaagctatcacacttattgttatagaatcatatgcaacaattacttcttatctggatattacagacacagagtttaa-gataacacaggaggtgatgtatccacattttctgttacttctggaatctatgatttttgaaagacctctgaggaagcaactgataaagtgcacctaa--------------------------------------------------------------------------------------------------------------------------------------------------------------------------------------------------------------------------------------------------------------------------------------------------------------------------------------------------------------------------------------------------------------------------------------------------------------------------------------------------------------------------------------------------------------------------------------------------------------------------------------------------------------------------------------------------------------------------------------------------------------------------------------------------------------------------------------------------------------------------------------------------------------------------------------------------------------------------------------------------------------------------------------------------------------------------------------------------------------------------------------------------------------------------------------------------------------------------------------------------------------------------------------------------------------------------------------------------------------------------------------------------------------------------------------------------------------------------------------------------------------------------------------------------------------------------------------------------------------------------------------------------------------------------------------------------------------------------------------------------------------------------------------------------------------------------------------------------------------------------------------------------------------------------------------------------------------------------------------------------------------------------------------------------------------------------------------------------------------------------------------------------------------------------------------------------------------------------------------------------------------------------------------------------------------------------------------------------------------------------------------------------------------------------------------------------------------------------------------------------------------------------------------------------------------------------------------------------------------------------------------------------------------------------------------------------------------------------------------------------------------------------------------------------------------------------------------------------------------------------------------------------------------------------------------------------------------------------------------------------------------------------------------------------------------------------------------------------------------------------------------------------------------------------------------------------------------------------------------------------------------------
>Mgl0099820.1_block47
atggacggtacgagagtaaagaa-------------------------------------------------------------------------------------------------actgatggaagagcatgataaggg----------------------------------------------------------------------------agttgtag------------------------------------------------------------------------------------------------------------------------------------------------------------------------------------------------------------------------------------------------------------------------------------------------------------------------------------------------------------------------------------------------------------------------------------------------------------------------------------------------------------------------------------------------------------------------------------------------------------------------------------------------------------------------------------------------------------------------------------------------------------------------------------------------------------------------------------------------------------------------------------------------------------------------------------------------------------------------------------------------------------------------------------------------------------------------------------------------------------------------------------accaagtgcaggatgctttagatttcttgcattgcagagagcaggatcagatatggggtggtaatgctgagggacctggcttttcctctaggggacctgttgttaatgatggtggcgagggcaaggattgccaaaggatcctattggatgattgtcaagatattttgctgaaaggggccagtggagatgagctgaaaaaagttaaacgtgttgttcaacatgcagtttttgcagcaaatcatttggctcttgagacatccttccttgcagatgaaagggccgagtttcttgaaattctctctccttctgcagcaatttttggcaagccaagtggacaaatgagttcaaaaacatccatttatacaatacatggttttgcagttcctgttctagataaagcacatgcaggagaattaaaagaacagaacaaagatcaaagtctc---------------------------------------------------------------------------------------------------agcatgcctagttgcagggatgtttgtccaacaaatgaggtgatgcttcaaaaatgtagaaatgcagcttatcatggggttacgttgtcacctgtttcttcacctcctttagtgtctgggttatcaacttctttaaaatgggcctttggggaagctttcccacttactggtagaagctcatatgcaacaattgcttcttatttgggcatgaaggacacagaatctgacgattgcaatacaggtgatgta---------tctgatacttctggagctgatgattgtagaaagatctctgaggaagcacttggtaaagtgcagtcaaagaatgaaggaataactgatattcaggatgatattagttcattagagtctcagtcaaaaattgagtccaaggacaaagatagtactcattatgaagaagagggattctcaaaagaaggcttgacagcttctctttttcatcatcagagtattgtggtttcattttccagtcattgtattgtgaaggggactgtgtgtgaacgtagccatgtctctcgtatcaactactatggaagttttgacaagcctcttggaaggttcctgaaggatagattgtttgaccagagttctcgctgccatgcttgtgatcaacctccaactgctcatgattatttttatactcatcagcagggaaagcttacagtatctattcgacagcttcatcctgattgtattttacccagtgtagggggagggaaaatatggatgtggcatcgttgtctgagatgtacatggaaagatggaattccacagggaaacaggagagtagtgatgactgatgcagcttcagttctctcctttggaaagtttttagagcttattttcttaaatcatactgaagcacatatt------------------------------------------------------------------------------------------------------------------------------------------------------------------------------------------------------------------------------------------------------------------------------------------------------------------gagtcattgcaaaaggctataactaaaaactggcagccaggtcaaccagcagctgatattttggagctcaattgtttaaggcggaaacttctatttgaatcttatatatgggagtgtcgtttctgtcagttgctttcatcagttgaagttgaaagatctttggtaagttctgtttctaaactacaggatcttgatatctctgtggagaagcaaaacaggagtcttgaaaaaatatggagtcacatggccaataatcatgatggtagtgtcagtggcttatctgtgcatggtgatggccatgtggtgaatagtgaatgtactgatattgaagagacaaaacttggctgtgcgaaagtgattgctgatgaagttgtccagtcccttaacattccttgcagtctacaggatgcaaatttggtggaccgaccaacagaggtacct------------------------------------------------------------------------------------------------------------------------------------------------------------------------------------------------------------------------------------------------------------------------------------------------------------------------------------------------------------------------------------------------------------------------------------------------------------agcacaccttcattgcctgtcaaaccatttaatgaactgaaagacttcgaaaacttaatttggcatccgttttcattcttgtatgttgcttttggcatgacttctcaagagattctctacaagttaattagtcaatacaccccagtgttagtaaactcggcttttaaactgttcaatcaaggtggggccaggttactcttaccttctggcattgataatattgtaattcctgtttatgacgatgagccaacaagcctaatagcttacgctctttcatctaaacaatattgggcccagatagataatccaatgaaggagaagcagagagacaaacatgaggacattcagagagaaatcatagattcaactggtgctgatagagctgcttctcgattacttaagcacattgatctctcatcagaggtgtccgaatttgattctgagggtagaagtaattcttctgagaatgcttctacttctggttcacatgggactgcagattcagaaccactgctacatacaaaggtcacacatgcagaaattagttttagtgatgtatatcaacaacttggaaaattgaagtactcagtaatttgttatcacgcaaaacaatttagtgctcttcgaaaaacatgttgtttaacagagatagagtttatatgttccttgagtcgttgtaaaaattggggagcacaaggtggaaagagtaaagttttttttgccaaaactttggatgacagatttattatcaagcagctcaccaagacagaattggagtcctttttggagtttgcgccagaatatttcaaacatcttacatgctccttaagtacaggaagtcccacttgtcttgcaaaagtacttggagtttatcaggttagtatgaagcagtctaaaggtggcaaagatggaaaaatggatcttatggtgatggagaaccttttctttgggagatctgtaacaagaatttatgaccttaaaggttctcttcgcaaccgctataatccagaatccagtggagttcttctagatcagaattttattgaagacatggtatcttctccaatctttgttgggaacaaggctaagcaccatctggagcgagctgtttggaatgatacttcttttcttaattcaattaatgtgatggattattcattactcgttggagttgatgaagagcaacaagaactggttttaggaattattgattttgtgaggcaatatacatgggacaagcatcttgaaacttgggtaaaagcctctggaattcttggaggtccaaagaatgagtcacctactgttatttctccgaaggaatacaaaaaacggtttaggaaagcgatgtctacctactttcagacagttccagatctatga

>SEGI_25852_block48
------------------------------------------------------------------------------------------------------------------------------------------------------------------------------------------------------------------------------------------------------------------------------------------------------------------------------------------------------------------atggttagctttgcaagaagtggaggaccaggagggcaaaatgtcaacaaagtgaacacaaaagtggacatgcgcttcaatgttgcagctgcaggttggttgagcccaagggtcagggagaaaatactgcaaatggagaagaaccgaatcaataatgatggggagcttgtaatatcatcaaccaaaacgcgaactcaaaaaggaaatgttgaggatgctttgcaaaaacttcaggcaataattgatgctgcttcttatgttccaccacctccctcagaggagaagaaaa-agagaatacggaaactggcggccattgaagatcaaaagagattaaaaatgaaaaaggcccattctcaaaagaaagctacgaggagaaatgataaatatggctggggatga
>SESE_029316_block48
---------------------------------------------------------------------------------------------------------------------------------------------------------------------------------------------------------------------------------------atgagttcggacgggaagaaaatgccagcgaggttatcacagatgaacaaagttctggaggatgcagaggagcgtgccgccggtgccaatgaacccatccccagggtctctttagagcatgtgatggttagctttgcaagaagtggaggaccaggagggcaaaatgtcaacaaagtgaacacaaaagtggacatgcgcttcaatgttgcagctgcaggttggttgagcccaagggtcagggagaaaatactgcaaatggagaagaaccgaatcaataatgatggggagcttgtaatatcatcaaccaaaacgcgaactcaaaaaggaaatgttgaggatgctttgcaaaaacttcaggcaataattgatgccgcttcttatgttccaccacctccctcggaggagaaaaaaa-agagaatacggaaactggcggccattgaagatcaaaagagattaaaaatgaaaaaggcccattctcaaaagaaagctacaaggagaaatgataaatatggctgggaatga
>Tyu0107320.1_block48
atgaatcttcaattttatggtatgcaaatcggactgagaggaacagagccattgatggtcacgcctaaaatggcgttgtgcagtagtagcgttggattccacagattaaacaacttctccagattttcaaattctctcactccaacaaatttagtgacccagaagaaaattttgagggtccttccgttaaaaaccaggtttgtgggaaatgtgggatgcagagttatttgtctgagctcaggcgggaaaaaaatgtcggcaagattagcacaaatgaacaaagttctggaggatgcagaagagcgtgccgccgatgccaatgagcccattcctaaaatctctttagagcatgtgacggttagctttgcaagaagtggaggacctggagggcaaaatgtcaacaaagtcaacacaaaagtagacatgcgcttcaatgttgcagctgcgcattggttgagctcaagggtcagagaaagaatactgcaaatggagaagaaccgaatcaataatgatggggagcttgtaatttcatcaaccaaaactcggactcaaaagggaaatgtcgaggatgctttggaaaaacttcaggcaataattgatgctgcttcctatgttccaccacctccctcagaggaaaaaaaaacagaggataaggaaattggctgccattga----------------------------------------------------------------------------------
>Mgl0045850.1_block48
------------------------------------------atggagacattcgtgggcatgcccaaaatggccttgtgcattagtagtg------------ggttatttcacctccccaaattttcgaataatctttgtcccttaaatttcttgatccagaaaaaaactatgagggtccttccgttaaaaattaggtatgtaggaaatttaggctgtagaactatttgcatgagttcggacgggaagaaaatgtcagcgaggctatcacagatgaacaaagttctgcaggatgcagaggagcgtgccgccggtgccaatgaacccatccccagggtctctttagagcatgtgatggttagctttgcaagaagtggaggaccaggagggcaaaatgtcaacaaagtgaacacgaaagtggacatgcgcttcaatgttgcagctgcaggttggttgagcccaagggtcagggagaaaatactgcaaatggagaagaaccgaatcaataatgatggggagcttgtaatatcatcaaccaaaacgcgaactcaaaaaggaaatgttgaggatgctttgcaaaaacttcaggcaataattgatgctgcttcttatgttccaccacctccctcagaggagaagaaaa-agagaatacggaaactggcggccattgaagaccaaaagagattaaaaatgaaaaaggcccattctcaaaagaaagctacaaggagaaatgataaatatggctgggaatga

>SEGI_19315_block50
atggccttcacttcaccttgcatcatgcatacactagcagtgcaaaagccagggattacaagattggctacttcttcttcgcctcacttggtatctctacctgctgttaaaagccattgtaatcaatcacacttct---ctccatttcgcagccactcaggagggaggagaggcagagtaattgcaatggctactactgatcctatgaagccagtcaatgatgccatcaaacctattcaggaggcttgggaaaagacagatgacaagcttgctattggtggcctaggctttgcagcaatagtagtgctttgggcctcaactggtcttattgggcccccccagaaagaaattcatcttccaaacgacaacaaaattg----------------------gagttgacacccaaattacatttactgagatggagggtgagaggacgtccctggatggatggatgatgtcggagtggatctcggcgagcgaaactcctgcagtctgtgaacctcctctgtgcgaatcctcaattggtgcttag---
>SESE_000358_block50
atggccttcacttcaccttgcatcatgcctacattagcagtgcaaaagccagggattacaagattggctacttcttcttcgcctcgcttggtatctctacctgctgtcaaaagccattgtaatcaatcacacttctcttctccattttgcagccactcaggagggaggagaggcagagtaattgcaatggctactactgatcctatgaagccagtcaatgatgccatcaaacctattcaggaggcttgggaaaagacagatgacaagcttgctattggtggcctaggctttgcagcaatagtagtgctttgggcctcaactggtcttatcggggcaattgatagacttcctcttattccaggtgcatttgaaattattggaattcttttttccgggtggtttatataccgctatttgctcttccaacctgacagggaaga-----------------------------------------actagcaaaaataattcaagatgc--------------catatcaaagattacaggccagtga
>Tyu0244690.1_block50
atggcctgcacttcaccctgcatcatgcctacagcggcagtgcaaaagccagtaattgcaagattggctacttcttcttcacctcacttggtgtctctacctgctcttaaaagacatctaaatcagccatacttctatactaaaatttgcagccgcccaggtgcaaggagatgcagggtaattgcaatggctactactgatcctatgaagccagttattgatgccatcaaacccattcaggaggcttgggaaaagacggatgacaagcttgctattggtggtctaggatttacaacaatagtggtgctttgggcctcaattggtcttattgcggcaattgataaacttcctctcattccaggtggatttgaaattattggaattctcttttctgggtggtttgtataccgctatttactcttccagcctgacagggaaga-----------------------------------------gctagtaaaaa-aattcaagacgc--------------tatatcacaaattatag--------
>Mgl0047160.1_block50
atggccttcacttcaccttgcatcatgcctacattagcagtacaaaagccagggattacaagattggctacttcttcttcgcctcacttggtatctctacctgctgttaaaagtcattgtaatcaatcacacttctcttctccattttgcagccactcaggaggaaggagaggcagactaattgcaatggctactactgatcctatgaagccagtcactgatgccatcaaacctattcaggaggcttgggaaaagacagatgacaagcttgctattggtggcctaggctttgcagcaatagtagtgctttgggcctcaactggtcttattgcggcaattgatagacttcctcttatcccaggtgcatttgaaattattggaattctttttccggggtggtttatataccgctatttgctcttccaacctgacaggtga----------------------------------------------------------------------------------------------------------

>SEGI_00983_block51
---------------------------------------------------------------------------------------------------------------------------------------------------------------------------------------------------------------------------------------------------------------------------------------------------------------------------------------------atggt---------ggag------------------------------------------------------------------------------ttaactgctaatatccatttcatatcatat---ttcaggggtaatccaggagttgaaaagggtgccagtgaccctgtgaatgggaaagtagggaagataactattgagcaactacgtgctattgcagttgagaagctaccagatttgaattgttccaaagttgaaacagctatgagagtaattgcagggacggctatgaatatgggcattgacattgatcctcctattcttcaacgcaaaaagaaggaaatagagtag
>SESE_020913_block51
---------------------------------------------------------------------------------------------------------------------------------------------------------------------------------------------------------------------------------------------------------------------------------------------------------------------------------------------atggccttttgcaaggagtacaatgccaagacctcagacaaggctggatatgtcattcctgttgaaattacaatatttgatgataagagcttcactttcattctgaagactcctccagcctcagttctgctaaaaaaggctgcaggagttgaaaagggtgccagtgatcctgtgaatgcgaaagtagggaaaataactattgagcaactacgtgctattgcagttgagaagctgccagatttgaattgttccacagttgaaacagctatgagagtaattgcagggacggctatgaatatgggcattgacattgatcctcctattcttcaacgcaaaaagaaggaaatagagtag
>Tyu0134580.1_block51
---------------------------------------------------------------------------------------------------------------------------------------------------------------------------------------------------------------------------------------------------------------------------------------------------------------------------------------------atggccttttgcaaggagtataatgccaggactgcagacaaggctggatatgttattcccgttgaaattacaatatttgatgataagagtttcactttcattctaaagactcctccggcctcagttctgctccttaaagctgcaggggccgaaaaaggttctaaggaccctgtgaatgagaaagtggggaagatatcaattgagcaattacgtgccattgcagcagagaagctgccagatttgaactgttctacagttgaaacagctatgagaataattgcagggacagctatgaatatgggtgttgacattgatccacctattcttaaacgcaaagagaaggagatttactag
>Mgl0307930.1_block51
atggcttcatcattctccgttgtgaaatcgtcacactctactccactccaattgcattactccagaagactatcctcttctcctttacacacagctctctcatcatcatcttctttcaaaacgtatcaggtttctcggctggtttgccaaccgctgtcaacaatatggactcgaaggcaaaaacttttcaaaatcacagccatggctgctcctccaaaacaatctggaaaggcgaaaaaagttatcggggtggtaaagttggcactagatgctggtaaggcaactccagctccccctgttggtccagcattgggatccaaaggtgtaaacatcatggctttttgcaaggagtacaatgccaggacttcagacaaggctggatatgtcattcctgttgaaattacaatatttgatgacaagagcttcactttcattctgaagactcctccagcctcagttctgctgaaaaaggctgcaggagttgaaaagggtgccagtgaccctgtgaatgggaaagtagggaagataaccgttgagcaactacgggctattgcagttgagaagctgccagatttgaattgttccacagttgaaacaggtatgagagtaattgcagggacagctatgaatatgggcattgacattgatcctcctattcttcaacgcaaaaagaaggaaatagtgtag

>SEGI_22945_block52
atggacatcg------------------------------------------------------------------------------------------------------------------------------------------------------------aagagctca-----------------------------ggcgcaaggccatggcttcc-------------atgccccacaaaaagaagaagcagcaacagcaagtctcctcagatcgtcaaccaggaaagtctcctgcaaataatttgtttgacacaaatgttgtacaaacaccagtgatttcttgtgcaccatctcctgcatcagttagtggaagccataaggaaagagatgtcctcttatccagtttgccagatctgcaccaatctgccatgtcttcttcagcagaagagaaagatgataaccttgtaattagattttctgacggagagagtgagagtgatgctgaagaaaatcacttgaaaatggatgagaggcatggggatatgtcttttagggggaatatgattgggtcttctgcaaaccattctcctgcagcttcttcccagatgg---tggcatcagcatcacaacatacccccggaatgttgaatcaaatggctatgatgcagaagcggctagctgcaatgcgtacaagcatgtcaagtgctattcaagtccgtggagtggcttctggggcatctggagatggttcaacttggaggccatcctctaagcaaaagcttgttattggtcaaaagagttcaataggacagaaacgtggggtcaaacctggtgcatctgtaacaaagcctagtggcagtaacttagataacttgagaaaacaaattacaacaaaaggtggtactgatcttgagaaattgaaaaagcagattacaaacaaaggaattactgatttagagaacttgaggaagcagattgcaacaaaaggcggtactgacttagagaacttgagaaagcaaattgcaactaaagaaaatgaactcaagctccagaggcatatgaaattgggaaagggacaaggcatagtctcagctccaaatggcaaggtacatgcaccaggaattggagaatcaacttctggaagtcttagcagacaaatgt---tcagttcagcctcattgaatttggcaggcacatctgataaggaaacaggggaagaaaaacagaaagttttgcattttacagtgcaagaactccctga------tttgaaggttaataaaaatagtctacaacagcagaggagaaacactttaaacactgacaccaactatagttttgcaaaggatgcctctattgacaacaatcctataatgaatcttcatttggcaggttataaaagaccacatgcagaagataaccctgtagagcgaaaatgtcaaaaagcagcagaggttattggtggaaataaagtagcaaacattcagtcaaattctgactctgttcaaaagcattgtacaatggtggaaagtaatattcttttgtcaaattttagtatgaggatgcctatgtcagcaccatcaaagcgggtaatgcctgaggatttccatcatgcaaacaccaattgctttccagaaagagaaggaatcaaaaagcgcaagacagatggaccatctctggaatcaagaagtgatattcatttagcaaattgtcagtcttctggtcagcatactccagatcatcaaagacatggttcagtcgaaggcttcccaaacaaagtgaatattgaaaatataaaggtcatttcaagagaaggtgaaaaagtgcagctggagattaaaaagactgaggggcagttcatgagggaatctgtccaaatgacagatattgaaaatagttctcagaaaatgaattcaggtttggaacagtacgttgtgaattactggacaaatgctaaagaagaaaaagatggaagcagtgttcgaccctttatcaaagaaggttgtttagatctaacattaggtaggcaacctgtggaac-----------ctgcttgt-------ggaaataaatctatttctgatgcctctggtgatgttcctcaagcagaacaaaagacagggggtccaatggttttcacatctagtgaacttgtgcaatggcagggaagtagagatcctcaaagcaacataagactgactgggattcatattcaagatgatgatttattacagagtggaaatgtttctttgcaatatttgatcaaacaagaacaagtggttgacaaagagttggaagaagcacgaaagcatagaagtaggtgtgaaatggaagaaacacttgcttgggaagcttattggaaggcccaaactgctgttcaagctattaatgagaggtgtatggatcttcatgagaagaggcgaagtttgtctgctcaaatacaagctgttgcattgagaacttactcttctcaaggatctccagggcgagctgtggagagaaaagaaggattttatgagcctcaaagctattcaggtcataaaaacttaagcaatgctgcagaggtcatcccttttctccaagatcacttgttggcttcagaacagccaggctgcaagcttaatgaatacagtttcattgtggacaatgctattaactcttcattgcaaccatgtattggtaataattggtcttcaagtaataatggccttcattctgttcagcagaactccaatggtagactcactgtaactgatgtggttgtcaacacagcaaatggattgtgcacggctgacaaaaatgtagacatggataagatttatggctctgtagattctggagtagcagctaaccagaaccaagacattgactcatgtgaacctgaattattggttgagacaagtggacagaaaattgaaatggaagaaaagcatcctgtcagtagggaattatcatttaatgcatctgaagcctttcaaaatcgtcaatcacaaatttcagagaatatggaactatgcaacagcagtgagtatggtttgataagagagcacaatttattagacagtgtaatagacactaaagaagaaaatgatgaaaattgtgaacttctgccaaaatcatctatcactcctgttgctctgttagatgagaaacagccagctgtgggtatgagtgcaggacccaattttgaacaagtcaccacagaacacatttgtttacctcaaaagaggaaacggtctaaccaaattccagtttctgaatgcagtgctgatggtcttgcaaaaatttcggacacatcagtttcaaagctgaatttgggtatggacttgttttccttaaaggagaaaaccaaagaagagggcactacaagtccaggtgcagaagcaagtgcagattcgctgcgtggtcagaattatgatcaagagtacgatattcagcttgcaggacatgcagtgcgaaaaattgaagagttttcccatgcttgtcctcaatcacaagag------------gtgcctgaagagattgtgaagacaattgctgttggacacttgactggtgatgatgtgaatgaaaatagtgctggtacatgccacagtgagtactctcatgctagtgctatcgagagtgggaagactaacgataagagctttactgcaaatttttccagtttaagctgtaagaaggttaattctgaagaaagcaatgaggaaaagtgtcactctggcagtagtgttgacgaaggttgtgccacagaaaaagaaaacacagcagcatggaaaaactctattcaggaactggcaacttcaggcatttcagttcca---------------------------------------------------------ggtggatctgtagcatctgatgtggcttgcatggaaaatcaagacttgacgcaacaaattgtctctgcttattctggtcaaaacacccttggagaaaattttgcccagagaaagactcttgcagtgaacagaaaatattatgaagaggctagcaatcaaccacatgggagcaatttgttgatg---tcttctgaattgaaggttgtatttagctatgcaaaagagattcttgcgaatagccatgcaattgtgggtggttcttgtggaaagatgacacaactcatgttgcaggatataccagaatatttcccaatgtttctccattatgagagtcctttggatatgtttaagtcatacagtgtctactccaatcttaatgctgctgatggagcccctgacaaatcaactacttccagtcatgttattaatcccttctggccactttgcaagtttgagcaccgtgggaaatgcaataacgaggattgtccatggcagcatgctagagactacagtctgactcctccacaatttgcggagcatttgaagaagtattgtaatactgaaatgggtaattcagctggaaattgcaaa---------agtcgtggaaatcaagaatcagatgtatgttttgagatagaaacaaaagagacaatcaccaggggcttcaaatttcactttgcagtaactgctcggaattctgtacttcctcaaggcttctcatgttgtatcatcagcaattatggactgacagtgccagtatatcgaatcggatcacatcttataaaagcagatgtcccaatggtgggtgccttgatagcacaaaacacttggcgtttttggaaattgggtttttgccaatccttccctatcccatttgccaatcaaagacttctacttccagacatggcatgcttgcacagtgtagcagttagggagtggatgcttggcaataacagtcaactgcccacttgtttgtatagttcaagcgtgaatccagatgatacaaaggcttggaagcatctttttcgaggacttgagaatgtggaatgctggttggagttggcaattgattcaatgaactttgacagcaatattgataaattggatggcaggaaaaaagctttgtgtgtgctatcacgagcaattgaggctaatccaaattctgtagctctatgggtggtgtaccttcatattttctacaggaaggaaaaagtgattggcaaggatgatatgttctatcatgc---------------------------------------------------------------------------------------------------------------------------------------------------------------------------------------------------------------------------------------------------------------------------------------------------------------------------------------------------------------------------------------------------------------------------------------------------------------------------------------------------------------------------------------------------------------------ggtgcagcacaacaaaggatcatatgaactttggcttctttttataaacagtcgtcttcaaatggaccaaagattggaagcttaccaaaatgcaatatctgttttatgttcgaaaaattgtgccaatggaatgcaagataaatgtagtagttcatatgtgctggatttagtcttgcagatgcttaattttctatcactttctgggtataagcagaaagccatgacatggattgatgaactactttcctggtcaactgaagggtttaacaacaatgaacagtctgattttaacagtgtcttcacggtgctgtcatgtttgacgaagaaggatgcttgtgttctttgggtcagctgtacatattacagagtgtatggagaacttcctaaagctatcttggggcggcttgaatttgagcaaaatttaccatttgatgttgactggcacagttgtcatgtttcagaagcattgattgcttgtatcttgaaattgatggataatgcaatttctaatctcaatggttgttgtgatcacag---ttctcagtcatggaagaatgatgacaattctcttctaccagtgcatgcattggttatcaaccatgtcaaatgtgtgttagcaattgaaggattagtgagtgcacgtaagctctgtttacggtatagagagctatatccattctgtattgaactttatctcatctcttcttccattgaattatacagtggggatgacacagcaggcattgcattctttgatgagtcattatctaattggccagaaggcaaacctggtattcagcgtttctggaatcagtatgttggttatgttgtagagtcaaaaggagctgactctgccaaggacataattaacaaatggtatttttatatggaccaacataaaatgttagacagaattatttccttcagagacacagactatcttacatgctctcctctagggcatgcagtgggcaagcaggaagttgaagaatataaggac---aagaaaaaagctcacaattttttttcagaaacagaagtggataggaggagttggtgccaggatgtgatgtttgcgctactaaatcttgcaatatatagattcctcaataatgatcccaaaaaagcccaatctgctgtagatcaagcattgaaagttgctttagatgatggagatgttaagcactgcatcaaagaatgtgctgcattagctttatttggtgtccccaatgaatcagagccaatgaagaatggctttgataccagaatgcttcaattatttgacaagtgcttccttcgatcccaattatttccccttcctaagccattgtcgcgagctttcactgaaagcatcaaaaagccaaaaatccgaatttttattgagaatcttttgggtcctatacctgttgattgttcacttttgaactcaattctagaaatttggcatggcccatctcttctacctgaacattttggtgcattcaaggacttagtagattttattgaaggtcttcttgagcttgcacctgcaaatcttaagttggttctctctgtatctaggatggtagttcagagatgcaattcacagagcatttcatctgtagctgcccttttctgggcaagttcacttttaatcaactctatatttcaatcattccctgtagccccagaaaatgcctggttagaagtaggaaatttcctagagcttttagatgttgatgttatccttgaagagttttaccagcaagctttgtctgttcatcctttctctgttgctttatggcattcttaccttaatttccgtcgaggttctgaaaatctagcaggagtgattgaaactgcaaagcagcggggcatcatcattgattaa
>SESE_042089_block52
atggacatcg------------------------------------------------------------------------------------------------------------------------------------------------------------aagagctca-----------------------------ggcgcaaggccatggcttcc-------------atgccccacaaaaagaagcagcaaaagcagcaagtctcctcagattctcaaccaggaaagtctcctgcaaataatttgtgtgacacaaatgatgtacaaacaccagtgatttcttgtgcgccatctcctgcatcagttagtggaagccataaggaaagagatgtccacttatccagtttgcaagatctgcaccaatctgccatgtcttcttcagcagaagagacagatgataaccttgtaattagattttctgatggagagagtgacagtgatgccgaagaaaatcacttgaaaattgatgagaggcatggggatatgtcttttagggggaatatgattgggtcttctgcaaaccattctcctgcagcttcttcccagatgg---tggcatcagcatcacaacatacccccggaatgtggaatcaaatggctatgatgcagaagcagctagctgcaatgcgtacaagcatgtcaagtgctattcaagtccgtggagtggcttctggggcatctggagatggttcaacttggaagccatcctctaagcaaaagcttgttattggtcaaaagagttcaataggacagaaacgtggggtcaaacctggtgcatctgtaacaaagcctagtggcagtaacttaaataacttgagaaaacaaaatacaacaaaaggtggtactgatattgagaaattgagaaagcagattacaaacaaaggaaatactgatttagagaacttgaggaagcagattgcaacaaaaggtggtactgacttagagaacttgaggaagcagattgaaactaaagaaaatgaactcaagctccagaggcatatgaaattgggaaagggacaaggcatggtctcagctccaaatggcaaggtacatgcaccaggaattggagaatcaacttctggaagtcctagcagacaagtgcgtatcagttcagcctcgttgaatttggcaggcacatctgataaggaaacaggggaagaaaaacagaaagttttgcatgtcacagtgcaagaactccctga------tttgaaggttaataaaaatagtctacaacagcagaggagaaacactttaaacactgataccaactgtagttttgcaaaggatgcctctattgacaacaatcctataatgaatcttcatttggcgggttataaaagaccacatgcagaagataaccctgtagagcgaaaatgtcaaaaagcagcagaggttatcaatggaaataaagtagcaaacattcagtcaaattctgactctgttcaaaagcattgtacaatggtggaaagtaacattcttttgtcaaattttagtatgaggatgcctatgtcagcaccatcaaagcgggtaatgcctgaggatttccatcaagcaaacaccaattgctttccagaaagagaaggaatgaaaaagcgcaagacagatggaccatctctggaatcaagaaatgatattcatttagcaaattatcagtcttctggtcagcatactccagatcatcaaagacacagttcagtcgaaggctttccaagcggagtgaatattgaaaatataaaggtcatttcaagagaaggtgaaaaagtgcagctgaagattaaaaagactgaggggcagttcattagggaatctgtccaaatgacagatgttgaaaatagttctcagaaaatgaatttaggtttggaacagtccgttgtgaatcactggacaaatgctaaagaagaaaaggatgtaagcagtgttcgaccctttatcaaagaaggttgtttagatctaacatatggtaggc---------aac-----------ctgcttgt-------ggaaataaatctatttccaatgcctctggtgatgttcctcaagcagaacaaaagacaggggttccaatggttttcacatctagtgaacttgtgcaatggcagggaagtagagatcctcaaagcaacataagactgactggcattcatattcaagatgatggtttattacagagtggaaatgtttctttgcaatatttgatcaaagaagaagaagtggttgacaaagagttggaagaagcacgaaatcatagaagtaggtgtgaaatggaagaaaaacttgcttgggaagcttattggaaggcccaaactgctgttcaagctattaatgagaggtgtatggatcttcatgagaagaggcgaaggttgtctgctcaaatacaagctgttggattgagaacttactcttctcaaggatctccagggcgagatgtggggagaaaagaaggattttatgagcctcaaagctattcaggtcataaaaacttaagcaatgctgcagaggtcaccccttttctccaagatcacttgttagtttcagaacaggcaggctgcaagcttaatgaatacagttccattgtggacaatgctatgaactcttcattgcaaccatgtattggtaataattggtctttaagtaagaatggccttcattctgttcagcagaactccaatggtagactcactgtaactgatgtggttgtcaacacagcaaatggattatgcacggctgacaaaaatgtagacatggataagatttatggctctgtagattctggagtagcagctaaccggaaccaagacattgactcatgtgaacctgaattattgattgagacaagtggacagaaaattgacatggaagaaaagcatcctgtcagtggggaattatcatttaatgtgtctgaagcctttcaaagtcgtcaatcacaaatttcagagaatatggaactatgcaacatcaatgagtatggtttgataagagagcacgatttgttagacagtgtaaaagacactaaagaagaaaatgatgaaaattgtgaacttctgccaaaatcatctatcactcctgttgctctgtcagatgagaaacagccagctgtggagaagagtgcaggacccaattttgaacaagtcaccacagaacacatttgtttacctcaaaagaggaaacggtccaaccaaattccagtttctgaatgcagtgccgatggtcttgcaaaaattttggacacatcagtttcaaagctgaatttaggtatggacctgttttccttaaaggagaaaaccaaagaagagggcactacaagtccaggtgcagaagcaaattcagatttgctgcatggtcagaattatgatcaagagtacaatattcagctcacaggaaatgcagtgcaaaaaattgaagagtttgcccatgcttgtcctcaatcacaagag------------gtgcccgaagagattgtgaagacaattgctgttggacacttgactggtgatgatgtgaatgaaaatagtgctggtacatgccatagtgagaactctcatgctagtgctatcgagagtgggaagactaatgataagagctttactgcaaaattttccagtttaagctgtaagaaggttatttttgaagaaagcaatgaggaaaagtgtcactctggcagtagtgttgatgaaggttgtgccacagaaaaagaaaacacagcagcatggaaaaattctattcaggaactggcaacttcaggcatttcagttcca---------------------------------------------------------ggtggatctgtagcatctgatgtggcttgcatggaaaatcaagactcgacacaccaaattgtctctgcttattctggtcaaaaaacccttggagaaaattttgcccagagaaagactcttgcagtgaacagaaaatattatgaagaggctagcaatcaaccacttgagagcaatttgttgata---tcttctgaattgaaggttgtatttagctatgcaaaagagattctcgcgaatagccatgcaattgtgggcggttcttgtggaaagatgacacaactcatattgcaggatataccagaatatttcccaatgtttctccattatgagagtcctttggatatgtttaagtcatacagtgtctactccaatcttaatgctgctgatggagccactgacaaatcaattacttccagtcatgttattaatcccttctggccactttgcaagtttgagcaccgtgggaaatgcaataacgaggattgtccatggcagcatgctagagactacagtctaactcctccacaatttgcggagcatttgaagaagtactgcaataccaaaatggatagttcagccggaaattgcaaa---------agtcatggaaatcaagactcagatgtatgttttgagatagcaacaaaagagacaatcaccaggggcttcaaatttcactttgcagtaactgctgggaattctgtaattccacaaggcttctcatgtcgtatcatcagcaattatggactgacagtgccaatatatcgaatcggatcacatcttataaaagcagatgccccaatggtgggtgccttgatagcacaaagcacttggcgtttttggaaattgggtttttgccaatccttccctatcccatttgccaatcaaagacttctacttccagacatggcatgcttgcacagtgtagcagttagggagtggatgcttggcaataacagtcaactgcccacttgtttgtatagttcgagcgtgaatccagatgatacaaaggcttggaaacatctttttcgaggacttgagaatgtggaatgctggttggagttggcaattgattcaatgaactttgacagcaatattgataaattggatggcaggaaaaaagctttgtgtgtgctatcacgagcaattgaggctaatccaaattctgtagctctatgggtggtgtaccttcatattttctacaggaaggaaaaagtgattggcaaggatgatatgttctatcatgc---------------------------------------------------------------------------------------------------------------------------------------------------------------------------------------------------------------------------------------------------------------------------------------------------------------------------------------------------------------------------------------------------------------------------------------------------------------------------------------------------------------------------------------------------------------------ggtgcagcgcaatgaaggatcatatgaactttggcttctttttataaacagtcgtcttcaaatggaccaaagattggaagcttacaaaaatgcaatatctgttttatgttcgaaagcttgtgccaatgaaatgcaagataaatctagtagttcatatgtgctggatttagtcttgcagatgcttaattttctatcactttctgggtataagcagaaagccatgacatggattgatgaactactttcctgttcaactgaaggctttagcaacaatgaacagtctgattttaatagtgtcttcacagtgctgtcgtgtttgacgaagaaggatgcttgtgttctttgggtcagctgtacatattacagagtgtatggagaacttcctgaagctatcttggggcggcttgaatttgagcaaaatttaccatttgatgttgagtggcacagttgtcatgtttcagaagcattgattgcttgtatcttgaaattgatggataatgcagtttctaatctcaatggttgttgtgatcacag---ttctcagtcatggaagaatgatgaaaattctcttctaccagtgcatgcattggttatcaaccatgtcaaatgtgtgttagcaattgaaggattagtgagtgcacgtgagctgtgtttacggtatagagagctatatccattctgtattgaactttttctcatctcttcttccattgaatcatacagtggggatgatacagcaggcattgcattctttgatgagtcattatctaattggccagaaggcaaacctggtattcagcgtttctggaatcagtatgttggttatgttgtagagtcaaaaggagctgactctgccaaggacataattgacaaatggtatttttatatggaccaacataaaatgttagacagaattatttccttcagagacacagactatcttacatgctctcctctagggcatgctgtgggcaagcaggaagttgaagaatataaggacaagaagaaaaaagctcacgattttttttcagaagcagaagtggataggaggagttggtgccaggatgtgatgtttgcgctactaaatcttgcaatatatagattcctcaataatgatcccaaaaaagcccaatctgctgtagatcaagcattgaaagttgctttagatgatggagatgttaagcactgcattaaagaatgtgctgcattagctttatttggtgtccccaatgaatcagagccaatgaagaatggctttgataccagaatgcttcaattatttgacaagtgcttccttcgatcccaattatttccccttccgaagccattgtcgcgagctttcactgaaagcatcaaaaagcctaaaatccgaatttttattgagaatcttttgggtcctatacctgtagattgttcacttttgaactcaattctagaaatttggcatggcccatctcttctacctgaacattttggtgcattcaaggacttagtagattttattgaaggtcttcttgagcttgcacctgcaaatcttaagttggttctctctatatctaggatggtagttcagagatgcaattcacagagcatttcatctgtagctgcccttttctgggcaagttcacttttaatcaactctatatttcaatcattccccgtagccccagaaaatgcctggttagaagtagtaaatttcctagagcttttagatgtcgatgttatccttgaagagttttaccagcaagctttgtctgttcatcctttctctgttgctttatggcattcttaccttaatttccgtcgacattctgaaaatcaatcaggagtgattgaaactgcaaagcagcggggcatcatcattgattaa
>Tyu0096720.1_block52
atggacatag------------------------------------------------------------------------------------------------------------------------------------------------------------acgagctga-----------------------------ggcgcagggctatggattcc-------------atgccacataaaaagaagcaacagcagccgc---------cacaggttcaaccacagaaagtctcttcagat------------------------------------------------------------------------------------------------------------------------------------ccacaaccagcagaagggaaagatgataatcttgtgattagattctctgatggagaaagtgacagtgatgctgaagaaaataatttgaaaatggatgagaggcatggggatgtgtctttccgggcgaatatacttgggccttctgcaaaccattctcctgcagcttcttcccagctgaccctgacaccggcatcacaacatgccccacgaatgtggaatcaaatggccatgatgaagcagcagttagctgcagttcgaacaagcatgtcaagtgctattcaagtccgtggag------------------------------------------------------------------------------------------------------------------------------------------------------------------------------------------------------------------------atggtggtactgatttagagaacttgagaaagcaaattgcaacaaaaggtggtactgatttagagaacttaagaaagcaaattgcaacaaaagaaaatgaactgaagctccagaggcacataaaatcaggaaagggacagggtatggtttcagttccagatggcaagttacatatactgggagttggagagtcaacagttggaaatactggcagacaattgtctatgaaaccagcatctttgatgttagcaggcacatcagatatggaaacaggagaagaaaaacagaaagttttgcaggttacattgcaagaactctctgatgcaggtttgaaggttaatgtgaatggtctacaacagcagaggagaaacccgttaaacattgatgctgaatataatcatgtaaaggatggctctattgacaaggatcctataagggatctccactcagcaggttctaaaagaccacatactgaagatgttcctgtagggcgaaaatatcaaaaagcagcagcggatattgatgaaag---------------------------------------------------------------------------------------------------------------------------------------------------------------------------------------------------------------------------------------------------------------------------------------------------------------------------------------------------aaaggaaggtgaagaagtgcagatggaaattgaaaagagtgagagactggtcttgaacgagtcagtcaaaactgcagataatgaaaacttttcgcagaaaataaattcaggc-----aatccacatggcttgttcgtgaaaaaatgtctatctcagaaacctctggtgatgttcctcaaggagcacaaaagacagaggttcaactattgtcacatccagggaagttgtggaatggcagttatagcttcttgttcaactggaagcttaagctccttctgggatattttgaaattttctttgaac-----------------tcacaaaagtgttcgtatatgat--------------gcagggaaatagaggtcctttaagcaacacaagaccaattgtcattcatattcaa---aatgatttattacagtgtggaaatgtttctttgcaaaatttgatgaaagaggagcaactgtttgaaaaagagttggaagaagcacgagagcatagaagtaggtgtgaaagggaagaaacacttgcttggaaagcttatcagaaggcccaaactgctgttcaagctgcaaatcagaggtgtatggatcttcacaagaagagggaaattttgtctgctcaagtccgagctgttgcaatgagagattactcttctcaaggatatctggagcgagttgaggagagaaaagaagggttttatggacctcaaagctttttaggtcataagaacttaagcaatatggctgacatcactcc---tctccaggaccgcttggaggcttcagaacatccaggctgcaagcttaatgaacatggctccattgtggactatgctattatctcttcatcacaaccatgcattggtaataattcgtcttcaagtaagtgtggatatcaatctgttgagcagaacaccaatggtagactctctatggctgatgttgttcccaacgcagcaaaggaatcatgcgtggctggcaaaaatatagaccagggtaagatttatggttctgtaagttcaggagtagcagctgaccaggaccaaaacatcatctcatgtgaacctgaaatattgcttgaggccagtgtgggaataaatgaaatggaaggaaagcacacttttagtagggaatcaacattgaaagtgaccaaagcctttcaaagacaacgatcaaaggttacagagattatggaagtatgcaaaggcggtgaggatggtttgagaagagaggacaatatattggacagtattatagacactacagtagaaaatgatgaaaattgtgaacttatgtcaaaatcgtctatcactcctgaaattttgccagctgagaaaaagttagtggtggataagactggagaaccagattttgaacaagctactacagaacgtaattgtttacctcaaaagaggaaatggtctaacctaattccagcttctgaatgtggtgctgatggtcatgcaaaattttcacatacatcagtttcaaagctgaattcggg---ggattctttgtccttaacagagaaaaccaaagaagagggcactgcaagtccacgcgcagaaacaagctcagagacattacatggccaaaattatgatcaagagtataattttcagttc---------ccagtgctaaaacatgaagagttttcatatgcttgctctgaatcccttgagaggattcttgaagtgcctgaagaggttgtgaagacaactactgttggacacctgactgataatgttgtgcatggtagtagtgctggtacatgccatagtgagaactctcttgctagcgatatagtgtctgagaagaccataaataagagatttgctacaaatttttccaatttgaagtgtgaaaaggttaattttgaagaaagcaacgaggacaggtgtctttctggcagcagtattgatgaaggttgcgctgcagaaaaagaaactactgcagtatggaagaactcaattaaggaacatgcaacttcaggaaattcaggtggatacccagactgtgaacagcataagctgtcagatttgaaaatgcttgcggatttcaatggtagatctgcagcatccgatgcggcttatatggaaaatcaagaccctgtgcaacaaattgtctgtggttatgctgctcaaaagacccttggagaaaattttacccacagaaatattcaagcagtgaacagaaaatattatgaagatgctagcagtcaaccaccagagagtgacttttggatggcttcttctgaattaaaggtcgtatttagctatgcaaaggaaattctctcaagtagctctggattcttcagaagttcttgtggaaagaagacacaacttgtggttcaggatttgcctgaatatgttccaaagtttctcctttatgagagtcctttagatatgtttaagtcatacagtatctacaacaatcttattactgcagacagaatacctgacaaatcaattatctgcagtcat---------------------------------------------------------------------------catgctagagattacagtctaaatcctacacaatttgtggagcaattgaagaagcacagtaatactgaagtggatggtttagctggggattataaacagttaaataatcatggtaatcaagacccacaaataaatttcgagatagcaacaaaagaggcaatcaccaggggcttcaaaattcattttgcagctaccaccaagcagtctgcagattcacaaggcttatcatgtcgcatcatcagcagttatggactgatagtgccagtatatcgaattggatcacatcttataaaagcaaatgtcccaatggtgggtgccttgataacacggaacacttggcgttattggaaattgggcttttaccaatcattccctattccatttgcgtttcagagacttctacttccagacatgccatatttgcgcagtgcagcagttagggagtggatgcttggcaataacagccgattgcctacttgtttgtatagttctagtgcgaatccagatgatacgaa------gaagcatctttttcgaggacttgagaatgtggaatgctggctggagttggcaattgatacaatgaactttgacggcaatattgataaatcggatggcaggaaaaa------------------------------------------------------------------------------------gaaggaaaaagtgattggcaaggatgatatgttccaccatgc---------------------------------------------------------------------------------------------------------------------------------------------------------------------------------------------------------------------------------------------------------------------------------------------------------------------------------------------------------------------------------------------------------------------------------------------------------------------------------------------------------------------------------------------------------------------ggtgcagcacaatgaaggatcatatgaactttggcttctctttataaacagtcggcttcagatagaccaaagattggaaacttacaaaaatgcaatagctttattttgttcgaaagcttgttctaatgaaacacaacataaatctgttagtccgtttctgctggatttggttttgcagatgcttaatttcctatctctttctgtctataagcagaaagccatgacatggattgatgaactactttcttgttcaactgatgcctct---aacaatggattgccagattttatcagtctctcaactgtactggaatgtttgacaaggaaggatgcttgtgtcctttgggtcagttgtacgtatttcagagtatatggaacacttcctaaagctattttggagcggcttgaatttgagcagaatttgccatttgatgttgagtggtacagttgtcacctttcacaagctttgatcgattgtgccataacatcgatgaataatgcagtttctagtctcaacgaaggtcacgatcactgtgcttctcagtcatggcacaatgacagtaattctcttctaccagtgcatgcactggctatcaaccatgtcaaatgtgtgtcagcatttgaaggattaatgagtgcacgtaagctgtgttgccattatagagagcaatattcgtcttgcattgaacttgttcttgtctcctcttccattgaatcacacagtggagatgacagagcaggcattgcgctgtttgaggagtcattatctaattggccagaaggaaaacctggtattcagcgtttctggaatcagtatgttggttatgttgtagagtcaaaaggggttgactttgcaaaggatataatcaacaaatggtattgttatatggaccgacataaaatgttagacaacattatttccttcagaggcacagactatcttacatgctctccttttggcgatgcattgggcaaacatggagtgaaagaatataaagacaaaaggaaacaagctctcaacttctccgaaaaaaca------gataggagtaggtggtgtcaggatatgacgtttgcactactaaatcttggaatatatagtttgctcaataatgatacaaaaaaggcacaatctgctgcagatcaagcattgaaacttgctttgggtgatggagatgttaagcactgcatcagagaatgtgcagcattagctttatttggtgttccagatggattagagcgaatgaaaaatgactttgataccagattgcttcaactacttgataagtgctttctacgatcccagttatttcccattcctaagccattgtcacgaactttcaccgagagcatcaaaaagccaaaaatccgaatttttgttgagaatcttttgggtcctgtacctgtagattgttcactcgtgaactcaattctagaaatttggtatgggccatctcttctacctgaaaaatttgatgcattcaaggatttagtagattttcttgaaggtcttctcgagctcgcacctgcaaaccttaagttggttatctctatgtgtaggatgattgttcagagattcaatttacagaacatttcatctatggctgcccttttctgggcaagttcacttttaattaactctatatttcaatcattccctgtagccccagaaaatgcctggttagaagtaggaaatttcctagagctattagatgttgatgttatccttgaagagttctaccagcatgctttgtctgttcatcctttctctgttgctttatggcattctttccttaacttccgtcgacgctccaaaaacttagcaggagtggttgaaactgcgaagcagcagggtatcatcatggattga
>Mgl0239510.1_block52
atgcaaatcggaagcagttcaaagtgtttcaggtgttcagggtcgacagaaattgacgccctttctggaaatcgtcggcgccctttccgcatctgcgtcgggtttcattatcaccagcatgaaaaatgtagggttttcgacagacgcatttccctatttgagcttcacgagctcattttgcctgtggatgtttccttcttccctggtattgacctttcacttccccaattcggcgagctgcgcttgaaaataagttgtgaactcgaattcgaattcgaacctggtgacttaggaaaatctcctgcaaataatttgtttgacacaaatgttgtacaaacatcagttatttcttgtgcactgtctcctgcatcagctagtggaagccataaggaaagagatgtcctc---tccagtttgcaagatctgcaccaatctgccatgtcttcttcagcagaagagaaagatgataaccttgtaattagattttctgatggagagagtgacagtgatgccgaagaaaatcacttgaaaatggatgagaggcatggggatatgtcttttagggggaatatgattgggtcttctgcaaaccattctcccgcagcttcttcccagatgg---tggcatcagcatcacaacatacccccggaatgttaaatcaaatggctatgatgcagaagcggctagctgcaatgcgaacgagcatgtcaagtgctattcaagtccgtggag---cttctggggcagctggagatggttcaacttggaagccatcctctaagcaaaagcttgttattggtcaaaagagttcaataggacagaagcgtggggtcaaacctggtgtatccgtaacaaagcctagtggcagtaacttagataacttgagaaaacaaattacaacaaaggatggtactgatcttgagaaattgagaa---agattacaaacaaaggaattactgatttagagaacttgaggaagcagattgcaacaaaaggtggtactgacttagagatcttgagaaagcaaattgcaactaaagaaaatgaactcaagctccagaggcatatgaaattgggaaagggacaaggcatggtctcagctccaaatggcaaggtacatgcaccaggaattggagaatcaacttctggaagtcctagcagacaaatgtgtgtcagttcagcctcattgaatttggtaggcacacctaataaggaaacaggggaagaaaaacagaaagttttgcatgtcacaatgcaagaactccccga------tttgaaggttaataaaaatagtctacaacagcagaggagaaacactttaaacactgacatcaactatacttttgcaaaggatgcctctattgacaacaatcctataatgaatcttcattcggcaggttataaaagaccacatgcagaagtaaaccctgtagagcaaaaatgtcaaaaagcagcagaggttattgatggaaataaagtagcaaacattcagtcaaattctgactctgttcaaaagcattgtacaatggtggaaagtaacattcttttgtcaaattttagtatgaggatgcctatgtcagcaccatcaaagcgggtaatgcctgaggatttccatcatgcaaacaccaattactttccagaaagagaaggaatcaaaaagctcaagacagatggaccatctctagaatcaagaagtgatattcatttagcaaattgtcagtcttctggtcagcatattccagatcatcaaagacatagttcagttgaaggcctcccaaacaaattgaatattgaaaatataaaggtcatttcaagagaaggtgaaaaagtgcagctggagataaaaatgactgaggggcagttcatgagggaatttgtccaaatgacagatattgaaaatagttctcagaaaatgaattcaggtttggaacagtccgttgtgaattactggacaaatgctaaagaagaaaagaatggaagcagtgttcaacccttaatcaaaagaggttgtttagatctaacatatggtaggcaacctgcagaat-----------ctgcttgt-------ggaaataaatctgttgctgatgcgtctggtgatgttcctcgagcagaacaaaagacagggggtacagtagttttcacatctagtgaacttgtgcaatggcagggaagtagagatcctcaaagcaacataagactgactggcattcatattcaagatgatgatttattacagagtggaaatgtttctttgcaatatttgatcaaagaagaagaagtggttgacacagagttggaagaagcacgaaagcatagaagtaggtgtgaaatggaagaaaaacttgcttgggaagcttattggaaggcccaaactgctgttcaagctattaatgagaggtgtatggatcttcatgagaagaggcgaaggttgtcagctcaaatacaagctgttgcattgagaacttattcttctcaaggatctccagggcaagctgtggggagaaaagaaggattttatgagtctcaaagctattcaggtcataaaaacttaagcaatgctgcagaggtcactccttttctccaagatcgcttgttgacttcagaacagctaggctgcaagcttaatggatacagttccattgtggacaatgctattaactcttcattgcaaccatgtattggtaataattggtcttcgagtaagaatggccttcattctgttcagcagaactctaatggtagactcactgtaactgatgtggttgtcaacacagcaaatggattatgcatggctgacaaagatgtagacatggataagatttatggctctgtagattctggagtagcagttaaccggaaccaagacattgactcatgtgaacctgaattattgattgagacaagtggacagaaaattgaaatggaagaagagcatcctgtcagtagggatttatcatttaacgtgtctgaagcctttcaaagtcatcaatcacaaatttcagagaatatggaactatgcaacatcagtgagtctggtttgataagagagcacaatttattagacagtgtaattgacactgaagaagaaaatgatgaaaattgtgagcttctgtcaaaatcatctatcactcctctttctctggcagatgagaaacggccagctgtggagaagagtgcaggacccaattttgaacaagtcaccacagaacacatttgtttacctcaaaagaggaaacggtctaaccaaattccagtttctgaatgcagtgctgatggtcttgcaaacatttcggacacatcagtttcaaagctgaatttgggtatggacttgttttccttaaaggagaaaaccaaagaagacggcactacaagttcaggtgcagaagcaagtgcagattcgctgcgtggtcagaattatgatcaagagtacaatattcagctcgcaggacatgcagtgcgaaaaattgaagagttttccgatgcttgtcctcaatcacaagag------------gtgcctgaagagattgtgaagacaattgctgttggacacttgactggtgatggcgtgaatgaaaatagtgctggtacatgccatagtgacaactctcatgctagtgctatcgagagtgggaagactaatgataagagctttactgcaaaattttccagtttaagctgtaagaaggttaattttgaagaaagcaatgaggaaaagtgtcactctggcagtagtgttgacaaaggttgtgccacagaaaaagaaaacacagcagcatggaaaaactctattcaggaactggcaacttca------------------------------------------------------------------------ggtggatctgtagcatctgatgtggcttccatggaaaatcaagacttgatgcaacaaactgtctctgcttattctggtcaaaagacccttggagaaaattttgccctgagaaaaactcttgcagtgaacagaaaatattatgaagaggctagcaatcaaccacttgagagcaatttgttgatg---tcttctgaattgaaggttgtatttagctatgcaaaagagattctcgcgaattgccatgcaattgtgggtggttcttgtggaaagatgacacaactcatgttgcaggatataacagaatatttcccaatgtttctccattatgagagtcctttggatatgtttaaatcatacagtgtctcctccaatcttaatgctgctgatggagcccctgacaaatcaattacttccagtcatgttattaatcccttctggccactttgcaagtttgagcaccgtgggaaatgcaataatgaggattgtccatggcagcatgctagaaactacagtctaactcctccacaatttgcagagcatttgaagaagtaccgtaatactgaaatggacagctcagccggaaattgcaaa---------agtcatggaaatcaaaactcagatgtatgttttgagatagaaagaaaagagacaatccccaggagcttcaaatttcactttgcagtacctgctgggaattctgtacttccacaaggcttctcatgtcgtatcatcagcaattatggactgacagtgccagtatatcgaatcggatcacatcttataaaagcagatgtcccaatggtgggtgccgtgatagcacaaagtacttggcgtttttggaaattgggtttttgccaatccttctctatcccatttgccaatcaaagacttctacttccagacatggcatgcttgcacagtgtagcagttagggagtggatgcttggcaataacagtcaactgcccacttgtttgtatagttcgagtgtgaatccagatgatacaaaggcttggaagcatctttttcgaggacttgagaatgtggaatgctggttggagttggcaattgattcaatgaactttgacagcaatattgataaattggatggcaggaaaaaagctttgtgtgtgctatcacgaggaattgaggctaatccaaattctgtagctctttgggtggtgtaccttcatattttctacaggaaggaaaaagtgattggcaaggatgatatgttctatcatgcgggtttaattgtagactttctggactggatgccacatgcttttcttgacttcattagaactgcctattctggaagttcagtctttagaaatcacttcactgtaggatcatttggaagaggagttttaaatgaggttgatcacgtgtttcacctagcagtggaaaggttgtggggtgttgaacggtctgattccacttctctcctcaaaaattgttttgctggttcagataaaaacatgcggcataatattcctgagtatatcttgtggattctcaaatcttcaccacgaatgtcaaatctgatatccactcctgggtctccatatcttccagcaagggtcctgctaccattgctccattatgtctcataccaataccagttcattgataccaagggatatcatcccaagggccaggtcacccacaacattgggcagttggaatttaaaagcgagcttatcactttagagcacatcttaaaggaaataacgtggtatgaaccaagctttcttgcttcatccctttcaattgtaccgctctataattttctggtgcagcacaatgaaggatcatatgaactttggcttctttttataaacagtcggcttcaaatggaccaaagattggaagcttaccaaaatgcaatatctgttttatgttcaaaagcttgtgccaatgaaatgcaagataaatctagtagttcatatgtgctggatttagtcttgcagatgcttaattttctatcagtttccgggtataagcagaaagccatgacatggattgatgaactactttcctgttcaactgaaggctttaacaacaatgaacaatctgattttaacagtgccttcacggtgctgtcatgtttgatgaagaaggatgcttgtgttctttgggtcagctgtacatattacagagtgtatggagaacttcctaaagctatcttggggcggcttgagtttgagcaaaatttaccatttgatgttgagtggcacagttgtcatgtttcagaagaattgattgcttgtatatcgaaattgatggataatgcaatttctaatgtcaatggttgttgtgatcacag---ttctcagtcatggaagaatgatgacaattctcttctgccagtgcatgcattagttatcaaccatgtcaaatgtgtgttagcaattgaaggattagtgagtgcatgtaagctgtgtttacggtatagagagctatatccattctgtattgaacttgttctcatttcttcttccattgaatcatacagtggggatgacacaacaggcattgcattctttgatgagtcattatctaattggccagaagggaaacctggtattcagcgtttctggaatcagtatcttggttatgttttagagtcaaaaggagctgactctgccaagctcataattgacaaatggtatttttatatggaccaacataaaatgttagacagaattatttccttcagagacgcagactatcttacatactctcctctagggcatgcagtgggcaagcaggaagttgaagaatataaggacaagaagaaaaaagctcacgattttttttcagaaacagaagtggataggaggagttggtgccaggatgtgatgtttgcactactaaatcttgcaatatatagattcctcaataatgatcccaaaaaggcccaatctgctgtagatcaagcattgaaagttgctttagatgatggagatgttaagcactgcatcaaagaatgtgctgcattagctttatttggtgtccccaatgaatcagagccaatgaagaatggctttgataccagaatgcttcaattatttgacaagtgcttccttcgatcccaattatttccccttcctaagccattgtcacgagcttttactgaaagcatcaaaaagccaaaaatccgaatttttattgagaatcttttgggtcctatacctgtagattgttcacttttgaattcaattctagaaatttggcatggcccatctcttctacctgaacattttggtgcattcaaggacttagtagattttattgaaggtcttcttgagcttgcacctgcaaatcttaagttggttctctctatatctaggatggtagttaagagatgcaattcacagaacatttcatctgtagctgcccttttctgggcaacttcacttttaatcaacactatatttcaatcattccccgtagccccagaaaatgcctggttagaagtagtaaatttcctagagcttttagatgttgatgttatccttgaagagttttaccagcaagctttgtctgttcatcctttctctgttgctttatggcattcttaccttaatttccgtcgacattctgaaaatctagcaggagtgattgaaactgcaaagcagcggggcatcatcattgattaa

>SEGI_34316_block53
------------------------------------------------------------------------------------------------------------------------------------------------------------------------------------------------------------------------------------------------------------------------------------------------------------------------------------------------------------------atgggcattcctgggctttatttaattcataactttatttcaaaacaagaagaacataaacttcttgcagcggtggatgaaaggccatggcaagggcttttgaaacggagagttcaacattatggttatgagttcatgtataaaacacgaaatgttggtagagagcaaaacttgggtcagcttccactttttttgtcagatttgttaaacagaatctcaactcttccagaggttaatcaggcagagaattatctgccacttgatcagttaacggtaaatgaataccctcctggagttggtttgtctccacatatagacacacattctgcatttgaaggatgcataatttctctttcattggctggctcttgcacaatggagtttagaaagtacacaagtggaggttggctttcttctaaagaaaatgatgctgatcatggacaactagatgttgatatgagtcatacagaagataatgttggcaatcaaggttccagaaaatgtccaaagtttgagaggatggtccttttccttcctccaaggtctctacttcttttgtctaaggaggcacgctatgcatggcaccactatatacctcatcataaggtggatattgttaatggagaaaggattcctagaagtttgaggagggtatcatttacatttcgtaaggttacctcttg------------------------------------------------------------------------a
>SESE_016998_block53
atggagatggagaaattgaagtttgtgcggcctaaatgtgttggcggtcagttggttccaacaccccacctgtacgttgccaattgtggaccagctctaggcttgtcacttgaaactattgcaactgcatttggcatttttggtactgtggcaagtgtacacacagctgatgaaactggcactcgcatgattgttacatatcatggtatagctccagctgaggctgcaaaagaatcatgggatggatatccctgcagttattttggtgggcgtgttttgcacatacaatattcagtaccgtgtgcaccatgcaaggttgaagaaacattaccagtatttacagtggcttcagagatgggcattcctgggctttatttaattcataactttatttcaaaacaagaagaacataaacttcttgcagcggtggatgaaaggccatggcaagggcttttgaaacggagagttcaacattatggttatgagttcatgtataaaacacgaaatgttgatagagagcaaaacttgggtcagcttccactttttttgtcagatttgttaaacagaatctcttctcttccagaggttaatcaggcagagaattatctgccacttgatcagttaacggtaaatgaataccctcctggagttggtttgtctccacatatagacacacattctgcatttgaaggatgcataatttctctttcattggctggctcttgcacaatggagtttagaaagtacacaagtggaggttggctttcttctaaagaaaatgatgctgatcatggacaactagatgttgatatgagtcatacagaagataatgttggcaatcaaggttccagaaaatgtccaaagtttgagaggatggtccttttccttcctccaaggtctctacttcttttgtctgaggaggcacgctatgcatggcaccactatatacctcatcataaggtggatattgttaacggagaaaggattcctagaagtttgaggagggtatcatttacatttcgtaaggttctatttggcccctgcagctgtagattcccacagtattgtgattcccaaattcaaattatcgatagagttaggcaagcataa
>Tyu0043800.1_block53
---------------------------------------------------------------------------------------------------------------------------------------------------------------------------------------------------------------------------------------------------------------------------------------------------------------------------------------------------------------------------------------------------------------------------------------------------atgccctggcaagggcttctgaaacggagagttcagcattatggttatgagttcatgtataaaacacgaaatgttgatacggagcaatacctgggtcaactaccactgtttttgtcggatttgttaaacagaatctcatctcttccagaggctaatcaggcagagaattctctgccacttgatcagttaacggtcaatgaatatcctcccggagttgggttgtctccacatatagacacacattctgcatttgatggatgcataatttctctttcattggctggcccttgcataatgaagtttagaaagtacacaagtggaggttggtcttcttctaaggaaaaagatgctgatcttggacagctagacattgatctgagtggtgtggaaagtaatgttggcaaccaaggttccataaaacatccgatgtttgagaggaaggtcctttgccttcctccaaggtctcttcttctattgtctgaggaggcacgctatgcatggcaccactatatacctcatcataaggtggatattgttaatggagaaaggatcctcagaagtttgaggagggtatcctttacatttcgtaaggttcgttttggtgcctgcagctgcacattcccacagtattgtgactctcaaattcaagttatagacagagttagacaatcatag
>Mgl0183790.1_block53
------------------------------------------------------------------------------------------------------------------------------------------------------------------------------------------------------------------------------------------------------------------------------------------------------------------------------------------------------------------atgggcattcctgggctttatttaattcataactttatttcaaaacaagaagaacataaacttcttgcagcggtggatgaaaggccctggcaagggcttttgaaacggagagttcaacattatggttatgagttcatgtataaaacacgaaatgttgatagagaacaaaacttgggtcagattccagtttttttgtcagacttgttaaacagaatctcatctcttccagaggttaatcaggcagagaattatctgccacttgatcaattaacggtaaatgaataccctcctggagttggtttgtctccacatatagacacacattctgcatttgaaggatgcataatttctctttcattggctggctcttgcacaatggagtttagaaagtacacaagtggaggttggttttctcctaaagaaaatgatgctgatgatggacaactagatattgatatgagtcatacagaagatcatgttggcaatcaagattccagaaaatgtcgaaagtttgagaggatggtccttttccttcctccaaggtctctacttctattgtctgaggaggcacgctatgcatggcaccactatatacctcatcataaggtggatatcgttaacggagaaaggattcctagaagttcgaggagggtatcatttacatttcgtaaggttctatttggtccctgcagctgtagattcccacagtattgtgattcccaaactcaaattatcgatagagttaggcaagcataa

>SEGI_11499_block54
------------atggcagaagtgcagaagcgatggatgaagtgcctggtatggcagcaggttctcaccacggtcatatggacggcatggaacgcgttgcttggcttcacactctctgtggaggggccaaccctctcatcgtttggcatagggcttctccgcttctgtttcttccaaatgagtatgacacttcttttgcttggccattatatcgttacgtctcctgaagagaaggccgcgtcgggagtgttggagataacggtgggtttaatgggggcggttatcggagcggggtggggaaggagggagggggctctgcgtctgcggcggagggctcagacaacggcggactgggtgctcttcgtgtttataacggcgtttgtcgggttgctggcgctcttgtctgtagccgcaggtcttatgagcccttttgacgcggccctccgcggagccgcccttggcttcgtctatggccttcattacatttataaacgcctttgggtgctctctttccctatcatccagcgccctctgttcttcagtttgaagatgggaatcccctcagcagcaaaaagggcactaaagctatcgcttgcagcacttccttgtgctacaatattaatatttttcatgcacagagggctccaatttaatgagagtggaaatggctatttgtatttgcagtttgtattttttctgggggcatatccaattgccttttgctgggagttgattcatcatctaattcaggtggtgcataccagaaggcatgtatttgccccacctcatggctcagctgctgcagaaacaaatccaaccgagcaattgcttgtggcattggaagagaatagtgaaagatcgttgtctcagtatcttgcttaccttgacctctgcatggtatgtgaaaataacgtggatagttggcgtcggactgccttctttgaagagactggggagacatataagagaatcatatcagcatgtataagacctttggaacaaatggtaacaaggctaagtgaaggtttagatggcacttctgtggataagacggcagatttactatctcatcagatgcgttcgccaacagactacccggtacatgagaacgtcaaagaagcattcaatgatatgcagctttgttcatggtgtgcaagaactgtagcttctttaacatcctgctcgcgtgaagaagacagatttggagttgctcaattgagtggttgtaatggtgtagttgtttctacattattatcatgcttgctcattgttgaggtgtacctaggcaaacggagcaacatccagtctatgcgtttggtgggggctgcaagtatcaggtggaatttaccatcgagaggtggaattattgaaacagggaaaaaacagggccttgctttaaaaaagaagtctactttacataaaaaagcttatgcaatggctgatgtgcttcgcacagccatctatcaaattgtaagtgtgtttaaagatgagatgcttctaggtgggagtcgcaatgctggtctttcagttgcagaaagggattggctaagcaaaaataaaccattgtatggaactcatgacatgttgcttcaagaattgagtctattcttggagttccgagcaaattaa
>SESE_027724_block54
------------atggcagaagtgcagaagcgatggatgaagtgcctggtatggcagcaggttctcactacggtcatatggatggcatggaacgcgttacttggcttcacactctctgcggaggggccaaccctctcatcctttggcatagggcttctccgcttctgtgtcttccagatgagtatggcacttcttttgcttggccattatatcgttacgtctcctgaagagaaggccgcgtcgggagtgttggagatagcggtgggtttaatgggggcggccattggagcggggtggggaaggagggaaggggctctgcgtctgcggcagagggctcagacaacggcggactgggtgctcttcgtgtttataacggcgtttgtggggtcgctggcgctcttgtctgtagccgcaggtcttatgagccctttagacgcggccctccgcggagccgcccttggcttcgtctatggccttcattacatttataaacgcctttgggttctctctttccgaatcatccagcgccctctgttcttcagtttgaagatgggaatcccctcagcagcaaaaagggcactaaagctatcgcttgccgcacttccttgtgctacaatattaatatttttcatgcacaaggggctccaatttaatgagagtggaaatgggtatttgtatttgcagtttgtattttttctgggggcatatccaattgccttttgctgggagttgattcatcatctaattcaggtggtgcataccagaaggcatgtatttgccccacctcatggctcagctgctgcagaaacaaatccaactgagcaattgcttgtggcattagaagagaatagtgaaagatcgttgcctcagtatcttgcttaccttgatctctgcatggtatgtgaaaataacgtggatagttggcgtcggactgccttttttgaagagactggggagacatataagagaatcatatcagcatgtttaagacctttggaacaaatggtaacaatgctaagtgaaggtttagatggcacttctgtggataagacagcagatttactgtctcatcagatgcgttcgccaacagattacccggtacatgagaacgtcaaagaagcattcaatgatatgcagctttgttcatggtgtgcaagaactgtagcttctttaacatcctgctcgcgtgaagaagacagatttggagttgctcaattgagtggttgtaatggtgtagttgtttctacattattatcatgcttgctcattgttgaggtgtacctaggcaaacggagcaacatccagtctatgcgtttggtgggggctgcaagtatcaggtggaatttaccatcgagaggtggaattattgaaacagggaaaaaacagggccttgctttaaaaaagaagtctactttacataaaaaagcttatgcaatggctgatgtgcttcgcacagctatctatcaaattgtaagtgtgtttaaagatgagatgcttctaggtgggagtcgcaatgctggtccttcagttgcagaaagggattggctaagcaaaaataaaccattgtatggaactcatgacatgttgcttcaagaattgagtctattcttggagttccgagcaaattaa
>Tyu0101460.1_block54
atggccggcagcaggggagaagtgaaaaagcgatggataaggtgcctgatatggcagcaggtggtcgggacgatcatatggataacatggaacacggcgcttgccctgacggtatcctcagacgggccaaccctgtcatcatttgggataggttttctcagatttctggtcttccagatgtgtatgacacttttattggtaggccatttcattgttacgtctcctgaagagaaggcagcggcgggggtgtgggagataatggtgggttttatgggggcggtcatcggag------------ggagggatgaagccacgtgtctgcgccggaggactcagacattggctgattgggcgctcttcgtctttataacgacctttgtggggtttttagccctcttctctctagctattggtcttatgagtccgtttgacactatcctccgaggagctgcacttggcttcgtctacgggcttcattacatttacaaacggcgttgggttctctgtttcccgattatccaagg----------------------------------------gaagagagctaacaggaagtattccttgaaatcctcct--------------------------------------------------------------------------------------------------------------------------------------------cccaggtga-------------------------------------------ttctgcaagaacaag--------------------------------------------------------------------------------------------------------------------------------------------------------------------------------------------------------------------------------------------------------------------------------------------------------------------------------------------------------------------------------------------------------------------------------------------------------------------------------------------------------------ctttgaatttagtagaa------------------------------------------------------------------------------------------------------------------------------tgtattcccatttgtcaa---------------------------------------------------------------------------------------------------------------------------------------------------------------taa
>Mgl0045760.1_block54
------------atggcagaagtgcagaagcgatggatgaagtgcctggtatggcagcaggttctcaccacggtcatatggacggcatggaacgcgttgcttggcttcacactctctgcggaggggccaaccctctcatcgtttggcatagggcttctccgcttctgtgtcttccagatgagtatggcacttcttttgcttgcccattatatcgttacgtctcctgaagagaaggccgcgtcaggagtgttggagatagcggtgggtttaatgggggcggccatcggagcgggttggggaaggagagagggagctctgcgtctgcggcggagggctcagacaacggcggactgggtgctcttcgtgtttataacgtcgtttgtggggttggtggcgctcttgtctgtagctgcgggtcttatgagcccttttgacgcggccctccgcggagccgcccttggcttcgtctatggccttcattacatttataaacgcctttgggttctctctttcccaatcatccagat-----tgtccagcagttggaaagca------ctggcaagcatgaaaatggagcagaacacaacttctg-------------------------------------------------------------------------------------------------------------------------------------------------------------------------------------------------------------------------------------------------------------------------------------------------------------------------------------------------------------------------------------------------------------------------------------------------------------------------------------------------------------------------------------------------------------------------------------------------------------------------------------------------------------------------------------------------------------------------------------------------------------------------------------------------------------------------------------------------------------------------------------------------------------------------------------------------------------------------------------------------------------------------------------------------------------------------a

>SEGI_10795_block55
atgatgtctacaggaaatcagaactgtgtttcccgtttgccccagagaaatataagcggggaggcaagcagaagagcgaagggatcgatggattcgaagcagctaatggattcactggtagaccatctggctctgtaccactcttcaccatcaccatcgccttcaaagtccccattgcggaataacattgtgacatggatgtcgaccttgaccacagagcaaagacaggccgccctcacaacagtggatgaatcatgggtcgctattctcctgcaaatgcaggcgcgcattcagaacgatggccagggcttcttcttccttctaccggatgtgcttatcaagagcagcaaacccgattccaacgcactgccgagcctgtgctacagaaaagccaagggcctcttggctagggcttactccggcaatcaggccgagcaagttttgacggaaagcgtgaggcttttcagctcggcggagggtcaaattctgcgagccgaatgtcccaagttcgattccttggtggtcgctgaggatctcgtcaaggacgtggagcgatttgtttccgtcatggacgccatttccaacggcgagtttttgagaagctcgggtccttcctctgcttcgaaatggcagtgggaggagcttccgtggctcaaggacaagggttattatagcctcgcggctttcgtggtcaataagctcgagctctcgctcaggttgtcgtggctcgcttctcgcgccaagaaacggatcaaaaacagtaatgttaataattctgcgggcaatgaaacagctgccaatgtgttctggagtaagaaagggtgtgtccattggtggagtaaagtggacggcgacaccaaagccagagcctttaaacttgcgtttgcaaaggctgccaaatttgaggcaaatcaacttgttcgaaattcaaaggatcttttgcagacaaaaaggcagggtaattgtgttggcaataaaggcatatttgctgatgagcataatgttctgtgtaaagtaagcagcaatccaaatatttcttctcctgaaagtgacttcaagagccacactttttgtagcaatatatgcaagaaccattcttgcagctgcaacttattgagtggtttatcttttcttcaagaagtttcatcgttggcagtaatatgtacatcaggagttcctgaagatgacaagctgttctttacctcattgagttctgatcatacagtgttagataatatcatgaggagagttagagaagtatttgcaaaggtctcaa------------------------------------------------------------------------------------------------------------------------------------------------------------------------------------------------------------------------------------------------------------------------------------------------------------------------------------------------------------------------------------------------------------------------------------------------------------------------------------------------------------------------------------------------------------------------------------------------------------------------------------------------------------------------------------------------------------------------------------------------------------------------------------------------------------------------------------------------------------------------------------------------------------------------------------------------------------------------------------------------------------------------------------------------------------------------------------------------------------------------------------------------------------------------------------------------------------------------------------------------------------------------------------------------------------------------------------------------------------------------------------------------------------------------------------------------------------------------------------------------------------------------------------------------------------------------------------------------------------------------------------------------------------------------------------------------------------------------------------------------------------------------------------------------------------------------------------------------------------------------------------------------------------------------------------------------------------------------------------------------------------------------------------------------------------------------------------------------------------------------------------------------------------------------------------------------------------------------------------------------------------------------------------------------------------------------------------------------------------------------------------------------------------------------------------------------------------------------------------------------------------------------------------------------------------------------------------------------------------------------------------------------------------------------------------------------------------------------------------------------------------------------------------------------------------------------------------------------------------------------------------------------------------------------------------------------------------------------------------------------------------------------------------------------------------------------------------------------------------------------------------------------------------------------------------------------------------------------------------------------------------------------------------------------------------------------------------------------------------------------------------------------------------------------------------------------------------------------------------
>SESE_038991_block55
atgatgtctacaggaaatcagaactgtgtttcccatttgtcacagagaaatataagcggggaggcaagcagaagagcaaaaggatcgatggattcgaagcagctaatggattcactggtagaccatctggctctgtaccactcttcaccatcaccatcgccttcaaagtccccattgcggaataacattgtgacatggatgtcgaacttgagcacagagcaaagacaggccgccctcacaacagtggatgaatcatgggtcgctattctcctgcaaatgcaggcgcgcattcagaacgatggccagggcttcttcttccttctaccggatgtgcttatcaagagcagcaaacccgattccaacgcactgccgagcctgtgctacagaaaagccaagggcctcttggctagggcttactccggcaatcaggccaagcaagttttgacggaaagcgtgaggcttttcagctcggcggagggtcgaattctgcgagccgaatgtcccaagttcgattccttggtggtcgctgaggatctcgtgaaggacgtggagcgatttgtttccgtcatggacgccatttccaacggcgagtttttgaggagctcgggtccttcctctgcttcgaaatggcagtgggaggagttgccgtggctcaaggacaagggttattatagcctcgcggctttcgtggtcaataagctggagctctcgctcaggttgtcgtggctcgcttctcgcgcccagaaacggatcaaaaacagtaatgtcaataattctgcgggcaatgaaacagctgccaatgtgttctggagtaagaaagggtgtgtccattggtggagtaaagtggacggcgacaccaaagccagagcctttaaacttgcgtttgaaaaggctgccaaatttgaggcaaatcaacttgttcaaaattcaaaggatcttttgcagacaaaaaggcagggtaattgtgctggcaataaaggcatatttactgatgagcataatgttctgtgtaaagtaagcagcaatccaaatgtttcttcgcctgaaagtgacttcaagagtcacacattttgtagtaatatatgccagaaacattcttgcagctgcaacttcttgagtggtttatcttttcttcaagaagtttcatcgttggcagtaatatgtacatcaggagttcctgaagatgacaagctgttctttacctcattgagttctgctcatacagtgttagataatatcatgaggagagttagagaagtatttgcaaaggtctcaaaagattctgttgaacttgatctacttggtgaagagaacacaaggaatcatttgaatcaacagaaggcaaaggatgctgaagtacaaaaaagagaaaaaaggagaaaagggcatactaagaagaaaaagtttcccatgtctaaacaaaattcaaatgtttctccaaagcagcttctagaggatgcctctgtaaagcaaatgccatgtgaggaacaagtaaaaatgatgaacactgaagagcttagcagaaagggcaatatcagttcaccgaaagatctaggaatggcaaaaatcaagctaaagaaggaaaatttgtataacttgacatgtcaaggagagaacaaaatgagtccatgtaggctgcaaaataaatcagaatcagaatgcttggtatcaggaatgggtgagagtcaaataaaaagcaccaaacagggaaggcgcagatctaaggtaaagaagaagggcactgcaaact------------------------------------------------------------------------------------------------------------------------------------------------------------------------------------------------------------------------------------cggccgaacaatcaattacatgttgtgaaaagataggtgctgatgtaactttatcaaatgttgatttccgggtcaatcatgattcaaactgtggttctaattatgaaacagaatgtttgatgtcagtgcgtaatagtcatgcattgtgcaaatctgattcatcaggcattgaggaagatgggaaacaaatgggttcttctccaaagtctattatttgtcagaggggcaaggaggatgcaatttttcttttgagagactgtaaaagctcgtctggttttgttgaaccattgaaaaatatcagtcatcatggaagaatgcttacttctgctactgacctcagttatcctgtgcatcatgggaaacaaagcaaagaactgggtcatgaagattcacaatgttctgtcaagccctgcacaacttgttcccaaacctgcagtcgtgattgtatggacctggttggtgcacagattacacctggagatgaaccatggaagcagcaaaggtcaagaaagccagattactccatccaaggggtaactaatattataccacctacatcatatgagtggcctgggtcactacatatttgttatccctctaccactcgtcatcttccagctgctacagataggttgcacttagatgtagactggaactggcgacatcattctcaaccatcatatgtaacattgagacggccaacagtgagaaactcaccagggcaggggggctacccaaaaaggaacacaaaacctcaagctgctagaaaaggctcagattcatcaccagtggttcagactggctgtaatttgacgccttctataggttattcccttgaaccgggtttcacaccattttttcagtcatctttgcaggcaagaggtgtaccctctaatattgaattgaatggaagcatggcaataagggagggttctaggtatgaagggacagatgactttgcttgtgatgatttaagatatttatctggagacactgaagactttgatggctatgtcatatctgaagatgaagctgaaaaacttcctcctgatattgcatgcaacagttctgactacaaccatgtctttggtggtggagtaatgtattggaacactgctgattatgctggtactggttactcaaggcctccttctctgagttcagaagacagctcttgggcccggcatgaagatgatttaaaactggttatagaggatctta------------------------------------cttcaccaccaacaacatttcactcttcttttgatccattatgttctgggatgtcaacagtcccggctacttctgctcctcccgcaggatcaattaccacatcagaagaacaagacaataggtcaacaagcaagtgtaccattggtgtgatggatggaataaaagtggaagtacttcctcacccaattcttcggccaatagttatcccaaacatgtccaaaccaacagcaaggaatgatttacatgtccgacaatccagaagtccatgtgtaccctgtaaccgaagggagctgcccagattgaaacgtcctccatcaccagtcgttctttgtgttccgccagctccaccaccagctccaccttctcctgttgggggactcagaaaacagaggcggttcacaactgtcagatcaggaagctccagtccacggaactggggaataagtgggtggccaaatgaggcagaaattaatcctgatgaattttgtttatctgcaggcaaccaagaagtggtaagttttgcatggagaaggaaatgcattccagccacaccaccgatgcactctcttcctggtgctttgcttcgtgattgcttggttgccattccacaattggcattggagcaagaacatccagacattgcacttccactgcaatcagcagccatacagaacaatcccactcttcaggcatcggtttctaatttgcacaatctgcttcatgatgagattgaatctttctgcaagcaggcatattattttcaaattgaagtcaaagcttcatag----------------------------------------------------------------------------------------------------------------------------------------------------------------------------------------------------------------------------------------------------------------------------------------------------------------------------------------------------------------------------------------------------------------------------------------------------------------------------------------------------------------------------------------------------------------------------------------------------------------------------
>Tyu0243120.1_block55
atg---------------------------------------------------------------------------------------------------------------------------------------------------------------------------------------------------------------------------------------------------------------------------------------------------------------------------------------------------------------------------------------------------------------------------------------------------------------------------------------------------------------------------------------------------------------------------------------------------------------------------------------------------------------------------------------------------------------------------------------------------------------------------------------------------------------------------------------------------------------------------------------------------------------------------------------------------------------------------------------------------------------------------------------------------------------------------------------------------------------------------------------------------------------------------------------------------------------------------------------------------------------------------------------------------------------------------------------------------------------------------------------------------------------------------------------------------------------------------------------------------------------------------------------------------------------------------------------------------------------------------------------------------------------------------------------------------------------------------------------------------------------------------------------------------------------------------------------------------------------------------------------------------------------------------------------------------------------------------------------------------------------------------------------------------------------------------------------------------------------------------------------------------------------------------------------------------------------------------------------------------------------------------------------------------------------------------------------------------------------------------------------------------------------------------------------------------------------------------------------------------------------------------------------------------------------------------------------------------------------------------------------------------------------------------------------------------------------------------------------------------------------------------------------------------------------------------------------------------------------------------------------------------------------------------------------------------------------------------------------------------------------------------------------------------------------------------------------------------------------------------------------------------------------------------------------------------------------------------------------------------------------------------------------------------------------------------------------------------------ggggtagtctcgccaccaacaacattttactcggcttttgatccgttatgttctggggcgtcaacaacccctgttacttttggtccgtctgcaggatcaattcctgcatcagaagaacaagacagcaggtcagcagtcaaatgtactgttagtgtgatggatggactacatggggaaccacttcctcacccaattcttcggccaatagttatcccaaacatatctaaacaaagaacaacgaatgatttgcatctctcagactccagaagtccatgtgtaccttgcaagagaagggagcctcttaggttgaaacgccctccatcaccagtagtgctttgtgttcctccagctccaccacc--ccccaccttctcctgttgggggtttcagaaagcaaaggcggtttccaaatgtcagatcaggcagctccagtccacggaact-gggaataagtgggtggcccaatgaggcagaaattattcctgacgactttcgcttatctgcaggcaacccagaagtgacaagttttgcatggagaaggaagtgtatccctgccacatcaccaatgcactctcttactggcgccttgctacatgatcgcttgcttgccattcctccattggctttggagcaagaacatccggacattgcacttccattgcagtcagctgcaatacagaacaatcctgctcttaaggcatcagttgctaagctacgcaatctgcttcacgatgagattgaatatttctgcaagcaggt-tgcttctgaaaatttgatgaggaaaccattcattaattctgctttagagagggtttctcgagcacttcaggtcctctggccaagatcgagaacaaagatatttggttccattgcaacaggattggcccttcctacaagtgatgttgacctcgttgtttgtcttcc-cctgttcggaatttggagcctatcaaagaggcgggcattttag--------------------------------------------------------------------------------------------------------------------------------------------------------------------------------------------------------------------------------------------------------------------------------------------------------------------------------------------------------------------------------------------------------------------------------------------
>Mgl0126420.1_block55
atgatgtctacgagagatcagaactgtgtttcccatttgtcacagagaaatataagcggggaggcaagcagaagagcgcaaggatcgatggattcgaagcagttaattgattcactggtagaccatctggctctgtaccactcttcaccatcaccattgccttcaaagtccccattgcggaataacattgtgacatggatgtcgaccttgagcacagagcaaagacaggccgccctcacaacagtggatgaatcatgggtcgctattctcctgcaaatgcaggcgcgcattcagaacgatggccagggcttcttcttccttctaccggatgtgcttatcaagagcagcaagcccgattccaacgcactgcccagcctgtgctacagaaaagccaagggcctcttggctagggcttactccggcaatcaagccgagcaagttttgatggaaagcgtgaggcttttcaactcggcggagggtcaaattctgcgagccgaatgtcccaagttcgattccttggtggtcactgaggatctcgtgaaggacgtggagcgatttgtttccgtcatggacgccatttccaacggcgagtttttgagaagctcgggttcttcctctgcctcgaaatggcagtgggaggagctgccgtggctcaaggacaagggttattacagcctcgcagctttcgtggtcaataagctcgagctctcgctcaggttgtcgtggctcgcttctcgcgccaagaaacggatcaaaaacagtaatgttaataattctttgggcaatgaaacagctgccaatgtgttctggagtaagaaagggtgtgtccattggtggagtaaagtggacggcgacaccaaagccagagcctttaaacttgcggttgcaacggctaccaaatttgaggcaaatcaacttgttcaaaattcaaaggatcttttgcagacaaaaaggcagggtaattgtgttgacaataaaggcatatttgctgatgagcataatgttctgtgtaaagtaagcagcaatccaaatgtttcttctcctgaaagtgacttcaagagtcacgcttttcatagtaatatatgcaagaaacattcttgcagctgcaacttctcgagtggtttatcttttcttcaagaagtttcatcatcggcagtgatatgtacatcaggagttcctgaagatgacaagctgttctttacctcattgagttctgctcatacagtgttagataatatcatgaggagagttagagaagtatttgcaaaggtctcaaaagattctgtagaaattgatctacttggtgaagagaacacaaggaatcatttgaatcaacagaaggcgaaggatgctgaagtacaaaaaagagaaaaaaggagaaaaaggcgtactaagaagaaaaagtttcccatgtctaaacaaaattcaaatgtttctccaaagcagcttctagaggatgcctctgtaaagcaaatgccatgtgaggaacaagtaaaaatgatgaacactgaagaacttagcagaaagggcaatatcagttcaccgaaagatctaggaatggcaaaaatcaagctaaagaaggaaaatttgtataacttgacatgtcaaggagagaacaaaatgagtccatgtaggctgcaaaataaatcagaatcagaatgtttggtgtcaggaatgggtgagagtcaaataaaaagcaccaaacagggaaggggcagatctaaggtaaagaagaagggcactgcaaacttggatactgcgcttttatcagatgacaaagagagaacccttggagattgttgtgatcagccacaacagcaaactgtcaagattcaacagagctcctcgctgcagtatgctgaatgtggtgaacttattgatagttcgggtgaggatttatgttcccaaaacataaatattgcacgttctcttgtcagtagcacaaatttgcgttcagttgataacgagagggcttgtgcagctgaacaatcaattacatgttgtgaaaagataggtgctgatgtaactttatcaaatgtcgatctccgggtcaatcatgattcaaactgtggttcttcttatgaaacagaatgtttgatgtcagtgcgtaatagtcatgcattgtgcaaatctgattcatcaggcattgaggaagatgggaaacaaatggcttcttctccaaagtctattatttgtcagaggggcaaggaggatgcaatttttgttttgagagactgtaaaagctcatctggttttgttgaaccattgaaaaatagcagtcatcatggaagaatgcttacttctgctactgacctcagttatcctgtacatcatggcaaacaaagcaaagaactggaccatgaagattcacaatgttctgtcaagccccacacaacttgttcccaaatctgcagtagtgattctacggacctggttggtgcacagactacacctggagatgagccatggaagcaacaaaggtcaagaaagccagattactccatccaaggggcaactaatattataccacctacatcatatgagtggcctggttcactacatatttgttatccctctaccactcgtcatcttccagctgctacagataggttgcacttagatgtagactggaactggcgacatcattctcaaccatcatatgtaacattgagacggccaacggtgagaaactcaccagggcaggggggctacccaaaaaggaacacaaaatctcaagctgctagaaaaggctcagattcatcaccagtggttcagactggctgtaatttgatgccttctataggttattcccttgaaccaggtttcacaccattttttcagtcatctttgcaggcaaggcgtgtaccctctaatattgaattgaatggaagcatggcaataagggagggttctaggtatgaagggacagatgactctgcttgtgatgatttaagatatttatctgcagacactgatgactatgatggctatgtcatatctgaagatgaagctgaaaaacttcctcctgatattgcatgcaacagttctgactacaaccatgtctttggtggtggagtaatgtattggaacactgctgattatgctggtactggttactcaaggcctccttctctgagttctgaagacagctcttgggcccgacatgaagatgatttaaaactggttatagaggatcttacttcattggcaggtccatatggtaatggtggggtagcttcaccaccaacaacgtttcactcttcttttgatccattatgttctgggatgccaacagtcccggctacttctgctcctcctgcaggatcaattatcgcctcagaagaacaagacaataggtcaacaagcaagtgtaccattggtgtgatggatggaataaaaggggaagtacttcctcatccaattcttcggccaatagttatcccaaacatgtccaaacaaagagcaaggaatgatttacatgtccgacaatccagaagtccatgtgtaccctgtaaccgaagggagctgcccagattgaaacgtcctccatcaccagttgttctttgtgttccgccagctccaccaccacctccaccttctcctgttgggggactcagaaaacagaggcggttcacaactgtcagatcaggaagctccagtccacggaactggggaataagtgggtggcccaatgaggcagaaattaatcctgatgaattttgtttatctgcaggcaaacaagaagtggtaagttttggatggagaaggaaattcattccagccacaccaccgatgcactctcttcctggtgctttgcttcgtgattgcttggttgccattccacaattggcattggagcaagaacatccagacattgcacttccactgcaatcagcagccatacagaacaaccccgctcttcaggcatcggtttctaagttgcacaatctgcttcatgatgagattgaatctttctgcaagcaggt-tgcttctgaaaattcgatgaggaaaccatttattaatgctgctttagagagggtttctcgagcacttcaggtcctttggccaagatccaggacaaagatttttggttccattgcaacaggattggcccttcctacaagcgatgttgaccttgttgtttgtcttccacctgttcggaatttggagcctatcaaagaagcaggcattttagagggtcgtaatggcattaaagaaacatgcctgcagcatgctgcaaggtatcttgcagatcaggaatgggtcaagagtgattcccttaagaccatagagaacacagcgataccaattatcatgcttgtagtgaaagatctttcccaaattggcagcagaagtgaagatcaacttaaatcgcacacaattaggactagagctgaggaagagaaagaggaaggaactatacctaatgcattagaatgtgaaaatttgatgcgttctgttagatctgatggatctgcgtgtgaaaccaagagaacaccatggtgtaacaaagataatcgtgagtcagtacgcttggatataagctttgaatctccatcacacaccggattaaaaactgctaatctggtaagtataatctattccttttgggcttccacttag

>SEGI_20222_block57
atgggcaatggttcggattttgagctgccggatgagattctcacggttctgccaacagatccatacgaccagctggatttggccaggaagatcacctccattgccatttcttctagggtgtccaagctggaggctgagaatagcagactcaggcttaaactctccgagaaggaccacgtcattcgagacctcgagggtaagattaaccagcttgattatgcccttcaggaatccaacgaccgcttgtcccaatccatcgatcaacagagcaaacttgcaaacgagaagaatacattgatgttcacggtcaaaaagcttaatcgagatgtggcaaagttggaagcattcaagaaaacacttatgcaatcacttcaggaggagaatgaagcacctcattcagagacaacagaaagcaccacagctacacgaccagcaaaatcatctttcagttcatctgttagagaagcagctattaatggtatgct------------aggaagtgaaacattggaaacaagtagttcgattccagaagaggagcatcatgcagagtatgatggttctaggcatggtggacagaaattttcttttactccctatctcacaccacggcgaactccaacaggaacaccaaatacaaactctgctgcaggttcaccaaaagtatctcctgtaaggtctccaagacggcattctactactgggtctcccaccaagcgacaaagtgaaggcagaatttcatcatcgttaccaccaattcaccatgcaacagcaccaaattcacctcctcacaaaagatcaattccagcacgcactccacgggttgatggaaaggagttcttccgccaggctagaaaccggttatcattagaacaattcagtgcattccttgcaaatattaaagagcttaatgctcatcagcaaagcagagaggaaaccttgc--gtaaggctcatgaaatttttggtgcagacaataaagatttatatctagcattcgatggtttgcttagccgtcacctgaattaa
>SESE_034312_block57
atggagaa-------------------------------------------------------------------------------------------------------------------------------ggagatagttgat--------------------------------------------------------------------------------------------------actagttctgaaaatgaacatgagcagcaggtagagcataacaattccacggaa------gatgagactttgggtgctattgctacattatttggtgtgcctaagtatcacccttttcgaggaaggggagttattaatggacaacagcattcagagacaacagaaagcaccacagctacacgaccagcaaaatcatcgttcagttcatctgttagagaagcagctattaatagtatgct------------aggaagtgaaacaatggaaacaagtagttcgattccagaagaggagcatcatgcagagtatgatggttctaggcatggtggacagaaattttcttttactccctatctcacaccacggcgaactccaacaggaacaccaaatacaaaatctgctgtaggttcaccaaaagtatctcctgtaaggtctccaagacggcattctactactgggtctcccaccaagcggcaaagtgaaggcagaaattcatcatcgttaccaccaattcaccatgcaacagcaccaaattcacctcctcacaaaagatcaattccagcacgcactccgcgagttgatggaaaggagttcttccgccaggctaggaaccggttatcattagaacaattcagtgcattcctcgcaaatatcaaagagcttaatgctcatcagcaaagcagagaggtga--------gta-----------------------------------ttatatttg---------tatttggttag----------------
>Tyu0304760.1_block57
------------------------------------------------------------------------------------------------------------------------------------------------------------------------------------------------------------------------------------------------------------------------------------------------------------------------------------------------------------------------atgcaatcacttcaggaggacaatgaagcacctcaatcagaggcaacagaaaacacaacagctccacgaccagcaaaatcatctttcagctcatcattaagagaagatgctgttaacggtgcactatctaaccagagaggaagtgaaacgatggaaacaagtagttcaattccagaagaggagaatcatgcagagtatgatgcttccaggcatagtggacagagattttcatttactccctatctcacgccacggcgtactccaacgggaacaccaaatacaaaatcggctgtaggttcgccaaaaatatctcctgtaaggtctccaagacggcattctacttctgggtcccctacaaagcgacaatctgaaggcagaatttcatcatcattgccaccaatttatcatgcaacagcaccaaattcacctccccacaaaagatcaattacagcacgtactccacgagttgatggaaaggagttcttccgtcaagctaggaatcggttatcattagaacaattcagtgcattccttgcaaacattaaagagctcaatgctcatcagcaaagcagagaggaaaccttgcgtgtagggctcatgaaatttttggatcagataataaagatttatatctggcatttgatggtttgcttagccgccacctga-----
>Mgl0191790.1_block57
atgggcaatggttcggattttgagctgccggatgagattctcacggttctgccgacagatccatatgaccagctggatttggccaggaagatcacctccattgccatttcttccagggtgtccaagctggaggctgagaatagcagactcaggcttaaactctccgagaaggaccacgtcattcgagacctcgagggtaagattaacaagcttgattatgcccttcaggaatccaacgaccgcttgtctcaatccatcgatcaacagagcaaacttgcaaatgagaagaatacattgatgttcactgtcaaaaagcttaatcgagatgtggcaaagttggaagcattcaagaaaacgcttatgcaatcacttcaggaggaggatgaagcacctcattcagagacaacagaaagcaccacagctacacgaccagcaaaatcatctttcagttcatctgttagagaagcagctatgaatggtatgct------------aggaagtgaaacaatggaaacaagtagttcaattccagaagaggagcatcatgcagagtatgatggttctaggcatggtggacagaaattttcttttactccctatctcacaccacggcgaactccaacaggaacaccaaatacaaaatctgctgcaggttcaccaaaagtatctcctgtaaggtctccaaggcggcattctactactggctctcccaccaagcgacaaagtgaaggcagaaattcatcatcgttaccaccaattcaccatgcaacagcaccaaattcacctcctcacaaaagatcaattccagcacgcactccacgagttgatggaaaggagttcttccgtcaggctaggaaccggttatcattagaacaattcagtgcattcctcgcaaatatcaaagagcttaatgctcatcagcaaagcagagaggaaaccttgc--gtaaggctcatgaaatttttggtgcggacaataaagatttatatctggcatttgatggtttgcttagccgtcatctgaattaa

>SEGI_15150_block58
[truncated: 2,424,621 more chars]
